# Supplementary material for: Genome-wide transcriptional adaptation to salt stress in Populus
Source: BMC Plant Biol. 2019 Aug 20;19:367. doi: 10.1186/s12870-019-1952-2 (PMC6701017; doi:10.1186/s12870-019-1952-2)
Supplement: Supplementary file 9 — Table S3. DEGs between individual time point and the corresponding control samples identified by edgeR analysis. (XLSX 18432 kb) [file 12870_2019_1952_MOESM9_ESM.xlsx]

## Sheet: CK1-T1-CK2-T2_RNAseq_fisher_tes
0	logFC (T1H1/CK1)	logCPM (T1H1/CK1)	PValue (T1H1/CK1)	T1H1/CK1	FDR (T1H1/CK1)	logFC (T1H3/CK1)	logCPM (T1H3/CK1)	PValue (T1H3/CK1)	T1H3/CK1	FDR (T1H3/CK1)	logFC (T1H6/CK1)	logCPM (T1H6/CK1)	PValue (T1H6/CK1)	T1H6/CK1	FDR (T1H6/CK1)	logFC (T1H12/CK1)	logCPM (T1H12/CK1)	PValue (T1H12/CK1)	T1H12/CK1	FDR (T1H12/CK1)	logFC (CK2/CK1)	logCPM (CK2/CK1)	Pvalue (CK2/CK1)	CK2/CK1	FDR (CK2/CK1)	logFC (T2H1/CK2)	logCPM (T2H1/CK2)	PValue (T2H1/CK2)	T2H1/CK2	FDR (T2H1/CK2)	logFC (T2H3/CK2)	logCPM (T2H3/CK2)	PValue (T2H3/CK2)	T2H3/CK2	FDR (T2H3/CK2)	logFC (T2H6/CK2)	logCPM (T2H6/CK2)	PValue (T2H6/CK2)	T2H6/CK2	FDR (T2H6/CK2)	logFC (T2H12/CK2)	logCPM (T2H12/CK2)	PValue (T2H12/CK2)	T2H12/CK2	FDR (T2H12/CK2)	Pfam	Panther	KOG	ec
Potri.001G000200	0	-2.98791	1	0	1	-5.13e-15	-2.91935	1	0	1	0	-2.90574	1	0	1	-1.94066	-2.70452	1	0	1	0	-2.82508	1	0	1	0	-2.65882	1	0	1	-5.13e-15	-2.72259	1	0	1	0	-2.78183	1	0	1	0	-2.7777	1	0	1	PF14111	PTHR31286,PTHR31286:SF2	0	3.5.1.28,3.2.1.96
Potri.001G000300	2.53329	-1.75956	0.131439	0	0.5991	1.70071	-1.60003	0.296572	0	0.937411	2.09014	-1.63385	0.146233	0	0.57727	1.92655	-1.55125	0.216922	0	0.556993	-0.224464	-1.05909	0.933114	0	1	1.96926	-1.3513	0.12979	0	1	-0.0742695	-0.954509	1	0	1	0.145985	-1.05182	1	0	1	2.65862	-1.52062	0.195434	0	0.782063	0	0	0	0
Potri.001G000400	-0.0186795	1.74583	1	0	1	-0.165021	1.84405	0.64274	0	1	-0.0974416	1.83328	0.831781	0	1	-0.271684	1.93123	0.47796	0	0.953789	-0.267575	1.90118	0.453456	0	1	0.0320457	2.00523	0.952626	0	1	-0.453805	2.23227	0.131357	0	0.46777	0.687852	1.71526	0.528942	0	1	1.42256	1.48867	0.209925	0	0.809143	PF11779	PTHR33727	0	0
Potri.001G000800	0.890283	5.58728	8.24e-08	1	9.7e-06	0.799062	5.64575	6.19e-07	1	6.94e-05	0.654857	5.72232	0.000344344	1	0.00753203	0.958582	5.61975	2.96e-09	1	8.34e-08	0.378556	5.81541	0.0224913	0	0.326898	-0.0136498	5.60691	0.949672	0	1	0.387467	5.39772	0.00617287	0	0.0533773	0.231598	5.49044	0.244049	0	0.957222	0.85567	5.23563	0.001383	1	0.0330366	PF00225	PTHR24115,PTHR24115:SF391	KOG4280	3.6.4.5
Potri.001G000900	-0.0550488	7.4102	0.698638	0	1	0.0570164	7.37949	0.666634	0	1	0.151806	7.35824	0.326796	0	0.898009	0.0091784	7.4357	0.951112	0	1	0.154003	7.33575	0.299986	0	1	-0.0696988	7.27776	0.699623	0	1	-0.141815	7.29272	0.249345	0	0.707029	-0.134634	7.31302	0.433613	0	1	-0.569658	7.55516	0.00636395	0	0.097451	0	PTHR35285	0	0
Potri.001G001000	2.42507	-0.0198256	0.000339286	1	0.0110853	0.979834	0.329076	0.141366	0	0.657834	-0.244196	0.843762	0.673567	0	1	-0.176835	0.821469	0.797608	0	1	-0.825539	1.1367	0.0470534	0	0.489208	0.755372	1.18071	0.0386127	0	1	-0.0955666	1.50213	0.783991	0	1	-0.475856	1.72668	0.553874	0	1	-1.06939	2.0825	0.194161	0	0.779738	PF14383	PTHR37897,PTHR37897:SF1	0	0
Potri.001G001300	-0.0553228	6.21949	0.704711	0	1	0.0749471	6.17985	0.606337	0	1	-0.00665746	6.24437	0.969312	0	1	0.163014	6.17013	0.272246	0	0.653979	0.0214064	6.20907	0.892701	0	1	-0.00131586	6.18518	0.997346	0	1	-0.0934763	6.2093	0.524953	0	1	-0.0972074	6.23581	0.627015	0	1	0.0250089	6.17223	0.943516	0	1	0	PTHR34554,PTHR34554:SF2	0	0
Potri.001G001400	0.408707	3.27009	0.135374	0	0.607936	0.231878	3.37419	0.326642	0	0.977217	0.459498	3.29881	0.0659855	0	0.351686	0.354487	3.35333	0.160674	0	0.448874	0.297941	3.35007	0.191706	0	0.916593	-0.116099	3.24041	0.639797	0	1	-0.177156	3.24883	0.458596	0	1	-0.41373	3.40324	0.365225	0	1	0.485061	2.96399	0.559703	0	1	0	PTHR35471	0	0
Potri.001G001600	0.427552	7.05047	0.00404943	0	0.0687171	0.204963	7.17466	0.133433	0	0.6413	0.48141	7.07741	0.00214932	1	0.0311029	0.656375	7.01561	1.21e-05	1	0.00015759	-0.076772	7.31527	0.60895	0	1	0.095141	7.2923	0.602982	0	1	0.233023	7.20492	0.0697711	0	0.307603	0.227564	7.23153	0.240618	0	0.952494	0.379769	7.16185	0.0539346	0	0.392227	PF02887,PF00224	PTHR11817,PTHR11817:SF5	0	2.7.1.40
Potri.001G001800	-0.997715	-0.937732	0.312106	0	0.920152	1.18319	-1.64667	0.402178	0	1	0.566314	-1.48981	0.70431	0	1	1.72761	-1.65248	0.169	0	0.466517	-0.181871	-1.24032	0.912611	0	1	-0.150898	-1.07554	0.882449	0	1	0.284954	-1.26287	0.816226	0	1	0.0407924	-1.19416	1	0	1	5.06947	-1.77353	0.0443059	0	0.350578	0	0	0	0
Potri.001G001900	0	-2.98791	1	0	1	-5.13e-15	-2.91935	1	0	1	0	-2.90574	1	0	1	0	-2.8206	1	0	1	0	-2.82508	1	0	1	0	-2.65882	1	0	1	-5.13e-15	-2.72259	1	0	1	0	-2.78183	1	0	1	0	-2.7777	1	0	1	0	0	0	0
Potri.001G002300	0.120113	3.31607	0.646078	0	1	0.778309	3.06828	0.00975696	0	0.135181	0.258607	3.30092	0.323111	0	0.893552	0.161107	3.35357	0.573564	0	1	0.203571	3.30747	0.414628	0	1	0.271635	3.06473	0.372385	0	1	1.04676	2.74838	0.000103186	1	0.0021821	0.162612	3.1118	0.79232	0	1	0.143255	3.11959	0.790795	0	1	PF07714	PTHR27001,PTHR27001:SF76	KOG1187	2.7.11.1
Potri.001G002500	0.0865957	8.33317	0.548741	0	1	-0.144134	8.47474	0.291449	0	0.929512	0.0146589	8.41821	0.925913	0	1	0.40667	8.24498	0.00614539	1	0.0342673	-0.237958	8.52769	0.116366	0	0.757298	0.0284782	8.61344	0.870934	0	1	0.283458	8.47037	0.0191923	0	0.123952	0.172008	8.54593	0.30403	0	1	0.390349	8.44581	0.0489017	0	0.37079	PF00118	PTHR11353,PTHR11353:SF8	0	0
Potri.001G002900	0	-2.98791	1	0	1	-5.13e-15	-2.91935	1	0	1	0	-2.90574	1	0	1	0	-2.8206	1	0	1	0	-2.82508	1	0	1	0	-2.65882	1	0	1	-5.13e-15	-2.72259	1	0	1	0	-2.78183	1	0	1	0	-2.7777	1	0	1	0	0	0	0
Potri.001G003300	0.229997	1.88422	0.581447	0	1	-0.269544	2.15153	0.412657	0	1	0.526642	1.80614	0.146421	0	0.577408	0.821894	1.71573	0.0212821	0	0.0940414	0.86107	1.67851	0.00661825	0	0.153813	-0.113354	1.24708	0.77963	0	1	-0.374629	1.35371	0.327901	0	0.831809	-0.475078	1.43041	0.485907	0	1	0.0760362	1.14862	0.946578	0	1	0	PTHR33401,PTHR33401:SF1	0	0
Potri.001G003400	-0.512142	4.4716	0.00892653	0	0.116889	0.0656447	4.18802	0.746818	0	1	0.0459461	4.22101	0.828887	0	1	-0.0615962	4.28193	0.757673	0	1	0.0127301	4.21654	0.954723	0	1	-0.0334842	4.2138	0.877522	0	1	-0.340381	4.35297	0.0518366	0	0.250867	0.0863793	4.15634	0.807859	0	1	0.180819	4.10914	0.61099	0	1	0	PTHR33675,PTHR33675:SF4	0	0
Potri.001G003500	-1.15166	0.905945	0.16063	0	0.661209	-0.627571	0.605185	0.416441	0	1	-1.09928	0.921814	0.166128	0	0.620549	-1.7062	1.3293	0.0220713	0	0.0968691	-0.573434	0.577694	0.466347	0	1	-0.34697	0.99235	0.348756	0	1	-0.116268	0.859528	0.848349	0	1	-0.245943	0.935605	0.735044	0	1	-1.21016	1.50619	0.102537	0	0.562908	0	PTHR35104,PTHR35104:SF1	0	0
Potri.001G003566	0	-2.98791	1	0	1	-5.13e-15	-2.91935	1	0	1	0	-2.90574	1	0	1	0	-2.8206	1	0	1	0	-2.82508	1	0	1	0	-2.65882	1	0	1	-5.13e-15	-2.72259	1	0	1	0	-2.78183	1	0	1	0	-2.7777	1	0	1	0	0	0	0
Potri.001G003632	0	-2.98791	1	0	1	-5.13e-15	-2.91935	1	0	1	-1.88951	-2.78982	1	0	1	0	-2.8206	1	0	1	0	-2.82508	1	0	1	0	-2.65882	1	0	1	-1.90877	-2.60668	1	0	1	0	-2.78183	1	0	1	0	-2.7777	1	0	1	0	PTHR18895,PTHR18895:SF74	0	2.1.1.297
Potri.001G003700	-0.470279	4.07419	0.027939	0	0.248724	-0.21135	3.95592	0.36709	0	1	-0.478819	4.12888	0.0354586	0	0.235823	-0.218334	3.9923	0.327558	0	0.742211	-0.0891284	3.89545	0.668189	0	1	0.0887804	3.88368	0.756347	0	1	-0.39488	4.11268	0.0238561	0	0.144966	-0.531297	4.21509	0.0642705	0	0.544461	0.103884	3.87467	0.799149	0	1	PF05158	PTHR12780,PTHR12780:SF1	KOG3233	0
Potri.001G003800	0.59616	6.9697	0.000120676	1	0.00497888	0.469385	7.04778	0.00217185	1	0.0477141	0.162966	7.20635	0.324339	0	0.895448	0.178997	7.20518	0.279119	0	0.666195	-0.0714497	7.30037	0.651163	0	1	0.353167	7.1561	0.0579734	0	1	0.580684	7.03821	0.00016295	1	0.00312023	0.294652	7.18352	0.0841071	0	0.617188	0.444895	7.11653	0.0255449	0	0.248225	PF14365,PF03080	PTHR31589,PTHR31589:SF24	0	0
Potri.001G004000	0.472279	4.21256	0.0458241	0	0.336033	0.152235	4.3794	0.503775	0	1	0.893702	4.10253	0.000555875	1	0.0109977	1.13409	4.03664	4.45e-06	1	6.43e-05	0.0509115	4.43261	0.818521	0	1	0.279475	4.26253	0.183177	0	1	-0.061357	4.40194	0.700619	0	1	0.683078	4.09539	0.0170241	0	0.274882	1.02337	3.97308	0.0388165	0	0.32322	PF07797	PTHR33130,PTHR33130:SF6	0	0
Potri.001G004300	0.16985	5.00019	0.351441	0	0.977362	0.134003	5.04167	0.417368	0	1	0.0556766	5.10439	0.768471	0	1	-0.0645761	5.17304	0.718287	0	1	0.111661	5.05614	0.513442	0	1	0.0375467	4.96714	0.850678	0	1	-0.264958	5.10109	0.105596	0	0.407269	-0.00191103	4.98764	0.997489	0	1	-0.47731	5.2426	0.0815117	0	0.496867	PF01132,PF08207	PTHR30053,PTHR30053:SF1	0	0
Potri.001G004366	0	-2.98791	1	0	1	-5.13e-15	-2.91935	1	0	1	0	-2.90574	1	0	1	0	-2.8206	1	0	1	0	-2.82508	1	0	1	0	-2.65882	1	0	1	-5.13e-15	-2.72259	1	0	1	0	-2.78183	1	0	1	0	-2.7777	1	0	1	0	0	0	0
Potri.001G004432	0	-2.98791	1	0	1	-5.13e-15	-2.91935	1	0	1	-3.88803	-2.40105	0.205445	0	0.697813	0	-2.8206	1	0	1	0	-2.82508	1	0	1	0	-2.65882	1	0	1	-1.90505	-2.60676	1	0	1	0	-2.78183	1	0	1	0	-2.7777	1	0	1	0	0	0	0
Potri.001G004500	-0.0799768	7.30591	0.580933	0	1	-0.173506	7.37971	0.200102	0	0.787409	-0.0925339	7.36194	0.55286	0	1	0.0505473	7.29825	0.73364	0	1	-0.263486	7.43093	0.0893149	0	0.670408	0.0694178	7.50829	0.703114	0	1	0.179954	7.43292	0.169298	0	0.554811	-0.147502	7.61983	0.460884	0	1	0.19224	7.44974	0.35217	0	1	PF00153	PTHR24089,PTHR24089:SF266	KOG0759	0
Potri.001G004900	0	-2.98791	1	0	1	-5.13e-15	-2.91935	1	0	1	0	-2.90574	1	0	1	0	-2.8206	1	0	1	0	-2.82508	1	0	1	0	-2.65882	1	0	1	-5.13e-15	-2.72259	1	0	1	0	-2.78183	1	0	1	0	-2.7777	1	0	1	0	0	0	0
Potri.001G005000	-0.291029	3.24473	0.286724	0	0.886594	-0.279033	3.26365	0.264892	0	0.896747	0.201355	3.04763	0.440112	0	1	0.30518	3.01152	0.217191	0	0.557565	-0.31122	3.28282	0.205314	0	0.938287	0.116377	3.36293	0.654003	0	1	-0.146088	3.46873	0.542581	0	1	0.322126	3.26954	0.442134	0	1	0.559488	3.16862	0.368761	0	1	PF01195	PTHR17224,PTHR17224:SF4	KOG2255	3.1.1.29
Potri.001G005200	0	-2.98791	1	0	1	-2.65757	-2.69721	0.579594	0	1	-2.67381	-2.68284	0.546352	0	1	-3.21752	-2.49809	0.368307	0	0.799764	0	-2.82508	1	0	1	0	-2.65882	1	0	1	-4.48484	-1.98595	0.0356211	0	0.192444	0	-2.78183	1	0	1	0	-2.7777	1	0	1	0	0	0	0
Potri.001G005300	-1.0257	0.272394	0.075867	0	0.449201	-1.34469	0.496339	0.00588591	0	0.0972681	-2.1907	1.12448	8.13e-07	-1	4.76e-05	-2.1867	1.11015	1.71e-07	-1	3.45e-06	-0.600429	0.0738456	0.376239	0	1	-0.378912	0.500026	0.504772	0	1	-0.306932	0.438308	0.641539	0	1	-0.389449	0.483147	0.653172	0	1	0.000723547	0.294706	1	0	1	0	PTHR10992,PTHR10992:SF351	0	0
Potri.001G005400	0	-2.98791	1	0	1	-5.13e-15	-2.91935	1	0	1	0	-2.90574	1	0	1	0	-2.8206	1	0	1	-3.27388	-2.50122	0.311141	0	1	3.11201	-2.33792	0.29453	0	1	-0.0636071	-2.13683	1	0	1	3.22704	-2.45575	0.37133	0	1	3.22216	-2.45165	0.378336	0	1	PF03641	PTHR31223,PTHR31223:SF15	0	0
Potri.001G005600	0	-2.98791	1	0	1	-3.17322	-2.59748	0.321947	0	0.971605	-5.1168	-1.85082	0.0149338	0	0.129787	-5.91927	-1.35143	4.68e-05	-1	0.000518291	0	-2.82508	1	0	1	0	-2.65882	1	0	1	-4.76055	-1.85009	0.0369767	0	0.197495	-7.38274	-0.123405	0.00104178	0	0.0509616	-5.61812	-1.45266	0.0812031	0	0.495972	0	PTHR31250,PTHR31250:SF4	0	0
Potri.001G005800	0	-2.98791	1	0	1	-5.13e-15	-2.91935	1	0	1	0	-2.90574	1	0	1	0	-2.8206	1	0	1	0	-2.82508	1	0	1	0	-2.65882	1	0	1	-5.13e-15	-2.72259	1	0	1	0	-2.78183	1	0	1	0	-2.7777	1	0	1	0	0	0	0
Potri.001G006100	0.253798	2.48725	0.443249	0	1	-0.033944	2.64803	0.912152	0	1	0.00527573	2.65386	1	0	1	0.0734712	2.63137	0.83518	0	1	-0.324653	2.80097	0.258546	0	1	0.0437121	2.92317	0.883648	0	1	0.655963	2.63671	0.0287079	0	0.16567	-0.0153123	2.95384	0.98388	0	1	0.488782	2.72522	0.448629	0	1	PF00954,PF01453,PF07714	PTHR27002,PTHR27002:SF150	KOG1187	2.7.11.1
Potri.001G006200	-1.04992	0.468137	0.0652635	0	0.413798	-0.673566	0.279039	0.242042	0	0.859788	-1.08299	0.550945	0.156598	0	0.601168	-1.81921	1.04175	0.000415117	-1	0.00348432	-0.667788	0.274404	0.278066	0	1	-0.210914	0.656901	0.705705	0	1	0.261167	0.415256	0.772478	0	1	0.493821	0.329878	0.679248	0	1	0.00850853	0.549353	1	0	1	0	PTHR31250	0	0
Potri.001G006250	0	-2.98791	1	0	1	-5.13e-15	-2.91935	1	0	1	0	-2.90574	1	0	1	0	-2.8206	1	0	1	-1.92042	-2.70983	1	0	1	1.79676	-2.54487	1	0	1	1.81612	-2.60802	1	0	1	-0.0754784	-2.55604	1	0	1	1.85989	-2.66485	1	0	1	0	0	0	0
Potri.001G006500	0.156875	5.34161	0.364743	0	0.997245	0.162916	5.3641	0.274173	0	0.902149	0.284563	5.33203	0.0823498	0	0.40575	0.815756	5.12639	7.15e-07	1	1.24e-05	0.095446	5.39933	0.563825	0	1	0.228039	5.22862	0.232958	0	1	0.170285	5.23235	0.255736	0	0.714523	0.187103	5.24845	0.367018	0	1	0.811177	4.98943	0.00314623	0	0.0601224	PF07983,PF00332	PTHR32227,PTHR32227:SF48	0	3.2.1.39
Potri.001G006800	0	-2.98791	1	0	1	-5.13e-15	-2.91935	1	0	1	0	-2.90574	1	0	1	0	-2.8206	1	0	1	0	-2.82508	1	0	1	0	-2.65882	1	0	1	-5.13e-15	-2.72259	1	0	1	0	-2.78183	1	0	1	0	-2.7777	1	0	1	PF03171,PF14226	PTHR10209,PTHR10209:SF96	0	0
Potri.001G006900	0	-2.98791	1	0	1	-5.13e-15	-2.91935	1	0	1	0	-2.90574	1	0	1	-2.71328	-2.59782	0.571567	0	1	0	-2.82508	1	0	1	0	-2.65882	1	0	1	-5.13e-15	-2.72259	1	0	1	0	-2.78183	1	0	1	0	-2.7777	1	0	1	PF03171,PF14226	PTHR10209,PTHR10209:SF96	KOG0143	0
Potri.001G007000	-3.51437	3.77868	3.8e-38	-1	1.02e-34	-1.44025	2.08905	0.00018532	-1	0.00755623	-2.48961	2.92894	1.43e-16	-1	7.39e-14	-3.26881	3.60722	7.86e-15	-1	4.98e-13	-0.103391	1.28872	0.793969	0	1	-1.41968	2.1647	1.6e-05	-1	0.00650189	-0.565371	1.60069	0.16921	0	0.55465	-0.819727	1.77138	0.243677	0	0.956735	-2.79854	3.26278	2.12e-07	-1	2.47e-05	PF00646,PF01344	PTHR24412,PTHR24412:SF230	0	0
Potri.001G007100	-2.68423	-2.76445	0.592536	0	1	-3.19113	-2.59685	0.374892	0	1	-3.20596	-2.58248	0.375379	0	0.963125	-1.94066	-2.70452	1	0	1	-1.97308	-2.7086	1	0	1	-2.08136	-2.07066	0.373078	0	1	-1.726	-2.21828	0.455665	0	1	1.94086	-2.66376	1	0	1	-1.14157	-2.3674	0.766218	0	1	PF14226,PF03171	PTHR10209,PTHR10209:SF96	KOG0143	0
Potri.001G007201	0.498903	1.90063	0.262439	0	0.844833	0.545928	1.91305	0.129958	0	0.633348	0.376409	2.0025	0.294075	0	0.8503	0.64149	1.91134	0.0841282	0	0.276924	0.484988	1.94649	0.182769	0	0.905728	0.773607	1.37031	0.0321237	0	0.943173	-0.208092	1.76151	0.60038	0	1	-1.19763	2.3786	0.0468663	0	0.464767	-0.957058	2.21491	0.167296	0	0.723674	PF13520	PTHR11785,PTHR11785:SF359	0	0
Potri.001G007300	0.00656284	4.93143	0.973474	0	1	0.248642	4.84296	0.185364	0	0.759145	0.0970493	4.93675	0.596222	0	1	0.207793	4.89191	0.202764	0	0.530792	0.0956547	4.91641	0.587852	0	1	0.338097	4.69659	0.0953683	0	1	0.204424	4.73433	0.251264	0	0.710454	-0.106102	4.90894	0.671445	0	1	0.580334	4.59327	0.511503	0	1	PF00324	PTHR11785,PTHR11785:SF378	KOG1287	0
Potri.001G007400	0	-2.98791	1	0	1	-5.13e-15	-2.91935	1	0	1	0	-2.90574	1	0	1	0	-2.8206	1	0	1	0	-2.82508	1	0	1	0	-2.65882	1	0	1	-5.13e-15	-2.72259	1	0	1	0	-2.78183	1	0	1	-3.08124	-2.46352	0.450037	0	1	PF00544	PTHR31683,PTHR31683:SF8	0	4.2.2.2
Potri.001G007501	-2.25556	-1.46112	0.157659	0	0.654751	-0.34072	-2.11245	1	0	1	-1.3947	-1.73639	0.215073	0	0.716242	-2.51048	-1.15236	0.00641452	-1	0.0354254	-0.509035	-2.01797	1	0	1	1.05076	-1.99717	0.532126	0	1	-0.295277	-1.7843	1	0	1	-0.886247	-1.61046	0.599397	0	1	2.03163	-2.18785	0.420656	0	1	0	0	0	0
Potri.001G007900	0.356908	5.8648	0.0145078	0	0.163589	0.245444	5.94069	0.0807856	0	0.492505	0.309996	5.93459	0.0603304	0	0.333315	0.273141	5.95859	0.0578885	0	0.208059	-0.0300096	6.07489	0.83981	0	1	0.103961	6.02515	0.573367	0	1	0.398747	5.86856	0.00281885	1	0.0290683	0.348532	5.91395	0.0586013	0	0.519108	0.343919	5.91458	0.111489	0	0.588594	PF00271,PF00270	PTHR24031,PTHR24031:SF264	0	3.6.4.13
Potri.001G008000	0.193576	2.21816	0.700476	0	1	-0.0217057	2.3525	0.977459	0	1	-0.166561	2.44469	0.687384	0	1	-0.261125	2.49737	0.509858	0	0.996419	-0.138668	2.41182	0.740134	0	1	-0.397319	2.67348	0.129126	0	1	-0.0853991	2.48769	0.775011	0	1	-0.497609	2.73037	0.30737	0	1	0.0325426	2.448	0.966855	0	1	PF00646,PF01344	PTHR24412,PTHR24412:SF234	0	0
Potri.001G008100	0	-2.98791	1	0	1	-5.13e-15	-2.91935	1	0	1	0	-2.90574	1	0	1	0	-2.8206	1	0	1	0	-2.82508	1	0	1	0	-2.65882	1	0	1	-5.13e-15	-2.72259	1	0	1	0	-2.78183	1	0	1	0	-2.7777	1	0	1	PF05553	PTHR33098,PTHR33098:SF14	0	0
Potri.001G008200	0	-2.98791	1	0	1	-1.88436	-2.80375	1	0	1	-2.68985	-2.68246	0.574011	0	1	-1.94085	-2.70451	1	0	1	-2.69816	-2.60314	0.566452	0	1	2.55757	-2.43946	0.548511	0	1	2.57721	-2.502	0.571471	0	1	2.62914	-2.56234	0.612826	0	1	2.622	-2.56044	0.618902	0	1	PF05553	PTHR33098,PTHR33098:SF14	0	0
Potri.001G008300	-0.334048	2.75373	0.281706	0	0.879117	-0.307077	2.76566	0.289945	0	0.927067	0.00124523	2.63014	1	0	1	-0.489703	2.89748	0.049725	0	0.184867	-0.0796729	2.65027	0.757835	0	1	-0.0764995	2.71641	0.798335	0	1	-0.264512	2.7904	0.295924	0	0.784978	0.88421	2.30778	0.255666	0	0.968564	1.10664	2.23499	0.245524	0	0.872329	PF04398	PTHR31676,PTHR31676:SF6	0	0
Potri.001G008400	-0.607088	5.85945	0.000170132	-1	0.00648002	-0.887206	6.06053	1.59e-08	-1	2.93e-06	-1.117	6.23577	1.91e-10	-1	2.89e-08	-1.58959	6.58016	1.22e-20	-1	1.49e-18	-0.148827	5.62792	0.414935	0	1	-0.369483	5.88232	0.0615603	0	1	-0.806493	6.12174	6.47e-08	-1	5.11e-06	-0.502613	5.96033	0.0415045	0	0.436809	-1.25681	6.44594	1.33e-08	-1	2.26e-06	PF04398	PTHR31676,PTHR31676:SF12	0	0
Potri.001G008500	0.00735061	3.09261	0.989187	0	1	-0.41425	3.34098	0.0839156	0	0.501206	-0.154909	3.22486	0.58305	0	1	-0.730165	3.5587	0.00151826	-1	0.0105739	-0.422813	3.34833	0.129247	0	0.792454	0.263071	3.40882	0.423444	0	1	-0.326159	3.67895	0.183747	0	0.58711	0.0660749	3.49759	0.890327	0	1	-0.595803	3.8532	0.19419	0	0.779738	PF14368	PTHR33044,PTHR33044:SF28	0	0
Potri.001G008600	0	-2.98791	1	0	1	-5.13e-15	-2.91935	1	0	1	0	-2.90574	1	0	1	0	-2.8206	1	0	1	0	-2.82508	1	0	1	0	-2.65882	1	0	1	-5.13e-15	-2.72259	1	0	1	0	-2.78183	1	0	1	0	-2.7777	1	0	1	PF04188	PTHR12468	0	0
Potri.001G008700	0.644761	3.41746	0.0664503	0	0.418052	0.403964	3.54396	0.217629	0	0.814353	0.102372	3.69889	0.767681	0	1	0.0101202	3.74801	0.986904	0	1	-0.0575786	3.75734	0.862557	0	1	0.00867548	3.76863	0.982639	0	1	0.780962	3.41755	0.0022591	1	0.0246015	0.39321	3.59177	0.373395	0	1	-0.21621	3.88308	0.651064	0	1	PF00013	PTHR11208,PTHR11208:SF52	KOG0119	0
Potri.001G008900	0	-2.98791	1	0	1	-5.13e-15	-2.91935	1	0	1	0	-2.90574	1	0	1	0	-2.8206	1	0	1	0	-2.82508	1	0	1	0	-2.65882	1	0	1	-5.13e-15	-2.72259	1	0	1	0	-2.78183	1	0	1	0	-2.7777	1	0	1	PF04819	PTHR16007,PTHR16007:SF29	0	0
Potri.001G009000	0	-2.98791	1	0	1	-5.13e-15	-2.91935	1	0	1	-1.85803	-2.79071	1	0	1	0	-2.8206	1	0	1	-2.74912	-2.60183	0.540708	0	1	2.59836	-2.4377	0.529662	0	1	-0.0743311	-2.30726	1	0	1	0.772835	-2.45376	1	0	1	2.69283	-2.55449	0.580626	0	1	PF04819	PTHR16007,PTHR16007:SF29	0	0
Potri.001G009100	0.270862	2.75476	0.37821	0	1	0.330585	2.75476	0.22268	0	0.824065	0.818402	2.58622	0.00779998	0	0.0812932	0.777677	2.61515	0.0265388	0	0.112277	0.186628	2.82561	0.51984	0	1	0.119755	2.663	0.710829	0	1	-0.0627533	2.72594	0.845285	0	1	0.0866106	2.67424	0.87573	0	1	0.159772	2.63737	0.82462	0	1	PF03018	PTHR21495,PTHR21495:SF77	0	0
Potri.001G009200	-3.69844	-2.56638	0.226635	0	0.783169	-2.66987	-2.69689	0.54853	0	1	0	-2.90574	1	0	1	-1.94066	-2.70452	1	0	1	0	-2.82508	1	0	1	0	-2.65882	1	0	1	-3.54591	-2.30802	0.193863	0	0.602272	0	-2.78183	1	0	1	-2.58537	-2.56059	0.623723	0	1	0	PTHR33306,PTHR33306:SF3	0	0
Potri.001G009300	-3.61083	-2.56857	0.212576	0	0.76256	-4.46386	-2.18335	0.111261	0	0.58195	-3.58661	-2.48894	0.268966	0	0.812402	-3.63685	-2.40313	0.256636	0	0.629845	-4.89268	-1.94557	0.00436217	0	0.119563	4.71929	-1.78916	0.0051172	0	0.410554	4.75845	-1.84985	0.00751296	0	0.0620184	0.639071	-1.53618	0.800233	0	1	4.83102	-1.89601	0.0300654	0	0.276036	0	PTHR33306,PTHR33306:SF6	0	0
Potri.001G009400	0	-2.98791	1	0	1	-5.13e-15	-2.91935	1	0	1	0	-2.90574	1	0	1	0	-2.8206	1	0	1	-4.25022	-2.23424	0.115098	0	0.754954	4.07673	-2.07313	0.125099	0	1	4.12223	-2.13595	0.149872	0	0.510104	4.20395	-2.18257	0.221577	0	0.920826	4.1994	-2.1763	0.237143	0	0.859446	PF00646	PTHR32133,PTHR32133:SF106	0	0
Potri.001G009501	0.511681	-0.374832	0.482541	0	1	0.123397	-0.194791	0.900255	0	1	-0.357477	0.0444425	0.665943	0	1	-0.613686	0.190178	0.298395	0	0.698234	-0.900569	0.324966	0.143529	0	0.825907	0.843438	0.381799	0.130982	0	1	0.166255	0.598798	0.800743	0	1	0.646584	0.40772	0.468678	0	1	2.36613	0.00417397	0.0723534	0	0.467111	0	PTHR37207,PTHR37207:SF1	0	0
Potri.001G009700	-0.0822789	7.71251	0.557982	0	1	-0.103909	7.74925	0.412695	0	1	-0.0433149	7.74182	0.769715	0	1	0.0257562	7.71468	0.850474	0	1	-0.0026366	7.69994	0.985822	0	1	-0.10073	7.73831	0.574241	0	1	-0.211874	7.77451	0.086657	0	0.35671	-0.221727	7.80385	0.212581	0	0.907861	-0.0999421	7.73806	0.607493	0	1	PF00069	PTHR11909,PTHR11909:SF146	KOG1164	2.7.11.1
Potri.001G009900	0	-2.98791	1	0	1	-5.13e-15	-2.91935	1	0	1	0	-2.90574	1	0	1	0	-2.8206	1	0	1	0	-2.82508	1	0	1	0	-2.65882	1	0	1	-5.13e-15	-2.72259	1	0	1	0	-2.78183	1	0	1	0	-2.7777	1	0	1	PF01545	PTHR11562,PTHR11562:SF45	0	0
Potri.001G010000	1.20988	-1.1832	0.239045	0	0.802671	1.96307	-1.29129	0.118688	0	0.603771	-0.317653	-0.630312	0.748875	0	1	1.16266	-1.08164	0.227036	0	0.575763	-0.010442	-0.761784	1	0	1	0.98172	-1.00053	0.287775	0	1	0.925467	-1.02603	0.377056	0	0.894777	1.14583	-1.12099	0.509132	0	1	3.05528	-1.35689	0.0752167	0	0.475921	PF16916,PF01545	PTHR11562,PTHR11562:SF45	KOG1485	0
Potri.001G010100	0.0748212	1.66197	0.896549	0	1	0.589087	1.47213	0.20489	0	0.790475	1.29733	1.26075	0.00865208	0	0.0873546	1.027	1.35947	0.0412665	0	0.159708	0.158708	1.65379	0.739331	0	1	0.41637	1.38861	0.349734	0	1	1.11029	1.12128	0.0417747	0	0.215407	0.13879	1.50421	0.834286	0	1	0.88916	1.20686	0.480725	0	1	PF16916,PF01545	PTHR11562,PTHR11562:SF45	KOG1485	0
Potri.001G010200	0.316501	-0.069229	0.781556	0	1	0.898309	-0.204239	0.123162	0	0.616419	0.924345	-0.191109	0.112527	0	0.493025	0.888229	-0.147284	0.168188	0	0.465114	0.225798	0.0470041	0.719259	0	1	0.160473	-0.111896	0.796806	0	1	1.14	-0.450909	0.113329	0	0.42757	1.07363	-0.446255	0.397835	0	1	1.55954	-0.546943	0.324407	0	0.97992	PF16916,PF01545	PTHR11562,PTHR11562:SF45	KOG1485	0
Potri.001G010300	-0.366035	-1.18188	0.887355	0	1	-2.09048	-0.104361	0.0668789	0	0.443484	-1.77122	-0.293556	0.124783	0	0.525948	-2.66265	0.335697	0.00789147	-1	0.041979	-2.39816	0.0835814	0.0264035	0	0.357964	0.800643	0.51175	0.128827	0	1	0.6613	0.534822	0.354517	0	0.870086	0.6013	0.5671	0.595632	0	1	2.60336	0.100937	0.0167583	0	0.190041	PF16916,PF01545	PTHR11562,PTHR11562:SF45	KOG1485	0
Potri.001G010400	0.510394	4.32186	0.011051	0	0.135264	0.200993	4.48228	0.237626	0	0.852493	0.622814	4.32568	0.00117438	1	0.0196722	0.833518	4.25688	0.00027208	1	0.00241943	-0.224302	4.69651	0.208379	0	0.942727	0.00603532	4.78832	0.98193	0	1	0.330925	4.61358	0.103998	0	0.403388	0.0118494	4.78691	0.970599	0	1	0.760169	4.46205	0.017288	0	0.193664	PF01926	PTHR11089,PTHR11089:SF38	KOG1249	1.14.13.39
Potri.001G010600	-1.06649	-1.55024	0.432666	0	1	-3.82323	0.218177	0.00188037	-1	0.043	-2.46159	-0.768268	0.0048019	0	0.0568002	-3.71832	0.151157	1.31e-05	-1	0.000168991	-1.11404	-1.50572	0.301589	0	1	0.375974	-1.25208	0.738718	0	1	0.400056	-1.31112	0.796859	0	1	-2.13852	-0.0979098	0.180197	0	0.845975	-0.109665	-1.16782	1	0	1	0	PTHR34268	0	0
Potri.001G011000	0.0145466	3.15525	0.980623	0	1	-0.42324	3.41284	0.0636943	0	0.430746	-0.471237	3.46381	0.0615683	0	0.337628	-0.52895	3.50317	0.0133377	0	0.0647219	-0.344859	3.37014	0.113492	0	0.751076	-0.109912	3.57518	0.667818	0	1	-0.656351	3.85769	0.000769628	-1	0.010806	-0.408054	3.73596	0.218008	0	0.918313	0.111095	3.46433	0.845346	0	1	PF00141	PTHR31388,PTHR31388:SF22	0	1.11.1.7
Potri.001G011100	0	-2.98791	1	0	1	-5.13e-15	-2.91935	1	0	1	0	-2.90574	1	0	1	0	-2.8206	1	0	1	0	-2.82508	1	0	1	0	-2.65882	1	0	1	-5.13e-15	-2.72259	1	0	1	0	-2.78183	1	0	1	0	-2.7777	1	0	1	0	0	0	0
Potri.001G011400	0	-2.98791	1	0	1	-5.13e-15	-2.91935	1	0	1	0	-2.90574	1	0	1	0	-2.8206	1	0	1	0	-2.82508	1	0	1	0	-2.65882	1	0	1	-5.13e-15	-2.72259	1	0	1	0	-2.78183	1	0	1	0	-2.7777	1	0	1	PF00141	PTHR31388,PTHR31388:SF22	0	1.11.1.7
Potri.001G011600	0	-2.98791	1	0	1	-5.13e-15	-2.91935	1	0	1	0	-2.90574	1	0	1	0	-2.8206	1	0	1	0	-2.82508	1	0	1	0	-2.65882	1	0	1	-5.13e-15	-2.72259	1	0	1	0	-2.78183	1	0	1	0	-2.7777	1	0	1	PF00141	PTHR31388,PTHR31388:SF6	0	1.11.1.7
Potri.001G011700	-0.23398	5.41856	0.135015	0	0.607215	-0.467012	5.57417	0.00215619	-1	0.0474662	-0.179078	5.43865	0.294304	0	0.850518	0.339336	5.19601	0.0340966	0	0.137031	0.192547	5.2332	0.311527	0	1	-0.389613	5.32718	0.0667787	0	1	-0.546762	5.39527	0.00270464	-1	0.0282295	-0.671899	5.49624	0.0077752	0	0.17954	-0.41508	5.34241	0.108332	0	0.579796	PF04755	PTHR31906,PTHR31906:SF11	0	0
Potri.001G011800	0.160995	4.08085	0.462506	0	1	0.0283424	4.17153	0.895429	0	1	0.0103196	4.20212	0.973546	0	1	-0.113424	4.27086	0.568656	0	1	0.189179	4.09704	0.36756	0	1	0.0925553	3.94204	0.666548	0	1	0.244798	3.84795	0.208633	0	0.629666	0.237577	3.87515	0.449847	0	1	0.455775	3.77857	0.27445	0	0.909118	0	PTHR34484,PTHR34484:SF2	0	0
Potri.001G012100	0	-2.98791	1	0	1	-5.13e-15	-2.91935	1	0	1	0	-2.90574	1	0	1	0	-2.8206	1	0	1	0	-2.82508	1	0	1	0	-2.65882	1	0	1	-5.13e-15	-2.72259	1	0	1	0	-2.78183	1	0	1	0	-2.7777	1	0	1	0	0	0	0
Potri.001G012400	0	-2.98791	1	0	1	-1.88707	-2.80368	1	0	1	-3.5866	-2.48894	0.268921	0	0.812402	0	-2.8206	1	0	1	0	-2.82508	1	0	1	0	-2.65882	1	0	1	-5.13e-15	-2.72259	1	0	1	0	-2.78183	1	0	1	0	-2.7777	1	0	1	0	0	0	0
Potri.001G012600	0	-2.98791	1	0	1	-5.13e-15	-2.91935	1	0	1	0	-2.90574	1	0	1	0	-2.8206	1	0	1	0	-2.82508	1	0	1	0	-2.65882	1	0	1	-5.13e-15	-2.72259	1	0	1	0	-2.78183	1	0	1	0	-2.7777	1	0	1	0	0	0	0
Potri.001G012800	0.612554	4.25425	0.00116399	1	0.0281336	0.170756	4.47065	0.365469	0	1	0.46789	4.36227	0.0173847	0	0.144498	0.628311	4.30711	0.00181441	1	0.0122977	-0.392724	4.76312	0.0245832	0	0.343478	0.498537	4.70747	0.0525964	0	1	1.42627	4.37117	3.36e-13	1	1.49e-10	1.00903	4.51883	8.99e-05	1	0.00859549	1.0084	4.51723	0.00371358	0	0.0674411	PF03715	PTHR12687,PTHR12687:SF4	0	0
Potri.001G012900	0	-2.98791	1	0	1	-5.13e-15	-2.91935	1	0	1	0	-2.90574	1	0	1	0	-2.8206	1	0	1	0	-2.82508	1	0	1	0	-2.65882	1	0	1	-5.13e-15	-2.72259	1	0	1	0	-2.78183	1	0	1	0	-2.7777	1	0	1	0	0	0	0
Potri.001G013100	0	-2.98791	1	0	1	-5.13e-15	-2.91935	1	0	1	0	-2.90574	1	0	1	0	-2.8206	1	0	1	0	-2.82508	1	0	1	0	-2.65882	1	0	1	-5.13e-15	-2.72259	1	0	1	0	-2.78183	1	0	1	0	-2.7777	1	0	1	PF00141	PTHR31388,PTHR31388:SF22	0	1.11.1.7
Potri.001G013200	0.206407	5.38424	0.245462	0	0.814033	0.207439	5.40913	0.172404	0	0.730394	0.242622	5.4159	0.151587	0	0.589733	0.40526	5.35156	0.00903877	1	0.0468746	-0.233421	5.6314	0.121937	0	0.773591	0.143593	5.66006	0.429274	0	1	0.293294	5.56853	0.0662008	0	0.296984	0.498519	5.50364	0.0103677	0	0.209456	0.825575	5.37596	0.00145337	1	0.0341665	PF14608,PF00013,PF00642	PTHR10288,PTHR10288:SF154	0	0
Potri.001G013300	0.245428	4.78374	0.193567	0	0.725366	0.206132	4.82844	0.203529	0	0.790475	0.156331	4.87429	0.377485	0	0.963396	0.109188	4.90405	0.513339	0	1	-0.323104	5.09829	0.0460317	0	0.484337	0.208759	5.13751	0.304563	0	1	0.570639	4.9592	0.000131036	1	0.00265471	0.357535	5.07121	0.0877791	0	0.628247	0.242747	5.12121	0.475211	0	1	PF09531	PTHR13269,PTHR13269:SF6	0	0
Potri.001G013400	-1.38123	4.6289	3.62e-05	-1	0.00193633	0.323447	3.65747	0.459179	0	1	1.73133	3.21609	0.000110868	1	0.00307211	2.04003	3.16607	1.41e-05	1	0.000179911	1.25552	3.32841	0.00249534	0	0.0818111	-0.379436	2.76181	0.342224	0	1	1.0741	2.12455	0.0157265	0	0.107283	0.900559	2.18753	0.281792	0	0.99853	0.84148	2.20802	0.319129	0	0.972022	PF00854	PTHR11654,PTHR11654:SF146	0	0
Potri.001G013600	5.3e-05	1.85954	1	0	1	-0.119967	1.93919	0.753465	0	1	0.293299	1.76675	0.440779	0	1	-0.0416493	1.92936	0.936242	0	1	-0.0971041	1.92862	0.799901	0	1	0.378906	1.80188	0.321785	0	1	0.689658	1.65442	0.0600893	0	0.277659	1.27833	1.48403	0.057604	0	0.514386	-0.117926	2.02647	0.872671	0	1	PF00439,PF00249	PTHR37888,PTHR37888:SF2	0	0
Potri.001G013700	-0.0791033	4.62479	0.665354	0	1	-0.0513924	4.636	0.781364	0	1	0.0437124	4.61177	0.824088	0	1	0.182362	4.55312	0.28978	0	0.683758	0.0899915	4.56852	0.597767	0	1	0.0036054	4.5078	0.993255	0	1	-0.231459	4.60642	0.157134	0	0.526314	-0.0651264	4.54343	0.800716	0	1	0.652539	4.22077	0.1055	0	0.573138	PF12695	PTHR12277,PTHR12277:SF75	0	0
Potri.001G013800	-0.124583	5.29376	0.46126	0	1	-0.105429	5.3098	0.559921	0	1	-0.122695	5.34214	0.498185	0	1	-0.0317695	5.30312	0.854594	0	1	-0.122243	5.32057	0.470745	0	1	0.077162	5.3292	0.675898	0	1	0.0684726	5.31061	0.639326	0	1	-0.261499	5.50433	0.202014	0	0.88798	-0.117462	5.42658	0.61653	0	1	PF03735	PTHR33432,PTHR33432:SF3	KOG4675	0
Potri.001G013900	0.00699473	6.20237	0.961189	0	1	0.132429	6.16718	0.343545	0	1	0.163543	6.17585	0.292692	0	0.848132	0.0164785	6.25441	0.910491	0	1	0.0661109	6.20141	0.650717	0	1	-0.147535	6.22945	0.40834	0	1	-0.276322	6.27599	0.0276419	0	0.161417	-0.107901	6.21042	0.586071	0	1	-0.176887	6.24503	0.393598	0	1	PF02696	PTHR32057	KOG2542	0
Potri.001G014050	0.277047	1.34691	0.627654	0	1	0.779067	1.18703	0.0861402	0	0.50801	0.369109	1.36995	0.488787	0	1	-0.307742	1.69694	0.501946	0	0.985895	0.45507	1.32736	0.313878	0	1	-0.342649	1.25741	0.395272	0	1	0.156038	0.996387	0.786102	0	1	-0.574154	1.3658	0.489521	0	1	0.427546	0.885711	0.729638	0	1	0	0	0	0
Potri.001G014200	0	-2.98791	1	0	1	-5.13e-15	-2.91935	1	0	1	0	-2.90574	1	0	1	0	-2.8206	1	0	1	0	-2.82508	1	0	1	0	-2.65882	1	0	1	-5.13e-15	-2.72259	1	0	1	0	-2.78183	1	0	1	0	-2.7777	1	0	1	PF12776	PTHR31704,PTHR31704:SF28	0	0
Potri.001G014900	0.346411	2.50742	0.346516	0	0.972023	0.392493	2.5161	0.256271	0	0.883244	0.210411	2.61737	0.605359	0	1	0.787291	2.39589	0.0263138	0	0.111568	0.00142974	2.69599	1	0	1	0.239287	2.57465	0.417055	0	1	0.778891	2.33428	0.013816	0	0.0977117	0.441951	2.48645	0.43077	0	1	0.956699	2.2927	0.20634	0	0.803545	PF13812,PF13041	PTHR24015,PTHR24015:SF757	0	0
Potri.001G014950	0	-2.98791	1	0	1	-5.13e-15	-2.91935	1	0	1	0	-2.90574	1	0	1	0	-2.8206	1	0	1	0	-2.82508	1	0	1	0	-2.65882	1	0	1	-5.13e-15	-2.72259	1	0	1	0	-2.78183	1	0	1	0	-2.7777	1	0	1	0	0	0	0
Potri.001G015000	-0.0525111	5.63606	0.782379	0	1	-0.250113	5.76477	0.139946	0	0.655117	0.0477072	5.63668	0.816657	0	1	0.0248149	5.65726	0.895122	0	1	-0.162295	5.72171	0.422284	0	1	0.115896	5.73032	0.655533	0	1	-0.451212	6.00637	0.00707836	0	0.0593085	0.138317	5.72153	0.584575	0	1	-0.0175327	5.79557	0.945934	0	1	0	PTHR34055	0	0
Potri.001G015200	0	-2.98791	1	0	1	-5.13e-15	-2.91935	1	0	1	0	-2.90574	1	0	1	0	-2.8206	1	0	1	0	-2.82508	1	0	1	0	-2.65882	1	0	1	-5.13e-15	-2.72259	1	0	1	0	-2.78183	1	0	1	0	-2.7777	1	0	1	0	0	0	0
Potri.001G015700	0.694135	5.71526	0.000115285	1	0.00483542	0.402144	5.85952	0.0109416	0	0.145735	0.533723	5.82698	0.00254686	1	0.0353205	0.723923	5.76012	3.51e-05	1	0.000402626	-0.0772444	6.08662	0.660628	0	1	0.162718	6.03217	0.435366	0	1	0.442141	5.88506	0.00570523	0	0.0502954	0.445612	5.90684	0.0930339	0	0.644703	0.410513	5.92054	0.152038	0	0.688561	PF06398,PF00168	PTHR10024,PTHR10024:SF243	0	0
Potri.001G015800	0	-2.98791	1	0	1	-5.13e-15	-2.91935	1	0	1	0	-2.90574	1	0	1	0	-2.8206	1	0	1	0	-2.82508	1	0	1	0	-2.65882	1	0	1	-5.13e-15	-2.72259	1	0	1	0	-2.78183	1	0	1	0	-2.7777	1	0	1	0	PTHR24177,PTHR24177:SF39	0	0
Potri.001G015850	0	-2.98791	1	0	1	-5.13e-15	-2.91935	1	0	1	0	-2.90574	1	0	1	0	-2.8206	1	0	1	0	-2.82508	1	0	1	0	-2.65882	1	0	1	-5.13e-15	-2.72259	1	0	1	0	-2.78183	1	0	1	0	-2.7777	1	0	1	0	0	0	0
Potri.001G016032	-2.07725	-0.286924	0.00659762	0	0.0954743	-0.887325	-0.979351	0.45314	0	1	-1.14575	-0.820433	0.154068	0	0.595104	-1.77602	-0.463589	0.0255777	0	0.109017	-1.19703	-0.796491	0.207588	0	0.94182	0.109412	-0.419577	0.941627	0	1	1.66766	-0.857427	0.123179	0	0.449663	1.78174	-0.921928	0.289627	0	1	1.06528	-0.762049	0.475851	0	1	0	PTHR33305,PTHR33305:SF9	0	0
Potri.001G016100	1.19213	-1.2381	0.328515	0	0.946453	-0.0324663	-0.805716	1	0	1	1.46764	-1.20797	0.123127	0	0.523027	1.11716	-1.08816	0.272555	0	0.654528	1.6964	-1.20725	0.0866493	0	0.663739	-1.64639	-1.23698	0.103077	0	1	-1.97734	-1.09384	0.0227008	0	0.139805	3.91654	-2.27048	0.145181	0	0.779151	0.759356	-2.03106	0.830325	0	1	0	PTHR36349,PTHR36349:SF1	0	0
Potri.001G016200	-0.0368749	6.26514	0.814692	0	1	-0.417213	6.49525	0.00303122	0	0.0604976	-0.0465952	6.31988	0.7919	0	1	0.953447	5.90687	7.95e-09	1	2.08e-07	-0.172051	6.36325	0.249172	0	1	0.0188317	6.4234	0.917165	0	1	-0.0984419	6.4603	0.447993	0	0.993357	-0.0663658	6.46766	0.729804	0	1	0.67957	6.13306	0.00175347	1	0.0391433	PF08007	PTHR12461,PTHR12461:SF38	KOG2132	1.14.11.27
Potri.001G016300	0.211789	5.02372	0.263819	0	0.847676	-0.372335	5.34785	0.0144247	0	0.173686	0.0901603	5.13087	0.632832	0	1	-0.181537	5.27653	0.273238	0	0.655912	-0.367624	5.348	0.0346794	0	0.417006	0.228143	5.39774	0.257774	0	1	0.141048	5.41528	0.351438	0	0.865992	0.0189217	5.49853	0.93032	0	1	-0.0998607	5.55732	0.68238	0	1	PF00201	PTHR11926,PTHR11926:SF392	0	0
Potri.001G016400	3.83616	-2.48536	0.226502	0	0.783169	-0.972863	-1.75173	0.636594	0	1	-0.85939	-1.79045	0.674887	0	1	0.504066	-2.08707	0.847384	0	1	0.444179	-2.09025	0.816225	0	1	1.18151	-2.24464	0.661354	0	1	-0.456133	-2.05828	1	0	1	3.22047	-2.45633	0.371126	0	1	3.21539	-2.45246	0.378182	0	1	0	PTHR11926,PTHR11926:SF392	0	0
Potri.001G016500	0	-2.98791	1	0	1	-5.13e-15	-2.91935	1	0	1	0	-2.90574	1	0	1	0	-2.8206	1	0	1	0	-2.82508	1	0	1	0	-2.65882	1	0	1	-5.13e-15	-2.72259	1	0	1	0	-2.78183	1	0	1	0	-2.7777	1	0	1	PF00201	PTHR11926,PTHR11926:SF392	0	0
Potri.001G016600	0.869972	3.64707	0.000207904	1	0.00752273	0.604445	3.77164	0.00956498	0	0.133448	0.365026	3.89443	0.0856826	0	0.415264	1.36035	3.55733	1.6e-08	1	3.94e-07	0.129327	3.98138	0.490721	0	1	0.469853	3.69083	0.0577837	0	1	0.611873	3.60999	0.00369655	1	0.0360506	0.139294	3.83581	0.688183	0	1	0.783358	3.56624	0.0932848	0	0.535711	0	PTHR31029,PTHR31029:SF3	0	0
Potri.001G016700	0	-2.98791	1	0	1	-5.13e-15	-2.91935	1	0	1	0	-2.90574	1	0	1	0	-2.8206	1	0	1	0	-2.82508	1	0	1	0	-2.65882	1	0	1	-5.13e-15	-2.72259	1	0	1	0	-2.78183	1	0	1	0	-2.7777	1	0	1	PF00125	PTHR11426	KOG1745	0
Potri.001G016800	0.302829	3.20217	0.297143	0	0.898245	0.579473	3.11283	0.063982	0	0.43163	0.641716	3.11185	0.0376141	0	0.245032	0.80663	3.06336	0.00298852	1	0.0187465	0.134167	3.30973	0.545288	0	1	0.113092	3.17576	0.630647	0	1	0.119572	3.14914	0.639936	0	1	-0.0145866	3.23818	0.977292	0	1	-0.130809	3.29551	0.802285	0	1	0	PTHR22850,PTHR22850:SF94	0	0
Potri.001G016900	0.127957	6.45584	0.51738	0	1	-0.0832911	6.585	0.678833	0	1	0.710696	6.25707	0.000500035	1	0.0101161	1.34808	6.05802	1.09e-07	1	2.28e-06	-0.378413	6.74796	0.0577662	0	0.54687	0.163721	6.83148	0.4277	0	1	0.0747414	6.85131	0.641591	0	1	0.344558	6.75082	0.0938946	0	0.647835	1.32258	6.39684	1.14e-07	1	1.47e-05	PF00125	PTHR11426	KOG1745	0
Potri.001G017000	-0.660368	2.99188	0.0596432	0	0.393107	-0.17832	2.74309	0.614022	0	1	-0.651237	3.03131	0.0143853	0	0.126505	-1.48651	3.59054	1.41e-07	-1	2.9e-06	0.243956	2.54466	0.386861	0	1	0.00308518	2.40727	1	0	1	0.315056	2.24255	0.303585	0	0.797492	-0.19995	2.50712	0.712805	0	1	-1.1003	3.04366	0.0601062	0	0.418797	0	PTHR33984,PTHR33984:SF2	0	0
Potri.001G017050	0	-2.98791	1	0	1	-5.13e-15	-2.91935	1	0	1	0	-2.90574	1	0	1	0	-2.8206	1	0	1	0	-2.82508	1	0	1	0	-2.65882	1	0	1	-5.13e-15	-2.72259	1	0	1	0	-2.78183	1	0	1	0	-2.7777	1	0	1	0	0	0	0
Potri.001G017100	0.33995	4.4461	0.08361	0	0.474379	-0.435721	4.86416	0.00791514	0	0.118286	-0.204038	4.75925	0.281694	0	0.829875	0.847118	4.30388	7.27e-06	1	9.93e-05	-0.460172	4.87957	0.00548044	0	0.136852	-0.0641563	5.11074	0.737053	0	1	0.0743326	5.01912	0.618146	0	1	0.604553	4.80969	0.0124532	0	0.231864	1.45272	4.53009	1.69e-05	1	0.00103493	0	PTHR35507	0	0
Potri.001G017200	0	-2.98791	1	0	1	-5.13e-15	-2.91935	1	0	1	0	-2.90574	1	0	1	0	-2.8206	1	0	1	0	-2.82508	1	0	1	0	-2.65882	1	0	1	-5.13e-15	-2.72259	1	0	1	0	-2.78183	1	0	1	0	-2.7777	1	0	1	0	0	0	0
Potri.001G017300	-0.415918	4.82154	0.0288007	0	0.253807	-0.429619	4.85502	0.0250048	0	0.242757	-0.658513	5.01325	0.000775567	-1	0.014358	-0.941458	5.19787	4.4e-07	-1	8.02e-06	-0.0387155	4.64669	0.850589	0	1	-0.384406	4.85578	0.0527587	0	1	-0.253478	4.76166	0.101033	0	0.395532	-0.310695	4.8157	0.246585	0	0.960088	-0.665649	5.02074	0.0122913	0	0.154215	PF00010	PTHR16223,PTHR16223:SF36	0	0
Potri.001G017500	-0.368031	8.08517	0.0243036	0	0.228511	-0.236899	8.03778	0.12132	0	0.611781	0.156287	7.86339	0.349797	0	0.933618	0.027163	7.93441	0.864444	0	1	0.122184	7.85813	0.437147	0	1	-0.206322	7.88834	0.290296	0	1	-0.43478	7.99275	0.000987404	-1	0.0130537	-0.423916	8.01077	0.0142475	0	0.24987	-0.574582	8.09731	0.00492298	0	0.0818853	PF08263	PTHR27000,PTHR27000:SF151	KOG4579	3.5.1.98
Potri.001G017600	-0.198154	1.22432	0.809736	0	1	1.40657	0.683865	0.00830305	0	0.122338	0.540123	0.977863	0.237549	0	0.761512	-1.00917	1.77388	0.00876263	-1	0.0456686	1.21616	0.764615	0.00290674	0	0.0904656	0.222628	0.00587106	0.665092	0	1	0.108555	0.0186309	0.870324	0	1	-0.583937	0.371598	0.581911	0	1	-1.7269	1.09285	0.126085	0	0.627577	PF03140	PTHR31549,PTHR31549:SF2	0	0
Potri.001G017700	0	-2.98791	1	0	1	-5.13e-15	-2.91935	1	0	1	0	-2.90574	1	0	1	0	-2.8206	1	0	1	0	-2.82508	1	0	1	0	-2.65882	1	0	1	-5.13e-15	-2.72259	1	0	1	0	-2.78183	1	0	1	0	-2.7777	1	0	1	PF03140	PTHR31549,PTHR31549:SF2	0	0
Potri.001G017800	0	-2.98791	1	0	1	-5.13e-15	-2.91935	1	0	1	0	-2.90574	1	0	1	0	-2.8206	1	0	1	0	-2.82508	1	0	1	0	-2.65882	1	0	1	-5.13e-15	-2.72259	1	0	1	0	-2.78183	1	0	1	0	-2.7777	1	0	1	PF03140	PTHR31549,PTHR31549:SF2	0	0
Potri.001G017900	0	-2.98791	1	0	1	-5.13e-15	-2.91935	1	0	1	-1.85804	-2.79071	1	0	1	-4.36842	-2.15511	0.0374743	0	0.147689	-1.92042	-2.70983	1	0	1	-0.915448	-2.33754	1	0	1	-0.0807606	-2.50075	1	0	1	-0.0754769	-2.55604	1	0	1	0.0433789	-2.56051	1	0	1	PF03140	PTHR31549,PTHR31549:SF2	0	0
Potri.001G018100	0.155227	3.0578	0.600095	0	1	-0.0944639	3.20519	0.734581	0	1	0.196875	3.08846	0.469147	0	1	0.362026	3.02598	0.171822	0	0.472487	-0.152085	3.23791	0.549238	0	1	0.32788	3.1496	0.189999	0	1	-0.173378	3.36494	0.450862	0	0.996784	0.901338	2.92376	0.14362	0	0.774557	0.496422	3.07412	0.388736	0	1	PF05347	PTHR13675,PTHR13675:SF1	KOG4620	0
Potri.001G018200	0.200647	7.37548	0.162817	0	0.665696	0.760459	7.1676	1.67e-08	1	3.01e-06	0.811802	7.17225	1.3e-07	1	9.56e-06	0.90287	7.14773	7.05e-09	1	1.87e-07	0.586239	7.23718	0.000117956	1	0.00904681	0.0302496	6.88543	0.872416	0	1	0.432209	6.67858	0.00213357	1	0.0235389	0.461363	6.68987	0.0116598	0	0.223899	0.187762	6.80983	0.376913	0	1	PF07944	PTHR31151,PTHR31151:SF0	0	0
Potri.001G018300	-0.519212	1.82937	0.19032	0	0.717895	-0.0885226	1.62261	0.845531	0	1	0.623576	1.33911	0.257248	0	0.796694	0.395127	1.44517	0.349491	0	0.776065	0.395434	1.41777	0.305	0	1	-0.259153	1.33491	0.478669	0	1	-0.113897	1.23897	0.813467	0	1	0.648073	0.921537	0.53184	0	1	0.809113	0.87432	0.493773	0	1	PF07714,PF00069	PTHR24351,PTHR24351:SF107	KOG0610	2.7.11.1
Potri.001G018500	-0.247077	5.43551	0.183316	0	0.703926	-0.0926657	5.37861	0.591505	0	1	-0.00266099	5.35782	0.993213	0	1	-0.276544	5.50911	0.129464	0	0.384183	-0.0273223	5.34875	0.887326	0	1	0.0527075	5.32255	0.809512	0	1	-0.408614	5.54389	0.00443895	-1	0.0414824	-0.291928	5.50293	0.141356	0	0.771075	-0.439333	5.58372	0.0624205	0	0.428748	PF04707	PTHR11158,PTHR11158:SF17	KOG3336	0
Potri.001G018600	-0.013378	6.12834	0.935756	0	1	0.127571	6.08431	0.444627	0	1	0.0448843	6.14944	0.812337	0	1	-0.0728356	6.21726	0.682722	0	1	0.1759	6.06515	0.302003	0	1	0.0799206	5.92139	0.702906	0	1	-0.337469	6.11614	0.0097473	0	0.0750263	-0.240488	6.08723	0.187379	0	0.861491	-0.520049	6.24335	0.0132476	0	0.161689	PF01428,PF01754	PTHR10634,PTHR10634:SF32	KOG3173	0
Potri.001G018650	0	-2.98791	1	0	1	-5.13e-15	-2.91935	1	0	1	0	-2.90574	1	0	1	0	-2.8206	1	0	1	0	-2.82508	1	0	1	0	-2.65882	1	0	1	-5.13e-15	-2.72259	1	0	1	0	-2.78183	1	0	1	0	-2.7777	1	0	1	0	0	0	0
Potri.001G019200	-0.389086	4.00996	0.125795	0	0.586189	-0.163474	3.91426	0.514158	0	1	-0.532045	4.13978	0.0337305	0	0.228293	-0.262351	3.99248	0.27825	0	0.664564	-0.0221903	3.8427	0.937538	0	1	-0.303535	3.99873	0.188001	0	1	0.0833871	3.7783	0.678756	0	1	-0.316505	4.00751	0.334561	0	1	0.101204	3.79046	0.809971	0	1	PF13837	PTHR21654,PTHR21654:SF11	0	0
Potri.001G019300	1.24037	-2.57122	0.734274	0	1	1.25248	-2.505	0.718443	0	1	-1.13584	-2.03339	0.533816	0	1	-1.07866	-2.01372	0.648934	0	1	3.0516	-2.50552	0.363845	0	1	-1.92617	-2.54295	1	0	1	-3.21553	-2.39946	0.311816	0	0.810536	-4.49045	-1.95732	0.149672	0	0.786638	0	-2.7777	1	0	1	0	0	0	0
Potri.001G019700	-2.61228	-1.31906	0.0373283	0	0.297833	-2.20009	-1.59524	0.0435124	0	0.344554	-2.50795	-1.40253	0.0115293	0	0.107836	-2.91787	-1.14906	0.0108546	0	0.0545866	-2.74713	-1.3077	0.0228035	0	0.329508	1.3074	-0.993806	0.224434	0	1	1.82963	-1.1335	0.0925087	0	0.37304	5.7965	-1.38095	0.00670329	0	0.163027	1.17409	-1.01322	0.470397	0	1	0	0	0	0
Potri.001G019800	0	-2.98791	1	0	1	-5.13e-15	-2.91935	1	0	1	0	-2.90574	1	0	1	0	-2.8206	1	0	1	0	-2.82508	1	0	1	0	-2.65882	1	0	1	-5.13e-15	-2.72259	1	0	1	0	-2.78183	1	0	1	0	-2.7777	1	0	1	0	0	0	0
Potri.001G019850	0	-2.98791	1	0	1	-5.13e-15	-2.91935	1	0	1	0	-2.90574	1	0	1	0	-2.8206	1	0	1	0	-2.82508	1	0	1	0	-2.65882	1	0	1	-5.13e-15	-2.72259	1	0	1	0	-2.78183	1	0	1	0	-2.7777	1	0	1	0	0	0	0
Potri.001G019900	0	-2.98791	1	0	1	-5.13e-15	-2.91935	1	0	1	0	-2.90574	1	0	1	0	-2.8206	1	0	1	0	-2.82508	1	0	1	0	-2.65882	1	0	1	-5.13e-15	-2.72259	1	0	1	0	-2.78183	1	0	1	0	-2.7777	1	0	1	0	0	0	0
Potri.001G019960	0	-2.98791	1	0	1	-5.13e-15	-2.91935	1	0	1	0	-2.90574	1	0	1	0	-2.8206	1	0	1	0	-2.82508	1	0	1	0	-2.65882	1	0	1	-5.13e-15	-2.72259	1	0	1	0	-2.78183	1	0	1	0	-2.7777	1	0	1	0	0	0	0
Potri.001G020020	0	-2.98791	1	0	1	-5.13e-15	-2.91935	1	0	1	0	-2.90574	1	0	1	0	-2.8206	1	0	1	0	-2.82508	1	0	1	0	-2.65882	1	0	1	-5.13e-15	-2.72259	1	0	1	0	-2.78183	1	0	1	0	-2.7777	1	0	1	0	0	0	0
Potri.001G020080	0	-2.98791	1	0	1	-5.13e-15	-2.91935	1	0	1	0	-2.90574	1	0	1	0	-2.8206	1	0	1	0	-2.82508	1	0	1	0	-2.65882	1	0	1	-5.13e-15	-2.72259	1	0	1	0	-2.78183	1	0	1	0	-2.7777	1	0	1	0	0	0	0
Potri.001G020140	0	-2.98791	1	0	1	-5.13e-15	-2.91935	1	0	1	0	-2.90574	1	0	1	0	-2.8206	1	0	1	0	-2.82508	1	0	1	0	-2.65882	1	0	1	-5.13e-15	-2.72259	1	0	1	0	-2.78183	1	0	1	0	-2.7777	1	0	1	0	0	0	0
Potri.001G020300	0.344927	6.934	0.0418375	0	0.317753	0.462007	6.91005	0.00402422	0	0.0743399	0.298529	7.00258	0.102031	0	0.463972	0.37354	6.97541	0.0276658	0	0.116017	0.19042	7.03111	0.264755	0	1	0.112959	6.86348	0.63554	0	1	0.487501	6.6735	0.00083068	1	0.0114462	0.453239	6.71151	0.0119473	0	0.226896	0.22044	6.81292	0.42917	0	1	PF00076,PF00642	PTHR24009,PTHR24009:SF3	0	0
Potri.001G020350	0	-2.98791	1	0	1	-5.13e-15	-2.91935	1	0	1	0	-2.90574	1	0	1	0	-2.8206	1	0	1	0	-2.82508	1	0	1	0	-2.65882	1	0	1	-5.13e-15	-2.72259	1	0	1	0	-2.78183	1	0	1	0	-2.7777	1	0	1	0	0	0	0
Potri.001G020400	0	-2.98791	1	0	1	-5.13e-15	-2.91935	1	0	1	0	-2.90574	1	0	1	0	-2.8206	1	0	1	0	-2.82508	1	0	1	0	-2.65882	1	0	1	-5.13e-15	-2.72259	1	0	1	0	-2.78183	1	0	1	0	-2.7777	1	0	1	PF14543,PF14541	PTHR13683,PTHR13683:SF223	KOG1339	3.4.23.12
Potri.001G020501	-2.55918	-1.8086	0.0658022	0	0.415618	-2.52765	-1.7486	0.0444727	0	0.349005	-1.20303	-2.24303	0.661617	0	1	-2.53601	-1.70054	0.0342852	0	0.137583	-2.87043	-1.54848	0.0126966	0	0.232347	1.36207	-1.25146	0.119504	0	1	-0.403235	-0.787613	0.698407	0	1	2.64128	-1.49611	0.0775287	0	0.59566	1.87519	-1.41098	0.197908	0	0.787864	PF12854,PF13041	PTHR24015,PTHR24015:SF734	0	0
Potri.001G020700	0.0963442	3.90122	0.728078	0	1	0.111442	3.92019	0.660133	0	1	0.12198	3.93873	0.56782	0	1	0.16861	3.9256	0.402996	0	0.849549	-0.237893	4.0992	0.276402	0	1	0.283689	4.06814	0.268441	0	1	0.40825	3.99029	0.102763	0	0.400368	0.0956087	4.15684	0.766128	0	1	0.0104839	4.19684	0.985959	0	1	0	PTHR33912,PTHR33912:SF3	0	0
Potri.001G021100	-0.0964201	2.71248	0.754134	0	1	-0.472299	2.94108	0.0924678	0	0.529429	-0.260136	2.84658	0.420278	0	1	-0.0548872	2.74917	0.843026	0	1	-0.262944	2.82686	0.288572	0	1	0.105064	2.89179	0.688471	0	1	-0.357083	3.10376	0.133261	0	0.471659	0.144422	2.87191	0.876823	0	1	-0.302684	3.09794	0.597283	0	1	0	PTHR34567,PTHR34567:SF3	0	0
Potri.001G021200	0	-2.98791	1	0	1	-5.13e-15	-2.91935	1	0	1	0	-2.90574	1	0	1	0	-2.8206	1	0	1	0	-2.82508	1	0	1	0	-2.65882	1	0	1	-5.13e-15	-2.72259	1	0	1	0	-2.78183	1	0	1	0	-2.7777	1	0	1	0	0	0	0
Potri.001G021300	0.493393	-1.70564	0.802239	0	1	0.702816	-1.69609	0.60262	0	1	0.999585	-1.73537	0.525954	0	1	1.52241	-1.76276	0.296462	0	0.694542	0.423983	-1.55638	0.898258	0	1	1.39931	-1.8608	0.510806	0	1	1.50297	-1.92188	0.53894	0	1	-0.559693	-1.51696	0.804313	0	1	4.21127	-2.13086	0.194343	0	0.779738	0	0	0	0
Potri.001G021400	0	-2.98791	1	0	1	-5.13e-15	-2.91935	1	0	1	0	-2.90574	1	0	1	0	-2.8206	1	0	1	0	-2.82508	1	0	1	0	-2.65882	1	0	1	-5.13e-15	-2.72259	1	0	1	0	-2.78183	1	0	1	0	-2.7777	1	0	1	0	0	0	0
Potri.001G021500	0.359665	3.34162	0.25661	0	0.834197	0.170803	3.45408	0.472367	0	1	0.105795	3.50689	0.667621	0	1	0.25555	3.44593	0.252915	0	0.623936	0.19082	3.4483	0.425877	0	1	0.344729	3.18036	0.201437	0	1	0.201449	3.21915	0.489143	0	1	-0.412381	3.55824	0.256273	0	0.969114	0.0269502	3.32545	0.974042	0	1	0	PTHR31215,PTHR31215:SF2	0	0
Potri.001G021600	-0.620814	3.62226	0.0297511	0	0.258492	-0.416177	3.52827	0.106304	0	0.567879	-0.60488	3.66381	0.0261455	0	0.191499	-0.397813	3.5523	0.126223	0	0.377027	-0.101632	3.36331	0.699756	0	1	0.143681	3.33293	0.544225	0	1	-0.101579	3.42875	0.710044	0	1	-0.131025	3.46874	0.72597	0	1	-0.0707931	3.43646	0.886098	0	1	PF12937	PTHR31215	0	0
Potri.001G021700	0	-2.98791	1	0	1	-1.88436	-2.80375	1	0	1	0	-2.90574	1	0	1	0	-2.8206	1	0	1	0	-2.82508	1	0	1	0	-2.65882	1	0	1	-5.13e-15	-2.72259	1	0	1	0	-2.78183	1	0	1	0	-2.7777	1	0	1	0	0	0	0
Potri.001G021801	0	-2.98791	1	0	1	-5.13e-15	-2.91935	1	0	1	0	-2.90574	1	0	1	0	-2.8206	1	0	1	0	-2.82508	1	0	1	0	-2.65882	1	0	1	-5.13e-15	-2.72259	1	0	1	0	-2.78183	1	0	1	0	-2.7777	1	0	1	PF12937	PTHR31215	0	0
Potri.001G021900	0	-2.98791	1	0	1	-5.13e-15	-2.91935	1	0	1	0	-2.90574	1	0	1	0	-2.8206	1	0	1	0	-2.82508	1	0	1	0	-2.65882	1	0	1	-5.13e-15	-2.72259	1	0	1	0	-2.78183	1	0	1	0	-2.7777	1	0	1	PF12937	PTHR31215	0	0
Potri.001G022000	0	-2.98791	1	0	1	-5.13e-15	-2.91935	1	0	1	0	-2.90574	1	0	1	0	-2.8206	1	0	1	0	-2.82508	1	0	1	0	-2.65882	1	0	1	-5.13e-15	-2.72259	1	0	1	0	-2.78183	1	0	1	0	-2.7777	1	0	1	PF12937	PTHR31215	0	0
Potri.001G022100	0	-2.98791	1	0	1	-5.13e-15	-2.91935	1	0	1	0	-2.90574	1	0	1	0	-2.8206	1	0	1	0	-2.82508	1	0	1	0	-2.65882	1	0	1	-5.13e-15	-2.72259	1	0	1	0	-2.78183	1	0	1	0	-2.7777	1	0	1	PF12937	PTHR31215	0	0
Potri.001G022150	0	-2.98791	1	0	1	-5.13e-15	-2.91935	1	0	1	0	-2.90574	1	0	1	0	-2.8206	1	0	1	0	-2.82508	1	0	1	0	-2.65882	1	0	1	-5.13e-15	-2.72259	1	0	1	0	-2.78183	1	0	1	0	-2.7777	1	0	1	0	0	0	0
Potri.001G022200	0	-2.98791	1	0	1	-5.13e-15	-2.91935	1	0	1	0	-2.90574	1	0	1	0	-2.8206	1	0	1	0	-2.82508	1	0	1	0	-2.65882	1	0	1	-5.13e-15	-2.72259	1	0	1	0	-2.78183	1	0	1	0	-2.7777	1	0	1	PF12937	PTHR31215	0	0
Potri.001G022300	0	-2.98791	1	0	1	-5.13e-15	-2.91935	1	0	1	0	-2.90574	1	0	1	0	-2.8206	1	0	1	0	-2.82508	1	0	1	0	-2.65882	1	0	1	-5.13e-15	-2.72259	1	0	1	0	-2.78183	1	0	1	0	-2.7777	1	0	1	PF12937	PTHR31215	0	0
Potri.001G022400	0.232591	3.24473	0.411349	0	1	-0.231909	3.49963	0.342292	0	1	0.0415256	3.38537	0.88353	0	1	0.485922	3.1984	0.0787687	0	0.263596	-0.0613644	3.41496	0.829855	0	1	0.0709096	3.39952	0.790179	0	1	0.167678	3.33019	0.518663	0	1	0.0276359	3.42261	0.952968	0	1	-0.359774	3.62414	0.476327	0	1	PF12937	PTHR31215,PTHR31215:SF2	0	0
Potri.001G022601	0	-2.98791	1	0	1	-5.13e-15	-2.91935	1	0	1	0	-2.90574	1	0	1	0	-2.8206	1	0	1	0	-2.82508	1	0	1	0	-2.65882	1	0	1	-5.13e-15	-2.72259	1	0	1	0	-2.78183	1	0	1	0	-2.7777	1	0	1	0	0	0	0
Potri.001G022800	0	-2.98791	1	0	1	-5.13e-15	-2.91935	1	0	1	0	-2.90574	1	0	1	0	-2.8206	1	0	1	0	-2.82508	1	0	1	0	-2.65882	1	0	1	-5.13e-15	-2.72259	1	0	1	0	-2.78183	1	0	1	0	-2.7777	1	0	1	0	PTHR23155,PTHR23155:SF560	0	0
Potri.001G022900	0.946384	1.4692	0.0248379	0	0.231709	0.613921	1.61497	0.187589	0	0.763179	0.472029	1.6945	0.276573	0	0.820984	0.795431	1.59067	0.0554405	0	0.20116	0.422723	1.70147	0.203511	0	0.93628	0.64694	1.21081	0.21819	0	1	0.635634	1.18778	0.125652	0	0.455301	0.573369	1.22148	0.43462	0	1	1.36765	0.970504	0.233072	0	0.851678	PF00400	PTHR22844,PTHR22844:SF223	KOG0286,KOG0265,KOG0645	2.7.11.7
Potri.001G023000	-0.26546	3.37056	0.297311	0	0.898565	-0.166159	3.34373	0.526929	0	1	0.0455773	3.26091	0.872156	0	1	-0.28523	3.43868	0.254062	0	0.626333	-0.171729	3.34939	0.472467	0	1	0.11393	3.36642	0.619634	0	1	-0.355894	3.584	0.0739759	0	0.320515	0.122803	3.36117	0.751275	0	1	0.699184	3.11525	0.377692	0	1	0	PTHR34459,PTHR34459:SF1	0	0
Potri.001G023200	0	-2.98791	1	0	1	-5.13e-15	-2.91935	1	0	1	0	-2.90574	1	0	1	0	-2.8206	1	0	1	0	-2.82508	1	0	1	0	-2.65882	1	0	1	-5.13e-15	-2.72259	1	0	1	0	-2.78183	1	0	1	0	-2.7777	1	0	1	PF14368	PTHR33286,PTHR33286:SF6	0	0
Potri.001G023300	0	-2.98791	1	0	1	-5.13e-15	-2.91935	1	0	1	0	-2.90574	1	0	1	0	-2.8206	1	0	1	0	-2.82508	1	0	1	0	-2.65882	1	0	1	-5.13e-15	-2.72259	1	0	1	0	-2.78183	1	0	1	0	-2.7777	1	0	1	PF14368	PTHR33286,PTHR33286:SF6	0	0
Potri.001G023600	0.368187	5.10764	0.0592889	0	0.392114	0.260737	5.18035	0.134046	0	0.642411	0.606675	5.05891	0.00236691	1	0.0333199	1.03435	4.9155	3.17e-08	1	7.38e-07	0.125693	5.24737	0.49562	0	1	0.114554	5.11389	0.588422	0	1	-0.089585	5.19178	0.56808	0	1	0.0588344	5.14271	0.798637	0	1	0.265247	5.04356	0.316666	0	0.968048	PF03018	PTHR21495,PTHR21495:SF59	0	0
Potri.001G023700	0	-2.98791	1	0	1	-5.13e-15	-2.91935	1	0	1	0	-2.90574	1	0	1	-1.92366	-2.70493	1	0	1	0	-2.82508	1	0	1	0	-2.65882	1	0	1	-5.13e-15	-2.72259	1	0	1	0	-2.78183	1	0	1	0	-2.7777	1	0	1	PF03018	PTHR21495,PTHR21495:SF59	0	0
Potri.001G023800	0.434553	0.0565906	0.56185	0	1	-0.512186	0.534619	0.322128	0	0.971605	-0.0733824	0.338124	0.958133	0	1	-0.0657261	0.353614	0.956802	0	1	-0.134904	0.359639	0.865005	0	1	0.605012	0.202757	0.2424	0	1	0.534003	0.193907	0.366603	0	0.878907	1.5543	-0.114082	0.255827	0	0.968564	-0.427887	0.615771	0.693224	0	1	PF03018	PTHR21495,PTHR21495:SF75	0	0
Potri.001G024000	0.344466	3.32654	0.276945	0	0.871541	0.405643	3.32672	0.178844	0	0.74446	0.141463	3.46917	0.676378	0	1	-0.418033	3.76805	0.116597	0	0.355974	0.182395	3.43086	0.531941	0	1	-0.0947249	3.37269	0.797497	0	1	-0.449666	3.53957	0.0691385	0	0.305743	-0.39249	3.5337	0.354773	0	1	-0.109504	3.38061	0.870696	0	1	PF09811	PTHR18829,PTHR18829:SF0	KOG4774	0
Potri.001G024100	0.187223	6.19455	0.273042	0	0.864326	-0.0180028	6.32063	0.916608	0	1	0.000991732	6.33264	0.997428	0	1	0.100096	6.28994	0.56308	0	1	0.228084	6.20314	0.186899	0	0.912624	-0.17068	6.15833	0.365806	0	1	-0.189959	6.14607	0.214381	0	0.641158	-0.0392633	6.09208	0.837889	0	1	-0.10103	6.12211	0.649273	0	1	PF07839	PTHR33923,PTHR33923:SF2	0	2.7.11.17
Potri.001G024200	-0.335246	4.69938	0.0513464	0	0.358124	-0.0551705	4.57598	0.745962	0	1	0.15321	4.49828	0.436652	0	1	0.225636	4.47328	0.213962	0	0.551574	0.218812	4.44777	0.231473	0	0.986872	-0.299184	4.47742	0.210021	0	1	-0.535021	4.58839	0.00464946	-1	0.0430005	-0.300193	4.48071	0.261477	0	0.973217	-0.0504879	4.34711	0.900524	0	1	0	PTHR35482,PTHR35482:SF1	0	0
Potri.001G024600	0.202652	1.00109	0.640961	0	1	-0.00155154	1.12043	1	0	1	-0.21607	1.24995	0.592025	0	1	-0.136515	1.21985	0.737208	0	1	0.93759	0.777845	0.0161367	0	0.269782	-0.0433262	0.29502	1	0	1	-0.145535	0.30973	0.853243	0	1	-2.05637	1.5192	0.088753	0	0.631041	-1.63989	1.21599	0.0351435	0	0.304317	PF05804	PTHR23315,PTHR23315:SF133	KOG4224	0
Potri.001G024700	0	-2.98791	1	0	1	-5.13e-15	-2.91935	1	0	1	0	-2.90574	1	0	1	0	-2.8206	1	0	1	0	-2.82508	1	0	1	0	-2.65882	1	0	1	-5.13e-15	-2.72259	1	0	1	0	-2.78183	1	0	1	0	-2.7777	1	0	1	0	PTHR32161,PTHR32161:SF8	0	0
Potri.001G025100	0.248495	6.53825	0.118512	0	0.568196	0.623954	6.4053	4.39e-05	1	0.00239484	1.20439	6.22616	1.24e-12	1	3.04e-10	2.04483	6.02748	3.03e-33	1	1.18e-30	0.0202283	6.67435	0.901348	0	1	0.102229	6.60019	0.610241	0	1	1.01004	6.21059	1.7e-12	1	5.95e-10	1.36703	6.12485	2.46e-11	1	2.93e-08	1.83853	6.00693	5.56e-15	1	3.62e-12	0	PTHR33334,PTHR33334:SF1	0	0
Potri.001G025400	-0.0372698	2.76778	0.926321	0	1	-0.97683	3.33426	0.00765261	0	0.115622	-1.49912	3.72091	1.43e-06	-1	7.82e-05	-2.13492	4.21303	2.61e-16	-1	2e-14	0.242814	2.66444	0.439438	0	1	0.256936	2.41135	0.449713	0	1	-0.367014	2.69498	0.258866	0	0.719631	-1.18092	3.22617	0.0133721	0	0.241317	-1.94955	3.79139	8.88e-05	-1	0.0039516	PF00931	PTHR23155,PTHR23155:SF563	KOG4658	0
Potri.001G025900	0	-2.98791	1	0	1	-5.13e-15	-2.91935	1	0	1	0	-2.90574	1	0	1	0	-2.8206	1	0	1	0	-2.82508	1	0	1	0	-2.65882	1	0	1	-5.13e-15	-2.72259	1	0	1	0	-2.78183	1	0	1	0	-2.7777	1	0	1	0	0	0	0
Potri.001G026000	-0.39061	3.65805	0.105094	0	0.53576	-0.41365	3.69616	0.0607217	0	0.419662	-0.531964	3.7893	0.0312384	0	0.216786	-0.700059	3.89724	0.00187635	-1	0.0126514	0.157203	3.40682	0.529994	0	1	-0.588595	3.63265	0.0308083	0	0.931893	-0.581642	3.60594	0.00836672	0	0.0670372	-0.568528	3.62344	0.141872	0	0.772001	-0.95929	3.8653	0.0197085	0	0.211095	PF13837	PTHR31307,PTHR31307:SF4	KOG4282	0
Potri.001G026100	-0.107386	5.36862	0.510097	0	1	-0.350204	5.52528	0.0148341	0	0.176387	-0.318577	5.53162	0.0617846	0	0.33843	-0.147984	5.44732	0.34638	0	0.771271	0.00611843	5.33991	0.974262	0	1	-0.0713592	5.3593	0.71991	0	1	-0.155064	5.3799	0.262526	0	0.725627	-0.227101	5.44259	0.249023	0	0.962782	-0.70988	5.72037	0.00131699	-1	0.0318137	PF01008	PTHR10233,PTHR10233:SF9	KOG1465	0
Potri.001G026200	-0.207711	2.84203	0.493723	0	1	-0.211223	2.86912	0.51027	0	1	-0.327282	2.95694	0.354725	0	0.940595	-0.709051	3.18312	0.00954278	-1	0.0491265	-0.048897	2.78981	0.872199	0	1	0.268231	2.67979	0.327662	0	1	-0.275015	2.92075	0.253246	0	0.711359	0.176616	2.71707	0.763485	0	1	-0.0370292	2.81761	0.957854	0	1	PF03145	PTHR10315,PTHR10315:SF29	KOG3002	6.3.2.19
Potri.001G026300	0.250391	6.63306	0.0722606	0	0.437805	0.0159763	6.77013	0.905812	0	1	0.200749	6.7053	0.191059	0	0.673286	0.212283	6.70793	0.142025	0	0.410523	0.0948439	6.7341	0.511436	0	1	-0.0803437	6.71249	0.670633	0	1	-0.241073	6.77488	0.0593943	0	0.275336	-0.107343	6.7279	0.546896	0	1	-0.0345764	6.68926	0.862732	0	1	PF00156,PF00215	PTHR19278,PTHR19278:SF39	KOG1377	4.1.1.23,2.4.2.10
Potri.001G026400	0.396364	-0.901518	0.788422	0	1	0.557309	-0.884133	0.597327	0	1	1.64934	-1.12737	0.111535	0	0.49042	0.243298	-0.728554	0.842833	0	1	0.826471	-0.918728	0.372099	0	1	0.284791	-1.29348	0.853819	0	1	4.87277	-1.78772	0.0051714	1	0.0467604	0.0352605	-1.26109	1	0	1	4.93729	-1.83876	0.0245724	0	0.242395	PF00168,PF01412	PTHR23180,PTHR23180:SF249	KOG1030	0
Potri.001G026500	-4.503	-2.19379	0.0416792	0	0.317004	-3.19113	-2.59685	0.374854	0	1	-2.63507	-2.68423	0.578566	0	1	0	-2.8206	1	0	1	-2.6982	-2.60314	0.566394	0	1	2.55759	-2.43946	0.548489	0	1	-2.30527	-1.72022	0.269617	0	0.739562	-2.16422	-1.71653	0.309351	0	1	-2.6523	-1.55668	0.320262	0	0.973441	0	PTHR34948,PTHR34948:SF2	0	3.6.1.3,3.6.1.25
Potri.001G026600	-0.296635	4.92157	0.169645	0	0.678446	-0.0509695	4.81864	0.804043	0	1	-0.0643629	4.84736	0.734597	0	1	0.108245	4.76863	0.573459	0	1	0.226488	4.68683	0.225556	0	0.974808	-0.180371	4.64836	0.449737	0	1	-0.11827	4.59345	0.494522	0	1	-0.376946	4.75733	0.127963	0	0.742903	-0.51034	4.83224	0.0726289	0	0.467959	PF00462	PTHR10168,PTHR10168:SF84	0	0
Potri.001G026900	0.704425	4.08621	0.000612845	1	0.0172488	0.240545	4.30633	0.218562	0	0.815867	-0.15136	4.52055	0.470199	0	1	-0.0641379	4.48281	0.748563	0	1	0.178956	4.33761	0.371499	0	1	0.0845908	4.19222	0.796894	0	1	1.0523	3.783	1.17e-06	1	5.62e-05	0.37648	4.0593	0.239017	0	0.95063	0.814164	3.88539	0.0799618	0	0.491747	PF16457,PF01363,PF13713,PF16627,PF08381,PF00415	PTHR22870,PTHR22870:SF219	KOG1427	0
Potri.001G027100	0.222103	3.82828	0.382979	0	1	1.04331	3.53548	0.000110002	1	0.00496149	2.57715	3.21571	2.72e-19	1	1.8e-16	2.51265	3.24385	5.23e-20	1	5.92e-18	0.763091	3.63928	0.00370329	0	0.106678	0.0340937	3.18141	0.917301	0	1	1.08171	2.74216	0.000679019	1	0.00981618	1.93965	2.54488	0.00674049	0	0.163747	0.875412	2.83287	0.225223	0	0.837415	PF00854	PTHR11654,PTHR11654:SF133	0	0
Potri.001G027300	0	-2.98791	1	0	1	-5.13e-15	-2.91935	1	0	1	0	-2.90574	1	0	1	0	-2.8206	1	0	1	0	-2.82508	1	0	1	0	-2.65882	1	0	1	-5.13e-15	-2.72259	1	0	1	0	-2.78183	1	0	1	0	-2.7777	1	0	1	0	0	0	0
Potri.001G027400	-0.431926	6.30125	0.0295086	0	0.257026	-0.361449	6.28809	0.0582262	0	0.409046	-0.770916	6.55284	0.000238031	-1	0.00567024	-0.878154	6.62584	1.17e-05	-1	0.000151942	0.311363	5.94981	0.128252	0	0.789173	-0.269844	5.91267	0.230415	0	1	0.158417	5.67284	0.365157	0	0.87687	-0.311354	5.93705	0.1069	0	0.687841	-0.592879	6.09793	0.00695968	0	0.103468	PF00703,PF16353,PF02837,PF02929,PF02836	PTHR10066,PTHR10066:SF72	KOG2024	3.2.1.23
Potri.001G027500	0	-2.98791	1	0	1	-5.13e-15	-2.91935	1	0	1	0	-2.90574	1	0	1	0	-2.8206	1	0	1	0	-2.82508	1	0	1	0	-2.65882	1	0	1	-5.13e-15	-2.72259	1	0	1	0	-2.78183	1	0	1	0	-2.7777	1	0	1	PF00560,PF13855,PF08263	PTHR27004	KOG4579	2.7.11.1
Potri.001G027600	-0.0550712	3.82055	0.842905	0	1	-0.0130138	3.82639	0.971849	0	1	-0.230006	3.95961	0.378655	0	0.963949	-0.277148	3.99004	0.241538	0	0.603036	0.18509	3.73324	0.47301	0	1	-0.197648	3.7261	0.374602	0	1	-0.130941	3.66887	0.580653	0	1	-0.200589	3.72865	0.58519	0	1	-0.63999	3.97634	0.113265	0	0.593402	PF13371,PF13369	PTHR31350,PTHR31350:SF8	0	0
Potri.001G027800	0	-2.98791	1	0	1	-5.13e-15	-2.91935	1	0	1	0	-2.90574	1	0	1	0	-2.8206	1	0	1	0	-2.82508	1	0	1	0	-2.65882	1	0	1	-5.13e-15	-2.72259	1	0	1	0	-2.78183	1	0	1	0	-2.7777	1	0	1	0	0	0	0
Potri.001G027900	0.364502	0.775411	0.459373	0	1	-0.361756	1.14124	0.35517	0	1	0.642391	0.718398	0.127345	0	0.533868	0.621445	0.747897	0.145903	0	0.418996	0.655584	0.712782	0.107793	0	0.734367	0.194751	0.297646	0.831878	0	1	0.578559	0.121258	0.255846	0	0.714566	0.715544	0.0875044	0.509626	0	1	2.12009	-0.250016	0.0576333	0	0.409002	PF02493,PF01504	PTHR23086,PTHR23086:SF29	0	2.7.1.68
Potri.001G028100	0.230397	4.058	0.253385	0	0.82892	0.284542	4.05906	0.144135	0	0.664441	0.0292131	4.20295	0.888895	0	1	0.181451	4.13927	0.368657	0	0.800152	0.161257	4.11939	0.407445	0	1	0.286308	3.88959	0.266644	0	1	0.393709	3.8199	0.0514179	0	0.249283	0.644423	3.73978	0.11971	0	0.720004	0.599734	3.75552	0.413132	0	1	0	PTHR31485,PTHR31485:SF4	0	0
Potri.001G028200	0.924872	8.51458	1.25e-09	1	2.13e-07	0.974303	8.52289	1.41e-12	1	5.79e-10	0.795785	8.60989	3.45e-07	1	2.28e-05	1.66402	8.35771	1.92e-17	1	1.69e-15	-0.0733311	8.96902	0.664189	0	1	0.245976	8.87331	0.214445	0	1	0.782541	8.62967	1.32e-07	1	8.99e-06	0.547005	8.74503	0.00602501	0	0.153575	0.997167	8.57716	9.76e-06	1	0.000654165	PF00026	PTHR13683,PTHR13683:SF258	KOG1339	3.4.23.12
Potri.001G028300	-0.00395306	3.57576	1	0	1	0.144961	3.53027	0.543771	0	1	0.198452	3.52757	0.425456	0	1	-0.101901	3.68031	0.661235	0	1	0.437757	3.4051	0.0768956	0	0.628361	-0.350773	3.3412	0.205856	0	1	-0.248001	3.26212	0.284558	0	0.765105	-0.665691	3.52666	0.0759223	0	0.590308	-0.46452	3.40712	0.469383	0	1	PF00514	PTHR23315,PTHR23315:SF57	0	6.3.2.19
Potri.001G028400	0.369545	4.98704	0.0426094	0	0.321969	0.606396	4.91463	0.000199071	1	0.00799822	0.871772	4.83983	1.25e-05	1	0.000498336	0.868478	4.85059	4.25e-07	1	7.78e-06	0.45364	4.98077	0.0129099	0	0.23475	-0.0910996	4.76839	0.711166	0	1	-0.229564	4.81875	0.165771	0	0.546206	-0.233751	4.84419	0.361419	0	1	-0.716784	5.12249	0.00554566	0	0.0886108	PF13837	PTHR31307,PTHR31307:SF7	KOG4282	0
Potri.001G028700	-0.347032	0.615666	0.673149	0	1	-0.3351	0.61428	0.671232	0	1	-0.566593	0.758759	0.436332	0	1	-0.964011	0.984262	0.160913	0	0.449333	-0.3392	0.608812	0.67226	0	1	0.741781	0.474417	0.316592	0	1	0.804716	0.424446	0.315357	0	0.812366	1.72364	0.174325	0.251472	0	0.965548	0.235603	0.655286	0.860306	0	1	PF13676,PF00931	PTHR11017,PTHR11017:SF161	0	0
Potri.001G028800	-0.0252635	-0.701135	1	0	1	1.84549	-1.1478	0.0734876	0	0.467737	0.0587563	-0.659719	1	0	1	-0.688192	-0.314206	0.291292	0	0.68586	0.203125	-0.710851	0.847872	0	1	1.10432	-1.07572	0.227516	0	1	2.30734	-1.30736	0.0299753	0	0.171066	0.568865	-0.99603	0.692483	0	1	0.234048	-0.876373	0.898314	0	1	0	0	0	0
Potri.001G028900	-1.74855	-2.48004	0.503979	0	1	-3.50083	-1.69686	0.00542898	0	0.0921274	-2.40939	-2.17058	0.168508	0	0.625427	-2.11687	-2.23325	0.317907	0	0.726996	-4.12154	-1.31592	0.000393395	-1	0.0220004	1.8335	-1.00598	0.021252	0	0.805624	-0.973337	-0.122953	0.135833	0	0.477729	-0.681953	-0.272154	0.54402	0	1	1.46745	-1.01518	0.341649	0	1	0	PTHR38928,PTHR38928:SF1	0	0
Potri.001G029000	0	-2.98791	1	0	1	-5.13e-15	-2.91935	1	0	1	0	-2.90574	1	0	1	0	-2.8206	1	0	1	0	-2.82508	1	0	1	0	-2.65882	1	0	1	-5.13e-15	-2.72259	1	0	1	0	-2.78183	1	0	1	0	-2.7777	1	0	1	0	0	0	0
Potri.001G029100	0	-2.98791	1	0	1	-5.13e-15	-2.91935	1	0	1	0	-2.90574	1	0	1	0	-2.8206	1	0	1	0	-2.82508	1	0	1	0	-2.65882	1	0	1	-5.13e-15	-2.72259	1	0	1	0	-2.78183	1	0	1	0	-2.7777	1	0	1	0	0	0	0
Potri.001G029200	0	-2.98791	1	0	1	-5.13e-15	-2.91935	1	0	1	0	-2.90574	1	0	1	0	-2.8206	1	0	1	0	-2.82508	1	0	1	0	-2.65882	1	0	1	-5.13e-15	-2.72259	1	0	1	0	-2.78183	1	0	1	0	-2.7777	1	0	1	0	0	0	0
Potri.001G029300	0.545226	2.73146	0.166243	0	0.672454	0.858005	2.64445	0.017168	0	0.192948	-0.0757016	3.06147	0.823904	0	1	-0.189177	3.12473	0.560635	0	1	0.799084	2.67306	0.0269446	0	0.362667	0.182325	2.12917	0.559769	0	1	0.101529	2.14299	0.76135	0	1	0.56298	1.96261	0.600079	0	1	-0.370753	2.4046	0.561249	0	1	PF00931	PTHR23155,PTHR23155:SF580	KOG4658	0
Potri.001G029400	0.551358	2.57072	0.130026	0	0.595566	0.0425853	2.82109	0.892841	0	1	-0.00733813	2.87075	1	0	1	0.00285075	2.8756	1	0	1	-0.535239	3.1304	0.0341766	0	0.413418	0.510739	3.13531	0.0870001	0	1	0.123409	3.28076	0.667182	0	1	-0.120372	3.42387	0.790952	0	1	1.44677	2.82033	0.0924879	0	0.533672	PF02536	PTHR13068,PTHR13068:SF20	KOG1267	0
Potri.001G029900	-0.128507	7.72161	0.381244	0	1	-0.0171567	7.68951	0.903866	0	1	0.384034	7.52656	0.0234078	0	0.177507	0.457569	7.50376	0.00272353	1	0.017299	0.232113	7.57297	0.170955	0	0.887637	-0.413085	7.65921	0.0931951	0	1	-0.710798	7.81387	4.7e-06	-1	0.000174398	-0.217068	7.55261	0.25476	0	0.968564	-0.162197	7.52165	0.4341	0	1	0	PTHR12964	KOG3426	0
Potri.001G030000	-0.122381	6.23839	0.44813	0	1	-0.140927	6.27303	0.320725	0	0.971605	0.0373666	6.20661	0.829845	0	1	0.0656932	6.2007	0.668024	0	1	-0.0543445	6.23112	0.73835	0	1	-0.121394	6.306	0.54011	0	1	-0.395566	6.4322	0.00579262	0	0.0508635	-0.187898	6.34305	0.392985	0	1	-0.13718	6.31434	0.555444	0	1	PF00160	PTHR11071,PTHR11071:SF58	KOG0879	5.2.1.8
Potri.001G030100	0.396575	6.10698	0.00835533	0	0.111586	0.38486	6.13792	0.00724137	0	0.111436	0.348872	6.17613	0.0760598	0	0.386188	0.345141	6.18491	0.0192755	0	0.0869995	0.12655	6.25716	0.407883	0	1	0.00704124	6.17522	0.974134	0	1	0.373993	5.98173	0.00984075	0	0.07561	0.277605	6.04798	0.164399	0	0.815627	0.385212	5.99919	0.0818755	0	0.498341	PF05664	PTHR31280,PTHR31280:SF2	0	0
Potri.001G030300	-0.0909965	3.60845	0.715531	0	1	-0.0363411	3.60641	0.881968	0	1	-0.171573	3.70029	0.478484	0	1	0.0436036	3.60085	0.866363	0	1	0.0469985	3.56958	0.853921	0	1	-0.174511	3.62183	0.483373	0	1	-0.024397	3.52327	0.91777	0	1	-0.338294	3.71005	0.316626	0	1	-0.18088	3.62297	0.693259	0	1	PF02536	PTHR13068,PTHR13068:SF20	0	0
Potri.001G030401	0	-2.98791	1	0	1	-5.13e-15	-2.91935	1	0	1	0	-2.90574	1	0	1	0	-2.8206	1	0	1	0	-2.82508	1	0	1	0	-2.65882	1	0	1	-5.13e-15	-2.72259	1	0	1	0	-2.78183	1	0	1	0	-2.7777	1	0	1	0	0	0	0
Potri.001G030500	0	-2.98791	1	0	1	-5.13e-15	-2.91935	1	0	1	0	-2.90574	1	0	1	0	-2.8206	1	0	1	0	-2.82508	1	0	1	0	-2.65882	1	0	1	-5.13e-15	-2.72259	1	0	1	0	-2.78183	1	0	1	0	-2.7777	1	0	1	0	0	0	0
Potri.001G030600	0	-2.98791	1	0	1	-5.13e-15	-2.91935	1	0	1	0	-2.90574	1	0	1	0	-2.8206	1	0	1	0	-2.82508	1	0	1	0	-2.65882	1	0	1	-5.13e-15	-2.72259	1	0	1	0	-2.78183	1	0	1	0	-2.7777	1	0	1	PF00201	PTHR11926,PTHR11926:SF360	0	2.4.1.273
Potri.001G030900	0.0786034	7.20624	0.583155	0	1	0.00991273	7.2661	0.944498	0	1	-0.115202	7.35233	0.456684	0	1	-0.0408707	7.32076	0.776522	0	1	0.102436	7.2222	0.488713	0	1	0.0473853	7.13256	0.788513	0	1	-0.296563	7.28927	0.0147484	0	0.102416	-0.462473	7.40725	0.0056526	0	0.147588	-0.418541	7.38033	0.0298684	0	0.275377	PF06839,PF00929	PTHR23044,PTHR23044:SF35	KOG0542	0
Potri.001G031000	0	-2.98791	1	0	1	-5.13e-15	-2.91935	1	0	1	0	-2.90574	1	0	1	0	-2.8206	1	0	1	0	-2.82508	1	0	1	0	-2.65882	1	0	1	-5.13e-15	-2.72259	1	0	1	0	-2.78183	1	0	1	0	-2.7777	1	0	1	0	0	0	0
Potri.001G031100	0	-2.98791	1	0	1	-5.13e-15	-2.91935	1	0	1	0	-2.90574	1	0	1	0	-2.8206	1	0	1	0	-2.82508	1	0	1	0	-2.65882	1	0	1	-5.13e-15	-2.72259	1	0	1	0	-2.78183	1	0	1	0	-2.7777	1	0	1	0	0	0	0
Potri.001G031200	0	-2.98791	1	0	1	-5.13e-15	-2.91935	1	0	1	0	-2.90574	1	0	1	0	-2.8206	1	0	1	0	-2.82508	1	0	1	0	-2.65882	1	0	1	-5.13e-15	-2.72259	1	0	1	0	-2.78183	1	0	1	0	-2.7777	1	0	1	0	0	0	0
Potri.001G031300	0	-2.98791	1	0	1	-5.13e-15	-2.91935	1	0	1	0	-2.90574	1	0	1	0	-2.8206	1	0	1	0	-2.82508	1	0	1	0	-2.65882	1	0	1	-5.13e-15	-2.72259	1	0	1	0	-2.78183	1	0	1	0	-2.7777	1	0	1	0	0	0	0
Potri.001G031600	3.17051	-2.66595	0.401064	0	1	-0.960983	-2.11252	0.660166	0	1	0.513064	-2.40493	1	0	1	-0.831761	-2.08283	0.78122	0	1	1.08041	-2.41115	0.707062	0	1	-2.32676	-1.99241	0.194293	0	1	-2.272	-2.05711	0.226419	0	0.664392	-4.23064	-1.02651	0.0292689	0	0.366287	1.94316	-2.65876	1	0	1	PF03188,PF04526	PTHR23130,PTHR23130:SF80	KOG4293	0
Potri.001G031800	-0.65762	2.75243	0.028125	0	0.249787	0.0397507	2.39916	0.902914	0	1	0.577826	2.18818	0.061286	0	0.336642	-0.598031	2.7703	0.0272933	0	0.114724	-0.0705052	2.45744	0.817654	0	1	-1.13428	3.1384	0.000128266	-1	0.0327334	-0.644739	2.80696	0.0144162	0	0.100711	0.317297	2.33228	0.578176	0	1	-0.722144	2.87393	0.214215	0	0.817465	0	PTHR33334,PTHR33334:SF2	0	0
Potri.001G031900	0	-2.98791	1	0	1	-5.13e-15	-2.91935	1	0	1	0	-2.90574	1	0	1	0	-2.8206	1	0	1	0	-2.82508	1	0	1	0	-2.65882	1	0	1	-5.13e-15	-2.72259	1	0	1	0	-2.78183	1	0	1	0	-2.7777	1	0	1	PF04759	PTHR31696,PTHR31696:SF4	0	0
Potri.001G032000	-0.364794	3.30121	0.178161	0	0.695352	-0.477909	3.39129	0.0579212	0	0.407969	-0.203856	3.26366	0.44668	0	1	-0.232944	3.28679	0.383607	0	0.820186	-0.07031	3.17417	0.78918	0	1	-0.304757	3.35449	0.236224	0	1	-0.385647	3.37611	0.093067	0	0.374563	-0.28586	3.34685	0.496204	0	1	-0.7882	3.63941	0.104029	0	0.568167	PF01636	PTHR22603,PTHR22603:SF41	KOG2686	2.7.1.82
Potri.001G032100	-0.330906	-1.5363	0.891415	0	1	-1.47657	-0.98231	0.117191	0	0.599209	-1.97531	-0.659842	0.00821903	0	0.0841897	-1.35123	-1.01396	0.228771	0	0.578902	-1.61062	-0.888733	0.073127	0	0.616427	-0.540718	-0.140849	0.401214	0	1	-0.21922	-0.33288	0.86195	0	1	-0.343257	-0.266301	0.777052	0	1	-0.0960838	-0.375356	0.965994	0	1	PF00892	PTHR31218,PTHR31218:SF36	0	0
Potri.001G032200	-0.639516	-2.67056	1	0	1	-1.68935	-2.41713	0.445395	0	1	-0.805309	-2.58359	1	0	1	-2.88868	-1.94423	0.106726	0	0.333057	-1.50479	-2.40763	0.674733	0	1	0.403632	-2.15449	1	0	1	-1.12503	-1.84769	0.483371	0	1	3.26862	-2.45181	0.370626	0	1	3.26492	-2.44622	0.377821	0	1	0	PTHR35753,PTHR35753:SF1	0	0
Potri.001G032300	1.77204	-2.48763	0.563085	0	1	-0.593827	-2.04516	0.847243	0	1	0.875475	-2.32311	0.800685	0	1	3.42948	-2.40883	0.260923	0	0.635326	0.726487	-2.24367	0.788821	0	1	2.5576	-2.43946	0.548465	0	1	-1.23698	-2.06273	0.641279	0	1	2.62915	-2.56234	0.612785	0	1	0.808292	-2.46337	1	0	1	PF13639	PTHR14155,PTHR14155:SF157	0	0
Potri.001G032500	-0.188717	5.20915	0.328194	0	0.9462	1.05397	4.70766	1.78e-06	1	0.00017027	0.942787	4.76658	4.79e-05	1	0.00151909	1.28307	4.6686	3.41e-06	1	5.04e-05	0.259399	5.01725	0.15795	0	0.859982	0.288847	4.73243	0.190845	0	1	0.298649	4.70549	0.149628	0	0.509717	0.95105	4.47365	0.00518781	0	0.140493	0.377503	4.69275	0.219491	0	0.82594	PF00892	PTHR31218,PTHR31218:SF19	0	0
Potri.001G032632	0	-2.98791	1	0	1	-5.13e-15	-2.91935	1	0	1	0	-2.90574	1	0	1	0	-2.8206	1	0	1	0	-2.82508	1	0	1	0	-2.65882	1	0	1	-5.13e-15	-2.72259	1	0	1	0	-2.78183	1	0	1	0	-2.7777	1	0	1	0	0	0	0
Potri.001G033000	-0.263559	-1.30965	0.851043	0	1	-0.638047	-1.07795	0.637876	0	1	0.538747	-1.48734	0.721477	0	1	3.03522	-1.76537	0.0554842	0	0.201288	-0.339749	-1.19584	0.844887	0	1	-1.25023	-0.478741	0.227117	0	1	0.610091	-1.25945	0.682549	0	1	2.60908	-1.59303	0.147208	0	0.783374	0.598814	-1.25537	0.798004	0	1	0	0	0	0
Potri.001G033100	-6.57903	-1.05853	9.2e-05	-1	0.00405891	-3.55345	-2.50406	0.204946	0	0.790475	-5.24231	-1.79261	0.00298295	-1	0.0395914	-3.62379	-2.40355	0.196336	0	0.519639	-4.91875	-1.94328	0.0097159	0	0.194182	-1.52835	-0.619799	0.0363326	0	0.995933	-0.752695	-1.02148	0.538454	0	1	0.165282	-1.41482	1	0	1	-0.736142	-1.02958	0.697145	0	1	PF00931	PTHR23155,PTHR23155:SF580	KOG4658	0
Potri.001G033300	0	-2.98791	1	0	1	-5.13e-15	-2.91935	1	0	1	0	-2.90574	1	0	1	0	-2.8206	1	0	1	0	-2.82508	1	0	1	0	-2.65882	1	0	1	-5.13e-15	-2.72259	1	0	1	0	-2.78183	1	0	1	0	-2.7777	1	0	1	0	0	0	0
Potri.001G033400	-2.76254	-2.76223	0.592374	0	1	-4.50043	-2.18122	0.0413869	0	0.333565	-1.87628	-2.7902	1	0	1	-3.25773	-2.49684	0.363572	0	0.796706	-3.94238	-2.31991	0.0942633	0	0.689829	1.04611	-1.99697	0.506775	0	1	0.215759	-1.91439	1	0	1	3.88948	-2.27431	0.142678	0	0.773316	3.88403	-2.27085	0.149899	0	0.684088	0	PTHR33137,PTHR33137:SF4	0	0
Potri.001G033500	0.0473349	2.45861	0.919401	0	1	-0.225348	2.62352	0.535004	0	1	-0.377295	2.72502	0.2911	0	0.84518	-0.672085	2.89712	0.0549963	0	0.19994	-0.485564	2.7613	0.173175	0	0.891938	0.052105	2.94734	0.849431	0	1	0.210942	2.84995	0.453465	0	1	-0.252507	3.10444	0.60501	0	1	-0.296295	3.12701	0.607295	0	1	PF01081	PTHR30246,PTHR30246:SF1	0	0
Potri.001G033600	0.242314	3.959	0.288306	0	0.889328	-0.0942352	4.14803	0.662941	0	1	0.122469	4.06342	0.566895	0	1	0.288458	3.995	0.185439	0	0.499882	-0.24309	4.22732	0.200524	0	0.931511	0.187574	4.24158	0.349711	0	1	0.512376	4.07749	0.00676286	0	0.0572231	0.549397	4.08516	0.0829935	0	0.614005	0.424782	4.13496	0.231425	0	0.848532	0	PTHR35294,PTHR35294:SF2	0	0
Potri.001G033700	0	-2.98791	1	0	1	-5.13e-15	-2.91935	1	0	1	0	-2.90574	1	0	1	0	-2.8206	1	0	1	0	-2.82508	1	0	1	0	-2.65882	1	0	1	-5.13e-15	-2.72259	1	0	1	0	-2.78183	1	0	1	0	-2.7777	1	0	1	0	0	0	0
Potri.001G033900	-0.449055	3.29105	0.111684	0	0.553972	-0.26304	3.21265	0.308432	0	0.954518	-0.191364	3.19951	0.554356	0	1	-0.129366	3.17597	0.617424	0	1	0.201756	2.9876	0.437569	0	1	-0.432745	3.09895	0.103587	0	1	-0.512291	3.12157	0.0688882	0	0.305151	-0.292943	3.0218	0.519824	0	1	-1.09202	3.50659	0.0254042	0	0.247361	PF01868	PTHR13348	0	3.1.26.5
Potri.001G034400	0.279654	6.22723	0.108482	0	0.5456	0.170789	6.30251	0.300688	0	0.943425	0.564491	6.1561	0.00186627	1	0.0279862	0.745521	6.09554	2.56e-05	1	0.000304653	-0.242243	6.51464	0.188972	0	0.912676	0.311807	6.4696	0.141802	0	1	0.218703	6.48911	0.129228	0	0.462728	0.409714	6.42799	0.067289	0	0.556102	1.17609	6.14593	4.81e-06	1	0.000349948	PF01849	PTHR21713	KOG2239	0
Potri.001G034500	-0.318492	2.32128	0.3344	0	0.955525	-0.510335	2.45415	0.0871688	0	0.511296	-0.0322777	2.2222	0.937447	0	1	0.0874194	2.17654	0.781558	0	1	0.173945	2.10903	0.57058	0	1	-0.0835255	2.05317	0.826514	0	1	-0.545152	2.27506	0.0542073	0	0.258919	-0.0437855	2.03412	0.948788	0	1	-0.0683214	2.04544	0.964001	0	1	PF02536	PTHR13068,PTHR13068:SF20	0	0
Potri.001G034600	0.760472	2.02138	0.0439946	0	0.327783	0.351014	2.20994	0.29636	0	0.937155	0.615419	2.12637	0.10863	0	0.48309	0.875832	2.05098	0.0204466	0	0.09123	0.206257	2.2816	0.494292	0	1	0.500988	1.95032	0.110253	0	1	0.639166	1.87154	0.036052	0	0.194039	0.196	2.07052	0.750716	0	1	0.182754	2.07578	0.814313	0	1	PF02536	PTHR13068,PTHR13068:SF20	KOG1267	0
Potri.001G034700	0.292455	3.38535	0.232632	0	0.791335	-0.0943547	3.59617	0.673345	0	1	0.0618273	3.54245	0.805502	0	1	-0.106276	3.63427	0.620568	0	1	-0.326309	3.72113	0.0989716	0	0.706405	0.351096	3.70088	0.100125	0	1	0.428094	3.64448	0.0440897	0	0.223968	0.721102	3.55088	0.184748	0	0.855923	0.501669	3.63532	0.241645	0	0.867854	PF02536	PTHR13068,PTHR13068:SF20	KOG1267	0
Potri.001G034800	0	-2.98791	1	0	1	-5.13e-15	-2.91935	1	0	1	0	-2.90574	1	0	1	0	-2.8206	1	0	1	0	-2.82508	1	0	1	0	-2.65882	1	0	1	-5.13e-15	-2.72259	1	0	1	0	-2.78183	1	0	1	0	-2.7777	1	0	1	0	0	0	0
Potri.001G034900	0.896339	1.53704	0.0401797	0	0.310605	0.399732	1.75246	0.35497	0	1	-0.163776	2.03734	0.70466	0	1	0.136675	1.90522	0.745164	0	1	0.124562	1.88095	0.723345	0	1	0.0220276	1.80197	0.97526	0	1	0.422138	1.6038	0.259656	0	0.720799	0.557126	1.56726	0.604974	0	1	-0.129455	1.86939	0.856957	0	1	PF02536	PTHR13068,PTHR13068:SF20	0	0
Potri.001G035000	-0.166055	3.17091	0.564415	0	1	0.225963	3.00544	0.401025	0	1	0.229245	3.02927	0.503748	0	1	0.424906	2.95597	0.116197	0	0.355124	0.0705948	3.08349	0.801149	0	1	-0.157763	3.11553	0.581188	0	1	0.0620345	2.98333	0.843694	0	1	-0.301131	3.1914	0.527596	0	1	-0.339375	3.21052	0.543741	0	1	PF02536	PTHR13068,PTHR13068:SF20	KOG1267	0
Potri.001G035100	0.52952	-0.308368	0.531021	0	1	0.794426	-0.359343	0.309401	0	0.956508	0.0666568	-0.0707416	1	0	1	0.250454	-0.124466	0.825519	0	1	0.123108	-0.106959	0.900624	0	1	1.38736	-0.570991	0.0636563	0	1	0.282994	-0.300666	0.74484	0	1	0.629134	-0.435451	0.683922	0	1	0.229663	-0.258055	0.871315	0	1	0	0	0	0
Potri.001G035200	0.0160295	4.74474	0.927097	0	1	-0.0273814	4.79226	0.87254	0	1	0.0669785	4.76911	0.707878	0	1	0.577673	4.55259	0.000599548	1	0.00479795	0.244623	4.66566	0.154266	0	0.851087	-0.28626	4.67411	0.149506	0	1	-0.229895	4.62078	0.156384	0	0.525089	0.422455	4.33228	0.258969	0	0.971901	-0.274235	4.66816	0.346384	0	1	PF02536	PTHR13068,PTHR13068:SF20	KOG1267	0
Potri.001G035300	0.678312	2.65858	0.0210747	0	0.208332	-0.262682	3.11539	0.29103	0	0.928869	-0.0179974	3.012	0.950629	0	1	-0.357089	3.1963	0.136313	0	0.398383	-0.23561	3.1025	0.2982	0	1	0.515254	2.97608	0.0608964	0	1	0.449315	2.97868	0.08164	0	0.341958	0.0622272	3.17397	0.885181	0	1	0.101835	3.15355	0.865498	0	1	PF02536	PTHR13068,PTHR13068:SF20	KOG1267	0
Potri.001G035400	0	-2.98791	1	0	1	-5.13e-15	-2.91935	1	0	1	0	-2.90574	1	0	1	0	-2.8206	1	0	1	0	-2.82508	1	0	1	0	-2.65882	1	0	1	-5.13e-15	-2.72259	1	0	1	0	-2.78183	1	0	1	0	-2.7777	1	0	1	PF07714	PTHR24055,PTHR24055:SF184	0	2.7.11.22,2.7.11.23
Potri.001G035600	1.22543	-2.31759	0.645468	0	1	0.337843	-2.1089	1	0	1	0.792761	-2.1666	0.853809	0	1	0.637961	-2.08181	0.849784	0	1	-0.402764	-1.88129	0.877544	0	1	1.32431	-1.92195	0.434704	0	1	-0.504311	-1.55451	0.813393	0	1	4.17022	-2.18635	0.156855	0	0.801596	4.16539	-2.1814	0.167687	0	0.72419	PF02536	PTHR13068,PTHR13068:SF20	0	0
Potri.001G035650	0	-2.98791	1	0	1	-5.13e-15	-2.91935	1	0	1	0	-2.90574	1	0	1	0	-2.8206	1	0	1	0	-2.82508	1	0	1	0	-2.65882	1	0	1	-5.13e-15	-2.72259	1	0	1	0	-2.78183	1	0	1	0	-2.7777	1	0	1	0	0	0	0
Potri.001G035700	0.103168	4.13731	0.605913	0	1	0.0637206	4.18294	0.74505	0	1	-0.194928	4.33761	0.304299	0	0.867607	-0.238642	4.36822	0.218666	0	0.560398	0.0867135	4.17454	0.653509	0	1	-0.114609	4.17533	0.586974	0	1	-0.167678	4.18076	0.345777	0	0.857257	-0.110995	4.17406	0.700139	0	1	-0.536175	4.40698	0.092357	0	0.533649	PF03399	PTHR12436	0	0
Potri.001G035800	0.407855	4.68021	0.0266744	0	0.242366	0.11974	4.83672	0.530941	0	1	-0.0617813	4.94857	0.752894	0	1	-0.0868122	4.96827	0.629189	0	1	-0.0371491	4.91531	0.843235	0	1	0.118125	4.86318	0.560892	0	1	0.516904	4.66442	0.00749742	0	0.0619258	-0.269198	5.06176	0.296078	0	1	-0.565785	5.22961	0.179902	0	0.75244	PF00249,PF00226	PTHR24078,PTHR24078:SF310	KOG0724	0
Potri.001G035900	-1.88159	-2.87189	1	0	1	-3.18473	-2.59705	0.377142	0	1	-1.87628	-2.7902	1	0	1	-2.72984	-2.5974	0.542758	0	1	-2.74912	-2.60183	0.5407	0	1	2.59836	-2.4377	0.529661	0	1	2.63039	-2.50076	0.544509	0	1	-1.28282	-2.09945	0.512863	0	1	2.69283	-2.55449	0.580631	0	1	PF07714	PTHR27001,PTHR27001:SF171	KOG1187	2.7.11.1
Potri.001G036100	0.324297	5.14904	0.0606093	0	0.396764	0.302716	5.18499	0.0742119	0	0.469841	0.298157	5.20919	0.111463	0	0.490255	0.37666	5.18196	0.0274086	0	0.11513	0.247326	5.21196	0.151431	0	0.846386	0.00450753	5.06762	0.989835	0	1	0.758265	4.71941	8.01e-05	1	0.00177155	0.150261	4.99738	0.515846	0	1	0.138924	5.00218	0.624456	0	1	PF03810	PTHR12596,PTHR12596:SF2	0	0
Potri.001G036200	0	-2.98791	1	0	1	-5.13e-15	-2.91935	1	0	1	0	-2.90574	1	0	1	0	-2.8206	1	0	1	0	-2.82508	1	0	1	0	-2.65882	1	0	1	-5.13e-15	-2.72259	1	0	1	0	-2.78183	1	0	1	0	-2.7777	1	0	1	0	0	0	0
Potri.001G036300	0.7546	-1.476	0.630288	0	1	0.186707	-1.25578	0.916944	0	1	-0.590537	-0.934281	0.544879	0	1	-1.14707	-0.645239	0.145534	0	0.418273	0.416627	-1.28359	0.75853	0	1	-1.03707	-0.993064	0.166595	0	1	-0.356252	-1.3067	0.865975	0	1	-0.423994	-1.24587	0.847089	0	1	-0.141979	-1.37966	1	0	1	0	0	0	0
Potri.001G036400	0.125955	4.16982	0.575223	0	1	0.0319008	4.24174	0.87929	0	1	-0.172691	4.36817	0.38173	0	0.96727	-0.0923052	4.33297	0.629012	0	1	0.143443	4.19046	0.453094	0	1	-0.0167	4.11261	0.948719	0	1	0.133021	4.01701	0.490946	0	1	0.0641201	4.07381	0.879991	0	1	0.282171	3.97051	0.606917	0	1	0	PTHR15315	0	0
Potri.001G037200	-0.255799	4.46698	0.282905	0	0.881256	0.0586535	4.33238	0.811019	0	1	-0.125245	4.44588	0.598792	0	1	-0.422394	4.61259	0.0641027	0	0.224778	0.340408	4.20434	0.204282	0	0.93723	0.120593	3.95328	0.635725	0	1	-0.26611	4.12665	0.217597	0	0.647125	-0.689139	4.39341	0.024979	0	0.337266	-0.659243	4.373	0.0773892	0	0.483472	PF00097,PF01485	PTHR11685,PTHR11685:SF149	0	0
Potri.001G037300	0.0548789	4.68354	0.771965	0	1	-0.00364093	4.7386	0.989561	0	1	0.189978	4.66952	0.355368	0	0.941429	0.251902	4.64949	0.174824	0	0.478412	0.129272	4.67742	0.441221	0	1	-0.160778	4.68009	0.42545	0	1	-0.321054	4.74348	0.0343697	0	0.187881	-0.0194459	4.60945	0.943692	0	1	-0.328387	4.77052	0.259629	0	0.890944	PF00004	PTHR32429,PTHR32429:SF11	KOG0651	0
Potri.001G037400	-1.432	3.35931	1.53e-06	-1	0.000129778	-0.681487	2.88246	0.0132345	0	0.164189	-0.205763	2.6391	0.55541	0	1	-0.538564	2.83036	0.0840301	0	0.276665	-0.439454	2.74284	0.161261	0	0.866033	-0.63542	3.27974	0.0612575	0	1	-0.548432	3.20547	0.0390536	0	0.204555	0.229913	2.82362	0.767583	0	1	0.275536	2.80479	0.786711	0	1	0	PTHR33181,PTHR33181:SF4	0	0
Potri.001G037500	-0.154893	1.993	0.701653	0	1	-0.257188	2.07201	0.509026	0	1	-0.256465	2.09472	0.477287	0	1	-0.320126	2.13717	0.423399	0	0.879565	-0.393255	2.14481	0.296106	0	1	0.110365	2.26832	0.762614	0	1	-0.278703	2.43752	0.414234	0	0.946822	-0.0386624	2.33925	0.959845	0	1	-0.180503	2.40996	0.793828	0	1	PF12767	PTHR21277,PTHR21277:SF8	0	0
Potri.001G037600	-0.406239	-1.62157	0.771184	0	1	-0.913342	-1.37674	0.398115	0	1	-0.187129	-1.63548	1	0	1	-0.359212	-1.5486	0.744952	0	1	-0.820792	-1.40748	0.485632	0	1	0.623331	-1.28812	0.534633	0	1	0.525766	-1.30623	0.630374	0	1	-0.0384748	-1.18176	1	0	1	3.26803	-1.70043	0.0736011	0	0.470628	0	0	0	0
Potri.001G037700	-0.187931	5.05008	0.338724	0	0.962119	-0.020812	4.98872	0.917344	0	1	0.262767	4.87913	0.219556	0	0.72602	0.972011	4.61153	2.78e-06	1	4.2e-05	0.266478	4.85669	0.18531	0	0.909641	-0.195001	4.8039	0.345769	0	1	-0.478857	4.93875	0.00982269	0	0.0754983	-0.234818	4.82703	0.312347	0	1	-0.37406	4.90156	0.171449	0	0.731909	PF01263	PTHR11122,PTHR11122:SF22	0	5.1.3.15
Potri.001G037900	0.419956	0.756253	0.471043	0	1	0.375893	0.794144	0.466157	0	1	0.831296	0.64691	0.0702532	0	0.366898	-0.0877425	1.02906	0.864347	0	1	1.05406	0.585747	0.017625	0	0.284157	-0.136441	0.0811825	0.818485	0	1	0.142604	-0.0612694	0.868871	0	1	1.81462	-0.522843	0.165566	0	0.817781	1.22189	-0.404213	0.365187	0	1	PF00069	PTHR24361,PTHR24361:SF159	0	2.7.11.1
Potri.001G038100	-0.114378	6.30377	0.427655	0	1	-0.0316998	6.28738	0.817314	0	1	-0.170534	6.38226	0.292874	0	0.848266	-0.686514	6.68466	9.65e-07	-1	1.62e-05	0.0716034	6.23813	0.631487	0	1	-0.157444	6.2685	0.389914	0	1	-0.439208	6.4012	0.000813254	-1	0.0112728	-0.421491	6.41481	0.0244406	0	0.332757	-0.9584	6.74435	1.17e-05	-1	0.000755272	PF03348	PTHR10383,PTHR10383:SF25	KOG2592	0
Potri.001G038200	-0.0585063	-0.0032756	1	0	1	-0.0846798	0.0208973	0.947035	0	1	-0.0885875	0.0491313	0.902566	0	1	0.135701	-0.0283576	0.883321	0	1	0.228566	-0.0653715	0.840807	0	1	-0.27983	-0.0313086	0.764241	0	1	-0.783765	0.189299	0.396986	0	0.923499	0.469784	-0.383937	0.751867	0	1	0.154045	-0.261268	0.972636	0	1	0	PTHR34774,PTHR34774:SF1	0	0
Potri.001G038400	0	-2.98791	1	0	1	-4.08091	-2.33488	0.102698	0	0.55728	-1.85804	-2.79071	1	0	1	-4.18549	-2.23203	0.153208	0	0.434143	-3.19181	-2.50383	0.355897	0	1	1.11824	-2.24764	0.683728	0	1	3.06413	-2.40336	0.36368	0	0.87664	3.11961	-2.4642	0.429379	0	1	3.11202	-2.46329	0.440169	0	1	0	PTHR34774,PTHR34774:SF1	0	0
Potri.001G038500	0	-2.98791	1	0	1	-5.13e-15	-2.91935	1	0	1	0	-2.90574	1	0	1	0	-2.8206	1	0	1	0	-2.82508	1	0	1	0	-2.65882	1	0	1	-5.13e-15	-2.72259	1	0	1	0	-2.78183	1	0	1	0	-2.7777	1	0	1	PF04857	PTHR10797,PTHR10797:SF3	KOG0304	3.1.13.4
Potri.001G038700	0	-2.98791	1	0	1	-5.13e-15	-2.91935	1	0	1	0	-2.90574	1	0	1	0	-2.8206	1	0	1	0	-2.82508	1	0	1	0	-2.65882	1	0	1	-5.13e-15	-2.72259	1	0	1	0	-2.78183	1	0	1	0	-2.7777	1	0	1	PF08488,PF13947	PTHR27005,PTHR27005:SF7	0	0
Potri.001G038800	0	-2.98791	1	0	1	-5.13e-15	-2.91935	1	0	1	0	-2.90574	1	0	1	0	-2.8206	1	0	1	0	-2.82508	1	0	1	0	-2.65882	1	0	1	-5.13e-15	-2.72259	1	0	1	0	-2.78183	1	0	1	0	-2.7777	1	0	1	0	0	0	0
Potri.001G038900	0	-2.98791	1	0	1	-5.13e-15	-2.91935	1	0	1	0	-2.90574	1	0	1	0	-2.8206	1	0	1	-1.97308	-2.7086	1	0	1	1.83737	-2.54322	1	0	1	1.87306	-2.60682	1	0	1	1.94087	-2.66376	1	0	1	1.93733	-2.65918	1	0	1	0	PTHR34774,PTHR34774:SF1	0	0
Potri.001G039000	0	-2.98791	1	0	1	-5.13e-15	-2.91935	1	0	1	0	-2.90574	1	0	1	0	-2.8206	1	0	1	0	-2.82508	1	0	1	0	-2.65882	1	0	1	-5.13e-15	-2.72259	1	0	1	0	-2.78183	1	0	1	0	-2.7777	1	0	1	0	PTHR10797,PTHR10797:SF3	KOG0304	3.1.13.4
Potri.001G039100	0	-2.98791	1	0	1	-5.13e-15	-2.91935	1	0	1	0	-2.90574	1	0	1	0	-2.8206	1	0	1	0	-2.82508	1	0	1	0	-2.65882	1	0	1	-5.13e-15	-2.72259	1	0	1	0	-2.78183	1	0	1	0	-2.7777	1	0	1	PF08488,PF13947	PTHR33491,PTHR33491:SF5	0	0
Potri.001G039600	0	-2.98791	1	0	1	-5.13e-15	-2.91935	1	0	1	0	-2.90574	1	0	1	0	-2.8206	1	0	1	0	-2.82508	1	0	1	0	-2.65882	1	0	1	-5.13e-15	-2.72259	1	0	1	0	-2.78183	1	0	1	0	-2.7777	1	0	1	0	0	0	0
Potri.001G039700	0	-2.98791	1	0	1	-5.13e-15	-2.91935	1	0	1	0	-2.90574	1	0	1	0	-2.8206	1	0	1	0	-2.82508	1	0	1	0	-2.65882	1	0	1	-5.13e-15	-2.72259	1	0	1	0	-2.78183	1	0	1	0	-2.7777	1	0	1	0	PTHR34774,PTHR34774:SF1	0	0
Potri.001G040000	-3.03192	-1.13028	0.00248191	-1	0.0493281	-2.13359	-1.64594	0.134591	0	0.644301	-1.6571	-1.84573	0.254574	0	0.791972	-2.33872	-1.49518	0.031509	0	0.128777	-2.2011	-1.59676	0.0441689	0	0.472963	0.381312	-1.15607	0.733762	0	1	1.26851	-1.40065	0.197525	0	0.608544	1.31193	-1.42027	0.345735	0	1	3.37299	-1.64736	0.0407223	0	0.33285	PF07645,PF08488,PF13947,PF07714	PTHR27005,PTHR27005:SF7	KOG1187	2.7.11.1
Potri.001G040100	-0.175673	2.69276	0.59031	0	1	0.135882	2.56423	0.683622	0	1	-0.0431596	2.6758	0.915993	0	1	0.372241	2.49749	0.246146	0	0.611446	0.264515	2.5133	0.411892	0	1	-0.0520692	2.39276	0.88574	0	1	-0.674145	2.71004	0.0259189	0	0.153844	-1.1658	3.05251	0.011477	0	0.221844	-0.748228	2.78038	0.198063	0	0.788252	0	PTHR34044	0	0
Potri.001G040300	0.649863	-0.412414	0.348868	0	0.974646	1.03883	-0.483905	0.0786024	0	0.486591	-0.154738	-0.0333641	0.868237	0	1	0.305552	-0.200928	0.597362	0	1	-0.35593	0.0491285	0.523618	0	1	1.15067	-0.167369	0.0438062	0	1	0.502207	-0.00971041	0.409403	0	0.940747	0.498369	-0.0155113	0.587206	0	1	-0.526476	0.445556	0.623279	0	1	0	PTHR34774,PTHR34774:SF1	0	0
Potri.001G040400	0	-2.98791	1	0	1	-5.13e-15	-2.91935	1	0	1	0	-2.90574	1	0	1	0	-2.8206	1	0	1	0	-2.82508	1	0	1	0	-2.65882	1	0	1	-5.13e-15	-2.72259	1	0	1	0	-2.78183	1	0	1	0	-2.7777	1	0	1	PF04857	PTHR10797,PTHR10797:SF3	KOG0304	3.1.13.4
Potri.001G040450	0	-2.98791	1	0	1	-5.13e-15	-2.91935	1	0	1	0	-2.90574	1	0	1	0	-2.8206	1	0	1	0	-2.82508	1	0	1	0	-2.65882	1	0	1	-5.13e-15	-2.72259	1	0	1	0	-2.78183	1	0	1	0	-2.7777	1	0	1	0	0	0	0
Potri.001G040600	0	-2.98791	1	0	1	-5.13e-15	-2.91935	1	0	1	0	-2.90574	1	0	1	0	-2.8206	1	0	1	0	-2.82508	1	0	1	0	-2.65882	1	0	1	-5.13e-15	-2.72259	1	0	1	0	-2.78183	1	0	1	0	-2.7777	1	0	1	PF08488,PF13947	PTHR33491,PTHR33491:SF5	0	0
Potri.001G040700	0	-2.98791	1	0	1	-5.13e-15	-2.91935	1	0	1	0	-2.90574	1	0	1	0	-2.8206	1	0	1	0	-2.82508	1	0	1	0	-2.65882	1	0	1	-5.13e-15	-2.72259	1	0	1	0	-2.78183	1	0	1	0	-2.7777	1	0	1	0	0	0	0
Potri.001G040900	0	-2.98791	1	0	1	-5.13e-15	-2.91935	1	0	1	0	-2.90574	1	0	1	0	-2.8206	1	0	1	0	-2.82508	1	0	1	0	-2.65882	1	0	1	-5.13e-15	-2.72259	1	0	1	0	-2.78183	1	0	1	0	-2.7777	1	0	1	PF00069	PTHR27005,PTHR27005:SF7	KOG1187	2.7.11.1
Potri.001G041000	0	-2.98791	1	0	1	-5.13e-15	-2.91935	1	0	1	0	-2.90574	1	0	1	0	-2.8206	1	0	1	0	-2.82508	1	0	1	0	-2.65882	1	0	1	-5.13e-15	-2.72259	1	0	1	0	-2.78183	1	0	1	0	-2.7777	1	0	1	PF07645,PF08488,PF13947	PTHR27005,PTHR27005:SF7	0	0
Potri.001G041100	-6.011	-1.40695	0.000822599	-1	0.0216222	-2.66987	-2.69689	0.548535	0	1	-5.031	-1.90697	0.0151102	0	0.130817	-3.93083	-2.31511	0.117905	0	0.358286	-4.71172	-2.01608	0.0157014	0	0.265502	-0.45403	-1.24649	0.637563	0	1	-0.462566	-1.26862	0.681745	0	1	4.64298	-1.97543	0.0431196	0	0.445725	4.63576	-1.97554	0.0498476	0	0.375749	PF07645,PF08488,PF13947,PF00069	PTHR27005,PTHR27005:SF7	KOG1187	2.7.11.1
Potri.001G041200	-0.304511	1.34513	0.555678	0	1	-0.0176486	1.22021	1	0	1	-0.368475	1.42052	0.393664	0	0.984963	-0.051222	1.26805	0.948025	0	1	0.120692	1.16892	0.818879	0	1	-0.615466	1.41743	0.117377	0	1	0.110862	1.02388	0.879538	0	1	-0.434897	1.31232	0.49591	0	1	-1.0285	1.66442	0.149631	0	0.684088	0	PTHR34044	0	0
Potri.001G041500	1.91365	-2.10421	0.401814	0	1	-0.3872	-1.54594	0.804173	0	1	-0.113986	-1.62496	1	0	1	0.563604	-1.75727	0.750142	0	1	1.19759	-1.88378	0.502051	0	1	-0.501628	-1.99532	1	0	1	-1.90794	-1.55278	0.156783	0	0.525669	-2.19347	-1.50428	0.301144	0	1	0.0565554	-2.18891	1	0	1	PF00847	PTHR32467,PTHR32467:SF20	0	0
Potri.001G041600	0.30545	2.22023	0.429424	0	1	-0.0699497	2.42354	0.857069	0	1	-0.124133	2.47442	0.732768	0	1	-0.354307	2.60347	0.286269	0	0.678135	-0.0101137	2.3988	0.984297	0	1	0.00351798	2.39186	1	0	1	0.249156	2.25112	0.617063	0	1	0.538324	2.15112	0.606853	0	1	0.285448	2.25772	0.799883	0	1	PF07690	PTHR31585,PTHR31585:SF11	0	0
Potri.001G041700	0.157576	5.83615	0.294115	0	0.893244	0.729758	5.62013	2.84e-07	1	3.59e-05	0.462044	5.74984	0.00497596	0	0.0583609	1.65261	5.37131	1.41e-25	1	2.86e-23	0.188085	5.8502	0.202477	0	0.934995	0.0464981	5.7163	0.809242	0	1	0.226737	5.60835	0.0908795	0	0.368861	0.0574417	5.7125	0.784352	0	1	0.480149	5.51945	0.0415306	0	0.336861	PF00026	PTHR13683,PTHR13683:SF263	KOG1339	3.4.23.12
Potri.001G041800	-1.01647	3.14886	0.000636685	-1	0.0178031	-0.97552	3.14645	0.0127711	0	0.160761	-1.87346	3.81495	7.17e-10	-1	9.17e-08	-3.10948	4.85621	6.08e-22	-1	8.77e-20	0.276748	2.46498	0.413439	0	1	-0.340437	2.48531	0.323385	0	1	-0.617557	2.61816	0.0832146	0	0.346627	-1.51917	3.24349	0.00234117	0	0.0857964	-2.90935	4.36871	3.58e-10	-1	8.73e-08	0	PTHR33494,PTHR33494:SF1	0	0
Potri.001G041900	-2.13616	-1.98144	0.143105	0	0.623134	-2.40249	-1.80215	0.0600981	0	0.417132	-3.10462	-1.40119	0.00316685	-1	0.0414053	-1.57127	-2.08042	0.407245	0	0.855901	-0.664474	-2.32255	1	0	1	-0.142436	-2.07518	1	0	1	-1.54877	-1.7224	0.249499	0	0.707118	0.404688	-2.27015	1	0	1	0.583139	-2.28177	1	0	1	0	PTHR37205,PTHR37205:SF1	0	0
Potri.001G042000	0.194886	1.38692	0.660734	0	1	0.385843	1.33236	0.342831	0	1	-0.0756153	1.56497	0.866268	0	1	0.236561	1.43468	0.535903	0	1	-0.310554	1.66115	0.390125	0	1	0.304333	1.66578	0.478371	0	1	1.17927	1.32822	0.0219636	0	0.136854	1.67018	1.22256	0.062283	0	0.535087	-0.595114	2.11767	0.452573	0	1	0	PTHR31150,PTHR31150:SF5	0	0
Potri.001G042100	0	-2.98791	1	0	1	-5.13e-15	-2.91935	1	0	1	0	-2.90574	1	0	1	0	-2.8206	1	0	1	0	-2.82508	1	0	1	0	-2.65882	1	0	1	-5.13e-15	-2.72259	1	0	1	0	-2.78183	1	0	1	0	-2.7777	1	0	1	0	0	0	0
Potri.001G042200	0	-2.98791	1	0	1	-5.13e-15	-2.91935	1	0	1	0	-2.90574	1	0	1	0	-2.8206	1	0	1	0	-2.82508	1	0	1	0	-2.65882	1	0	1	-5.13e-15	-2.72259	1	0	1	0	-2.78183	1	0	1	0	-2.7777	1	0	1	0	0	0	0
Potri.001G042500	0.604972	0.778966	0.22708	0	0.78351	1.92299	0.457141	0.000329738	1	0.01169	2.66054	0.361556	6.66e-05	1	0.00201585	2.71026	0.401721	3.42e-05	1	0.000393777	0.97879	0.713511	0.0712197	0	0.607999	-0.554834	0.448424	0.329633	0	1	-0.0328045	0.180371	1	0	1	1.27456	-0.268587	0.276434	0	0.989817	-1.09483	0.757678	0.363335	0	1	PF08263,PF13855,PF00069	PTHR27000,PTHR27000:SF79	KOG1187	2.7.11.1
Potri.001G042800	1.72163	-0.146056	0.00863604	0	0.114218	0.50463	0.23727	0.320198	0	0.971605	0.590494	0.227963	0.281836	0	0.830124	0.253351	0.377885	0.708421	0	1	-0.424798	0.659337	0.382877	0	1	0.923902	0.509408	0.0714713	0	1	1.33685	0.366824	0.0273968	0	0.160334	1.78733	0.262398	0.102354	0	0.673633	1.61055	0.29262	0.215828	0	0.820408	0	0	0	0
Potri.001G042950	0	-2.98791	1	0	1	-5.13e-15	-2.91935	1	0	1	0	-2.90574	1	0	1	0	-2.8206	1	0	1	0	-2.82508	1	0	1	0	-2.65882	1	0	1	-5.13e-15	-2.72259	1	0	1	0	-2.78183	1	0	1	0	-2.7777	1	0	1	0	0	0	0
Potri.001G043000	-0.289519	5.91416	0.0497163	0	0.351411	-0.056021	5.81617	0.705118	0	1	-0.20066	5.91493	0.211926	0	0.70967	-0.182229	5.91227	0.216007	0	0.555405	-0.0802625	5.83077	0.606922	0	1	0.109206	5.80333	0.567666	0	1	0.132681	5.76931	0.345688	0	0.857185	-0.172602	5.94716	0.359411	0	1	-0.0432406	5.87844	0.85087	0	1	PF00481	PTHR13832,PTHR13832:SF356	KOG0699	3.1.3.16
Potri.001G043300	-0.33969	3.52975	0.218797	0	0.773327	-0.291648	3.52786	0.259514	0	0.889485	0.0596982	3.37325	0.840147	0	1	0.191368	3.32234	0.51313	0	1	-0.500876	3.64867	0.0621069	0	0.566673	-0.0667586	3.89846	0.800462	0	1	-0.498686	4.11061	0.0110803	0	0.0824925	0.410849	3.67568	0.324569	0	1	1.03728	3.4395	0.0722931	0	0.467111	0	PTHR35990	0	0
Potri.001G043400	-0.206502	4.59423	0.288257	0	0.889328	-0.145633	4.58757	0.427103	0	1	0.267387	4.41156	0.20737	0	0.700421	0.228755	4.4386	0.273403	0	0.656199	0.103182	4.46715	0.634915	0	1	-0.0586159	4.43109	0.843359	0	1	-0.348129	4.56145	0.0767053	0	0.328562	-0.424811	4.62968	0.194902	0	0.876427	-0.383627	4.60475	0.322068	0	0.976412	PF04099	PTHR12403,PTHR12403:SF14	KOG3487	0
Potri.001G043500	0.171796	2.99739	0.602686	0	1	0.0739641	3.07182	0.815506	0	1	0.245347	3.01322	0.438642	0	1	0.0445895	3.11448	0.894937	0	1	-0.176153	3.19801	0.54732	0	1	0.333374	3.11833	0.246003	0	1	0.661845	2.9626	0.0346002	0	0.188565	0.370253	3.09936	0.393788	0	1	1.5325	2.70578	0.145903	0	0.676953	PF01535,PF13041	PTHR24015,PTHR24015:SF602	0	0
Potri.001G043700	-0.343	2.2848	0.469447	0	1	0.0355221	2.10786	0.932594	0	1	-0.365588	2.33849	0.305901	0	0.870153	-0.0368285	2.17615	0.936286	0	1	0.713064	1.83658	0.0596168	0	0.555641	-0.365961	1.62414	0.315695	0	1	-0.34722	1.59433	0.369077	0	0.881934	-0.52154	1.71058	0.403258	0	1	-1.27391	2.17911	0.117413	0	0.604588	PF07714,PF00069	PTHR27006,PTHR27006:SF25	KOG3087,KOG0603	2.7.11.1
Potri.001G043800	0.312774	-0.77639	0.820918	0	1	4.1299	-1.29582	0.000621125	1	0.0187952	4.15927	-1.28076	0.000648191	1	0.0124229	0.24219	-0.64869	0.829815	0	1	0.377261	-0.71227	0.658956	0	1	1.76176	-1.25019	0.0466981	0	1	0.609	-1.06305	0.487361	0	1	-0.920168	-0.466723	0.417451	0	1	3.6331	-1.49646	0.0248687	0	0.244333	PF08263,PF00560	PTHR27004	KOG0472	0
Potri.001G044401	0.13794	-1.99706	1	0	1	0.201278	-1.98219	1	0	1	0.506083	-2.03265	0.823478	0	1	1.24141	-2.08683	0.437362	0	0.899005	-0.232984	-1.8258	1	0	1	-0.691095	-1.48635	0.68061	0	1	-0.470523	-1.60493	0.894824	0	1	4.15033	-2.189	0.138363	0	0.76489	-0.666591	-1.51999	0.786196	0	1	0	PTHR31116,PTHR31116:SF1	0	0
Potri.001G044600	0	-2.98791	1	0	1	-5.13e-15	-2.91935	1	0	1	0	-2.90574	1	0	1	0	-2.8206	1	0	1	0	-2.82508	1	0	1	0	-2.65882	1	0	1	-5.13e-15	-2.72259	1	0	1	0	-2.78183	1	0	1	0	-2.7777	1	0	1	0	0	0	0
Potri.001G045301	0	-2.98791	1	0	1	-5.13e-15	-2.91935	1	0	1	0	-2.90574	1	0	1	0	-2.8206	1	0	1	0	-2.82508	1	0	1	0	-2.65882	1	0	1	-5.13e-15	-2.72259	1	0	1	0	-2.78183	1	0	1	0	-2.7777	1	0	1	0	0	0	0
Potri.001G045601	0	-2.98791	1	0	1	-5.13e-15	-2.91935	1	0	1	0	-2.90574	1	0	1	-3.89983	-2.31674	0.132387	0	0.390241	-1.92043	-2.70983	1	0	1	1.79677	-2.54487	1	0	1	1.81613	-2.60802	1	0	1	1.86502	-2.66782	1	0	1	0.00551428	-2.55761	1	0	1	0	0	0	0
Potri.001G046000	1.87385	-2.10315	0.345126	0	0.970357	-0.989922	-1.29009	0.616976	0	1	-1.50324	-1.01987	0.325605	0	0.896286	-1.79939	-0.812222	0.205359	0	0.535366	-0.562381	-1.45011	0.708225	0	1	-1.35957	-0.623422	0.0282307	0	0.902315	0.0815528	-1.26563	1	0	1	-0.51853	-1.06748	0.701571	0	1	-1.05491	-0.805978	0.477512	0	1	PF03140	PTHR31549,PTHR31549:SF2	0	0
Potri.001G046200	1.9279	-2.87134	1	0	1	1.89062	-2.80334	1	0	1	1.89859	-2.78954	1	0	1	1.84357	-2.70486	1	0	1	1.82384	-2.70947	1	0	1	0	-2.65882	1	0	1	-5.13e-15	-2.72259	1	0	1	0	-2.78183	1	0	1	0	-2.7777	1	0	1	0	0	0	0
Potri.001G046301	1.88488	-2.87242	1	0	1	1.85444	-2.80423	1	0	1	-2.23463	-2.24195	0.238761	0	0.76329	-1.44544	-2.40437	0.711717	0	1	-2.12614	-2.23938	0.308264	0	1	1.82726	-2.07719	0.282549	0	1	3.78904	-2.22209	0.116153	0	0.434334	3.85834	-2.27813	0.176815	0	0.84143	3.85201	-2.27604	0.186749	0	0.767358	0	0	0	0
Potri.001G046500	0.13966	3.7691	0.621221	0	1	-0.0117524	3.87013	0.965942	0	1	-0.259833	4.01931	0.328331	0	0.900671	-0.172401	3.97778	0.488285	0	0.96805	-0.0485941	3.88872	0.854339	0	1	-0.0491078	3.92471	0.861951	0	1	0.74583	3.55667	0.00141301	1	0.0171002	0.960897	3.50331	0.00826591	0	0.184522	0.434168	3.70075	0.354033	0	1	0	PTHR12663,PTHR12663:SF5	0	0
Potri.001G046600	-0.048929	6.79903	0.76694	0	1	0.0299854	6.7842	0.855423	0	1	0.318512	6.67407	0.0760562	0	0.386188	0.62609	6.5547	0.000638838	1	0.00507455	-0.36909	6.99861	0.0428722	0	0.464991	0.291243	7.01932	0.187675	0	1	-0.0209362	7.14506	0.88918	0	1	0.243667	7.0425	0.218263	0	0.918319	0.543823	6.91123	0.0103188	0	0.137327	PF01248	PTHR11843	KOG3406	0
Potri.001G046700	-0.0429423	4.52742	0.826299	0	1	0.201515	4.43402	0.277581	0	0.906969	0.295597	4.41608	0.141678	0	0.567004	0.409923	4.37598	0.032727	0	0.132782	0.0619424	4.50408	0.741182	0	1	0.23221	4.34941	0.274934	0	1	-0.0178953	4.44567	0.916781	0	1	0.311347	4.31421	0.287817	0	1	0.570793	4.20295	0.108759	0	0.581187	PF04857	PTHR10797	KOG0304	3.1.13.4
Potri.001G046900	0.481688	1.19509	0.350103	0	0.975663	-0.358777	1.61672	0.332726	0	0.985218	-0.402078	1.66348	0.341702	0	0.921866	0.508597	1.25669	0.304605	0	0.708337	0.132771	1.38558	0.779821	0	1	0.48262	1.11589	0.359105	0	1	-0.364251	1.47137	0.42354	0	0.960214	-0.453596	1.53995	0.701313	0	1	-0.21613	1.41066	0.825681	0	1	0	PTHR35462,PTHR35462:SF2	0	0
Potri.001G047000	0	-2.98791	1	0	1	-5.13e-15	-2.91935	1	0	1	0	-2.90574	1	0	1	0	-2.8206	1	0	1	0	-2.82508	1	0	1	0	-2.65882	1	0	1	-5.13e-15	-2.72259	1	0	1	0	-2.78183	1	0	1	0	-2.7777	1	0	1	0	0	0	0
Potri.001G047150	0	-2.98791	1	0	1	-5.13e-15	-2.91935	1	0	1	0	-2.90574	1	0	1	0	-2.8206	1	0	1	0	-2.82508	1	0	1	0	-2.65882	1	0	1	-5.13e-15	-2.72259	1	0	1	0	-2.78183	1	0	1	0	-2.7777	1	0	1	0	0	0	0
Potri.001G047200	0.208919	5.1268	0.21624	0	0.76838	0.285524	5.11789	0.0751284	0	0.472994	-3.59e-05	5.27533	1	0	1	0.0919947	5.23715	0.587188	0	1	-0.136328	5.32373	0.443978	0	1	0.0906077	5.33231	0.694046	0	1	0.804912	5.00918	3.85e-06	1	0.000147317	0.583721	5.11575	0.0208714	0	0.309539	0.545635	5.12993	0.0384997	0	0.321457	PF01535,PF13041	PTHR24015,PTHR24015:SF450	0	0
Potri.001G047300	0	-2.98791	1	0	1	-5.13e-15	-2.91935	1	0	1	0	-2.90574	1	0	1	0	-2.8206	1	0	1	0	-2.82508	1	0	1	0	-2.65882	1	0	1	-5.13e-15	-2.72259	1	0	1	0	-2.78183	1	0	1	0	-2.7777	1	0	1	0	0	0	0
Potri.001G047400	0.0191859	6.03015	0.914025	0	1	0.241469	5.94906	0.156626	0	0.693658	0.524342	5.85174	0.00487894	0	0.0573954	0.655748	5.80904	0.000417878	1	0.00350161	-0.180816	6.16098	0.310945	0	1	0.246575	6.11706	0.208097	0	1	0.190547	6.12021	0.16095	0	0.535173	0.351799	6.07147	0.0588626	0	0.519982	0.75187	5.90762	0.000679675	1	0.0195004	PF08079,PF00327	PTHR11524,PTHR11524:SF11	KOG3184	0
Potri.001G047500	-0.482753	3.54846	0.0559477	0	0.376957	0.318575	3.16669	0.214743	0	0.808911	-0.257313	3.47219	0.325477	0	0.896286	-0.0123916	3.3543	0.978047	0	1	0.533201	3.08435	0.0444999	0	0.474828	-0.223127	2.89728	0.497051	0	1	-0.455951	3.00252	0.122805	0	0.448549	-0.523357	3.06618	0.322155	0	1	-0.941073	3.32214	0.0728195	0	0.46842	0	0	0	0
Potri.001G047600	0.448071	4.05861	0.0352784	0	0.286808	0.337763	4.13159	0.0885022	0	0.516203	0.853393	3.95225	0.000138725	1	0.00365985	1.33034	3.81436	4.06e-08	1	9.28e-07	-0.344845	4.47357	0.0776765	0	0.630699	0.296356	4.48351	0.177438	0	1	0.567857	4.3459	0.0057459	0	0.050571	0.827879	4.27025	0.00866837	0	0.189861	0.865057	4.25554	0.0155926	0	0.180936	PF02330	PTHR10826,PTHR10826:SF14	KOG2536	0
Potri.001G047700	0.547378	0.61871	0.302144	0	0.904836	0.713371	0.588644	0.163438	0	0.710347	0.311896	0.765619	0.559076	0	1	0.873785	0.584422	0.103838	0	0.325702	0.53289	0.675895	0.309169	0	1	-0.0609515	0.440602	0.946713	0	1	-0.514225	0.640718	0.366822	0	0.879088	0.557973	0.167155	0.621245	0	1	1.02737	0.021292	0.421305	0	1	0	PTHR36339,PTHR36339:SF1	0	0
Potri.001G047800	0.00402653	4.51178	0.986623	0	1	0.153313	4.46465	0.422645	0	1	0.618596	4.28926	0.00668769	0	0.072718	1.33157	4.06295	1.72e-08	1	4.21e-07	0.213851	4.44121	0.289917	0	1	0.206281	4.21909	0.34159	0	1	0.0389637	4.27517	0.842857	0	1	0.248279	4.20034	0.379895	0	1	0.486086	4.09535	0.186545	0	0.767358	PF05903	PTHR12378,PTHR12378:SF17	KOG0324	0
Potri.001G047900	0.246473	5.35767	0.14019	0	0.61791	0.455706	5.29085	0.00366918	0	0.069454	0.372261	5.35126	0.0331246	0	0.225575	0.302822	5.39096	0.0652594	0	0.228193	0.179439	5.41717	0.294414	0	1	0.101364	5.26151	0.613059	0	1	-0.0708089	5.32408	0.666605	0	1	0.00849812	5.30831	0.971686	0	1	-0.190032	5.40867	0.475675	0	1	PF03556	PTHR12281	KOG3077	0
Potri.001G048100	0.369956	3.58885	0.13308	0	0.602714	0.0873768	3.74303	0.695362	0	1	0.141345	3.74229	0.547893	0	1	0.331748	3.66652	0.194669	0	0.517488	-0.548228	4.08503	0.0107485	0	0.208044	0.256541	4.19962	0.243164	0	1	0.0807501	4.25903	0.665169	0	1	0.334155	4.16417	0.286458	0	1	0.559477	4.06814	0.148636	0	0.68226	PF00400	PTHR10971,PTHR10971:SF16	0	0
Potri.001G048200	-1.76844	1.20589	0.00145179	-1	0.0330968	0.540637	-0.0295108	0.283263	0	0.916885	-0.135325	0.266566	0.874865	0	1	0.183357	0.14728	0.768118	0	1	1.95741	-0.337923	0.00116238	1	0.0481894	-1.49979	-0.652668	0.0275005	0	0.892694	-1.20015	-0.820963	0.221727	0	0.655278	-1.53589	-0.606907	0.187196	0	0.861491	1.71958	-1.72242	0.33962	0	1	PF00847	PTHR31194,PTHR31194:SF4	0	0
Potri.001G048400	0	-2.98791	1	0	1	-5.13e-15	-2.91935	1	0	1	0	-2.90574	1	0	1	0	-2.8206	1	0	1	0	-2.82508	1	0	1	0	-2.65882	1	0	1	-5.13e-15	-2.72259	1	0	1	0	-2.78183	1	0	1	0	-2.7777	1	0	1	0	PTHR33052,PTHR33052:SF24	0	0
Potri.001G048500	-0.863648	3.30031	0.00375435	0	0.0651512	-1.12027	3.49406	3.53e-06	-1	0.000302957	-1.41807	3.72359	7.32e-07	-1	4.37e-05	-1.22508	3.58988	3.96e-05	-1	0.000447197	-0.811391	3.28977	0.0017077	0	0.0633382	0.0242498	3.61594	0.926086	0	1	-0.0329754	3.62167	0.907253	0	1	-0.306949	3.78657	0.39986	0	1	-0.252792	3.75532	0.556384	0	1	PF07714	PTHR27001,PTHR27001:SF71	KOG1187	2.7.11.1
Potri.001G048600	0	-2.98791	1	0	1	-5.13e-15	-2.91935	1	0	1	0	-2.90574	1	0	1	0	-2.8206	1	0	1	0	-2.82508	1	0	1	0	-2.65882	1	0	1	-5.13e-15	-2.72259	1	0	1	0	-2.78183	1	0	1	0	-2.7777	1	0	1	0	0	0	0
Potri.001G048750	0	-2.98791	1	0	1	-5.13e-15	-2.91935	1	0	1	0	-2.90574	1	0	1	0	-2.8206	1	0	1	0	-2.82508	1	0	1	0	-2.65882	1	0	1	-4.59737	-1.91762	0.0808685	0	0.34002	0	-2.78183	1	0	1	0	-2.7777	1	0	1	0	0	0	0
Potri.001G049200	0.223022	3.75536	0.304876	0	0.908895	-0.186934	3.98369	0.359693	0	1	-0.229774	4.02937	0.280484	0	0.827592	-0.37934	4.1175	0.0539228	0	0.196887	-0.286978	4.03862	0.131152	0	0.797821	-0.101684	4.21372	0.636045	0	1	-0.0895018	4.18474	0.618271	0	1	-0.141781	4.23602	0.65159	0	1	-0.527112	4.44788	0.139711	0	0.66217	PF00432	PTHR11764,PTHR11764:SF18	0	0
Potri.001G049500	0	-2.98791	1	0	1	-5.13e-15	-2.91935	1	0	1	-3.5866	-2.48894	0.268895	0	0.812402	0	-2.8206	1	0	1	-2.74913	-2.60183	0.540667	0	1	2.59837	-2.4377	0.529648	0	1	2.63039	-2.50076	0.544514	0	1	0.772855	-2.45376	1	0	1	2.69282	-2.55449	0.580676	0	1	PF14111	0	0	0
Potri.001G049600	0	-2.98791	1	0	1	-5.13e-15	-2.91935	1	0	1	0	-2.90574	1	0	1	-1.94085	-2.70451	1	0	1	0	-2.82508	1	0	1	0	-2.65882	1	0	1	-5.13e-15	-2.72259	1	0	1	0	-2.78183	1	0	1	0	-2.7777	1	0	1	0	0	0	0
Potri.001G050500	0	-2.98791	1	0	1	-5.13e-15	-2.91935	1	0	1	0	-2.90574	1	0	1	0	-2.8206	1	0	1	0	-2.82508	1	0	1	0	-2.65882	1	0	1	-5.13e-15	-2.72259	1	0	1	0	-2.78183	1	0	1	0	-2.7777	1	0	1	0	0	0	0
Potri.001G050600	-0.249107	4.76218	0.207424	0	0.753009	0.586961	4.39659	0.00680737	0	0.107058	0.67793	4.384	0.000826363	1	0.0150264	0.428659	4.49298	0.0508879	0	0.188141	0.370547	4.48997	0.0288933	0	0.376736	-0.320749	4.44744	0.110206	0	1	-0.323647	4.42657	0.120637	0	0.443587	-0.271755	4.42306	0.303758	0	1	-0.230073	4.39832	0.467061	0	1	PF13414	PTHR36326,PTHR36326:SF1	0	0
Potri.001G050700	-0.0280017	5.37005	0.875598	0	1	0.0504112	5.35739	0.732294	0	1	0.0341614	5.38905	0.847949	0	1	-0.283247	5.56175	0.0631741	0	0.222167	-0.0308115	5.40028	0.842759	0	1	-0.254248	5.53401	0.241018	0	1	0.387233	5.19976	0.00595518	0	0.0518919	0.314898	5.25453	0.127764	0	0.742218	0.282278	5.26795	0.255668	0	0.886331	PF03109	PTHR10566,PTHR10566:SF86	KOG1234	3.6.3.46
Potri.001G050950	0	-2.98791	1	0	1	-5.13e-15	-2.91935	1	0	1	0	-2.90574	1	0	1	0	-2.8206	1	0	1	0	-2.82508	1	0	1	0	-2.65882	1	0	1	-5.13e-15	-2.72259	1	0	1	0	-2.78183	1	0	1	0	-2.7777	1	0	1	0	0	0	0
Potri.001G051100	0	-2.98791	1	0	1	-5.13e-15	-2.91935	1	0	1	0	-2.90574	1	0	1	0	-2.8206	1	0	1	0	-2.82508	1	0	1	0	-2.65882	1	0	1	-5.13e-15	-2.72259	1	0	1	0	-2.78183	1	0	1	0	-2.7777	1	0	1	0	0	0	0
Potri.001G051200	-0.226986	5.64937	0.134279	0	0.605476	-0.303538	5.71645	0.037464	0	0.314888	-0.563938	5.88908	0.000294329	-1	0.00669298	-0.534878	5.87873	0.000489878	-1	0.00402838	-0.00251987	5.56067	0.989771	0	1	-0.118915	5.60869	0.519218	0	1	-0.402928	5.74023	0.00241245	-1	0.0258908	-0.233891	5.67159	0.221005	0	0.920812	-0.477019	5.80565	0.0353668	0	0.305503	PF01494	PTHR13789,PTHR13789:SF240	KOG3855	0
Potri.001G051300	0.167268	1.85942	0.656723	0	1	0.0896849	1.92327	0.801948	0	1	-0.0366605	2.00664	0.915252	0	1	0.525298	1.77292	0.114528	0	0.351154	-0.186557	2.06173	0.530469	0	1	0.915248	1.77931	0.00629467	0	0.459819	0.35247	1.95981	0.313945	0	0.81087	0.0880575	2.0966	0.893927	0	1	1.14536	1.6908	0.311917	0	0.961106	0	0	0	0
Potri.001G051400	0.202212	5.09232	0.219144	0	0.773906	0.221162	5.10951	0.156898	0	0.694219	0.211804	5.13666	0.213977	0	0.713867	0.22964	5.13616	0.158156	0	0.443946	0.138176	5.15062	0.411532	0	1	-0.145983	5.14087	0.523266	0	1	0.119986	4.98562	0.451928	0	0.99837	-0.0236181	5.07962	0.921008	0	1	0.206871	4.96703	0.514003	0	1	PF11904	PTHR12447	KOG0522	0
Potri.001G051700	-0.0377229	6.04897	0.808276	0	1	-0.418314	6.27987	0.00230796	-1	0.0498376	-0.368087	6.27489	0.0236609	0	0.178506	0.28613	5.95155	0.0463466	0	0.174897	-0.242837	6.18427	0.0925861	0	0.683853	0.0302279	6.27177	0.873241	0	1	0.20958	6.1634	0.119547	0	0.44148	0.0169636	6.28016	0.929469	0	1	0.255727	6.16467	0.229202	0	0.844875	PF00920	PTHR21000,PTHR21000:SF5	0	4.2.1.9
Potri.001G052000	1.41547	-1.28215	0.297452	0	0.898685	0.104579	-0.86283	0.942367	0	1	-0.817933	-0.430642	0.413511	0	1	-0.91063	-0.382572	0.345494	0	0.770054	-0.886253	-0.426231	0.369555	0	1	0.810626	-0.361133	0.192911	0	1	1.19545	-0.499259	0.0765144	0	0.327974	-0.42928	0.101814	0.645472	0	1	0.310406	-0.219826	0.808699	0	1	PF00564,PF07714	PTHR23257,PTHR23257:SF478	KOG0192	2.7.11.1
Potri.001G052300	-0.247374	7.54995	0.11729	0	0.566148	-0.0917259	7.49351	0.534183	0	1	0.266867	7.34287	0.144193	0	0.571847	0.715808	7.16378	3.01e-06	1	4.51e-05	0.179562	7.36197	0.305309	0	1	-0.2091	7.36351	0.302281	0	1	0.247029	7.11534	0.145624	0	0.501327	0.214814	7.15356	0.297529	0	1	0.242548	7.13938	0.309645	0	0.957677	PF00544	PTHR31683,PTHR31683:SF20	0	4.2.2.2
Potri.001G052400	0.072325	5.2587	0.645334	0	1	-0.0247322	5.33248	0.877807	0	1	0.150355	5.27102	0.409535	0	1	0.178954	5.2656	0.27223	0	0.653979	-0.00567822	5.32548	0.976297	0	1	0.0144035	5.30756	0.951497	0	1	-0.349495	5.47673	0.016881	0	0.112899	-0.328652	5.48947	0.0942729	0	0.648986	-0.512947	5.59275	0.0361685	0	0.309352	PF01725	PTHR11067,PTHR11067:SF9	KOG3222	3.6.1.19
Potri.001G052500	0.82748	-0.210247	0.320919	0	0.935298	0.803383	-0.164161	0.336141	0	0.989869	-0.352789	0.32062	0.681129	0	1	0.632955	-0.0689237	0.494896	0	0.976604	0.182613	0.0684518	0.846518	0	1	0.331844	-0.133135	0.6008	0	1	1.32181	-0.450591	0.138624	0	0.484018	0.987316	-0.377565	0.393254	0	1	0.601786	-0.246217	0.654213	0	1	PF00560,PF13855,PF07714	PTHR27000,PTHR27000:SF92	KOG1187	2.7.11.1
Potri.001G052600	0	-2.98791	1	0	1	-5.13e-15	-2.91935	1	0	1	0	-2.90574	1	0	1	0	-2.8206	1	0	1	0	-2.82508	1	0	1	0	-2.65882	1	0	1	-5.13e-15	-2.72259	1	0	1	0	-2.78183	1	0	1	0	-2.7777	1	0	1	0	0	0	0
Potri.001G052700	0	-2.98791	1	0	1	-5.13e-15	-2.91935	1	0	1	0	-2.90574	1	0	1	0	-2.8206	1	0	1	0	-2.82508	1	0	1	0	-2.65882	1	0	1	-5.13e-15	-2.72259	1	0	1	0	-2.78183	1	0	1	0	-2.7777	1	0	1	0	0	0	0
Potri.001G052800	-1.92492	-2.87078	1	0	1	-5.545	-1.64519	0.000854792	-1	0.0240901	-5.62737	-1.58217	0.00480162	0	0.0568002	-5.86667	-1.35751	0.0216904	0	0.0955196	-6.93351	-0.65342	9.53e-08	-1	2.8e-05	1.14538	-0.111123	0.0998389	0	1	0.330676	0.109338	0.670412	0	1	2.88045	-0.445912	0.00895556	0	0.192745	2.88628	-0.441636	0.0380738	0	0.319139	0	PTHR34463	0	0
Potri.001G052900	0	-2.98791	1	0	1	-5.13e-15	-2.91935	1	0	1	0	-2.90574	1	0	1	0	-2.8206	1	0	1	0	-2.82508	1	0	1	0	-2.65882	1	0	1	-5.13e-15	-2.72259	1	0	1	0	-2.78183	1	0	1	0	-2.7777	1	0	1	0	0	0	0
Potri.001G053000	0.855629	2.30439	0.0452312	0	0.333221	0.384441	2.51526	0.226305	0	0.829553	0.779972	2.3829	0.0336893	0	0.228083	1.67402	2.14213	0.000107281	1	0.00107131	-0.456859	2.93228	0.059364	0	0.553918	0.367218	2.96446	0.149174	0	1	0.76229	2.7854	0.00277558	1	0.0287673	1.44068	2.59175	0.0248765	0	0.336732	2.53459	2.37175	0.000507901	1	0.0157517	PF14868	PTHR36702,PTHR36702:SF1	0	0
Potri.001G053100	0.768534	-2.39971	0.814838	0	1	3.50869	-2.50548	0.270507	0	0.897395	3.50806	-2.49219	0.269519	0	0.812402	3.42949	-2.40883	0.260872	0	0.635318	-0.459095	-2.02071	1	0	1	1.80165	-2.07901	0.299373	0	1	1.0566	-2.0622	0.579604	0	1	3.81966	-2.28251	0.189958	0	0.864728	3.8124	-2.28202	0.200386	0	0.791265	PF05938	PTHR31232,PTHR31232:SF8	0	0
Potri.001G053200	0	-2.98791	1	0	1	-5.13e-15	-2.91935	1	0	1	0	-2.90574	1	0	1	0	-2.8206	1	0	1	0	-2.82508	1	0	1	0	-2.65882	1	0	1	-5.13e-15	-2.72259	1	0	1	0	-2.78183	1	0	1	0	-2.7777	1	0	1	PF05938	PTHR31232,PTHR31232:SF8	0	0
Potri.001G053300	0	-2.98791	1	0	1	-5.13e-15	-2.91935	1	0	1	0	-2.90574	1	0	1	0	-2.8206	1	0	1	0	-2.82508	1	0	1	0	-2.65882	1	0	1	-5.13e-15	-2.72259	1	0	1	0	-2.78183	1	0	1	0	-2.7777	1	0	1	PF05938	PTHR31232,PTHR31232:SF7	0	0
Potri.001G053400	-0.0741061	4.86619	0.760945	0	1	0.354487	4.69	0.134969	0	0.644638	0.405331	4.689	0.134719	0	0.551907	0.149064	4.81004	0.550283	0	1	0.587947	4.59499	0.0186099	0	0.293105	-0.19933	4.36061	0.427052	0	1	0.422147	4.04197	0.0419123	0	0.215999	0.179775	4.1733	0.56981	0	1	0.0186342	4.24964	0.957447	0	1	PF08263,PF00069	PTHR27000,PTHR27000:SF191	KOG1187	2.7.11.1
Potri.001G053600	0.00579408	5.20788	0.977472	0	1	-0.0984947	5.28665	0.523105	0	1	-0.0617267	5.29099	0.720168	0	1	0.0509065	5.24232	0.75378	0	1	-0.140326	5.31009	0.389474	0	1	0.244476	5.24872	0.189759	0	1	0.00383871	5.34094	0.986557	0	1	-0.121872	5.42867	0.531987	0	1	0.0622272	5.33392	0.811917	0	1	PF01169	PTHR12608,PTHR12608:SF7	0	0
Potri.001G053700	-0.179662	2.95032	0.558635	0	1	-0.516585	3.16217	0.0734233	0	0.467605	-0.720048	3.30749	0.0303161	0	0.212238	-0.568144	3.224	0.0452633	0	0.171631	-0.627026	3.22779	0.0156569	0	0.264958	0.491303	3.2766	0.0469564	0	1	-0.259729	3.60694	0.188913	0	0.595786	-0.103112	3.54844	0.781091	0	1	0.0024722	3.49359	1	0	1	0	PTHR36018	0	0
Potri.001G053800	-0.346155	2.50973	0.306487	0	0.911546	-0.175648	2.44433	0.542657	0	1	-0.346625	2.55799	0.246014	0	0.776192	-0.163494	2.46802	0.565896	0	1	-0.424591	2.57846	0.114972	0	0.754768	0.165272	2.68716	0.569755	0	1	0.624861	2.47201	0.0667136	0	0.298723	0.386004	2.58632	0.437909	0	1	1.04122	2.3415	0.273252	0	0.906862	PF02485	PTHR19297,PTHR19297:SF110	KOG0799	0
Potri.001G053900	0.0393208	0.243773	0.958367	0	1	0.345237	0.149507	0.674274	0	1	1.01939	-0.0635386	0.147257	0	0.579198	0.260354	0.219594	0.649166	0	1	0.367484	0.155748	0.580584	0	1	0.447154	-0.178899	0.498704	0	1	-1.13234	0.55171	0.0437498	0	0.222689	0.325606	-0.151722	0.809706	0	1	-1.23023	0.63772	0.209888	0	0.809104	PF02110	PTHR20857	0	2.7.1.50
Potri.001G054000	0	-2.98791	1	0	1	-5.13e-15	-2.91935	1	0	1	0	-2.90574	1	0	1	0	-2.8206	1	0	1	0	-2.82508	1	0	1	0	-2.65882	1	0	1	-5.13e-15	-2.72259	1	0	1	0	-2.78183	1	0	1	0	-2.7777	1	0	1	PF03018	PTHR21495,PTHR21495:SF39	0	0
Potri.001G054100	0	-2.98791	1	0	1	-5.13e-15	-2.91935	1	0	1	0	-2.90574	1	0	1	0	-2.8206	1	0	1	0	-2.82508	1	0	1	0	-2.65882	1	0	1	-5.13e-15	-2.72259	1	0	1	0	-2.78183	1	0	1	0	-2.7777	1	0	1	PF03018	PTHR21495,PTHR21495:SF39	0	0
Potri.001G054200	0	-2.98791	1	0	1	-5.13e-15	-2.91935	1	0	1	0	-2.90574	1	0	1	0	-2.8206	1	0	1	0	-2.82508	1	0	1	0	-2.65882	1	0	1	-5.13e-15	-2.72259	1	0	1	0	-2.78183	1	0	1	0	-2.7777	1	0	1	PF03478	PTHR33110	0	0
Potri.001G054301	0	-2.98791	1	0	1	-5.13e-15	-2.91935	1	0	1	0	-2.90574	1	0	1	0	-2.8206	1	0	1	0	-2.82508	1	0	1	0	-2.65882	1	0	1	-5.13e-15	-2.72259	1	0	1	0	-2.78183	1	0	1	0	-2.7777	1	0	1	0	0	0	0
Potri.001G055300	-0.681086	5.44029	6e-05	-1	0.00290552	-0.354127	5.27409	0.0221221	0	0.224144	-0.186551	5.20671	0.300515	0	0.86099	-1.25777	5.87688	1.33e-15	-1	9.41e-14	-0.136818	5.1591	0.39512	0	1	-0.0354062	5.22994	0.851993	0	1	-0.169325	5.27619	0.239201	0	0.688999	-0.249316	5.34281	0.251771	0	0.965731	-0.769644	5.64633	0.00238197	-1	0.0491491	PF05755	PTHR33732,PTHR33732:SF2	0	0
Potri.001G055400	-0.0426307	5.36915	0.799947	0	1	0.0388186	5.35427	0.801393	0	1	0.0684202	5.36313	0.701915	0	1	0.257347	5.28217	0.113741	0	0.349114	0.0743819	5.33912	0.636569	0	1	-0.272022	5.42944	0.147575	0	1	-0.09712	5.3146	0.515044	0	1	0.303666	5.14614	0.294882	0	1	0.161103	5.2092	0.560993	0	1	0	PTHR37709	0	1.6.99.3,1.6.5.3
Potri.001G055650	0	-2.98791	1	0	1	-5.13e-15	-2.91935	1	0	1	0	-2.90574	1	0	1	0	-2.8206	1	0	1	0	-2.82508	1	0	1	0	-2.65882	1	0	1	-5.13e-15	-2.72259	1	0	1	0	-2.78183	1	0	1	0	-2.7777	1	0	1	0	0	0	0
Potri.001G055800	0	-2.98791	1	0	1	-5.13e-15	-2.91935	1	0	1	0	-2.90574	1	0	1	-1.94085	-2.70451	1	0	1	-1.97626	-2.70851	1	0	1	1.8398	-2.5431	1	0	1	1.87504	-2.60677	1	0	1	1.94641	-2.66346	1	0	1	1.94315	-2.65876	1	0	1	0	0	0	0
Potri.001G056000	-0.273307	5.53927	0.10959	0	0.548334	-0.188214	5.51853	0.198261	0	0.784364	0.0475833	5.42218	0.779788	0	1	0.153956	5.379	0.32358	0	0.736164	-0.163125	5.50779	0.30226	0	1	-0.232847	5.69391	0.272546	0	1	-0.535434	5.84209	9.79e-05	-1	0.00208639	-0.340205	5.75468	0.0865684	0	0.624194	-0.207824	5.68064	0.369127	0	1	PF00641	PTHR23111,PTHR23111:SF35	0	0
Potri.001G056300	0.0328089	4.43472	0.859294	0	1	0.234876	4.36488	0.172942	0	0.73188	0.665996	4.20772	0.00296733	1	0.0394572	1.53301	3.94565	3.82e-11	1	1.46e-09	0.0544798	4.45297	0.75354	0	1	-0.130858	4.47836	0.536483	0	1	-0.473117	4.64336	0.00454821	-1	0.042246	0.0881311	4.36909	0.780984	0	1	0.534122	4.17017	0.133061	0	0.646637	PF04669	PTHR31444,PTHR31444:SF1	0	2.1.1.112
Potri.001G056400	0	-2.98791	1	0	1	-5.13e-15	-2.91935	1	0	1	0	-2.90574	1	0	1	0	-2.8206	1	0	1	0	-2.82508	1	0	1	0	-2.65882	1	0	1	-5.13e-15	-2.72259	1	0	1	0	-2.78183	1	0	1	0	-2.7777	1	0	1	0	PTHR14237	0	0
Potri.001G056500	0.0662086	1.26725	0.897089	0	1	-0.412948	1.53783	0.27193	0	0.899453	0.138496	1.28558	0.790184	0	1	0.938205	1.00507	0.0501907	0	0.186231	0.244256	1.22837	0.522619	0	1	-0.164539	1.17888	0.774042	0	1	-0.993821	1.6219	0.00362118	-1	0.0354825	0.489147	0.87806	0.56575	0	1	0.398936	0.920744	0.718297	0	1	PF04359	PTHR34782,PTHR34782:SF1	0	0
Potri.001G056600	-0.659528	2.79032	0.0620712	0	0.402348	0.459835	2.24702	0.19639	0	0.780869	0.234432	2.36965	0.532382	0	1	-0.539272	2.77645	0.101823	0	0.321046	0.0550521	2.43316	0.891084	0	1	-0.567691	2.6982	0.0469352	0	1	-0.0667911	2.40536	0.86434	0	1	0.842266	2.04518	0.417272	0	1	0.0975247	2.35044	0.929104	0	1	0	PTHR34687,PTHR34687:SF1	0	0
Potri.001G056800	-1.04131	5.56574	1.83e-09	-1	3.02e-07	-0.265037	5.1188	0.0849402	0	0.505079	-0.550745	5.30528	0.00186683	-1	0.0279862	-0.706765	5.40669	6.8e-05	-1	0.000717217	0.321584	4.83371	0.0659927	0	0.582576	-0.709399	5.04592	0.000338283	0	0.069518	-0.750865	5.04901	3.3e-06	-1	0.000130567	-0.955096	5.20578	3.05e-05	-1	0.00402603	-1.05622	5.27114	3.33e-05	-1	0.00180445	PF08238,PF01753	PTHR12298,PTHR12298:SF7	0	0
Potri.001G056900	0	-2.98791	1	0	1	-5.13e-15	-2.91935	1	0	1	0	-2.90574	1	0	1	0	-2.8206	1	0	1	0	-2.82508	1	0	1	0	-2.65882	1	0	1	-5.13e-15	-2.72259	1	0	1	0	-2.78183	1	0	1	0	-2.7777	1	0	1	0	0	0	0
Potri.001G057000	-3.2002	-2.66439	0.396991	0	1	-5.13e-15	-2.91935	1	0	1	-3.13318	-2.58513	0.379687	0	0.964007	-4.15253	-2.23367	0.0793849	0	0.265279	0	-2.82508	1	0	1	-3.2342	-2.33549	0.328018	0	1	-2.70364	-2.4995	0.566618	0	1	0	-2.78183	1	0	1	0	-2.7777	1	0	1	0	0	0	0
Potri.001G057100	-0.296753	4.41547	0.209993	0	0.758363	-0.0771097	4.32557	0.700206	0	1	-0.658626	4.67343	0.00145254	-1	0.0231638	-1.01816	4.90755	1.68e-07	-1	3.4e-06	0.247169	4.17193	0.233372	0	0.98979	-0.620482	4.3698	0.00285957	0	0.292797	-0.266644	4.14584	0.217116	0	0.646378	-0.336932	4.20844	0.216431	0	0.915495	-1.07364	4.66021	0.000271768	-1	0.00961529	PF00646	PTHR32133,PTHR32133:SF111	0	0
Potri.001G057200	0.163933	4.24936	0.424202	0	1	0.148429	4.28333	0.460054	0	1	-0.291935	4.52957	0.145465	0	0.575034	-0.565919	4.6914	0.00208393	-1	0.0138253	-0.00760907	4.3605	0.980168	0	1	-0.0110518	4.35708	0.972289	0	1	0.411228	4.1397	0.0503645	0	0.246032	0.114668	4.29613	0.697207	0	1	-0.308599	4.51281	0.326606	0	0.983366	PF00226,PF11926	PTHR24078,PTHR24078:SF208	KOG0714	0
Potri.001G057300	-0.21076	5.30928	0.202283	0	0.741429	0.0977383	5.17734	0.568011	0	1	-0.0576544	5.27882	0.738066	0	1	-0.0374613	5.27696	0.829321	0	1	-0.552755	5.52919	0.000617592	-1	0.0300063	0.295499	5.62603	0.122233	0	1	0.436943	5.54184	0.00160604	1	0.0188826	0.922803	5.37935	0.00101315	1	0.0499593	1.03692	5.33903	0.00221742	1	0.0469154	PF06624	PTHR15601,PTHR15601:SF4	KOG3491	0
Potri.001G057350	0	-2.98791	1	0	1	-1.88707	-2.80368	1	0	1	0	-2.90574	1	0	1	0	-2.8206	1	0	1	0	-2.82508	1	0	1	0	-2.65882	1	0	1	-5.13e-15	-2.72259	1	0	1	0	-2.78183	1	0	1	0	-2.7777	1	0	1	0	0	0	0
Potri.001G057600	0	-2.98791	1	0	1	-5.13e-15	-2.91935	1	0	1	0	-2.90574	1	0	1	0	-2.8206	1	0	1	0	-2.82508	1	0	1	0	-2.65882	1	0	1	-5.13e-15	-2.72259	1	0	1	0	-2.78183	1	0	1	0	-2.7777	1	0	1	0	0	0	0
Potri.001G057700	0	-2.98791	1	0	1	-5.13e-15	-2.91935	1	0	1	0	-2.90574	1	0	1	0	-2.8206	1	0	1	0	-2.82508	1	0	1	0	-2.65882	1	0	1	-5.13e-15	-2.72259	1	0	1	0	-2.78183	1	0	1	0	-2.7777	1	0	1	0	PTHR35280	0	0
Potri.001G057800	-0.300594	5.48048	0.0829477	0	0.472118	-0.399639	5.56212	0.0325177	0	0.287078	-0.972523	5.9365	7.02e-08	-1	5.68e-06	-1.53374	6.33624	1.45e-21	-1	1.95e-19	0.269184	5.22317	0.112868	0	0.748448	-0.387407	5.27442	0.0952101	0	1	-0.259172	5.18087	0.0955271	0	0.381256	-0.546867	5.36837	0.015095	0	0.257375	-1.23391	5.81169	2.08e-05	-1	0.00121619	PF00612,PF13637,PF01833,PF03859	PTHR23335,PTHR23335:SF1	0	0
Potri.001G057900	-0.457479	-2.48172	1	0	1	0.00923774	-2.50295	1	0	1	0.844316	-2.58283	1	0	1	-0.0725019	-2.40466	1	0	1	2.61913	-2.60242	0.567638	0	1	-1.93185	-2.54271	1	0	1	-2.70364	-2.4995	0.566594	0	1	0	-2.78183	1	0	1	0	-2.7777	1	0	1	PF11820	PTHR33128,PTHR33128:SF7	0	0
Potri.001G058000	0.95466	-1.246	0.358263	0	0.986435	1.15441	-1.25316	0.285561	0	0.920509	0.266169	-0.991122	0.775652	0	1	0.472607	-1.01234	0.631798	0	1	0.714418	-1.09148	0.490236	0	1	1.42941	-1.6095	0.264896	0	1	0.562618	-1.50503	0.751455	0	1	4.75981	-1.9132	0.0434979	0	0.446577	0.155966	-1.42546	1	0	1	PF11820	PTHR33128,PTHR33128:SF9	0	0
Potri.001G058100	-1.64073	3.89737	1.33e-11	-1	3.23e-09	-0.567826	3.19982	0.0537339	0	0.389975	-1.17142	3.60753	5.42e-06	-1	0.000243293	-1.14061	3.58946	2.52e-06	-1	3.85e-05	0.366279	2.73086	0.187847	0	0.912676	-0.430277	2.75093	0.110845	0	1	-0.672813	2.86905	0.00710418	0	0.0594785	-1.20498	3.2406	0.00292684	0	0.0979031	-1.38643	3.36683	0.00638087	0	0.0976339	0	PTHR34781,PTHR34781:SF2	0	0
Potri.001G058300	0	-2.98791	1	0	1	-5.13e-15	-2.91935	1	0	1	0	-2.90574	1	0	1	0	-2.8206	1	0	1	0	-2.82508	1	0	1	0	-2.65882	1	0	1	-5.13e-15	-2.72259	1	0	1	0	-2.78183	1	0	1	0	-2.7777	1	0	1	0	0	0	0
Potri.001G058500	-2.84834	0.0520462	0.000174005	-1	0.00657302	-1.58636	-0.802477	0.0731676	0	0.466669	-1.18276	-0.998586	0.163033	0	0.614934	-1.60669	-0.755454	0.0589506	0	0.210748	1.37744	-1.76846	0.318082	0	1	-0.098128	-2.07161	1	0	1	-1.98342	-1.49864	0.173384	0	0.563497	-2.01793	-1.55601	0.418062	0	1	-1.70786	-1.6132	0.39562	0	1	0	PTHR36030,PTHR36030:SF1	0	0
Potri.001G058600	0.362379	4.05773	0.135363	0	0.607936	0.0454157	4.23066	0.838907	0	1	-0.637711	4.62667	0.00392447	-1	0.0488112	-1.18363	4.98587	6.91e-08	-1	1.52e-06	-0.459169	4.49916	0.0280989	0	0.371566	0.233139	4.58713	0.285517	0	1	0.171474	4.59289	0.314003	0	0.81089	-0.111107	4.75521	0.644523	0	1	-0.679373	5.07535	0.0267891	0	0.255687	PF03110	PTHR31251,PTHR31251:SF19	0	0
Potri.001G058700	0.0630685	3.76174	0.784918	0	1	0.191199	3.72722	0.370685	0	1	-0.048477	3.867	0.852542	0	1	0.0356191	3.83423	0.882293	0	1	-0.323946	3.99046	0.11964	0	0.767391	0.266425	4.00603	0.249117	0	1	0.213662	4.00627	0.297383	0	0.786963	0.118506	4.07539	0.6991	0	1	0.164876	4.05202	0.660653	0	1	PF07889	PTHR31903,PTHR31903:SF0	0	0
Potri.001G058900	-0.743785	0.689923	0.306161	0	0.910953	-0.276542	0.450505	0.719469	0	1	-1.13714	0.963958	0.0570461	0	0.321582	-1.29725	1.05985	0.0304608	0	0.125291	-0.217206	0.425217	0.746494	0	1	0.162611	0.457666	0.812763	0	1	0.737589	0.225265	0.274054	0	0.747245	-1.24547	1.21331	0.208504	0	0.900969	0.914608	0.168932	0.449703	0	1	PF00005	PTHR19241,PTHR19241:SF249	KOG0061	3.6.3.17
Potri.001G058950	0	-2.98791	1	0	1	-5.13e-15	-2.91935	1	0	1	0	-2.90574	1	0	1	-1.94065	-2.70452	1	0	1	-4.12736	-2.24018	0.0876285	0	0.666317	3.96542	-2.08098	0.113286	0	1	3.99336	-2.14173	0.0918374	0	0.371306	4.05738	-2.20113	0.148138	0	0.784045	4.05007	-2.20138	0.158862	0	0.704101	0	0	0	0
Potri.001G059100	-0.101897	5.30863	0.56398	0	1	0.761543	4.95346	1.79e-06	1	0.000170424	0.741934	4.98397	4.16e-05	1	0.00134479	1.2303	4.83017	8.15e-10	1	2.52e-08	0.634304	5.00541	0.000123983	1	0.00932008	-0.191185	4.7385	0.336164	0	1	-0.0381573	4.63704	0.842437	0	1	-0.0344539	4.65907	0.908265	0	1	-0.00316721	4.64176	0.995529	0	1	0	PTHR34959,PTHR34959:SF1	0	0
Potri.001G059200	-1.77632	-2.87476	1	0	1	-2.65758	-2.69721	0.579536	0	1	0	-2.90574	1	0	1	0	-2.8206	1	0	1	-1.97625	-2.70851	1	0	1	1.83979	-2.5431	1	0	1	1.87504	-2.60677	1	0	1	1.94641	-2.66346	1	0	1	0.0855576	-2.55166	1	0	1	0	0	0	0
Potri.001G059300	-2.68422	-2.76445	0.592505	0	1	-3.862	-2.41597	0.139388	0	0.654505	0	-2.90574	1	0	1	-2.71328	-2.59782	0.57152	0	1	-3.55483	-2.41095	0.243328	0	1	-0.220905	-1.92585	1	0	1	1.51706	-2.22323	0.525298	0	1	0.123097	-2.11081	1	0	1	-0.347415	-1.98087	1	0	1	0	0	0	0
Potri.001G059400	0	-2.98791	1	0	1	-5.13e-15	-2.91935	1	0	1	0	-2.90574	1	0	1	0	-2.8206	1	0	1	0	-2.82508	1	0	1	0	-2.65882	1	0	1	-5.13e-15	-2.72259	1	0	1	0	-2.78183	1	0	1	0	-2.7777	1	0	1	0	PTHR31903,PTHR31903:SF4	0	0
Potri.001G059500	-0.259018	1.12691	0.576053	0	1	-0.0855473	1.06337	0.870026	0	1	0.171467	0.967358	0.722233	0	1	-0.355943	1.23039	0.386198	0	0.824169	-0.305449	1.18009	0.535619	0	1	-0.492848	1.56412	0.292138	0	1	-0.556227	1.5845	0.334926	0	0.841342	1.67319	0.725677	0.217934	0	0.918303	0.255266	1.18976	0.849191	0	1	0	PTHR33829,PTHR33829:SF2	0	0
Potri.001G059600	0	-2.98791	1	0	1	-5.13e-15	-2.91935	1	0	1	0	-2.90574	1	0	1	0	-2.8206	1	0	1	0	-2.82508	1	0	1	0	-2.65882	1	0	1	-5.13e-15	-2.72259	1	0	1	0	-2.78183	1	0	1	0	-2.7777	1	0	1	0	0	0	0
Potri.001G059700	0.581398	5.95209	0.000179937	1	0.00672027	0.451705	6.03083	0.00190503	1	0.0433144	0.720203	5.94836	1.59e-05	1	0.000602467	1.21885	5.7897	1.32e-11	1	5.44e-10	-0.0891748	6.28704	0.568531	0	1	0.366694	6.14586	0.048093	0	1	0.176634	6.20905	0.163658	0	0.541615	0.347544	6.15547	0.0665081	0	0.552305	0.931503	5.92576	4.53e-05	1	0.00233055	PF02338	PTHR36068,PTHR36068:SF1	0	0
Potri.001G059800	0.908495	0.924087	0.0818458	0	0.469142	0.156394	1.23904	0.690684	0	1	1.0625	0.922839	0.0241953	0	0.181404	1.0866	0.941813	0.00827999	1	0.0436243	0.605394	1.07287	0.0928484	0	0.684624	0.0549529	0.730167	0.949629	0	1	-0.271141	0.854924	0.513616	0	1	-0.167995	0.81364	0.890676	0	1	1.27006	0.285891	0.275615	0	0.91087	PF14364	PTHR35762,PTHR35762:SF2	0	0
Potri.001G060300	0.27967	4.71163	0.12643	0	0.58787	0.229919	4.76061	0.174873	0	0.736352	-0.0251714	4.90588	0.893109	0	1	-0.166283	4.98528	0.304658	0	0.708412	0.391934	4.69123	0.0292759	0	0.379455	-0.146872	4.54323	0.488677	0	1	-0.414193	4.66676	0.0137437	0	0.0973433	-0.440754	4.70519	0.131286	0	0.750141	-0.536312	4.75872	0.061877	0	0.42631	PF07969	PTHR11271,PTHR11271:SF7	KOG3968	3.5.4.28,3.5.4.31
Potri.001G060400	-3.78633	-2.48836	0.143132	0	0.623166	-3.54295	-2.50456	0.204584	0	0.790475	-2.68984	-2.68246	0.573985	0	1	0	-2.8206	1	0	1	-2.78761	-2.60069	0.566298	0	1	2.62908	-2.43618	0.548496	0	1	2.67259	-2.49962	0.570483	0	1	2.75208	-2.55434	0.615738	0	1	2.74825	-2.54936	0.621505	0	1	PF02519	PTHR31374,PTHR31374:SF10	0	0
Potri.001G060500	2.04764	0.161003	0.00170032	1	0.0372216	1.29569	0.363459	0.0432056	0	0.342898	0.0537767	0.824393	0.945462	0	1	0.629939	0.608003	0.218026	0	0.55915	-0.565424	1.11957	0.260479	0	1	0.458356	1.17263	0.283814	0	1	0.572189	1.10375	0.280907	0	0.75866	1.06741	0.944137	0.217418	0	0.917276	1.0577	0.939917	0.369838	0	1	PF01190	PTHR31614,PTHR31614:SF6	0	0
Potri.001G060750	0	-2.98791	1	0	1	-5.13e-15	-2.91935	1	0	1	0	-2.90574	1	0	1	0	-2.8206	1	0	1	0	-2.82508	1	0	1	0	-2.65882	1	0	1	-5.13e-15	-2.72259	1	0	1	0	-2.78183	1	0	1	0	-2.7777	1	0	1	0	0	0	0
Potri.001G061300	0	-2.98791	1	0	1	-5.13e-15	-2.91935	1	0	1	0	-2.90574	1	0	1	0	-2.8206	1	0	1	0	-2.82508	1	0	1	0	-2.65882	1	0	1	-5.13e-15	-2.72259	1	0	1	0	-2.78183	1	0	1	0	-2.7777	1	0	1	0	0	0	0
Potri.001G061500	0.212516	2.09697	0.580084	0	1	0.00264361	2.22389	1	0	1	-0.123031	2.30763	0.724593	0	1	-0.779266	2.68048	0.00927746	-1	0.0479157	0.257937	2.11236	0.492215	0	1	-0.101169	2.01898	0.795817	0	1	0.295003	1.81216	0.455204	0	1	0.114803	1.91203	0.913142	0	1	0.16386	1.88846	0.883387	0	1	0	PTHR34119,PTHR34119:SF2	0	0
Potri.001G061600	-0.657218	4.56741	0.00559048	0	0.0850252	0.487803	4.00722	0.0134934	0	0.166487	0.48456	4.03235	0.0201272	0	0.160413	0.659874	3.97272	0.00229077	1	0.01493	0.316751	4.08444	0.107756	0	0.734367	0.136649	3.83899	0.53725	0	1	0.0383456	3.86327	0.862027	0	1	-0.244963	4.03149	0.421165	0	1	0.239158	3.78873	0.682045	0	1	PF13855,PF08263	PTHR27001,PTHR27001:SF224	0	2.7.11.1,2.7.10.1
Potri.001G061800	-0.734418	5.86251	3.5e-06	-1	0.000266373	-0.240011	5.59983	0.117989	0	0.601713	-0.390384	5.70713	0.0388599	0	0.249665	-0.327862	5.67983	0.0878362	0	0.286256	0.303911	5.33529	0.120903	0	0.77067	-0.533241	5.45161	0.0145225	0	0.677245	-0.391551	5.34755	0.0296171	0	0.16954	-0.193199	5.26394	0.453111	0	1	0.168605	5.0809	0.60496	0	1	PF00643,PF06203	PTHR31717,PTHR31717:SF3	0	0
Potri.001G061900	1.92789	-2.87134	1	0	1	0.00419983	-2.69631	1	0	1	-1.27184	-2.48982	0.717041	0	1	-0.873185	-2.49802	1	0	1	-0.106256	-2.60278	1	0	1	1.7968	-2.54487	1	0	1	1.81614	-2.60802	1	0	1	1.865	-2.66782	1	0	1	1.8599	-2.66485	1	0	1	PF10601	PTHR23292	0	0
Potri.001G062000	0.521498	5.94338	0.00453621	0	0.0739394	0.633326	5.92322	0.000267624	1	0.00996839	1.1984	5.75329	4.23e-09	1	4.55e-07	1.37084	5.71393	1.99e-11	1	8.02e-10	0.220423	6.10327	0.226792	0	0.97759	0.556501	5.72447	0.00739562	0	0.496958	0.160395	5.87455	0.253601	0	0.711359	0.660711	5.68495	0.00169382	0	0.0699626	0.645692	5.68838	0.00349446	0	0.0647714	0	PTHR14791,PTHR14791:SF27	0	0
Potri.001G062100	0.779872	0.0687752	0.258903	0	0.838969	0.13165	0.349011	0.844459	0	1	0.276127	0.302239	0.732798	0	1	-0.035172	0.45551	1	0	1	-0.335555	0.585664	0.673536	0	1	1.81202	0.196331	0.0305705	0	0.927916	0.381986	0.547713	0.589138	0	1	0.38879	0.526798	0.779355	0	1	1.35354	0.233917	0.302837	0	0.947468	0	PTHR31568	0	0
Potri.001G062200	0	-2.98791	1	0	1	-5.13e-15	-2.91935	1	0	1	0	-2.90574	1	0	1	0	-2.8206	1	0	1	0	-2.82508	1	0	1	0	-2.65882	1	0	1	-5.13e-15	-2.72259	1	0	1	0	-2.78183	1	0	1	0	-2.7777	1	0	1	PF11443	PTHR31373	0	0
Potri.001G062300	0	-2.98791	1	0	1	-5.13e-15	-2.91935	1	0	1	-1.87628	-2.7902	1	0	1	-1.92367	-2.70493	1	0	1	-1.92044	-2.70983	1	0	1	1.79681	-2.54487	1	0	1	1.81616	-2.60802	1	0	1	1.86499	-2.66782	1	0	1	0.0433796	-2.56051	1	0	1	PF08646	PTHR23273	0	0
Potri.001G062400	0	-2.98791	1	0	1	-5.13e-15	-2.91935	1	0	1	0	-2.90574	1	0	1	0	-2.8206	1	0	1	0	-2.82508	1	0	1	0	-2.65882	1	0	1	-5.13e-15	-2.72259	1	0	1	0	-2.78183	1	0	1	0	-2.7777	1	0	1	0	0	0	0
Potri.001G062600	-0.0228289	0.556749	1	0	1	-0.210511	0.674976	0.754852	0	1	-0.282224	0.737205	0.608213	0	1	-0.214404	0.716336	0.721913	0	1	-0.0279408	0.600498	1	0	1	0.0419046	0.599589	1	0	1	1.06324	0.21027	0.0278516	0	0.16209	0.432537	0.416153	0.722686	0	1	-1.444	1.43863	0.120283	0	0.612588	PF14432,PF01535,PF13041	PTHR24015,PTHR24015:SF814	0	0
Potri.001G062700	-0.463112	-1.42912	0.838525	0	1	0.77403	-1.8057	0.574783	0	1	1.94902	-1.96875	0.181435	0	0.65369	0.167723	-1.6007	1	0	1	4.52395	-2.02366	0.035262	0	0.419413	-2.72723	-2.43533	0.527142	0	1	-4.82287	-1.84627	0.00700134	0	0.0587664	-5.50512	-1.41186	0.0636062	0	0.541289	-1.85719	-2.66195	1	0	1	PF16207	PTHR10825,PTHR10825:SF23	0	0
Potri.001G062800	0.0502816	2.79294	0.892375	0	1	-0.0308138	2.86054	0.935747	0	1	-0.0311641	2.88253	0.936041	0	1	-0.0602111	2.90376	0.858535	0	1	0.0549409	2.822	0.869837	0	1	0.00803947	2.77928	1	0	1	0.0502029	2.73557	0.871322	0	1	0.251275	2.66588	0.794506	0	1	0.065785	2.74841	0.917919	0	1	PF00536	PTHR10627	KOG4374	0
Potri.001G062900	0	-2.98791	1	0	1	-5.13e-15	-2.91935	1	0	1	0	-2.90574	1	0	1	-1.92367	-2.70493	1	0	1	-3.30996	-2.50017	0.359812	0	1	3.14302	-2.33652	0.332821	0	1	3.18889	-2.39981	0.365283	0	0.876916	3.27095	-2.45239	0.434228	0	1	3.26701	-2.44703	0.445673	0	1	PF00010	PTHR12565,PTHR12565:SF90	0	0
Potri.001G063000	-0.485916	1.8963	0.169959	0	0.679047	-0.451133	1.90299	0.158015	0	0.696862	-0.406344	1.90206	0.262094	0	0.80612	-0.409169	1.91022	0.246615	0	0.612332	-0.0837502	1.71357	0.823068	0	1	-0.328678	1.91325	0.342548	0	1	0.128945	1.66848	0.78342	0	1	-0.709224	2.13505	0.340305	0	1	-0.0906466	1.79455	0.919015	0	1	PF00010	PTHR13935,PTHR13935:SF46	0	0
Potri.001G063100	-0.0812395	1.05603	0.900601	0	1	0.267919	0.927189	0.604253	0	1	0.11555	1.01939	0.826878	0	1	0.0948004	1.04283	0.875087	0	1	0.0957974	1.01643	0.871102	0	1	-0.190944	1.05678	0.717902	0	1	0.448294	0.758341	0.396266	0	0.922973	0.215907	0.857419	0.845832	0	1	0.0869706	0.91333	0.946109	0	1	PF05091	PTHR12399	0	0
Potri.001G063400	0	-2.98791	1	0	1	-5.13e-15	-2.91935	1	0	1	0	-2.90574	1	0	1	0	-2.8206	1	0	1	0	-2.82508	1	0	1	0	-2.65882	1	0	1	-5.13e-15	-2.72259	1	0	1	0	-2.78183	1	0	1	0	-2.7777	1	0	1	0	0	0	0
Potri.001G063600	0	-2.98791	1	0	1	-5.13e-15	-2.91935	1	0	1	0	-2.90574	1	0	1	0	-2.8206	1	0	1	0	-2.82508	1	0	1	0	-2.65882	1	0	1	-5.13e-15	-2.72259	1	0	1	0	-2.78183	1	0	1	0	-2.7777	1	0	1	0	PTHR24015,PTHR24015:SF477	0	0
Potri.001G063800	0.142564	-0.904382	0.934357	0	1	0.798524	-1.07994	0.451667	0	1	3.09062	-1.40473	0.0180759	0	0.148586	1.74784	-1.20118	0.191964	0	0.512866	1.42681	-1.16752	0.293317	0	1	-1.16477	-1.28441	0.44376	0	1	-2.25114	-0.721176	0.0828106	0	0.345547	0.846727	-1.94991	0.880343	0	1	-0.0132999	-1.72198	1	0	1	PF13041,PF01535	PTHR24015,PTHR24015:SF323	0	0
Potri.001G064000	0	-2.98791	1	0	1	-5.13e-15	-2.91935	1	0	1	0	-2.90574	1	0	1	0	-2.8206	1	0	1	0	-2.82508	1	0	1	0	-2.65882	1	0	1	-5.13e-15	-2.72259	1	0	1	0	-2.78183	1	0	1	0	-2.7777	1	0	1	0	PTHR24015,PTHR24015:SF323	0	0
Potri.001G064301	0	-2.98791	1	0	1	-5.13e-15	-2.91935	1	0	1	-2.68983	-2.68246	0.573953	0	1	0	-2.8206	1	0	1	0	-2.82508	1	0	1	0	-2.65882	1	0	1	-5.13e-15	-2.72259	1	0	1	0	-2.78183	1	0	1	0	-2.7777	1	0	1	PF01535,PF13041	PTHR24015,PTHR24015:SF323	0	0
Potri.001G064400	0	-2.98791	1	0	1	-5.13e-15	-2.91935	1	0	1	0	-2.90574	1	0	1	0	-2.8206	1	0	1	0	-2.82508	1	0	1	0	-2.65882	1	0	1	-5.13e-15	-2.72259	1	0	1	0	-2.78183	1	0	1	0	-2.7777	1	0	1	PF13855	PTHR27004,PTHR27004:SF2	0	0
Potri.001G065000	0	-2.98791	1	0	1	-5.13e-15	-2.91935	1	0	1	0	-2.90574	1	0	1	0	-2.8206	1	0	1	0	-2.82508	1	0	1	0	-2.65882	1	0	1	-5.13e-15	-2.72259	1	0	1	0	-2.78183	1	0	1	0	-2.7777	1	0	1	0	PTHR12289,PTHR12289:SF38	0	0
Potri.001G065100	0	-2.98791	1	0	1	-5.13e-15	-2.91935	1	0	1	0	-2.90574	1	0	1	0	-2.8206	1	0	1	0	-2.82508	1	0	1	0	-2.65882	1	0	1	-5.13e-15	-2.72259	1	0	1	0	-2.78183	1	0	1	0	-2.7777	1	0	1	0	0	0	0
Potri.001G065200	0	-2.98791	1	0	1	-5.13e-15	-2.91935	1	0	1	0	-2.90574	1	0	1	0	-2.8206	1	0	1	0	-2.82508	1	0	1	0	-2.65882	1	0	1	-5.13e-15	-2.72259	1	0	1	0	-2.78183	1	0	1	0	-2.7777	1	0	1	PF01535	PTHR24015	0	0
Potri.001G065500	0	-2.98791	1	0	1	-5.13e-15	-2.91935	1	0	1	0	-2.90574	1	0	1	0	-2.8206	1	0	1	0	-2.82508	1	0	1	0	-2.65882	1	0	1	-5.13e-15	-2.72259	1	0	1	0	-2.78183	1	0	1	0	-2.7777	1	0	1	0	0	0	0
Potri.001G065700	0	-2.98791	1	0	1	-5.13e-15	-2.91935	1	0	1	0	-2.90574	1	0	1	0	-2.8206	1	0	1	0	-2.82508	1	0	1	0	-2.65882	1	0	1	-5.13e-15	-2.72259	1	0	1	0	-2.78183	1	0	1	0	-2.7777	1	0	1	0	0	0	0
Potri.001G065800	-0.0424228	5.21172	0.804234	0	1	0.0636458	5.18528	0.668948	0	1	0.0228326	5.22897	0.891301	0	1	0.490151	5.02538	0.00229337	1	0.0149424	-0.110268	5.27515	0.488584	0	1	-0.0381259	5.33485	0.854201	0	1	0.430485	5.09515	0.00368263	1	0.035972	-0.0731104	5.35412	0.794266	0	1	0.211509	5.21421	0.444793	0	1	0	PTHR31762,PTHR31762:SF5	0	0
Potri.001G066000	0.619554	2.52643	0.108057	0	0.544339	-0.122854	2.88838	0.652351	0	1	0.248708	2.7341	0.41057	0	1	0.171951	2.77995	0.546208	0	1	-0.0529016	2.85675	0.858246	0	1	0.192462	2.78274	0.52722	0	1	0.0953317	2.80313	0.746097	0	1	0.457859	2.66669	0.395622	0	1	0.408069	2.6873	0.709334	0	1	0	PTHR35467,PTHR35467:SF2	0	0
Potri.001G066300	-4.63971	-2.23934	0.0652541	0	0.413798	-3.53255	-2.50481	0.270639	0	0.897395	0	-2.90574	1	0	1	-3.88427	-2.31714	0.193502	0	0.51563	0	-2.82508	1	0	1	0	-2.65882	1	0	1	-5.13e-15	-2.72259	1	0	1	0	-2.78183	1	0	1	0	-2.7777	1	0	1	0	0	0	0
Potri.001G066500	0.175874	-1.39514	1	0	1	-0.636493	-1.01588	0.53763	0	1	1.0792	-1.5418	0.440984	0	1	-0.914258	-0.850935	0.393746	0	0.835585	-0.0561852	-1.23817	1	0	1	-0.52555	-0.988447	0.618497	0	1	-0.260524	-1.13032	0.855296	0	1	3.10649	-1.75322	0.129095	0	0.746148	0.30418	-1.30295	0.935265	0	1	PF00931	PTHR11017,PTHR11017:SF172	KOG4658	0
Potri.001G066600	1.92788	-2.87134	1	0	1	1.89062	-2.80334	1	0	1	1.89858	-2.78954	1	0	1	1.84356	-2.70486	1	0	1	1.82384	-2.70947	1	0	1	0	-2.65882	1	0	1	-5.13e-15	-2.72259	1	0	1	0	-2.78183	1	0	1	0	-2.7777	1	0	1	PF13676	PTHR11017,PTHR11017:SF172	0	0
Potri.001G066900	-0.570041	0.234896	0.445653	0	1	-0.804856	0.359043	0.132854	0	0.640053	-0.960059	0.476816	0.0629511	0	0.342767	-0.479268	0.215338	0.36897	0	0.800152	0.282208	-0.141691	0.602817	0	1	-1.04487	0.257687	0.03385	0	0.963458	-0.794474	0.100831	0.180563	0	0.580131	-0.910651	0.182048	0.331212	0	1	0.205991	-0.354818	0.898443	0	1	PF13837	PTHR21654,PTHR21654:SF10	0	0
Potri.001G067000	-2.33719	-0.89753	0.016401	0	0.176547	-0.559045	-1.74698	0.717254	0	1	-0.530866	-1.73361	0.714313	0	1	-1.58582	-1.26789	0.12812	0	0.381289	-1.00273	-1.54836	0.394097	0	1	-0.268523	-1.11573	0.773899	0	1	-1.22889	-0.698742	0.313864	0	0.810854	1.81786	-1.66038	0.223111	0	0.923713	-0.551969	-1.03119	0.76691	0	1	PF04832	PTHR11220,PTHR11220:SF33	0	0
Potri.001G067050	0	-2.98791	1	0	1	-5.13e-15	-2.91935	1	0	1	0	-2.90574	1	0	1	0	-2.8206	1	0	1	-1.92045	-2.70983	1	0	1	-0.923363	-2.33746	1	0	1	1.81618	-2.60802	1	0	1	-0.932489	-2.45178	1	0	1	-2.34386	-2.05926	0.447269	0	1	0	0	0	0
Potri.001G067100	0	-2.98791	1	0	1	-5.13e-15	-2.91935	1	0	1	0	-2.90574	1	0	1	0	-2.8206	1	0	1	0	-2.82508	1	0	1	0	-2.65882	1	0	1	-5.13e-15	-2.72259	1	0	1	0	-2.78183	1	0	1	0	-2.7777	1	0	1	PF04832	PTHR11220,PTHR11220:SF33	0	0
Potri.001G067200	0	-2.98791	1	0	1	-5.13e-15	-2.91935	1	0	1	0	-2.90574	1	0	1	0	-2.8206	1	0	1	0	-2.82508	1	0	1	0	-2.65882	1	0	1	-5.13e-15	-2.72259	1	0	1	0	-2.78183	1	0	1	0	-2.7777	1	0	1	0	0	0	0
Potri.001G067400	-0.0584498	5.40147	0.711393	0	1	0.104747	5.34668	0.493345	0	1	0.0830641	5.38074	0.653149	0	1	0.0554868	5.40147	0.730069	0	1	-0.0322397	5.41666	0.850915	0	1	0.194077	5.32596	0.322785	0	1	0.0876295	5.35322	0.583732	0	1	0.459046	5.21058	0.155815	0	0.799895	0.247652	5.30112	0.368097	0	1	PF10275	PTHR12931	KOG3991	3.4.19.12
Potri.001G067500	0	-2.98791	1	0	1	-5.13e-15	-2.91935	1	0	1	0	-2.90574	1	0	1	0	-2.8206	1	0	1	0	-2.82508	1	0	1	0	-2.65882	1	0	1	-5.13e-15	-2.72259	1	0	1	0	-2.78183	1	0	1	0	-2.7777	1	0	1	0	0	0	0
Potri.001G067800	0.0972446	6.11511	0.519574	0	1	0.117098	6.13122	0.388527	0	1	0.118488	6.15393	0.460879	0	1	0.330506	6.06401	0.0211195	0	0.0935521	-0.00671096	6.19405	0.965777	0	1	-0.132706	6.25118	0.456907	0	1	0.171559	6.07809	0.220155	0	0.65216	0.236658	6.07133	0.22724	0	0.931826	0.33306	6.02682	0.116315	0	0.601697	PF00458,PF00587,PF03129	PTHR10745,PTHR10745:SF6	0	6.1.1.14
Potri.001G067900	0.025191	8.26602	0.857096	0	1	0.129082	8.24063	0.323129	0	0.973082	0.330467	8.17238	0.0315502	0	0.217862	0.459735	8.12482	0.00133358	1	0.00947199	-0.0636773	8.33873	0.681662	0	1	-0.0878651	8.40059	0.659742	0	1	-0.139074	8.40455	0.292003	0	0.77835	-0.0915207	8.40429	0.598764	0	1	0.169111	8.27414	0.419271	0	1	PF00355,PF02921	PTHR10134,PTHR10134:SF1	KOG1671	1.10.2.2
Potri.001G068000	0.0350275	5.71959	0.829166	0	1	-0.0289917	5.77791	0.850262	0	1	0.000737459	5.78559	1	0	1	-0.0807248	5.83343	0.625949	0	1	-0.188526	5.86151	0.272207	0	1	0.123879	5.87851	0.542309	0	1	-0.102542	5.96857	0.483607	0	1	0.0443423	5.91809	0.83114	0	1	-0.024473	5.95087	0.913021	0	1	PF13716	PTHR10174,PTHR10174:SF145	KOG1470	0
Potri.001G068200	-0.0177996	6.29786	0.90336	0	1	0.110836	6.2605	0.42693	0	1	0.132097	6.27331	0.416197	0	1	-0.145068	6.41899	0.308594	0	0.714919	-0.00022595	6.31651	1	0	1	-0.185879	6.39825	0.345389	0	1	-0.266844	6.41946	0.0555383	0	0.263552	-0.218669	6.4175	0.243109	0	0.95579	-0.292541	6.45595	0.172762	0	0.735447	PF00923	PTHR10683,PTHR10683:SF6	KOG2772	2.2.1.2
Potri.001G068300	0.047963	4.56104	0.802802	0	1	0.129514	4.5478	0.481797	0	1	0.0467925	4.61105	0.822037	0	1	0.107328	4.58966	0.549403	0	1	0.320862	4.46391	0.090178	0	0.67359	-0.340461	4.46044	0.114686	0	1	-0.613474	4.59501	0.000205682	-1	0.00377847	-0.339243	4.46262	0.198737	0	0.881913	-0.387263	4.48743	0.216212	0	0.820997	PF00254	PTHR10516,PTHR10516:SF179	KOG0544	5.2.1.8
Potri.001G068500	0.127694	4.54039	0.558586	0	1	0.131023	4.56361	0.525197	0	1	0.546413	4.40675	0.0164839	0	0.139148	0.719629	4.35074	0.000997627	1	0.0073927	-0.159764	4.71281	0.481078	0	1	0.15921	4.70066	0.484046	0	1	0.367656	4.58341	0.115165	0	0.432507	0.105004	4.72738	0.679295	0	1	0.127131	4.71574	0.703261	0	1	0	PTHR36407,PTHR36407:SF1	0	0
Potri.001G068600	-0.0748365	4.40722	0.728139	0	1	-0.401498	4.60821	0.02232	0	0.225302	-0.197283	4.51961	0.308654	0	0.874276	-0.410419	4.6434	0.0267226	0	0.1129	-0.532243	4.68467	0.00272887	0	0.0872709	0.14895	4.8412	0.459044	0	1	-0.150898	4.96765	0.314057	0	0.81089	-0.0632622	4.94588	0.778218	0	1	0.177253	4.82715	0.561218	0	1	PF00854	PTHR11654,PTHR11654:SF112	0	0
Potri.001G068700	-0.136097	4.15341	0.496366	0	1	-0.20329	4.2148	0.364033	0	1	-0.423747	4.35867	0.0468038	0	0.281869	-1.07034	4.76638	2.49e-09	-1	7.15e-08	0.350326	3.95079	0.0720133	0	0.611163	-0.219844	3.86519	0.307844	0	1	-0.53028	4.01585	0.00255777	-1	0.0270582	-0.93878	4.29333	0.000654747	-1	0.0370995	-1.03676	4.35672	0.00347974	0	0.064671	PF13639	PTHR22763,PTHR22763:SF12	0	0
Potri.001G068800	0.0741055	4.51764	0.701742	0	1	-0.0441161	4.60188	0.802098	0	1	-0.549928	4.90403	0.00447395	0	0.0538102	-0.507559	4.88654	0.00331166	-1	0.0204182	-0.182438	4.67612	0.332062	0	1	0.0419729	4.7302	0.85489	0	1	-0.335762	4.9049	0.0438193	0	0.222937	-0.464259	5.00145	0.0539683	0	0.498481	-0.455715	4.99469	0.105846	0	0.573838	0	PTHR33880,PTHR33880:SF5	0	0
Potri.001G069400	0	-2.98791	1	0	1	-5.13e-15	-2.91935	1	0	1	0	-2.90574	1	0	1	-2.72955	-2.59741	0.54293	0	1	0	-2.82508	1	0	1	-4.15729	-2.07094	0.0750223	0	1	-3.8513	-2.22022	0.115797	0	0.434024	0	-2.78183	1	0	1	0	-2.7777	1	0	1	0	0	0	0
Potri.001G069501	-1.40816	-1.80246	0.389947	0	1	-3.19614	-0.693816	0.000333595	-1	0.0118022	-3.69063	-0.283551	7.96e-05	-1	0.00233463	-5.03621	0.836426	4.41e-09	-1	1.21e-07	-1.4305	-1.70175	0.267952	0	1	-0.871361	-0.952299	0.307802	0	1	1.57306	-1.66187	0.205615	0	0.623803	-0.579005	-1.07324	0.735897	0	1	-0.961796	-0.912521	0.48869	0	1	PF04564	PTHR22849,PTHR22849:SF33	0	6.3.2.19
Potri.001G070000	0	-2.98791	1	0	1	-5.13e-15	-2.91935	1	0	1	0	-2.90574	1	0	1	0	-2.8206	1	0	1	0	-2.82508	1	0	1	0	-2.65882	1	0	1	-5.13e-15	-2.72259	1	0	1	0	-2.78183	1	0	1	0	-2.7777	1	0	1	PF17123	PTHR22763,PTHR22763:SF46	0	6.3.2.19
Potri.001G070100	-0.0298601	6.49974	0.831135	0	1	-0.0634844	6.54244	0.645985	0	1	-0.306195	6.69468	0.0416483	0	0.260636	0.211578	6.43933	0.14874	0	0.425184	0.386873	6.33257	0.00971423	0	0.194182	-0.128252	6.17766	0.48336	0	1	-0.0279034	6.10405	0.838771	0	1	-0.39579	6.32513	0.0308913	0	0.375327	-0.473716	6.368	0.045209	0	0.354329	PF01529	PTHR22883,PTHR22883:SF60	KOG1311	2.3.1.225
Potri.001G070200	-1.78097	3.97503	1.64e-15	-1	6.19e-13	-0.4107	3.08036	0.0999247	0	0.550977	-0.620035	3.22587	0.0120167	0	0.111352	-0.705212	3.28288	0.00451188	-1	0.026535	0.649465	2.5915	0.00991284	0	0.196867	-0.310185	2.3814	0.415203	0	1	-0.974654	2.7527	0.000594678	-1	0.00878315	-1.3547	3.03546	0.00154934	0	0.0663292	-2.31431	3.77168	7.89e-07	-1	7.53e-05	PF14259	0	0	0
Potri.001G070400	-0.338674	0.872038	0.571128	0	1	-0.447876	0.970195	0.451137	0	1	-1.34343	1.54946	0.00166012	-1	0.0256022	-2.2601	2.23244	3.07e-08	-1	7.19e-07	0.391183	0.594092	0.473671	0	1	-0.66717	0.733501	0.136093	0	1	-1.35295	1.13396	0.00248197	-1	0.0264255	-1.82683	1.50635	0.00974556	0	0.200545	-2.25006	1.82876	0.00492456	0	0.0818853	PF00168	PTHR32246,PTHR32246:SF28	0	0
Potri.001G070700	0.213408	0.758512	0.694793	0	1	0.130026	0.820329	0.825852	0	1	-0.220283	1.0088	0.644585	0	1	-0.676398	1.25986	0.104711	0	0.328009	0.479952	0.693471	0.300845	0	1	0.155897	0.387284	0.777448	0	1	-0.278937	0.554668	0.627008	0	1	0.825622	0.126869	0.399482	0	1	-0.645945	0.770594	0.474928	0	1	PF14009	PTHR33052,PTHR33052:SF10	0	0
Potri.001G070800	-0.29168	3.25842	0.274767	0	0.867187	-0.372587	3.32879	0.109489	0	0.578064	-0.370102	3.35137	0.125714	0	0.528627	-0.754194	3.58358	0.000574165	-1	0.00462498	-0.712049	3.52741	0.000665311	-1	0.0315051	0.0638709	3.79763	0.778593	0	1	0.339818	3.64841	0.173546	0	0.563743	0.608009	3.55986	0.0810371	0	0.607849	0.0310073	3.8127	0.945008	0	1	PF09335	PTHR12677,PTHR12677:SF2	KOG3140	0
Potri.001G071100	-0.123667	9.57209	0.384763	0	1	-0.0489686	9.55868	0.721848	0	1	0.173918	9.47431	0.274197	0	0.81718	0.442405	9.36277	0.00286307	1	0.018065	0.0159036	9.52912	0.921425	0	1	-0.0874205	9.55129	0.680163	0	1	-0.258643	9.61938	0.0600452	0	0.277557	0.0804577	9.46913	0.66998	0	1	0.097013	9.45945	0.633606	0	1	PF01157	PTHR20981	KOG1732	0
Potri.001G071200	0.289886	0.952385	0.621116	0	1	0.563339	0.878509	0.168531	0	0.721746	-0.0159121	1.14616	1	0	1	0.017696	1.14191	1	0	1	0.711263	0.845635	0.0878862	0	0.667028	0.102782	0.427745	0.906877	0	1	-0.191058	0.535411	0.714925	0	1	1.14825	0.0421856	0.312294	0	1	-0.0237541	0.468619	1	0	1	PF03140	PTHR31549,PTHR31549:SF19	0	0
Potri.001G071300	-0.280476	1.49096	0.544989	0	1	-0.217492	1.49128	0.608227	0	1	-0.268535	1.53867	0.56108	0	1	-0.241166	1.52925	0.583848	0	1	-0.133259	1.45128	0.74571	0	1	0.0874786	1.46898	0.826242	0	1	0.273813	1.36038	0.530056	0	1	0.979444	1.11931	0.354884	0	1	-0.575114	1.80529	0.415218	0	1	PF03140	PTHR31549,PTHR31549:SF19	0	0
Potri.001G071400	0.0900775	1.17249	0.885354	0	1	-0.143397	1.31511	0.780184	0	1	-0.207978	1.36839	0.670933	0	1	0.0140613	1.26861	1	0	1	0.578932	1.01813	0.20414	0	0.936834	0.915618	0.377129	0.107186	0	1	0.605597	0.444792	0.216733	0	0.645629	0.422483	0.524437	0.62444	0	1	0.415992	0.524873	0.683648	0	1	PF03140	PTHR31549,PTHR31549:SF19	0	0
Potri.001G071500	-0.0502014	2.54924	0.891927	0	1	-0.395193	2.76037	0.165505	0	0.715258	-0.81839	3.03393	0.00220889	-1	0.0317086	-1.09771	3.21799	7.6e-06	-1	0.000103214	-0.685299	2.92807	0.0143356	0	0.250291	-0.120161	3.2788	0.642446	0	1	-0.0333316	3.21298	0.899272	0	1	-0.232781	3.33551	0.582355	0	1	-0.579012	3.52837	0.24833	0	0.875658	PF07786	PTHR31061	KOG4683	2.3.1.78
Potri.001G071600	0	-2.98791	1	0	1	-5.13e-15	-2.91935	1	0	1	0	-2.90574	1	0	1	0	-2.8206	1	0	1	0	-2.82508	1	0	1	0	-2.65882	1	0	1	-5.13e-15	-2.72259	1	0	1	0	-2.78183	1	0	1	0	-2.7777	1	0	1	0	0	0	0
Potri.001G071900	-0.183992	6.8453	0.267809	0	0.855005	-0.164897	6.85987	0.305592	0	0.950343	-0.0397082	6.82064	0.84246	0	1	0.276119	6.67866	0.113052	0	0.347554	-0.0439791	6.80109	0.827861	0	1	-0.154286	6.88783	0.549346	0	1	-0.61944	7.12822	0.000464862	-1	0.00722352	-0.131213	6.87773	0.573302	0	1	-0.199071	6.91164	0.402055	0	1	PF05047	PTHR12878	KOG3446	0
Potri.001G072200	0.385595	4.50334	0.0389584	0	0.305799	-0.0386776	4.7274	0.838159	0	1	-0.136548	4.80112	0.465002	0	1	-0.182793	4.83267	0.303285	0	0.706369	-0.0317744	4.72659	0.861376	0	1	-0.000129808	4.72921	1	0	1	-0.291901	4.8588	0.0556338	0	0.263797	-0.168071	4.81634	0.455134	0	1	-0.302551	4.88746	0.275235	0	0.910526	PF08609	PTHR19316,PTHR19316:SF6	KOG2160	0
Potri.001G072300	-0.191679	4.57439	0.369005	0	1	-0.141728	4.57307	0.47945	0	1	-0.0981612	4.57598	0.638181	0	1	-0.414017	4.7556	0.0409117	0	0.158559	0.0682017	4.47199	0.770153	0	1	-0.228351	4.54187	0.457805	0	1	-0.642825	4.75549	0.00215503	-1	0.0237147	-0.673104	4.79859	0.00808622	0	0.182503	-0.662509	4.79064	0.0591524	0	0.415449	0	PTHR34050,PTHR34050:SF3	0	0
Potri.001G072400	0.00431588	5.40335	0.978004	0	1	0.191744	5.33874	0.231862	0	0.839457	0.0963137	5.40809	0.577447	0	1	0.230902	5.35317	0.168416	0	0.465535	0.138004	5.36739	0.421118	0	1	0.160208	5.20573	0.406716	0	1	0.126463	5.19915	0.431698	0	0.97106	0.360652	5.11609	0.102048	0	0.673155	-0.221044	5.3976	0.365174	0	1	PF07082	PTHR34127,PTHR34127:SF2	0	3.1.1.1
Potri.001G072500	0.619976	1.30347	0.166652	0	0.67316	-0.209143	1.704	0.542507	0	1	-0.0693295	1.65686	0.852811	0	1	-0.187429	1.72502	0.565462	0	1	-0.166469	1.68462	0.649425	0	1	-0.021114	1.76955	0.978722	0	1	0.356681	1.57505	0.36671	0	0.878917	0.254085	1.64286	0.70107	0	1	0.641636	1.48374	0.384516	0	1	PF03016	PTHR11062,PTHR11062:SF88	0	2.4.2.41
Potri.001G072600	-0.595109	5.45878	0.000340292	-1	0.0110977	-0.0777326	5.19605	0.622752	0	1	-0.19557	5.28237	0.274915	0	0.818156	-0.52862	5.47693	0.00138163	-1	0.00976483	0.29244	5.0227	0.0901936	0	0.67359	-0.187324	4.95157	0.381672	0	1	-0.415604	5.05423	0.00440896	-1	0.041337	-0.850816	5.34219	0.000105826	-1	0.00960936	-0.595636	5.18234	0.0243136	0	0.240338	PF10349	PTHR31606	KOG3294	0
Potri.001G072700	-0.113156	3.88274	0.631279	0	1	0.031611	3.83546	0.890465	0	1	0.338636	3.71704	0.122804	0	0.522272	0.251354	3.76534	0.244464	0	0.608643	-0.00312348	3.8559	1	0	1	0.221547	3.74034	0.342943	0	1	-0.253867	3.95348	0.238562	0	0.688022	0.287649	3.70995	0.500451	0	1	0.316697	3.69551	0.471943	0	1	PF00226	PTHR24078	0	0
Potri.001G073000	0.285726	4.31208	0.147434	0	0.632992	-0.132925	4.54099	0.441962	0	1	-0.0602197	4.52705	0.74351	0	1	0.31611	4.35661	0.0765241	0	0.25794	0.132474	4.4122	0.44706	0	1	-0.158606	4.41223	0.444205	0	1	0.0174627	4.30013	0.923316	0	1	-0.297966	4.48839	0.231812	0	0.939175	0.0617231	4.30081	0.867876	0	1	0	PTHR12176,PTHR12176:SF19	0	4.6.1.1
Potri.001G073100	-1.23622	6.51397	2.1e-09	-1	3.42e-07	-1.79969	6.9553	8.27e-28	-1	2.37e-24	-0.950453	6.36983	2.4e-06	-1	0.00012195	-0.355822	6.01623	0.141438	0	0.409131	-0.359304	5.9872	0.0685599	0	0.596324	-0.579965	6.46005	0.00385497	0	0.346382	-0.715088	6.52016	7.22e-06	-1	0.000245797	-0.751985	6.56746	0.000132235	-1	0.0113502	0.688647	5.83914	0.0311554	0	0.281714	PF07722,PF06418	PTHR11550,PTHR11550:SF11	0	6.3.4.2
Potri.001G073201	0	-2.98791	1	0	1	-5.13e-15	-2.91935	1	0	1	0	-2.90574	1	0	1	0	-2.8206	1	0	1	0	-2.82508	1	0	1	0	-2.65882	1	0	1	-5.13e-15	-2.72259	1	0	1	0	-2.78183	1	0	1	0	-2.7777	1	0	1	0	0	0	0
Potri.001G073350	-4.28744	-2.26585	0.0865361	0	0.483256	-5.13e-15	-2.91935	1	0	1	0	-2.90574	1	0	1	-4.73596	-2.00841	0.0385387	0	0.150984	-1.92046	-2.70983	1	0	1	1.79682	-2.54487	1	0	1	-0.0554411	-2.50137	1	0	1	-0.932452	-2.45178	1	0	1	1.85991	-2.66485	1	0	1	PF04043	0	0	0
Potri.001G073400	0.257056	5.14617	0.114055	0	0.560099	0.038988	5.27581	0.812519	0	1	0.0055134	5.31532	0.977054	0	1	-0.351278	5.51076	0.0182125	0	0.0830742	0.257888	5.17505	0.108292	0	0.735356	-0.0894752	5.07214	0.646159	0	1	0.272238	4.87559	0.0835647	0	0.347748	0.070206	4.99439	0.773298	0	1	-0.549316	5.3264	0.0322169	0	0.288228	PF07797	PTHR33130,PTHR33130:SF12	0	0
Potri.001G073700	-0.0578286	3.59603	0.811875	0	1	-0.114472	3.65127	0.611797	0	1	-0.17453	3.70544	0.454137	0	1	0.0445796	3.60274	0.859944	0	1	-0.0441732	3.61804	0.860603	0	1	0.0802035	3.58855	0.779894	0	1	-0.275589	3.74707	0.23861	0	0.688022	0.436841	3.42615	0.423313	0	1	-0.205699	3.72969	0.631444	0	1	PF13659	PTHR18895,PTHR18895:SF71	KOG3191	2.1.1.72
Potri.001G073850	0	-2.98791	1	0	1	-5.13e-15	-2.91935	1	0	1	0	-2.90574	1	0	1	0	-2.8206	1	0	1	0	-2.82508	1	0	1	0	-2.65882	1	0	1	-5.13e-15	-2.72259	1	0	1	0	-2.78183	1	0	1	0	-2.7777	1	0	1	0	0	0	0
Potri.001G074300	-0.204594	-0.26584	0.830121	0	1	2.26029	-0.893422	0.0253716	0	0.245044	-0.782283	0.080358	0.315214	0	0.884562	0.115038	-0.323852	0.900465	0	1	0.905247	-0.587709	0.309014	0	1	-1.17747	-0.45736	0.0739164	0	1	0.683601	-1.21975	0.492488	0	1	0.282618	-1.08412	0.85997	0	1	-0.321239	-0.88436	0.831941	0	1	0	PTHR33672,PTHR33672:SF2	0	0
Potri.001G074400	0.0447133	3.35011	0.869998	0	1	0.0379416	3.37941	0.885463	0	1	-0.251311	3.55088	0.260635	0	0.802642	0.0415392	3.40908	0.874974	0	1	-0.00573237	3.40381	0.98737	0	1	0.190096	3.30503	0.424799	0	1	-0.300269	3.52738	0.139403	0	0.486143	-0.644719	3.74862	0.068099	0	0.559268	-0.246311	3.51993	0.604238	0	1	PF00657	PTHR22835,PTHR22835:SF239	0	3.2.1.51
Potri.001G074500	0	-2.98791	1	0	1	-5.13e-15	-2.91935	1	0	1	0	-2.90574	1	0	1	0	-2.8206	1	0	1	0	-2.82508	1	0	1	0	-2.65882	1	0	1	-5.13e-15	-2.72259	1	0	1	0	-2.78183	1	0	1	0	-2.7777	1	0	1	0	0	0	0
Potri.001G074600	-0.75775	6.35332	3.28e-07	-1	3.38e-05	-0.319697	6.11949	0.0213891	0	0.219881	0.0486958	5.95132	0.765589	0	1	0.0678004	5.95001	0.657773	0	1	0.232768	5.84294	0.125818	0	0.781359	-0.549616	6.00773	0.00440308	0	0.371711	-0.376223	5.88516	0.00613883	0	0.0531578	-0.232535	5.83004	0.218129	0	0.918313	-0.0903067	5.75365	0.745007	0	1	PF13704	PTHR21461,PTHR21461:SF12	0	0
Potri.001G074650	0	-2.98791	1	0	1	-5.13e-15	-2.91935	1	0	1	0	-2.90574	1	0	1	0	-2.8206	1	0	1	0	-2.82508	1	0	1	0	-2.65882	1	0	1	-5.13e-15	-2.72259	1	0	1	0	-2.78183	1	0	1	0	-2.7777	1	0	1	0	0	0	0
Potri.001G074700	0.567848	4.06876	0.0401242	0	0.310455	0.193468	4.25667	0.301753	0	0.944785	0.991743	3.96375	7.04e-05	1	0.0021126	1.66739	3.78645	1.29e-09	1	3.84e-08	0.517358	4.12074	0.0108562	0	0.20906	0.237617	3.71517	0.393184	0	1	0.297496	3.66529	0.192374	0	0.600163	0.171564	3.74568	0.612969	0	1	0.898855	3.44967	0.0955139	0	0.541439	PF03352	PTHR31116,PTHR31116:SF4	0	3.2.2.20
Potri.001G074901	-0.282174	5.29013	0.15168	0	0.641902	-0.346366	5.35024	0.0973879	0	0.543222	-0.204853	5.29901	0.397533	0	0.989857	0.300597	5.06149	0.136407	0	0.398593	-0.261378	5.30742	0.215334	0	0.956618	-0.155869	5.49815	0.56802	0	1	-0.658296	5.7609	6.37e-05	-1	0.00146265	0.274206	5.2902	0.399068	0	1	1.06221	4.98404	0.0539336	0	0.392227	0	PTHR36052	0	1.6.5.3
Potri.001G075100	0	-2.98791	1	0	1	-5.13e-15	-2.91935	1	0	1	0	-2.90574	1	0	1	0	-2.8206	1	0	1	0	-2.82508	1	0	1	0	-2.65882	1	0	1	-5.13e-15	-2.72259	1	0	1	0	-2.78183	1	0	1	0	-2.7777	1	0	1	PF00141	PTHR31235,PTHR31235:SF8	0	1.11.1.7
Potri.001G075201	-0.157507	1.86991	0.734519	0	1	0.0343812	1.79734	0.956316	0	1	0.146003	1.77029	0.701895	0	1	0.385642	1.68063	0.291271	0	0.68586	0.307938	1.6873	0.425502	0	1	0.251908	1.41131	0.596475	0	1	-0.388026	1.68745	0.413216	0	0.945481	0.413545	1.32745	0.580116	0	1	0.886361	1.15103	0.451338	0	1	0	PTHR35301,PTHR35301:SF2	0	0
Potri.001G075300	-0.0244173	3.83793	0.91477	0	1	0.0119747	3.84613	0.965304	0	1	-0.0807952	3.91505	0.727511	0	1	0.219454	3.77778	0.341639	0	0.763492	-0.205372	3.95882	0.297015	0	1	0.172377	3.96335	0.430043	0	1	0.450675	3.81749	0.0194258	0	0.125088	0.294593	3.90853	0.545133	0	1	0.808867	3.69999	0.0717391	0	0.464856	PF00400	PTHR19845,PTHR19845:SF7	KOG2695	0
Potri.001G076000	3.58976	-2.57072	0.213072	0	0.76313	3.54678	-2.50398	0.193266	0	0.774335	0.885549	-2.31943	0.740823	0	1	-0.884888	-1.87975	0.657778	0	1	0.711502	-2.24046	0.733884	0	1	0.671866	-2.33776	1	0	1	2.63039	-2.50076	0.5445	0	1	-1.58642	-1.97272	0.487357	0	1	2.69282	-2.55449	0.580666	0	1	0	0	0	0
Potri.001G076200	0.0886386	3.73537	0.726592	0	1	-0.0205779	3.81551	0.930413	0	1	0.129001	3.76607	0.585683	0	1	0.111045	3.78329	0.608223	0	1	-0.0553591	3.83575	0.792503	0	1	-0.0969522	3.89973	0.665463	0	1	0.10706	3.77602	0.602201	0	1	-0.0966833	3.90115	0.784626	0	1	0.288153	3.71574	0.527432	0	1	PF09139	PTHR13619,PTHR13619:SF0	KOG2986	2.7.7.41
Potri.001G076300	1.92787	-2.87134	1	0	1	1.89061	-2.80334	1	0	1	1.89858	-2.78954	1	0	1	1.84355	-2.70486	1	0	1	-1.43053	-2.40929	0.673261	0	1	3.08877	-2.33966	0.292173	0	1	3.11844	-2.40212	0.313315	0	0.810606	1.2565	-2.36217	0.72042	0	1	3.17625	-2.45748	0.37424	0	1	0	0	0	0
Potri.001G076400	0.0940397	-1.13928	1	0	1	-0.204645	-0.980244	0.925549	0	1	0.672682	-1.24521	0.541714	0	1	-0.793098	-0.672995	0.346421	0	0.77132	-1.33562	-0.406331	0.0574209	0	0.545295	1.39132	-0.35266	0.047152	0	1	0.749891	-0.226749	0.231696	0	0.674851	-0.793673	0.431538	0.522075	0	1	2.5326	-0.604338	0.0849768	0	0.507756	0	0	0	0
Potri.001G076500	-0.37015	1.67875	0.467649	0	1	-0.256611	1.63571	0.605866	0	1	-0.200934	1.63522	0.706698	0	1	-0.48238	1.79261	0.262699	0	0.637417	-0.224423	1.62511	0.631983	0	1	-0.0673614	1.76117	0.858499	0	1	-0.222525	1.81822	0.652253	0	1	0.142693	1.65489	0.877122	0	1	-0.21027	1.82762	0.84573	0	1	0	0	0	0
Potri.001G076600	-1.45844	-1.98143	0.470798	0	1	0.507613	-2.4161	1	0	1	0.533142	-2.40249	1	0	1	-2.31813	-1.4926	0.04422	0	0.168523	1.16566	-2.41073	0.675994	0	1	-0.920299	-2.33761	1	0	1	-0.0807516	-2.50075	1	0	1	1.86498	-2.66782	1	0	1	0.0433799	-2.56051	1	0	1	0	0	0	0
Potri.001G076700	0.993351	-2.17653	0.627636	0	1	1.43229	-2.18054	0.449093	0	1	-0.199727	-1.8434	1	0	1	-0.118758	-1.81889	1	0	1	-0.338807	-1.76623	1	0	1	2.26486	-1.92819	0.197236	0	1	0.995607	-1.85058	0.53087	0	1	4.28936	-2.12048	0.104792	0	0.680734	2.42764	-2.04581	0.273925	0	0.907868	0	0	0	0
Potri.001G076800	0	-2.98791	1	0	1	-5.13e-15	-2.91935	1	0	1	0	-2.90574	1	0	1	0	-2.8206	1	0	1	0	-2.82508	1	0	1	0	-2.65882	1	0	1	-5.13e-15	-2.72259	1	0	1	0	-2.78183	1	0	1	0	-2.7777	1	0	1	0	0	0	0
Potri.001G076900	0.719896	-1.75771	0.729758	0	1	0.308362	-1.59644	0.874349	0	1	0.982094	-1.73444	0.505139	0	1	-0.100619	-1.4046	1	0	1	-0.186686	-1.40792	0.868386	0	1	-0.710531	-1.03212	0.395392	0	1	-0.830729	-1.01887	0.447535	0	0.992965	0.202376	-1.38628	1	0	1	4.83247	-1.89565	0.0283504	0	0.266211	0	0	0	0
Potri.001G077000	0.793211	-1.40438	0.474483	0	1	-0.900451	-0.724163	0.219768	0	0.818217	-0.253631	-1.00016	0.858755	0	1	-0.0743529	-1.04654	1	0	1	0.669985	-1.28383	0.513137	0	1	1.68407	-1.78676	0.171802	0	1	-1.51745	-0.908817	0.184769	0	0.589279	0.336712	-1.64282	1	0	1	1.92823	-1.90121	0.324173	0	0.979405	0	0	0	0
Potri.001G077100	-0.220622	4.71883	0.268974	0	0.857338	0.00429572	4.62778	0.986285	0	1	0.381552	4.47812	0.073898	0	0.378875	0.174035	4.58115	0.428729	0	0.886834	0.223293	4.52796	0.260885	0	1	-0.131077	4.46508	0.604461	0	1	-0.582143	4.69409	0.000304326	-1	0.00515614	0.103966	4.34917	0.731886	0	1	0.162736	4.3192	0.786076	0	1	0	0	0	0
Potri.001G077200	-1.73116	1.85947	0.00135141	-1	0.0314257	-0.728161	1.19443	0.289448	0	0.926696	-1.23499	1.54795	0.0295176	0	0.208448	-2.15046	2.21312	2.33e-06	-1	3.6e-05	-0.23646	0.935363	0.683162	0	1	0.145592	0.984939	0.788967	0	1	-1.40553	1.84062	0.00135455	-1	0.0165467	-0.253589	1.15829	0.730652	0	1	-0.811661	1.46835	0.378224	0	1	0	0	0	0
Potri.001G077300	-0.688661	0.142123	0.427231	0	1	-0.522998	0.0867014	0.556206	0	1	0.316611	-0.270687	0.746359	0	1	-0.313988	0.0178781	0.752991	0	1	-0.500815	0.0893058	0.572346	0	1	0.206248	0.238506	0.753653	0	1	-0.568642	0.571123	0.216221	0	0.644649	-0.535137	0.567845	0.509083	0	1	-1.60608	1.22854	0.0980207	0	0.549607	0	0	0	0
Potri.001G077400	0.758687	0.417795	0.229514	0	0.7863	0.629191	0.493824	0.318556	0	0.970078	0.557585	0.544011	0.38285	0	0.968591	0.532427	0.579035	0.396187	0	0.839229	0.818543	0.46665	0.242184	0	1	-0.697834	0.379654	0.407795	0	1	-0.459653	0.238304	0.510565	0	1	0.189786	-0.0609247	0.88896	0	1	0.54755	-0.189413	0.728142	0	1	0	0	0	0
Potri.001G077500	0	-2.98791	1	0	1	-5.13e-15	-2.91935	1	0	1	0	-2.90574	1	0	1	0	-2.8206	1	0	1	0	-2.82508	1	0	1	0	-2.65882	1	0	1	-5.13e-15	-2.72259	1	0	1	0	-2.78183	1	0	1	0	-2.7777	1	0	1	0	0	0	0
Potri.001G077600	-0.19558	5.61995	0.372768	0	1	0.0494045	5.52037	0.747931	0	1	-0.0235065	5.58089	0.892293	0	1	0.120229	5.51878	0.451749	0	0.919337	-0.513911	5.82621	0.028182	0	0.371978	0.706244	5.73754	0.0111507	0	0.60166	0.414255	5.83229	0.0603974	0	0.278693	0.82543	5.69384	0.00487448	0	0.135595	1.21514	5.5634	0.0152769	0	0.178121	0	0	0	0
Potri.001G077700	3.26359	-2.66275	0.402329	0	1	3.21693	-2.59585	0.373817	0	1	3.22939	-2.58168	0.374962	0	0.963125	1.2164	-2.40419	0.712556	0	1	-0.935328	-2.01868	0.71539	0	1	1.99619	-2.00424	0.378646	0	1	3.94669	-2.14294	0.192001	0	0.599737	4.01304	-2.20516	0.211455	0	0.905845	4.00539	-2.20684	0.227287	0	0.840391	0	0	0	0
Potri.001G077800	0	-2.98791	1	0	1	-5.13e-15	-2.91935	1	0	1	0	-2.90574	1	0	1	0	-2.8206	1	0	1	0	-2.82508	1	0	1	0	-2.65882	1	0	1	-5.13e-15	-2.72259	1	0	1	0	-2.78183	1	0	1	0	-2.7777	1	0	1	0	0	0	0
Potri.001G077900	-0.454877	1.04462	0.400898	0	1	-0.0331093	0.867456	0.970884	0	1	-1.12492	1.50937	0.00401238	-1	0.0495348	-2.80893	2.80025	3.28e-16	-1	2.46e-14	0.732133	0.578932	0.142947	0	0.824564	-0.583115	0.482569	0.25738	0	1	-1.72574	1.17874	7.16e-05	-1	0.00160981	-1.74554	1.23917	0.024459	0	0.332757	-2.47699	1.79726	0.00329694	0	0.0621613	PF07716	0	0	0
Potri.001G078000	0	-2.98791	1	0	1	-5.13e-15	-2.91935	1	0	1	0	-2.90574	1	0	1	0	-2.8206	1	0	1	0	-2.82508	1	0	1	0	-2.65882	1	0	1	-5.13e-15	-2.72259	1	0	1	0	-2.78183	1	0	1	0	-2.7777	1	0	1	0	0	0	0
Potri.001G078100	-0.158154	4.97357	0.384397	0	1	0.121976	4.85864	0.470133	0	1	0.330234	4.7879	0.0837752	0	0.409513	0.109744	4.89821	0.550399	0	1	-0.853244	5.4077	0.00124798	0	0.0507516	0.861005	5.39339	0.00369858	0	0.337611	0.372911	5.56183	0.129316	0	0.462778	1.4199	5.21912	0.000245184	1	0.0183142	1.65136	5.15784	8.69e-06	1	0.00059335	0	0	0	0
Potri.001G078200	-4.61521	-2.24041	0.0499944	0	0.352414	-3.19113	-2.59685	0.37482	0	1	-2.66596	-2.68323	0.574856	0	1	0	-2.8206	1	0	1	-3.69458	-2.40609	0.250622	0	1	0.293265	-1.994	1	0	1	-0.523728	-1.84742	0.841316	0	1	-1.29669	-1.57196	0.493132	0	1	-1.48647	-1.49987	0.447763	0	1	0	0	0	0
Potri.001G078300	2.6114	-1.70997	0.132697	0	0.601832	0.53611	-1.29842	0.699014	0	1	-0.343304	-0.969766	0.794195	0	1	0.717948	-1.27992	0.560549	0	1	0.0638357	-1.12495	1	0	1	1.08354	-1.38587	0.265524	0	1	0.900922	-1.39836	0.402921	0	0.931251	0.424353	-1.32068	0.873014	0	1	0.921878	-1.40568	0.558548	0	1	0	0	0	0
Potri.001G078400	0	-2.98791	1	0	1	-1.88707	-2.80368	1	0	1	0	-2.90574	1	0	1	-3.23497	-2.49767	0.313425	0	0.721521	0	-2.82508	1	0	1	-1.92618	-2.54295	1	0	1	-5.13e-15	-2.72259	1	0	1	0	-2.78183	1	0	1	-3.44886	-2.37277	0.352159	0	1	0	0	0	0
Potri.001G078500	0.0817204	3.81167	0.726961	0	1	0.041592	3.8564	0.863563	0	1	0.33453	3.74585	0.216694	0	0.719745	0.769555	3.58355	0.00104659	1	0.00769841	-0.308407	4.0409	0.132574	0	0.800256	0.356986	4.00916	0.0926659	0	1	0.142502	4.08243	0.441183	0	0.983536	0.281797	4.04258	0.354788	0	1	0.807948	3.82832	0.0504372	0	0.378059	PF04442	PTHR21320,PTHR21320:SF3	KOG2540	0
Potri.001G078700	-0.612863	4.67035	0.00140687	-1	0.0323475	-0.440276	4.59451	0.0119893	0	0.154544	-0.6609	4.74853	0.000490755	-1	0.00996592	-0.861453	4.87988	1.49e-06	-1	2.4e-05	-0.095147	4.40929	0.622073	0	1	-0.0878976	4.48695	0.675895	0	1	-0.577439	4.73535	0.000252672	-1	0.00444036	-0.520165	4.72616	0.0461356	0	0.460605	-0.52251	4.72501	0.129171	0	0.637031	PF09335	PTHR12677,PTHR12677:SF25	KOG3140	0
Potri.001G079100	0.255311	4.56978	0.195208	0	0.728614	-0.105381	4.76988	0.516988	0	1	-0.112233	4.7966	0.535721	0	1	-0.0214648	4.75745	0.906267	0	1	-0.0015483	4.71981	0.994918	0	1	-0.00223315	4.70874	1	0	1	-0.107571	4.73906	0.569077	0	1	0.0546864	4.68278	0.832485	0	1	-0.10749	4.76244	0.710175	0	1	0	PTHR16220,PTHR16220:SF0	0	0
Potri.001G079201	0	-2.98791	1	0	1	-5.13e-15	-2.91935	1	0	1	0	-2.90574	1	0	1	-1.94065	-2.70452	1	0	1	0	-2.82508	1	0	1	-1.93185	-2.54271	1	0	1	-5.13e-15	-2.72259	1	0	1	0	-2.78183	1	0	1	0	-2.7777	1	0	1	0	0	0	0
Potri.001G079400	-0.666576	5.57452	3.66e-05	-1	0.00194207	-0.0767219	5.26893	0.617442	0	1	-0.521235	5.53647	0.00445137	0	0.0536003	-0.110598	5.31633	0.514456	0	1	0.558227	4.98244	0.000601695	1	0.0294764	-0.258478	4.79745	0.186202	0	1	-0.613112	4.97748	2.73e-05	-1	0.00072683	-0.780621	5.10588	0.00150206	0	0.0650426	-1.18957	5.37456	2.98e-06	-1	0.000233782	PF05057	PTHR12482,PTHR12482:SF14	KOG4372	0
Potri.001G079600	0.012831	1.91112	0.987703	0	1	2.4698	1.223	6.03e-06	1	0.000470179	0.973594	1.58496	0.032619	0	0.223087	0.447228	1.79563	0.384668	0	0.821882	0.913261	1.5998	0.0397752	0	0.445229	0.680308	0.816697	0.0979808	0	1	0.849522	0.727544	0.122911	0	0.448897	0.909466	0.713105	0.382289	0	1	-0.34103	1.25207	0.757317	0	1	PF00847	PTHR31677,PTHR31677:SF24	0	0
Potri.001G079700	0	-2.98791	1	0	1	-5.13e-15	-2.91935	1	0	1	0	-2.90574	1	0	1	0	-2.8206	1	0	1	0	-2.82508	1	0	1	0	-2.65882	1	0	1	-5.13e-15	-2.72259	1	0	1	0	-2.78183	1	0	1	0	-2.7777	1	0	1	0	PTHR31973	0	0
Potri.001G079800	-2.59339	-0.00407916	0.000403219	-1	0.0126165	-3.94823	1.13203	0.000810125	-1	0.0230778	-4.28698	1.47237	1.06e-08	-1	1.02e-06	-5.3558	2.45429	8.87e-13	-1	4.24e-11	-0.0199841	-1.36608	1	0	1	4.68879	-1.79248	0.0169101	0	0.727746	-3.5112	0.76626	6.21e-10	-1	1.02e-07	-3.54952	0.81751	0.000189868	-1	0.0149944	-4.26002	1.42078	0.012805	0	0.158125	PF00847	PTHR31677,PTHR31677:SF17	0	0
Potri.001G080300	-3.30265	-2.66108	0.401895	0	1	-5.13e-15	-2.91935	1	0	1	0	-2.90574	1	0	1	0	-2.8206	1	0	1	0	-2.82508	1	0	1	0	-2.65882	1	0	1	-5.13e-15	-2.72259	1	0	1	-6.62252	-0.752536	0.021726	0	0.316267	0	-2.7777	1	0	1	PF00249	PTHR24078,PTHR24078:SF276	0	0
Potri.001G080500	0	-2.98791	1	0	1	-5.13e-15	-2.91935	1	0	1	0	-2.90574	1	0	1	-1.92368	-2.70493	1	0	1	-3.99882	-2.31766	0.140948	0	0.820247	0.203522	-1.84868	1	0	1	3.87241	-2.21868	0.192191	0	0.599941	3.95441	-2.26722	0.267077	0	0.977898	3.94998	-2.26122	0.28156	0	0.919886	0	PTHR34189,PTHR34189:SF4	0	0
Potri.001G080700	-0.824791	0.427797	0.186344	0	0.709904	-1.27964	0.748888	0.00634686	0	0.102096	-1.51203	0.930016	0.000792474	-1	0.0145768	-1.12868	0.674315	0.0149275	0	0.0709694	-2.21798	1.40786	4.43e-08	-1	1.51e-05	0.12585	2.06169	0.739184	0	1	0.770646	1.77996	0.092343	0	0.372524	1.67975	1.53158	0.102689	0	0.673656	1.1794	1.6589	0.294795	0	0.933897	PF02298	PTHR33021,PTHR33021:SF70	0	0
Potri.001G081000	0	-2.98791	1	0	1	-5.13e-15	-2.91935	1	0	1	0	-2.90574	1	0	1	0	-2.8206	1	0	1	0	-2.82508	1	0	1	0	-2.65882	1	0	1	-5.13e-15	-2.72259	1	0	1	0	-2.78183	1	0	1	0	-2.7777	1	0	1	PF00076	PTHR24012,PTHR24012:SF477	0	0
Potri.001G081200	0	-2.98791	1	0	1	-5.13e-15	-2.91935	1	0	1	0	-2.90574	1	0	1	-1.92368	-2.70493	1	0	1	-2.7876	-2.60069	0.56627	0	1	2.62907	-2.43618	0.548478	0	1	2.67258	-2.49962	0.570451	0	1	2.75208	-2.55434	0.615736	0	1	2.74825	-2.54936	0.621498	0	1	PF12710,PF16209,PF16212	PTHR24092,PTHR24092:SF77	0	3.6.3.1
Potri.001G081300	-0.737947	0.852339	0.166868	0	0.673843	-0.230599	0.593105	0.62294	0	1	0.404275	0.333072	0.537862	0	1	0.209485	0.435168	0.6753	0	1	-0.173174	0.571331	0.728952	0	1	0.119632	0.603199	0.801661	0	1	0.115763	0.576961	0.86481	0	1	0.124694	0.595415	0.886459	0	1	0.795644	0.333181	0.437783	0	1	0	PTHR19302,PTHR19302:SF39	0	0
Potri.001G081450	0	-2.98791	1	0	1	-5.13e-15	-2.91935	1	0	1	0	-2.90574	1	0	1	0	-2.8206	1	0	1	0	-2.82508	1	0	1	0	-2.65882	1	0	1	-5.13e-15	-2.72259	1	0	1	0	-2.78183	1	0	1	0	-2.7777	1	0	1	0	0	0	0
Potri.001G081600	-0.0715702	5.18903	0.667611	0	1	-0.0436302	5.20108	0.788835	0	1	-0.368267	5.3969	0.028496	0	0.203138	-0.38889	5.41473	0.0143101	0	0.0685727	-0.0808628	5.22159	0.620343	0	1	0.0461824	5.22533	0.81221	0	1	0.247663	5.10733	0.0835813	0	0.34777	0.209788	5.14831	0.347956	0	1	-0.130384	5.31442	0.581432	0	1	PF00134	PTHR10026,PTHR10026:SF75	KOG0834	0
Potri.001G081700	0	-2.98791	1	0	1	-5.13e-15	-2.91935	1	0	1	0	-2.90574	1	0	1	0	-2.8206	1	0	1	0	-2.82508	1	0	1	0	-2.65882	1	0	1	-5.13e-15	-2.72259	1	0	1	0	-2.78183	1	0	1	0	-2.7777	1	0	1	0	0	0	0
Potri.001G081800	0	-2.98791	1	0	1	-5.13e-15	-2.91935	1	0	1	0	-2.90574	1	0	1	0	-2.8206	1	0	1	0	-2.82508	1	0	1	0	-2.65882	1	0	1	-5.13e-15	-2.72259	1	0	1	0	-2.78183	1	0	1	0	-2.7777	1	0	1	0	0	0	0
Potri.001G081900	0.336554	5.04023	0.102752	0	0.52945	0.185416	5.13553	0.341447	0	0.998706	-0.0196002	5.25563	0.926511	0	1	-0.264001	5.38856	0.160563	0	0.448678	0.170908	5.14302	0.402865	0	1	-0.114619	5.09973	0.597747	0	1	0.312525	4.87196	0.050281	0	0.245797	0.546604	4.79735	0.0301345	0	0.37114	0.0847958	4.99997	0.751858	0	1	PF00780,PF10366,PF00637,PF10367	PTHR12894,PTHR12894:SF17	KOG2063	0
Potri.001G082000	-0.0627566	4.7739	0.749181	0	1	-0.0448089	4.7894	0.813074	0	1	0.36125	4.62373	0.0823743	0	0.405824	0.2489	4.6837	0.217656	0	0.558476	-0.165605	4.85533	0.397805	0	1	-0.0920153	4.96855	0.6833	0	1	0.0742127	4.86354	0.660498	0	1	-0.0162177	4.93127	0.944135	0	1	0.163226	4.84247	0.568757	0	1	0	PTHR36797	0	0
Potri.001G082150	-0.170684	1.52155	0.749712	0	1	-0.258583	1.59347	0.641257	0	1	-0.434774	1.70627	0.383573	0	0.969486	-0.437982	1.7111	0.35512	0	0.784953	-0.669794	1.81133	0.144879	0	0.829913	0.134905	2.03508	0.730427	0	1	0.520562	1.84966	0.240452	0	0.691444	0.930877	1.72158	0.372902	0	1	-0.196844	2.19669	0.77405	0	1	PF00092,PF14624	PTHR10579,PTHR10579:SF62	0	0
Potri.001G082200	-1.36047	-2.04531	0.587318	0	1	1.25009	-2.50525	0.718471	0	1	-0.39031	-2.24347	1	0	1	-1.49304	-1.87905	0.379235	0	0.813798	-2.36864	-1.50044	0.0945326	0	0.690634	-0.703128	-0.629514	0.368754	0	1	0.311966	-1.06079	0.922443	0	1	1.67273	-1.37627	0.266924	0	0.977898	5.36634	-1.60743	0.0289335	0	0.270386	PF13639	PTHR23041,PTHR23041:SF63	KOG0320	6.3.2.19
Potri.001G082266	0.819517	-1.23737	0.486781	0	1	-0.86026	-0.526544	0.233009	0	0.842331	-0.993583	-0.439055	0.168005	0	0.624479	-0.548857	-0.646041	0.474338	0	0.949025	-0.0169333	-0.886621	1	0	1	-1.13815	-0.333566	0.103827	0	1	0.705866	-1.09938	0.482223	0	1	-2.08783	0.290069	0.0609525	0	0.529084	-1.16943	-0.328757	0.242866	0	0.869616	0	0	0	0
Potri.001G082332	0.282557	1.26849	0.697326	0	1	-0.0869647	1.47172	0.884085	0	1	-0.287524	1.59986	0.575169	0	1	0.908012	1.1211	0.200716	0	0.527198	0.0533853	1.41759	0.934657	0	1	-0.205055	1.48601	0.680301	0	1	0.09717	1.31842	0.843186	0	1	0.385643	1.20846	0.725157	0	1	0.517548	1.15242	0.673103	0	1	0	PTHR33727	0	0
Potri.001G082500	-0.14319	-1.7752	1	0	1	-1.06888	-1.41453	0.264399	0	0.896747	-0.839514	-1.48854	0.488693	0	1	-0.132811	-1.70321	1	0	1	-1.18152	-1.35629	0.270172	0	1	5.22024	-1.54423	0.00105397	0	0.152688	0.575614	-1.17399	0.548602	0	1	0.725083	-1.20162	0.628071	0	1	5.35259	-1.63625	0.0120221	0	0.151867	0	PTHR37244,PTHR37244:SF1	0	0
Potri.001G082800	0.0649739	2.323	0.876666	0	1	-0.10038	2.42796	0.765762	0	1	0.510254	2.17628	0.140925	0	0.565855	0.371697	2.24809	0.312307	0	0.7212	0.151902	2.31405	0.623529	0	1	0.147402	2.15955	0.63415	0	1	-0.425872	2.42514	0.106565	0	0.409646	-0.433768	2.45156	0.408576	0	1	0.124386	2.16305	0.866647	0	1	PF07741	PTHR11618	0	0
Potri.001G082900	-0.254865	2.02098	0.569495	0	1	0.631722	1.6446	0.299062	0	0.941349	0.357278	1.77824	0.492355	0	1	-0.0912704	1.98922	0.862514	0	1	0.861993	1.57824	0.0746448	0	0.619871	0.0709385	1.06407	0.907946	0	1	0.155526	1.01014	0.845722	0	1	1.28373	0.614621	0.255515	0	0.968564	0.708375	0.799451	0.532188	0	1	PF07714,PF11721	PTHR27006,PTHR27006:SF1	KOG1187	2.7.11.1
Potri.001G083000	0	-2.98791	1	0	1	-5.13e-15	-2.91935	1	0	1	0	-2.90574	1	0	1	0	-2.8206	1	0	1	0	-2.82508	1	0	1	0	-2.65882	1	0	1	-5.13e-15	-2.72259	1	0	1	0	-2.78183	1	0	1	0	-2.7777	1	0	1	0	0	0	0
Potri.001G083100	-0.136119	5.22345	0.434398	0	1	-0.232767	5.30036	0.166167	0	0.71684	-0.119898	5.26446	0.510843	0	1	-0.436951	5.44485	0.00859715	-1	0.0449589	-0.314256	5.34687	0.0760936	0	0.625077	0.0651286	5.44967	0.739611	0	1	0.081942	5.4188	0.586078	0	1	0.219179	5.37813	0.279291	0	0.993728	0.138017	5.41421	0.565568	0	1	PF10192	PTHR21229,PTHR21229:SF22	0	0
Potri.001G083300	-0.0766381	5.40367	0.634572	0	1	-0.196002	5.49168	0.184505	0	0.757425	0.382952	5.23683	0.0355892	0	0.236436	0.533164	5.18249	0.000850258	1	0.00645547	0.418597	5.20119	0.00846912	0	0.179462	-0.316203	5.12899	0.0933067	0	1	-0.646545	5.29787	5.13e-06	-1	0.000186116	-0.192956	5.06463	0.368857	0	1	-0.538699	5.25646	0.0289324	0	0.270386	PF13225	PTHR33591,PTHR33591:SF1	0	5.2.1.14
Potri.001G083400	-0.329704	1.21313	0.563827	0	1	-0.791053	1.4999	0.0774638	0	0.481905	-1.03812	1.68487	0.0259612	0	0.190683	-1.35416	1.89553	0.000789101	-1	0.00606946	-0.985905	1.61736	0.023916	0	0.338337	0.12896	1.95954	0.740713	0	1	0.27894	1.87071	0.468245	0	1	0.231087	1.91199	0.748973	0	1	-0.977774	2.56978	0.155496	0	0.697281	PF00561	PTHR10992,PTHR10992:SF881	KOG1454	3.7.1.9
Potri.001G083600	0.369331	6.01093	0.0308786	0	0.264368	0.492643	5.98362	0.00642296	0	0.102935	0.666859	5.93827	7.29e-05	1	0.00217282	1.48698	5.68414	1.88e-15	1	1.29e-13	-0.426525	6.43967	0.0274945	0	0.366622	0.19275	6.53029	0.38322	0	1	0.424301	6.40455	0.0167187	0	0.112199	0.811121	6.27563	0.000275079	1	0.0195607	1.61222	6.03205	1.38e-09	1	3.04e-07	PF09118,PF07250	PTHR32208,PTHR32208:SF27	0	1.1.3.9
Potri.001G083800	-0.62909	5.41844	0.000295889	-1	0.00994399	-0.356677	5.28466	0.016057	0	0.184976	-0.692856	5.50673	0.00013868	-1	0.00365985	-0.991701	5.70521	3.78e-09	-1	1.04e-07	-0.0476027	5.12289	0.767731	0	1	-0.352362	5.31887	0.162983	0	1	-0.914056	5.6365	1.16e-10	-1	2.32e-08	-0.704909	5.52826	0.00252843	0	0.0894755	-0.868605	5.62996	0.00755658	0	0.109795	PF09748	PTHR13345	KOG3046	0
Potri.001G084100	0	-2.98791	1	0	1	-5.13e-15	-2.91935	1	0	1	0	-2.90574	1	0	1	0	-2.8206	1	0	1	0	-2.82508	1	0	1	0	-2.65882	1	0	1	-5.13e-15	-2.72259	1	0	1	0	-2.78183	1	0	1	0	-2.7777	1	0	1	0	0	0	0
Potri.001G084200	0.0453767	0.85719	0.97771	0	1	-1.08186	1.5175	0.0496903	0	0.373765	-0.767808	1.35081	0.143659	0	0.57052	0.0695601	0.926655	0.944839	0	1	-1.48002	1.78622	0.00254505	0	0.083252	0.690592	2.04647	0.0441458	0	1	0.0758986	2.27547	0.822949	0	1	0.975615	1.93112	0.351786	0	1	1.9249	1.68525	0.0796443	0	0.490426	PF04398	PTHR31676,PTHR31676:SF20	0	0
Potri.001G084300	-0.033241	6.08288	0.840002	0	1	-0.142758	6.16547	0.328415	0	0.979747	-0.0679698	6.14963	0.677928	0	1	-0.251801	6.25325	0.137162	0	0.400269	0.352435	5.92961	0.020531	0	0.311256	-0.330602	5.90299	0.0676845	0	1	-0.375465	5.90557	0.00463691	-1	0.0429087	-0.189327	5.82784	0.30398	0	1	-0.1946	5.82915	0.404574	0	1	PF00566	PTHR22957,PTHR22957:SF293	KOG2197	0
Potri.001G084500	-0.898564	4.89219	2.33e-06	-1	0.000186791	-0.320459	4.57062	0.081164	0	0.493208	-0.175596	4.51646	0.402524	0	0.996882	-0.322266	4.60309	0.115102	0	0.352538	0.217642	4.30224	0.217198	0	0.959522	-0.315579	4.34096	0.132476	0	1	-0.41986	4.37668	0.014444	0	0.100844	-0.154167	4.2564	0.567679	0	1	-0.487078	4.43789	0.240385	0	0.865936	0	PTHR36383	0	0
Potri.001G084600	-0.795879	2.04583	0.0624292	0	0.403755	-0.257877	1.76264	0.492134	0	1	-0.258054	1.78318	0.508191	0	1	0.0233814	1.65258	0.974944	0	1	-0.599469	1.94565	0.0923419	0	0.682748	0.478166	1.99727	0.147783	0	1	0.086208	2.14077	0.79048	0	1	0.373037	2.03567	0.580057	0	1	0.751736	1.889	0.429876	0	1	0	PTHR36804	0	0
Potri.001G084700	-0.338251	6.22297	0.0314849	0	0.26709	-0.0913917	6.11696	0.545143	0	1	-0.442001	6.33052	0.00667947	0	0.0726581	-0.790604	6.5473	1.75e-07	-1	3.52e-06	0.166093	5.99181	0.331941	0	1	-0.166035	5.97777	0.40189	0	1	0.109942	5.81659	0.508094	0	1	-0.282273	6.04205	0.146707	0	0.782157	-0.536604	6.18525	0.0168731	0	0.190761	PF00069	PTHR24361,PTHR24361:SF355	KOG0983,KOG0581,KOG0198	2.7.11.1
Potri.001G084800	0	-2.98791	1	0	1	-5.13e-15	-2.91935	1	0	1	0	-2.90574	1	0	1	0	-2.8206	1	0	1	0	-2.82508	1	0	1	0	-2.65882	1	0	1	-5.13e-15	-2.72259	1	0	1	0	-2.78183	1	0	1	0	-2.7777	1	0	1	0	0	0	0
Potri.001G084900	-0.171125	-0.0927018	0.815385	0	1	-1.21765	0.512266	0.0224897	0	0.226479	-1.16143	0.50164	0.0362254	0	0.239551	-1.2498	0.55403	0.0254137	0	0.108458	-0.991793	0.378348	0.119537	0	0.767319	0.213842	0.685478	0.713803	0	1	-0.291162	0.890858	0.666983	0	1	-0.235113	0.861132	0.856619	0	1	1.35192	0.280472	0.270034	0	0.9049	PF03328	PTHR30502,PTHR30502:SF0	0	4.1.2.52
Potri.001G084966	0	-2.98791	1	0	1	-5.13e-15	-2.91935	1	0	1	0	-2.90574	1	0	1	0	-2.8206	1	0	1	0	-2.82508	1	0	1	0	-2.65882	1	0	1	-5.13e-15	-2.72259	1	0	1	0	-2.78183	1	0	1	0	-2.7777	1	0	1	PF05631	PTHR23516,PTHR23516:SF4	0	0
Potri.001G085032	0	-2.98791	1	0	1	-5.13e-15	-2.91935	1	0	1	0	-2.90574	1	0	1	0	-2.8206	1	0	1	0	-2.82508	1	0	1	0	-2.65882	1	0	1	-5.13e-15	-2.72259	1	0	1	0	-2.78183	1	0	1	0	-2.7777	1	0	1	0	PTHR23516,PTHR23516:SF4	0	0
Potri.001G085400	-0.441164	3.7907	0.0670193	0	0.420708	-0.194434	3.68043	0.358562	0	1	-0.111598	3.6614	0.62306	0	1	-0.263785	3.74942	0.204934	0	0.534454	-2.14e-05	3.58457	1	0	1	-0.0895261	3.61705	0.693956	0	1	-0.353335	3.73434	0.101995	0	0.398352	-0.080733	3.61304	0.83568	0	1	-0.332203	3.74467	0.428301	0	1	PF03226	PTHR13848,PTHR13848:SF8	KOG3399	0
Potri.001G085600	0.0228223	5.99417	0.879375	0	1	0.14067	5.96272	0.317255	0	0.967557	0.126681	5.99299	0.424582	0	1	-0.00333234	6.06419	0.983955	0	1	0.0975146	5.98587	0.51784	0	1	-0.120365	5.98377	0.506236	0	1	0.0969394	5.85236	0.459578	0	1	-0.00597938	5.92713	0.976685	0	1	0.398642	5.73725	0.10273	0	0.563578	PF14555,PF00789	PTHR23322,PTHR23322:SF1	KOG1363	0
Potri.001G085700	0	-2.98791	1	0	1	-5.13e-15	-2.91935	1	0	1	0	-2.90574	1	0	1	0	-2.8206	1	0	1	0	-2.82508	1	0	1	0	-2.65882	1	0	1	-5.13e-15	-2.72259	1	0	1	0	-2.78183	1	0	1	0	-2.7777	1	0	1	0	0	0	0
Potri.001G085800	-3.97124	-2.41087	0.138285	0	0.613908	-4.31737	-2.25538	0.0801447	0	0.490974	-2.63509	-2.68423	0.578518	0	1	-2.71329	-2.59782	0.571488	0	1	-4.45921	-2.15486	0.0404295	0	0.450353	-0.587175	-1.38046	0.719406	0	1	1.62125	-1.91229	0.309362	0	0.806451	0.471749	-1.75332	0.899737	0	1	4.41631	-2.09403	0.0986692	0	0.551211	0	PTHR15555,PTHR15555:SF0	0	0
Potri.001G085900	-2.51611	-2.77014	0.588582	0	1	-5.13e-15	-2.91935	1	0	1	0	-2.90574	1	0	1	-3.9322	-2.31512	0.133674	0	0.392809	0	-2.82508	1	0	1	0	-2.65882	1	0	1	-5.13e-15	-2.72259	1	0	1	-5.21263	-1.58529	0.0831588	0	0.614005	0	-2.7777	1	0	1	PF11744	PTHR31086,PTHR31086:SF4	0	0
Potri.001G086000	0.222817	4.02731	0.265854	0	0.851388	0.140548	4.09173	0.458684	0	1	0.249832	4.06384	0.257664	0	0.797059	-0.204632	4.29496	0.291491	0	0.686077	0.472743	3.94893	0.0118848	0	0.223002	-0.562336	3.98524	0.00858136	0	0.530137	-0.025936	3.67138	0.921521	0	1	0.140642	3.61375	0.694521	0	1	-0.37363	3.87738	0.344682	0	1	PF14215	PTHR13902,PTHR13902:SF63	0	0
Potri.001G086100	0.292968	5.56941	0.0479899	0	0.344734	0.286448	5.59819	0.0466438	0	0.359862	0.521565	5.52095	0.00153424	1	0.02412	0.592764	5.50077	9.88e-05	1	0.000996382	0.066624	5.70387	0.658417	0	1	0.18273	5.56848	0.378288	0	1	-0.0713058	5.66992	0.608513	0	1	-0.0382373	5.67698	0.848289	0	1	-0.137595	5.72679	0.573111	0	1	PF00651	PTHR31060,PTHR31060:SF8	0	0
Potri.001G086200	0	-2.98791	1	0	1	-5.13e-15	-2.91935	1	0	1	0	-2.90574	1	0	1	0	-2.8206	1	0	1	0	-2.82508	1	0	1	0	-2.65882	1	0	1	-5.13e-15	-2.72259	1	0	1	0	-2.78183	1	0	1	0	-2.7777	1	0	1	PF00623	PTHR19376,PTHR19376:SF39	0	2.7.7.6
Potri.001G086300	0.0959774	3.81301	0.754153	0	1	0.23857	3.77141	0.288559	0	0.924895	-0.00523179	3.91244	0.992567	0	1	-0.058754	3.94857	0.812799	0	1	-0.0829393	3.93083	0.751949	0	1	-0.0426806	3.98002	0.871594	0	1	-0.0164165	3.94437	0.944191	0	1	0.372464	3.78505	0.317688	0	1	-0.00560333	3.95861	0.995551	0	1	PF04061	PTHR12665,PTHR12665:SF14	KOG3319	0
Potri.001G086400	-0.547442	4.36522	0.00512225	0	0.0805273	0.392459	3.91228	0.0549264	0	0.395621	0.478013	3.89919	0.027568	0	0.198666	0.367168	3.95487	0.0704363	0	0.242155	0.605064	3.82995	0.00303847	0	0.093216	-0.315052	3.64712	0.219402	0	1	-0.199544	3.56335	0.352337	0	0.867111	0.152642	3.40963	0.754723	0	1	0.0555788	3.45432	0.914851	0	1	PF02701	PTHR31992,PTHR31992:SF15	0	0
Potri.001G086600	0.267999	3.13299	0.310101	0	0.917725	0.513521	3.05546	0.0630958	0	0.428656	0.165449	3.22913	0.584387	0	1	-0.0186604	3.32537	0.939688	0	1	0.769229	2.96634	0.0201926	0	0.308748	-0.378825	2.71858	0.289018	0	1	0.0707823	2.46689	0.870943	0	1	-0.30991	2.67943	0.568755	0	1	-0.953464	3.06079	0.11614	0	0.60111	PF00400	PTHR14221,PTHR14221:SF5	0	0
Potri.001G086800	0.180972	4.12776	0.378831	0	1	0.284838	4.10613	0.161079	0	0.705088	0.170403	4.18249	0.409158	0	1	0.265739	4.14808	0.287905	0	0.680996	-0.256563	4.37597	0.207694	0	0.94182	0.02196	4.47499	0.930464	0	1	0.422176	4.26953	0.0327093	0	0.181906	0.55012	4.23931	0.0857835	0	0.621766	0.634976	4.20427	0.0723081	0	0.467111	PF13489,PF09243	PTHR21320,PTHR21320:SF0	KOG2539	0
Potri.001G086900	-0.105941	-0.0130709	0.914214	0	1	0.721599	-0.295868	0.231569	0	0.838893	0.22879	-0.098753	0.698145	0	1	0.935299	-0.304478	0.101098	0	0.319418	-0.519861	0.226391	0.262921	0	1	0.401797	0.294669	0.426037	0	1	0.45108	0.24742	0.458051	0	1	-1.01064	0.995461	0.282383	0	0.998569	0.0600874	0.420861	0.980511	0	1	PF00106	PTHR24320,PTHR24320:SF81	KOG1208	1.1.1.330
Potri.001G086950	0	-2.98791	1	0	1	-5.13e-15	-2.91935	1	0	1	0	-2.90574	1	0	1	0	-2.8206	1	0	1	0	-2.82508	1	0	1	0	-2.65882	1	0	1	-5.13e-15	-2.72259	1	0	1	0	-2.78183	1	0	1	0	-2.7777	1	0	1	0	0	0	0
Potri.001G087000	0	-2.98791	1	0	1	-5.13e-15	-2.91935	1	0	1	0	-2.90574	1	0	1	0	-2.8206	1	0	1	0	-2.82508	1	0	1	0	-2.65882	1	0	1	-5.13e-15	-2.72259	1	0	1	0	-2.78183	1	0	1	0	-2.7777	1	0	1	PF12353	0	0	0
Potri.001G087050	0	-2.98791	1	0	1	-5.13e-15	-2.91935	1	0	1	0	-2.90574	1	0	1	0	-2.8206	1	0	1	0	-2.82508	1	0	1	0	-2.65882	1	0	1	-5.13e-15	-2.72259	1	0	1	0	-2.78183	1	0	1	0	-2.7777	1	0	1	0	0	0	0
Potri.001G087200	-0.509068	3.00259	0.0645132	0	0.412021	-0.315346	2.91891	0.224523	0	0.827527	-0.0947221	2.82729	0.744223	0	1	0.287573	2.65751	0.280809	0	0.669103	-0.439249	2.98861	0.0790448	0	0.634534	-0.0364191	3.19892	0.904445	0	1	-0.102321	3.20846	0.676031	0	1	0.411831	2.9942	0.390351	0	1	1.07603	2.74862	0.276368	0	0.911949	0	PTHR34061,PTHR34061:SF2	0	0
Potri.001G087400	0.253962	4.51982	0.186809	0	0.710607	-0.0675721	4.69929	0.6899	0	1	0.00326358	4.68801	0.989898	0	1	-0.0400912	4.71797	0.821487	0	1	0.00172825	4.66783	0.997741	0	1	-0.146033	4.7279	0.450968	0	1	-0.128135	4.696	0.439174	0	0.980738	0.431157	4.45673	0.187655	0	0.86194	0.150356	4.5806	0.653242	0	1	PF02540,PF00795	PTHR23090,PTHR23090:SF9	0	6.3.5.1
Potri.001G087701	-0.245636	-0.362651	0.785278	0	1	0.348373	-0.595169	0.630338	0	1	-0.159533	-0.36253	0.886788	0	1	-0.942177	0.0332539	0.109857	0	0.340259	-0.525816	-0.213156	0.370084	0	1	-0.142194	0.0784909	0.786679	0	1	-0.0738386	0.0173344	0.936763	0	1	1.54385	-0.490518	0.161034	0	0.809947	-0.569732	0.272937	0.614972	0	1	0	PTHR34467,PTHR34467:SF1	0	0
Potri.001G087800	0.111027	7.35177	0.451706	0	1	0.146335	7.36101	0.292289	0	0.930025	0.163422	7.37554	0.306785	0	0.871791	0.336277	7.30341	0.0187131	0	0.0849338	0.198929	7.33781	0.195557	0	0.921997	-0.0735331	7.25802	0.685418	0	1	0.223147	7.09143	0.106145	0	0.408652	0.175675	7.13721	0.339492	0	1	0.175831	7.13576	0.376326	0	1	PF13414,PF13424	PTHR19959,PTHR19959:SF158	KOG1840	0
Potri.001G088050	0	-2.98791	1	0	1	-5.13e-15	-2.91935	1	0	1	0	-2.90574	1	0	1	0	-2.8206	1	0	1	0	-2.82508	1	0	1	0	-2.65882	1	0	1	-5.13e-15	-2.72259	1	0	1	0	-2.78183	1	0	1	0	-2.7777	1	0	1	0	0	0	0
Potri.001G088300	-0.0338696	7.40996	0.827425	0	1	-0.190407	7.51613	0.211743	0	0.803601	0.0329309	7.42642	0.851616	0	1	0.410554	7.26098	0.00921639	1	0.0476347	-0.0184829	7.43042	0.917307	0	1	-0.121463	7.48748	0.560119	0	1	-0.484415	7.66495	0.000895247	-1	0.0121245	-0.405649	7.64433	0.0360125	0	0.406929	-0.415505	7.6482	0.0477579	0	0.365894	PF01250	PTHR21011,PTHR21011:SF1	0	0
Potri.001G088400	0.68432	1.87725	0.116931	0	0.565438	1.32737	1.69531	0.00149773	1	0.0364667	1.00233	1.81446	0.00396332	1	0.0490844	1.27473	1.75516	0.00208183	1	0.0138135	0.619262	1.93888	0.100561	0	0.711158	0.0188673	1.58891	1	0	1	0.540796	1.34193	0.211851	0	0.636204	0.276101	1.46536	0.705716	0	1	-0.970446	2.13736	0.3223	0	0.976749	PF13639	PTHR22765,PTHR22765:SF50	0	0
Potri.001G088800	-0.940289	5.76614	1.78e-07	-1	1.96e-05	-0.529637	5.53571	0.0225871	0	0.227034	-0.691446	5.65775	0.000510858	-1	0.010277	-1.5412	6.24448	1.15e-16	-1	9.27e-15	0.0211945	5.24022	0.907491	0	1	-0.38719	5.42116	0.0618797	0	1	-0.520331	5.47531	0.00332639	-1	0.0331558	-0.800102	5.67008	0.000227483	-1	0.0174471	-1.2891	5.99721	1.61e-07	-1	1.95e-05	PF10539	PTHR10857,PTHR10857:SF54	0	0
Potri.001G088900	0	-2.98791	1	0	1	-5.13e-15	-2.91935	1	0	1	0	-2.90574	1	0	1	0	-2.8206	1	0	1	0	-2.82508	1	0	1	-3.2342	-2.33549	0.327992	0	1	-5.13e-15	-2.72259	1	0	1	0	-2.78183	1	0	1	-3.08124	-2.46352	0.450009	0	1	0	PTHR10168,PTHR10168:SF61	KOG2824	0
Potri.001G089000	1.59167	1.33126	0.00645865	0	0.0941292	0.767481	1.6068	0.0722014	0	0.462429	1.56893	1.39171	0.000117075	1	0.00320197	2.34958	1.27431	1.4e-07	1	2.89e-06	-0.273797	2.06781	0.432192	0	1	0.63424	1.92086	0.0876793	0	1	0.130475	2.10476	0.72634	0	1	1.18679	1.72239	0.0736095	0	0.580416	1.8979	1.5454	0.015055	0	0.17614	PF14009	PTHR33148,PTHR33148:SF13	0	0
Potri.001G089100	0.0772702	5.65966	0.628403	0	1	0.231916	5.61221	0.120119	0	0.608006	0.291391	5.6099	0.0831334	0	0.40802	0.47227	5.54066	0.0046038	1	0.0269796	-0.106612	5.78041	0.50841	0	1	0.0460486	5.79613	0.803904	0	1	0.196171	5.70202	0.141111	0	0.490579	0.117974	5.76266	0.597841	0	1	0.460178	5.60714	0.0703691	0	0.458905	PF00933,PF01915	PTHR30620,PTHR30620:SF19	0	3.2.1.55,3.2.1.37
Potri.001G089201	-1.71427	-2.06867	0.486833	0	1	-0.558806	-2.41698	1	0	1	-1.83272	-2.03184	0.332244	0	0.907288	-1.32728	-2.15666	0.564956	0	1	0.638272	-2.50484	1	0	1	-0.923353	-2.33746	1	0	1	-2.01077	-2.13917	0.333581	0	0.839469	1.86498	-2.66782	1	0	1	-2.6874	-1.92553	0.348004	0	1	0	PTHR12320,PTHR12320:SF14	0	3.1.3.16
Potri.001G089500	-0.2493	2.86818	0.422636	0	1	0.0245372	2.75396	0.950674	0	1	0.0570171	2.76224	0.882254	0	1	0.309848	2.65838	0.3804	0	0.815523	0.127245	2.71138	0.669597	0	1	-0.171299	2.72139	0.569383	0	1	-0.325697	2.77887	0.275975	0	0.750674	-0.666194	2.99875	0.122915	0	0.729115	-0.458799	2.87525	0.410521	0	1	0	PTHR12446	0	0
Potri.001G089600	-0.113305	3.64778	0.646929	0	1	0.223188	3.51047	0.307252	0	0.952625	-0.100644	3.69092	0.694653	0	1	0.149168	3.5775	0.534279	0	1	0.0809567	3.58094	0.697524	0	1	-0.0231756	3.53949	0.926894	0	1	-0.0305726	3.52007	0.884976	0	1	0.238744	3.41579	0.543647	0	1	0.19881	3.43214	0.691852	0	1	PF13474	PTHR15537,PTHR15537:SF4	0	0
Potri.001G089700	-0.036461	4.20394	0.855682	0	1	-0.243866	4.33828	0.16849	0	0.721714	-0.0751836	4.27296	0.719693	0	1	0.0102059	4.23768	0.969946	0	1	-0.10558	4.26764	0.56278	0	1	0.0595068	4.27786	0.777433	0	1	-0.190829	4.38171	0.249373	0	0.70706	-0.347974	4.49143	0.193042	0	0.872292	-0.0308646	4.32211	0.930184	0	1	PF07738	PTHR12953	KOG1396	0
Potri.001G089800	0.44388	6.54048	0.00292152	0	0.055059	0.13428	6.70508	0.304577	0	0.948648	0.219948	6.6882	0.163617	0	0.615207	0.263479	6.67579	0.0848585	0	0.278986	-0.0734028	6.80972	0.605332	0	1	0.0527282	6.80593	0.806757	0	1	0.506349	6.57879	0.000150835	1	0.00295684	0.38889	6.65231	0.0328683	0	0.387935	0.669641	6.53608	0.000913091	1	0.0241595	PF07728,PF01434	PTHR23076,PTHR23076:SF71	KOG0731	0
Potri.001G089900	0.190735	5.1817	0.384102	0	1	0.168359	5.21939	0.416782	0	1	-0.0819228	5.36297	0.704757	0	1	-0.201477	5.43057	0.335888	0	0.754795	0.223167	5.19445	0.316748	0	1	-0.217181	5.17704	0.447077	0	1	0.577639	4.78415	0.00225509	1	0.024569	0.0431559	5.045	0.861996	0	1	-0.260895	5.20084	0.485313	0	1	PF00097,PF15870,PF00628	0	KOG1493,KOG4172	0
Potri.001G090100	5.43867	-1.76554	0.0109998	0	0.134868	1.07822	-1.37913	0.538095	0	1	5.40971	-1.6878	0.00795668	0	0.0823667	3.39641	-1.55669	0.0320974	0	0.130758	5.30968	-1.61384	0.00813542	0	0.17579	-1.93185	-2.54271	1	0	1	-4.145	-2.13559	0.14817	0	0.506792	-4.94619	-1.73212	0.102119	0	0.673218	-3.98435	-2.20726	0.243614	0	0.869616	0	0	0	0
Potri.001G090400	0.627134	2.24555	0.0638496	0	0.409733	0.60651	2.28119	0.0419186	0	0.33608	0.236621	2.45927	0.440629	0	1	0.752964	2.26654	0.0293912	0	0.121625	-0.167486	2.63501	0.608812	0	1	0.323348	2.55878	0.301976	0	1	0.55605	2.43932	0.0960328	0	0.382419	0.0981013	2.65441	0.893735	0	1	-0.103387	2.75087	0.867804	0	1	PF03168	PTHR31852,PTHR31852:SF22	0	0
Potri.001G090450	0	-2.98791	1	0	1	-5.13e-15	-2.91935	1	0	1	0	-2.90574	1	0	1	0	-2.8206	1	0	1	0	-2.82508	1	0	1	0	-2.65882	1	0	1	-5.13e-15	-2.72259	1	0	1	0	-2.78183	1	0	1	0	-2.7777	1	0	1	0	0	0	0
Potri.001G090500	0.180427	3.83414	0.397889	0	1	-0.141876	4.01841	0.459843	0	1	0.0323888	3.95397	0.876193	0	1	0.330084	3.8248	0.108631	0	0.337335	0.0453495	3.92735	0.827802	0	1	-0.093332	3.93881	0.660308	0	1	-0.346088	4.05048	0.0520703	0	0.251679	-0.46897	4.14431	0.138756	0	0.765323	0.051766	3.86603	0.901806	0	1	PF01764	PTHR31479,PTHR31479:SF2	0	0
Potri.001G090800	0.37406	3.32325	0.187	0	0.711017	0.0472557	3.50031	0.868728	0	1	-0.428512	3.77339	0.0783171	0	0.3939	-0.347158	3.73358	0.166217	0	0.460856	-0.0029395	3.52715	1	0	1	0.148351	3.44562	0.622751	0	1	0.207595	3.39487	0.424928	0	0.962333	0.0698815	3.48228	0.853687	0	1	-0.588577	3.83539	0.158556	0	0.704002	0	PTHR37381,PTHR37381:SF1	0	0
Potri.001G090900	0.0249249	6.18333	0.872853	0	1	0.0453787	6.19853	0.750855	0	1	0.132943	6.17985	0.422495	0	1	-0.00802056	6.25636	0.957424	0	1	-0.0202831	6.23355	0.890236	0	1	0.0549196	6.20271	0.76088	0	1	0.0567234	6.17932	0.655876	0	1	0.157246	6.15515	0.382636	0	1	0.0551549	6.20263	0.792433	0	1	0	PTHR36048,PTHR36048:SF1	0	0
Potri.001G090966	-0.24051	4.59018	0.314162	0	0.923542	-0.041124	4.51049	0.869628	0	1	0.379137	4.34027	0.191272	0	0.673867	0.490884	4.30493	0.0762302	0	0.257223	-0.512648	4.77164	0.0465779	0	0.486626	0.158144	4.91558	0.583338	0	1	-0.368385	5.16457	0.0434576	0	0.221574	0.852267	4.63078	0.0087984	0	0.190854	1.21311	4.51021	0.000307888	1	0.0106045	PF00334	PTHR11349,PTHR11349:SF53	0	2.7.4.6
Potri.001G091032	0.120706	4.35631	0.588408	0	1	-0.349498	4.6244	0.088442	0	0.516001	0.190136	4.37453	0.429601	0	1	0.419615	4.2832	0.0537128	0	0.196237	-0.495157	4.71053	0.0211777	0	0.317037	-0.0688699	4.95837	0.788078	0	1	-0.496798	5.16913	0.00308254	-1	0.0312032	0.630406	4.64511	0.0830773	0	0.614005	0.840917	4.56475	0.0148747	0	0.175045	PF00334	PTHR11349,PTHR11349:SF53	0	2.7.4.6
Potri.001G091100	0.0331784	2.72881	0.933595	0	1	0.20731	2.67544	0.497802	0	1	-0.307158	2.95391	0.284109	0	0.834017	-0.621441	3.13755	0.0125703	0	0.0616671	0.256338	2.6583	0.404282	0	1	-0.143467	2.58606	0.632634	0	1	-0.275174	2.63158	0.36605	0	0.87812	-0.788742	2.95156	0.184406	0	0.855321	-1.24673	3.25298	0.0736485	0	0.470636	0	PTHR34837	0	0
Potri.001G091200	0	-2.98791	1	0	1	-5.13e-15	-2.91935	1	0	1	0	-2.90574	1	0	1	0	-2.8206	1	0	1	0	-2.82508	1	0	1	0	-2.65882	1	0	1	-5.13e-15	-2.72259	1	0	1	0	-2.78183	1	0	1	0	-2.7777	1	0	1	0	0	0	0
Potri.001G091300	-0.486479	4.85469	0.00341347	0	0.0612655	0.134693	4.5529	0.438192	0	1	0.0800346	4.60247	0.680774	0	1	0.151781	4.57606	0.428681	0	0.886804	-0.00552087	4.6234	0.982176	0	1	-0.250163	4.74222	0.201248	0	1	-0.247209	4.71813	0.125889	0	0.455858	0.305479	4.46988	0.289593	0	1	0.0518386	4.58661	0.89155	0	1	PF11623	PTHR35494,PTHR35494:SF1	0	0
Potri.001G091400	0	-2.98791	1	0	1	-5.13e-15	-2.91935	1	0	1	0	-2.90574	1	0	1	-1.94085	-2.70451	1	0	1	0	-2.82508	1	0	1	0	-2.65882	1	0	1	-5.13e-15	-2.72259	1	0	1	0	-2.78183	1	0	1	0	-2.7777	1	0	1	0	PTHR36782	0	0
Potri.001G091500	0	-2.98791	1	0	1	-5.13e-15	-2.91935	1	0	1	-3.20596	-2.58248	0.375333	0	0.963125	0	-2.8206	1	0	1	-3.30995	-2.50017	0.359773	0	1	3.14301	-2.33652	0.332783	0	1	3.18888	-2.39981	0.365243	0	0.87687	-0.083171	-2.17596	1	0	1	3.267	-2.44703	0.445664	0	1	0	PTHR35704,PTHR35704:SF1	0	0
Potri.001G091600	0.118332	3.66022	0.658499	0	1	-0.0851462	3.78657	0.710424	0	1	0.12974	3.70505	0.596202	0	1	0.28786	3.64222	0.312211	0	0.721093	-0.332008	3.91969	0.129131	0	0.792082	0.271672	3.93629	0.20953	0	1	-0.212586	4.14998	0.30053	0	0.792374	0.358298	3.89746	0.328178	0	1	0.876494	3.69268	0.23961	0	0.864736	PF02207	PTHR13513	KOG2752	0
Potri.001G091700	-1.29456	0.277343	0.0817682	0	0.468884	0.476119	-0.595831	0.543393	0	1	0.794944	-0.679609	0.430923	0	1	-0.329355	-0.233409	0.713703	0	1	0.138249	-0.453557	0.929519	0	1	0.00291457	-0.487875	1	0	1	-0.377477	-0.370075	0.752224	0	1	2.69033	-1.12613	0.0717932	0	0.572082	-0.0338957	-0.497309	1	0	1	PF13947,PF13639	PTHR14155,PTHR14155:SF157	0	0
Potri.001G092000	-0.284644	3.83445	0.210384	0	0.759033	-0.278471	3.85744	0.191299	0	0.771483	-0.716135	4.13411	0.000461401	-1	0.00949553	-1.12466	4.40404	5.95e-08	-1	1.32e-06	0.0882737	3.67259	0.681016	0	1	-0.3781	3.81374	0.0791933	0	1	-0.0949033	3.64046	0.659841	0	1	-0.610993	3.95056	0.0483473	0	0.470469	-0.583255	3.93209	0.174248	0	0.739228	0	PTHR24006	0	0
Potri.001G092300	0.191304	3.05892	0.520663	0	1	-0.0411421	3.1961	0.877156	0	1	0.209505	3.10025	0.469839	0	1	-0.152508	3.28487	0.565449	0	1	0.200945	3.08568	0.475238	0	1	0.317777	2.82592	0.302035	0	1	0.0732391	2.91324	0.80356	0	1	0.255311	2.85135	0.665023	0	1	-0.252702	3.09902	0.650626	0	1	0	PTHR34200,PTHR34200:SF2	0	0
Potri.001G092400	-1.60902	-1.34415	0.393072	0	1	-2.44639	-0.771786	0.0116127	0	0.151416	-1.92057	-1.06319	0.0767193	0	0.388119	-3.18705	-0.235378	6.6e-05	-1	0.000699664	-1.88229	-1.11594	0.0728589	0	0.615154	-0.881436	-0.152848	0.120935	0	1	-1.12444	-0.0400797	0.0453914	0	0.228741	-1.73062	0.362883	0.0532159	0	0.495176	0.228835	-0.671947	0.903885	0	1	PF00847	PTHR31657,PTHR31657:SF9	0	0
Potri.001G092600	-0.167694	0.41672	0.828114	0	1	-0.338398	0.520816	0.560044	0	1	-0.97269	0.905226	0.0634471	0	0.344116	-1.3196	1.12602	0.00529859	-1	0.030311	-0.258831	0.496384	0.699273	0	1	0.170187	0.550485	0.750562	0	1	-0.649531	0.923303	0.154048	0	0.519704	-0.483367	0.843401	0.692636	0	1	-0.143202	0.663718	0.889325	0	1	0	0	0	0
Potri.001G092800	0.117404	4.88238	0.554429	0	1	0.160574	4.88688	0.387046	0	1	0.439975	4.78613	0.0217808	0	0.169697	0.940807	4.60504	4.14e-07	1	7.61e-06	0.0370191	4.94929	0.835558	0	1	0.284599	4.78334	0.18249	0	1	0.0672773	4.86134	0.680043	0	1	-0.0903909	4.96515	0.690831	0	1	0.689244	4.61489	0.0671427	0	0.447091	PF12695	PTHR13136	0	0
Potri.001G092850	-0.983477	-0.306852	0.291279	0	0.892581	0.152456	-0.857096	0.915417	0	1	-1.04692	-0.274038	0.135148	0	0.552726	-1.38848	-0.0681451	0.0678847	0	0.235167	-1.20251	-0.180866	0.141766	0	0.821954	0.95454	-0.0585955	0.223067	0	1	0.996634	-0.0979487	0.26376	0	0.72852	2.7739	-0.442668	0.042599	0	0.442902	6.82335	-0.600274	0.000627255	1	0.0182896	0	0	0	0
Potri.001G093001	-0.248492	0.607894	0.640513	0	1	0.446947	0.338826	0.359833	0	1	-0.921297	1.03708	0.0517	0	0.301209	-0.532374	0.822624	0.322614	0	0.734809	-0.0667959	0.569601	0.912779	0	1	-0.0897905	0.641712	0.913907	0	1	-0.582893	0.866197	0.198478	0	0.610689	-0.56852	0.86188	0.50073	0	1	-1.14756	1.21423	0.181658	0	0.757129	PF12159	PTHR35473,PTHR35473:SF2	0	0
Potri.001G093100	-0.507743	-0.478737	0.649852	0	1	1.77563	-1.18582	0.102649	0	0.557171	-0.834777	-0.301066	0.422345	0	1	-1.47826	0.0825358	0.0414326	0	0.160188	0.5354	-0.861397	0.601898	0	1	-0.159937	-0.995987	0.89212	0	1	-0.208001	-1.0206	0.91876	0	1	1.9128	-1.5398	0.278458	0	0.992728	0.708225	-1.31212	0.720511	0	1	0	0	0	0
Potri.001G093500	-0.635431	-2.48055	1	0	1	-1.86552	-2.04448	0.418225	0	1	-0.535098	-2.40381	1	0	1	-1.56837	-2.08371	0.463288	0	0.935445	-0.762899	-2.32094	1	0	1	-0.098131	-2.07161	1	0	1	0.482124	-2.21824	1	0	1	3.28284	-2.45151	0.433515	0	1	0.201799	-2.19065	1	0	1	0	PTHR33978,PTHR33978:SF4	0	0
Potri.001G093600	-0.809824	-0.858413	0.331049	0	0.950183	0.351685	-1.2962	0.857544	0	1	-0.578532	-0.93414	0.511614	0	1	-0.586195	-0.911139	0.46513	0	0.937861	0.400179	-1.28028	0.750098	0	1	-1.10068	-0.9521	0.167642	0	1	2.74491	-1.84799	0.0527465	0	0.254118	0.442843	-1.57447	0.907291	0	1	-1.71286	-0.621679	0.384922	0	1	PF01490	PTHR22950,PTHR22950:SF229	KOG1303	0
Potri.001G093700	0.167814	6.95008	0.293127	0	0.893037	-0.614503	7.39588	8.8e-05	-1	0.00419721	-0.521433	7.36482	0.00229926	-1	0.032635	0.753564	6.7618	5.16e-05	1	0.000563021	-0.454103	7.30386	0.00563979	0	0.139694	-0.00185932	7.50008	0.99368	0	1	-0.0435463	7.49855	0.773723	0	1	0.172564	7.41747	0.362278	0	1	0.95249	7.10061	4.66e-06	1	0.00034151	PF00505	PTHR13711,PTHR13711:SF228	KOG0381	0
Potri.001G093900	0.48601	1.47593	0.366956	0	0.999796	-0.145924	1.79492	0.766571	0	1	0.045994	1.72157	0.949606	0	1	-0.273196	1.88319	0.588432	0	1	0.0511814	1.70176	0.922816	0	1	-0.432449	1.88838	0.165983	0	1	0.939847	1.27493	0.011614	0	0.085385	0.0521597	1.64592	0.944013	0	1	0.365059	1.5017	0.734861	0	1	PF11331	PTHR31105,PTHR31105:SF3	0	0
Potri.001G094000	-1.76202	-2.47789	0.454467	0	1	-0.785148	-2.59665	1	0	1	0.0352129	-2.68308	1	0	1	1.84354	-2.70486	1	0	1	1.82383	-2.70947	1	0	1	-1.93185	-2.54271	1	0	1	-5.13e-15	-2.72259	1	0	1	0	-2.78183	1	0	1	0	-2.7777	1	0	1	0	PTHR33978,PTHR33978:SF2	0	0
Potri.001G094300	0	-2.98791	1	0	1	-5.13e-15	-2.91935	1	0	1	0	-2.90574	1	0	1	0	-2.8206	1	0	1	0	-2.82508	1	0	1	0	-2.65882	1	0	1	-5.13e-15	-2.72259	1	0	1	0	-2.78183	1	0	1	0	-2.7777	1	0	1	0	PTHR18937,PTHR18937:SF216	0	0
Potri.001G094400	0.0120372	5.24703	0.947417	0	1	-0.0656992	5.311	0.67413	0	1	-0.0850748	5.34508	0.610778	0	1	0.0525867	5.28443	0.748575	0	1	-0.0261033	5.29401	0.875028	0	1	-0.0635893	5.3254	0.746321	0	1	0.262906	5.14597	0.07393	0	0.320413	-0.117521	5.35533	0.598576	0	1	0.218302	5.18861	0.367468	0	1	PF02184	PTHR11246,PTHR11246:SF14	0	0
Potri.001G094600	0.0960951	3.94134	0.700997	0	1	-0.109214	4.06909	0.619694	0	1	0.0455704	4.01534	0.847876	0	1	0.254618	3.92636	0.227546	0	0.576651	0.0781364	3.97906	0.718889	0	1	-0.0721731	3.96266	0.756521	0	1	-0.375396	4.10168	0.0722349	0	0.315646	-0.0452139	3.9491	0.899973	0	1	0.051212	3.89906	0.916061	0	1	PF04142	PTHR10231,PTHR10231:SF48	KOG2234	0
Potri.001G094750	0	-2.98791	1	0	1	-5.13e-15	-2.91935	1	0	1	0	-2.90574	1	0	1	0	-2.8206	1	0	1	0	-2.82508	1	0	1	0	-2.65882	1	0	1	-5.13e-15	-2.72259	1	0	1	0	-2.78183	1	0	1	0	-2.7777	1	0	1	0	PTHR37750,PTHR37750:SF1	0	0
Potri.001G095000	0	-2.98791	1	0	1	-5.13e-15	-2.91935	1	0	1	0	-2.90574	1	0	1	0	-2.8206	1	0	1	0	-2.82508	1	0	1	0	-2.65882	1	0	1	-5.13e-15	-2.72259	1	0	1	0	-2.78183	1	0	1	0	-2.7777	1	0	1	0	0	0	0
Potri.001G095100	0	-2.98791	1	0	1	-5.13e-15	-2.91935	1	0	1	0	-2.90574	1	0	1	0	-2.8206	1	0	1	0	-2.82508	1	0	1	0	-2.65882	1	0	1	-5.13e-15	-2.72259	1	0	1	0	-2.78183	1	0	1	0	-2.7777	1	0	1	0	0	0	0
Potri.001G095200	0.367418	5.37579	0.0342278	0	0.280659	0.140371	5.50424	0.331197	0	0.983402	0.00775446	5.59206	0.965345	0	1	0.420518	5.40969	0.00935334	1	0.0482554	-0.106057	5.62865	0.497593	0	1	0.0244438	5.65514	0.91255	0	1	0.443298	5.44089	0.00168034	1	0.0195378	0.483264	5.44799	0.0455283	0	0.457237	0.744272	5.34331	0.0028655	0	0.0562492	PF00560,PF08263,PF00069	PTHR27008,PTHR27008:SF15	KOG1187	2.7.11.1
Potri.001G095300	-0.578125	3.14099	0.0826972	0	0.471687	-0.234444	2.9741	0.414344	0	1	-0.424053	3.10135	0.136421	0	0.556436	-0.730368	3.28723	0.00640034	-1	0.0353562	0.357593	2.6971	0.213797	0	0.953144	-0.606968	2.82232	0.0241138	0	0.854978	-0.463389	2.7182	0.0721119	0	0.315237	-1.08088	3.12367	0.0154172	0	0.260083	-0.995154	3.06512	0.0680093	0	0.4498	PF01263	PTHR11122,PTHR11122:SF25	KOG1594	5.1.3.15
Potri.001G095400	0	-2.98791	1	0	1	-5.13e-15	-2.91935	1	0	1	0	-2.90574	1	0	1	0	-2.8206	1	0	1	0	-2.82508	1	0	1	0	-2.65882	1	0	1	-5.13e-15	-2.72259	1	0	1	0	-2.78183	1	0	1	0	-2.7777	1	0	1	PF01762	PTHR11214,PTHR11214:SF7	0	2.4.1.134
Potri.001G095500	0.547235	4.62779	0.0051457	0	0.0808343	0.122903	4.84132	0.488005	0	1	0.447123	4.71919	0.0221367	0	0.171557	0.644727	4.64871	0.000721434	1	0.00562658	-0.114939	4.9619	0.521124	0	1	0.234817	4.89348	0.285206	0	1	0.309884	4.83676	0.0490587	0	0.24172	0.532184	4.7656	0.0211465	0	0.311682	0.817447	4.65505	0.00600394	0	0.0939073	PF01926,PF11987	PTHR23115,PTHR23115:SF184	0	3.6.5.3
Potri.001G095800	0.464469	7.06434	0.00350482	0	0.0624615	0.427767	7.10526	0.00209413	1	0.046446	0.591396	7.06208	0.000188793	1	0.00471433	0.592339	7.07	0.000102607	1	0.0010316	-0.0850556	7.34916	0.58759	0	1	0.061315	7.34669	0.746729	0	1	0.261346	7.22982	0.0480446	0	0.238318	0.533464	7.13665	0.00221317	0	0.0829457	0.607448	7.10539	0.0127962	0	0.158125	PF03446,PF00393	PTHR11811,PTHR11811:SF33	0	1.1.1.44
Potri.001G096000	0.408141	0.554497	0.579994	0	1	0.469473	0.578162	0.493705	0	1	0.686939	0.519565	0.298047	0	0.856921	-0.281859	0.937856	0.614338	0	1	1.41126	0.322743	0.0273347	0	0.365285	-0.652487	-0.151222	0.226112	0	1	0.996463	-0.786001	0.161092	0	0.535476	-1.67847	0.458744	0.0721185	0	0.574034	-1.34652	0.244716	0.3151	0	0.965186	PF06697	PTHR33512,PTHR33512:SF4	0	0
Potri.001G096200	0.141819	3.94734	0.55839	0	1	0.332061	3.88738	0.168303	0	0.721618	0.391085	3.88463	0.143387	0	0.570019	0.311618	3.92846	0.180209	0	0.490119	0.702826	3.74258	0.0046269	0	0.123386	0.0458688	3.31537	0.856898	0	1	-0.269909	3.45341	0.254126	0	0.711985	-0.642829	3.69196	0.103094	0	0.675189	-0.341118	3.51615	0.489115	0	1	0	PTHR31071,PTHR31071:SF9	0	0
Potri.001G096300	0	-2.98791	1	0	1	-5.13e-15	-2.91935	1	0	1	0	-2.90574	1	0	1	0	-2.8206	1	0	1	0	-2.82508	1	0	1	0	-2.65882	1	0	1	-5.13e-15	-2.72259	1	0	1	0	-2.78183	1	0	1	0	-2.7777	1	0	1	0	PTHR31071,PTHR31071:SF9	0	0
Potri.001G096500	3.17051	-2.66595	0.401019	0	1	3.13243	-2.59849	0.380984	0	1	0.455423	-2.40318	1	0	1	3.08337	-2.50046	0.370083	0	0.800154	3.0568	-2.50534	0.363069	0	1	0	-2.65882	1	0	1	-5.13e-15	-2.72259	1	0	1	0	-2.78183	1	0	1	0	-2.7777	1	0	1	PF03018	PTHR21495,PTHR21495:SF40	0	0
Potri.001G096600	-0.43339	-2.48341	1	0	1	2.69655	-2.6959	0.574366	0	1	0.827235	-2.58233	1	0	1	-1.53197	-2.07963	0.551439	0	1	-0.0848704	-2.41023	1	0	1	-0.689402	-2.15743	1	0	1	0.676871	-2.40203	1	0	1	2.62917	-2.56234	0.612742	0	1	2.62201	-2.56044	0.618874	0	1	PF03018	PTHR21495,PTHR21495:SF70	0	0
Potri.001G096700	0	-2.98791	1	0	1	-5.13e-15	-2.91935	1	0	1	0	-2.90574	1	0	1	0	-2.8206	1	0	1	0	-2.82508	1	0	1	0	-2.65882	1	0	1	-5.13e-15	-2.72259	1	0	1	0	-2.78183	1	0	1	0	-2.7777	1	0	1	0	0	0	0
Potri.001G096800	0.244012	-0.0723484	0.789735	0	1	1.81289	-0.509708	0.0279016	0	0.261035	1.96317	-0.517033	0.0119422	0	0.110757	2.13907	-0.490195	0.00855337	1	0.0447845	3.40952	-0.623209	9.24e-05	1	0.00757047	-1.89634	-1.54124	0.11587	0	1	0.418498	-2.22086	1	0	1	-3.26102	-0.741877	0.0351235	0	0.40278	-1.12614	-1.90322	0.664298	0	1	PF03018	PTHR21495,PTHR21495:SF70	0	0
Potri.001G096900	-3.25699	0.774905	0.0258026	0	0.237561	-0.693392	-1.00841	0.71587	0	1	-0.40316	-1.12522	0.82901	0	1	1.43241	-1.59307	0.432757	0	0.892914	-0.0729377	-1.23563	1	0	1	0.578192	-1.29515	0.601217	0	1	0.000676423	-1.17892	1	0	1	0.616802	-1.39217	0.759563	0	1	-0.30003	-1.06718	0.888941	0	1	PF03018	PTHR21495,PTHR21495:SF49	0	0
Potri.001G097000	-1.88158	-2.87189	1	0	1	-1.87373	-2.804	1	0	1	-2.63509	-2.68423	0.578475	0	1	-3.58946	-2.40479	0.257728	0	0.630198	0	-2.82508	1	0	1	0	-2.65882	1	0	1	-5.13e-15	-2.72259	1	0	1	0	-2.78183	1	0	1	0	-2.7777	1	0	1	0	0	0	1.2.1.27
Potri.001G097100	0.186181	-2.40964	1	0	1	3.13244	-2.59849	0.38094	0	1	3.14695	-2.58464	0.376768	0	0.963125	-0.536755	-2.15744	1	0	1	3.0568	-2.50534	0.363045	0	1	-2.72086	-2.43564	0.545395	0	1	-5.13e-15	-2.72259	1	0	1	0	-2.78183	1	0	1	0	-2.7777	1	0	1	0	PTHR12608,PTHR12608:SF6	0	0
Potri.001G097200	0.0660938	5.38475	0.737442	0	1	0.224599	5.33686	0.224848	0	0.827952	-0.101052	5.51688	0.609552	0	1	-0.271571	5.61276	0.131982	0	0.389811	0.134318	5.37971	0.491857	0	1	-0.128102	5.3625	0.557304	0	1	0.300398	5.13354	0.0471438	0	0.235308	0.0247126	5.28571	0.915543	0	1	-0.266976	5.4363	0.288999	0	0.926134	0	PTHR31827,PTHR31827:SF14	0	0
Potri.001G097500	0.205412	3.92871	0.427924	0	1	0.516546	3.82007	0.0122134	0	0.15626	0.367218	3.90503	0.0832312	0	0.408286	0.468113	3.87115	0.0298613	0	0.123239	0.0374162	4.03686	0.857483	0	1	0.066041	3.97315	0.775005	0	1	0.230276	3.87375	0.269565	0	0.739507	0.0991986	3.95701	0.754749	0	1	0.38231	3.82651	0.426651	0	1	PF02517	PTHR10794,PTHR10794:SF58	0	0
Potri.001G097600	0.119288	5.33798	0.461154	0	1	0.380216	5.24483	0.0193836	0	0.206479	0.35798	5.27721	0.0800804	0	0.399511	-0.149103	5.52786	0.384023	0	0.820791	0.440757	5.222	0.0163129	0	0.271625	0.00307899	4.97021	0.990723	0	1	0.012152	4.94303	0.944323	0	1	0.144361	4.90258	0.578523	0	1	-0.11085	5.02837	0.700095	0	1	PF05496	PTHR23074,PTHR23074:SF90	0	3.6.1.3
Potri.001G097800	0.279317	3.87591	0.262249	0	0.844537	0.513653	3.80145	0.0484313	0	0.368751	0.602135	3.79074	0.0215967	0	0.168843	0.54493	3.82509	0.032507	0	0.132076	-0.333848	4.21144	0.131996	0	0.799045	0.498261	4.13128	0.0152679	0	0.690999	0.248286	4.2158	0.212041	0	0.636445	0.607172	4.08631	0.0393695	0	0.424748	1.08868	3.91483	0.00755455	0	0.109795	PF01386,PF14693	PTHR33284,PTHR33284:SF1	0	0
Potri.001G097900	1.35733	-0.184229	0.164395	0	0.668822	0.740208	0.0434862	0.235667	0	0.848511	0.505659	0.145502	0.455827	0	1	1.58448	-0.118848	0.0282809	0	0.118043	0.106154	0.303946	0.922364	0	1	1.02923	-0.0905116	0.114149	0	1	-0.33171	0.376428	0.601152	0	1	-1.08802	0.822866	0.182873	0	0.851608	-0.0596067	0.257625	0.976848	0	1	PF00150	PTHR31263,PTHR31263:SF10	0	3.2.1.4
Potri.001G098000	-0.305944	4.27129	0.233529	0	0.79242	-1.46163	5.04108	1.46e-13	-1	6.99e-11	-1.53169	5.11548	4.63e-13	-1	1.25e-10	-0.978288	4.73257	8.99e-06	-1	0.000120538	-1.13474	4.80881	1.48e-10	-1	1.27e-07	0.148762	5.18279	0.445365	0	1	-0.523086	5.51634	0.00057442	-1	0.00855752	-0.46811	5.50867	0.0516263	0	0.488295	0.571746	4.99734	0.124959	0	0.624865	0	PTHR33929,PTHR33929:SF1	0	0
Potri.001G098100	-4.98126	-1.99571	0.00779171	0	0.106464	-1.88706	-2.80368	1	0	1	-4.07179	-2.32201	0.0702427	0	0.366898	-1.94085	-2.70451	1	0	1	-3.24449	-2.50253	0.308352	0	1	3.08877	-2.33966	0.292181	0	1	0.424234	-2.22077	1	0	1	-1.4496	-1.71826	0.503301	0	1	1.32236	-2.36408	0.724529	0	1	PF03168	PTHR31852,PTHR31852:SF23	0	0
Potri.001G098200	0	-2.98791	1	0	1	-5.13e-15	-2.91935	1	0	1	0	-2.90574	1	0	1	0	-2.8206	1	0	1	0	-2.82508	1	0	1	0	-2.65882	1	0	1	-5.13e-15	-2.72259	1	0	1	0	-2.78183	1	0	1	0	-2.7777	1	0	1	PF03168	PTHR31852,PTHR31852:SF10	0	0
Potri.001G098400	1.03214	-0.668731	0.284791	0	0.883624	-0.429007	-0.0592725	0.502417	0	1	-0.511731	0.00355368	0.370285	0	0.962871	-0.190443	-0.13682	0.755007	0	1	0.475083	-0.412293	0.493862	0	1	-0.983082	-0.150935	0.129842	0	1	-0.822699	-0.260903	0.170109	0	0.556577	0.403785	-0.820164	0.87866	0	1	-0.188683	-0.554429	0.919996	0	1	PF04525	PTHR31087,PTHR31087:SF14	0	0
Potri.001G098500	-0.179917	4.82436	0.328938	0	0.946973	0.0579873	4.7296	0.751941	0	1	-0.121073	4.84164	0.517186	0	1	-0.050788	4.81191	0.77868	0	1	0.086859	4.71696	0.656825	0	1	-0.11795	4.71927	0.578456	0	1	-0.0207467	4.64786	0.910213	0	1	-0.119616	4.72116	0.623556	0	1	-0.0709734	4.69448	0.816738	0	1	0	PTHR36723,PTHR36723:SF1	0	0
Potri.001G098550	0	-2.98791	1	0	1	-5.13e-15	-2.91935	1	0	1	0	-2.90574	1	0	1	0	-2.8206	1	0	1	0	-2.82508	1	0	1	0	-2.65882	1	0	1	-5.13e-15	-2.72259	1	0	1	0	-2.78183	1	0	1	0	-2.7777	1	0	1	0	0	0	0
Potri.001G098700	0.354394	3.76099	0.270358	0	0.85893	0.187595	3.86389	0.538032	0	1	0.286267	3.83859	0.389455	0	0.978423	0.012202	3.97212	0.975588	0	1	-0.113078	4.01018	0.689159	0	1	0.0545083	4.02602	0.856748	0	1	1.19422	3.55983	5.45e-08	1	4.47e-06	1.4605	3.50528	0.0446188	0	0.452296	0.593021	3.78762	0.187864	0	0.768525	PF00400	PTHR22844,PTHR22844:SF185	0	0
Potri.001G098900	0	-2.98791	1	0	1	-5.13e-15	-2.91935	1	0	1	0	-2.90574	1	0	1	-2.74333	-2.59698	0.567448	0	1	0	-2.82508	1	0	1	0	-2.65882	1	0	1	-5.13e-15	-2.72259	1	0	1	0	-2.78183	1	0	1	0	-2.7777	1	0	1	0	0	0	0
Potri.001G099200	-0.489706	4.04251	0.0272329	0	0.245056	-0.662653	4.17048	0.000924235	-1	0.0254298	-0.855791	4.31592	3.55e-05	-1	0.00118002	-0.828903	4.30555	1.42e-05	-1	0.00018058	-0.0631886	3.83969	0.769753	0	1	-0.421325	4.08127	0.0823064	0	1	-0.732656	4.24359	8.34e-05	-1	0.00183247	-0.764919	4.28802	0.0044127	0	0.127198	-0.435078	4.08915	0.402408	0	1	PF10172	PTHR31879,PTHR31879:SF2	KOG4816	0
Potri.001G099500	0	-2.98791	1	0	1	-5.13e-15	-2.91935	1	0	1	0	-2.90574	1	0	1	0	-2.8206	1	0	1	0	-2.82508	1	0	1	-2.7236	-2.43556	0.527499	0	1	-5.13e-15	-2.72259	1	0	1	0	-2.78183	1	0	1	0	-2.7777	1	0	1	PF00403	PTHR22814,PTHR22814:SF127	KOG1603	0
Potri.001G100000	0.0804517	4.95614	0.65819	0	1	0.288984	4.88417	0.112876	0	0.586855	0.141142	4.97738	0.49155	0	1	1.05085	4.6271	5.89e-08	1	1.31e-06	-0.298997	5.18064	0.129825	0	0.794638	0.0680371	5.27522	0.763429	0	1	-0.120717	5.34731	0.517512	0	1	0.00642416	5.30612	0.979882	0	1	0.719932	4.99331	0.0175362	0	0.195294	PF12708	PTHR31339,PTHR31339:SF7	0	0
Potri.001G100300	-0.0151715	4.63099	0.947603	0	1	-0.0315761	4.66393	0.875365	0	1	-0.101105	4.72483	0.630574	0	1	0.100557	4.63433	0.6354	0	1	0.049817	4.6279	0.812096	0	1	-0.0570151	4.61793	0.801075	0	1	-0.205104	4.67229	0.303793	0	0.797745	-0.232611	4.71089	0.341065	0	1	-0.247644	4.71685	0.390521	0	1	PF10063	PTHR36716,PTHR36716:SF2	0	0
Potri.001G100400	1.30305	-1.92324	0.534764	0	1	1.15875	-1.85566	0.473442	0	1	-0.0692438	-1.53044	1	0	1	-0.0493329	-1.49338	1	0	1	-0.0434142	-1.50165	1	0	1	0.623059	-1.55066	0.660931	0	1	0.962655	-1.66756	0.538646	0	1	1.85643	-1.83919	0.289321	0	1	4.61311	-1.98033	0.0594349	0	0.415911	0	0	0	0
Potri.001G100500	-0.299413	3.23293	0.309542	0	0.916568	0.481567	2.88597	0.113308	0	0.588319	0.0648866	3.09488	0.807191	0	1	0.211201	3.03616	0.400763	0	0.846169	0.52437	2.87627	0.0339359	0	0.411778	0.137421	2.51675	0.681343	0	1	0.691371	2.26442	0.0286092	0	0.165179	0.850483	2.2231	0.405958	0	1	-0.489419	2.83594	0.403127	0	1	0	PTHR33698,PTHR33698:SF1	0	0
Potri.001G100600	-0.00400901	1.58165	1	0	1	-0.0788267	1.64422	0.896689	0	1	-0.182443	1.71589	0.731325	0	1	0.298525	1.50221	0.539613	0	1	-0.307307	1.76073	0.498485	0	1	0.286877	1.76701	0.336011	0	1	1.15963	1.43128	0.00129004	1	0.0159353	0.509339	1.66676	0.39004	0	1	0.796819	1.5577	0.496035	0	1	PF13812,PF01535,PF13041	PTHR24015,PTHR24015:SF829	0	0
Potri.001G100700	0.569507	4.52101	0.00459345	0	0.0744486	0.427923	4.60571	0.00823883	0	0.121559	0.672135	4.53078	0.000210809	1	0.00513569	0.579773	4.57624	0.000586405	1	0.00470944	0.0436152	4.78398	0.791748	0	1	0.0997855	4.69999	0.616393	0	1	0.457746	4.51682	0.00463842	1	0.0429087	0.886698	4.37603	0.00151755	0	0.0653415	0.102028	4.69781	0.815086	0	1	PF02434	PTHR10811,PTHR10811:SF11	KOG2246	2.4.1.222
Potri.001G100900	0.945556	3.33372	0.00562134	0	0.0853375	0.11295	3.69974	0.693119	0	1	0.0909807	3.73062	0.749379	0	1	0.293908	3.64396	0.283301	0	0.673034	-0.255684	3.88619	0.327637	0	1	0.225539	3.88907	0.374438	0	1	0.636777	3.69321	0.00198715	1	0.0222445	-0.103352	4.04799	0.778411	0	1	0.607002	3.72488	0.222376	0	0.832558	0	PTHR31060,PTHR31060:SF3	0	0
Potri.001G101000	0	-2.98791	1	0	1	-5.13e-15	-2.91935	1	0	1	0	-2.90574	1	0	1	0	-2.8206	1	0	1	0	-2.82508	1	0	1	0	-2.65882	1	0	1	-5.13e-15	-2.72259	1	0	1	0	-2.78183	1	0	1	0	-2.7777	1	0	1	PF13639	PTHR14155,PTHR14155:SF175	0	0
Potri.001G101100	-0.216167	4.76418	0.257547	0	0.836671	-0.0412282	4.69871	0.826105	0	1	-0.144013	4.77619	0.463838	0	1	-0.594989	5.03718	0.002058	-1	0.0136807	0.168484	4.60068	0.385231	0	1	-0.000940436	4.50131	1	0	1	-0.481075	4.73708	0.00303419	-1	0.0308155	-0.771541	4.93622	0.00037463	-1	0.0244231	-0.993534	5.07818	0.0001169	-1	0.00490796	0	PTHR31152,PTHR31152:SF3	0	0
Potri.001G101200	0	-2.98791	1	0	1	-5.13e-15	-2.91935	1	0	1	0	-2.90574	1	0	1	0	-2.8206	1	0	1	0	-2.82508	1	0	1	0	-2.65882	1	0	1	-4.55691	-1.98229	0.100581	0	0.394158	0	-2.78183	1	0	1	0	-2.7777	1	0	1	PF06203	PTHR31319,PTHR31319:SF20	0	0
Potri.001G101400	0.265614	6.73315	0.0811937	0	0.466807	0.460122	6.67446	0.00173071	1	0.0407533	0.240028	6.79348	0.217538	0	0.721377	-0.0204327	6.92519	0.893737	0	1	0.0731206	6.85126	0.651822	0	1	-0.112379	6.85736	0.590533	0	1	0.523176	6.54054	0.000184345	1	0.00345296	0.270168	6.67288	0.196967	0	0.878296	0.317271	6.65053	0.193721	0	0.779128	PF02883,PF09066,PF01602	PTHR11134,PTHR11134:SF14	0	0
Potri.001G101500	0	-2.98791	1	0	1	-5.13e-15	-2.91935	1	0	1	0	-2.90574	1	0	1	0	-2.8206	1	0	1	0	-2.82508	1	0	1	0	-2.65882	1	0	1	-5.13e-15	-2.72259	1	0	1	0	-2.78183	1	0	1	0	-2.7777	1	0	1	PF00076	PTHR15241	0	0
Potri.001G101600	0.457015	6.42684	0.00554602	0	0.0845586	0.365824	6.49123	0.0112841	0	0.148439	0.377414	6.51004	0.0276165	0	0.198781	1.0291	6.2706	7.65e-12	1	3.28e-10	0.073005	6.6289	0.637778	0	1	0.348631	6.41469	0.0599238	0	1	0.239984	6.44072	0.0694836	0	0.306776	-0.065076	6.61302	0.740524	0	1	0.448187	6.37166	0.0727549	0	0.468278	PF13867	PTHR13286,PTHR13286:SF8	0	0
Potri.001G101700	-0.321793	4.43151	0.112691	0	0.556576	-0.316847	4.45405	0.0721757	0	0.462367	-0.609196	4.646	0.00150008	-1	0.0237044	-0.998157	4.89766	1.69e-08	-1	4.15e-07	0.081452	4.25111	0.686953	0	1	-0.0751839	4.23453	0.739769	0	1	-0.20787	4.28121	0.27903	0	0.75549	-0.192936	4.2966	0.489889	0	1	-0.471278	4.44938	0.224317	0	0.836175	PF13639	PTHR22937,PTHR22937:SF49	0	0
Potri.001G101800	0.813989	1.92282	0.0371585	0	0.296867	1.24886	1.81446	0.000963106	1	0.0262138	1.03944	1.90025	0.00214497	1	0.0310818	0.957554	1.94607	0.00403676	1	0.0240938	0.949327	1.92386	0.0105946	0	0.206367	0.40942	1.20584	0.363368	0	1	1.15263	0.934513	0.0856082	0	0.353634	0.297596	1.2373	0.667798	0	1	-0.888464	1.8586	0.378352	0	1	PF01388	PTHR22970	0	0
Potri.001G102000	0.444049	2.9139	0.175023	0	0.689274	0.27935	3.01239	0.314606	0	0.964133	-0.251733	3.29447	0.396374	0	0.987831	-0.412207	3.38777	0.106796	0	0.333155	0.0212271	3.13523	0.95063	0	1	-0.305108	3.26925	0.331665	0	1	0.587186	2.83312	0.025849	0	0.153514	1.38685	2.58712	0.0117636	0	0.224755	-0.102429	3.16057	0.850923	0	1	PF01433,PF11940	PTHR11533,PTHR11533:SF152	KOG1046	3.4.11.14
Potri.001G102050	-0.201333	-2.04693	1	0	1	1.16612	-2.25627	0.525209	0	1	-0.000231988	-2.03026	1	0	1	-0.401279	-1.87994	1	0	1	-0.188415	-1.9501	1	0	1	1.04819	-1.99758	0.514117	0	1	1.92626	-2.13883	0.316548	0	0.812753	0.908442	-2.05621	0.646662	0	1	3.87858	-2.27163	0.189104	0	0.770589	PF01433	PTHR11533,PTHR11533:SF152	0	3.4.11.14
Potri.001G102100	0.216426	4.84266	0.212447	0	0.762428	0.424557	4.77632	0.0119693	0	0.154417	0.161642	4.91701	0.37093	0	0.963125	-0.126681	5.06688	0.449258	0	0.915706	-0.00659729	4.97747	0.978673	0	1	0.226051	4.85934	0.255265	0	1	0.0700144	4.91013	0.668188	0	1	0.0198182	4.95845	0.949159	0	1	-0.138729	5.03716	0.609649	0	1	PF11940	PTHR11533,PTHR11533:SF152	0	3.4.11.14
Potri.001G102200	-0.0991654	2.87136	0.736149	0	1	-0.167033	2.93253	0.57343	0	1	-0.754491	3.29076	0.00221384	-1	0.0317525	-1.50013	3.79891	1.96e-11	-1	7.9e-10	-0.297675	3.00306	0.210751	0	0.947932	0.270978	3.00749	0.269967	0	1	0.200486	3.0155	0.427895	0	0.965997	-0.411912	3.35032	0.311526	0	1	-0.632734	3.47738	0.185748	0	0.766807	0	PTHR31798,PTHR31798:SF2	0	0
Potri.001G102300	-0.777174	3.71978	0.0134541	0	0.154713	-1.77691	4.44237	0.000372894	-1	0.012782	-1.7714	4.46513	3.03e-09	-1	3.37e-07	-2.22584	4.83221	4.45e-11	-1	1.68e-09	0.532202	3.07814	0.0770634	0	0.629134	-0.283131	2.92197	0.337496	0	1	-0.986654	3.31766	0.000170366	-1	0.00324058	-1.04115	3.38311	0.0233057	0	0.32579	-1.97134	4.0606	7.49e-06	-1	0.000518033	PF02214	PTHR14499,PTHR14499:SF11	KOG2714	0
Potri.001G102600	-0.4077	0.628835	0.4517	0	1	-0.54502	0.719356	0.235806	0	0.848726	-0.919921	0.963171	0.0341173	0	0.229857	-1.71705	1.49611	6.33e-06	-1	8.77e-05	-0.111162	0.505553	0.810629	0	1	-0.0111419	0.569744	1	0	1	0.370902	0.381904	0.44295	0	0.98599	-0.229102	0.667202	0.761729	0	1	1.0355	0.173714	0.332319	0	0.991806	PF04535	PTHR33573,PTHR33573:SF4	0	0
Potri.001G102800	0	-2.98791	1	0	1	-5.13e-15	-2.91935	1	0	1	0	-2.90574	1	0	1	0	-2.8206	1	0	1	0	-2.82508	1	0	1	0	-2.65882	1	0	1	-5.13e-15	-2.72259	1	0	1	0	-2.78183	1	0	1	0	-2.7777	1	0	1	0	0	0	0
Potri.001G103000	0	-2.98791	1	0	1	-5.13e-15	-2.91935	1	0	1	-4.48644	-2.16833	0.113035	0	0.494737	0	-2.8206	1	0	1	0	-2.82508	1	0	1	0	-2.65882	1	0	1	-5.13e-15	-2.72259	1	0	1	0	-2.78183	1	0	1	0	-2.7777	1	0	1	PF08659	PTHR24320,PTHR24320:SF100	KOG1208	1.1.1.330
Potri.001G103200	1.88489	-2.87242	1	0	1	-3.17749	-1.86174	0.0706598	0	0.457674	-1.69159	-2.40252	0.465089	0	1	-0.93064	-2.49807	1	0	1	-1.90266	-2.31937	0.526054	0	1	-1.18492	-1.59558	0.534639	0	1	0.921026	-2.13704	0.79357	0	1	0.436841	-2.10574	1	0	1	3.6484	-2.35125	0.34588	0	1	0	0	0	0
Potri.001G103400	0.314806	2.90561	0.422451	0	1	0.0147418	3.07383	0.974207	0	1	-0.395291	3.30853	0.258112	0	0.797892	-0.180651	3.19603	0.611383	0	1	-0.182786	3.17144	0.619957	0	1	0.0873024	3.20643	0.794485	0	1	0.797119	2.88791	0.0048545	1	0.0444375	0.204655	3.15263	0.656301	0	1	1.62937	2.66198	0.0959139	0	0.542829	PF14309,PF12552	PTHR21726,PTHR21726:SF30	0	0
Potri.001G103700	3.16576	-1.92851	0.0587936	0	0.389689	-0.620793	-1.11481	0.673445	0	1	-0.742839	-1.0351	0.421278	0	1	0.55609	-1.45626	0.634217	0	1	-1.72449	-0.540185	0.0241678	0	0.34059	3.2271	-0.635534	6.4e-05	1	0.0203683	6.50769	-0.784484	9.76e-07	1	4.82e-05	1.45273	-0.451494	0.217158	0	0.916743	2.38716	-0.614792	0.0899285	0	0.525286	0	0	0	0
Potri.001G103800	-0.158926	4.5378	0.434152	0	1	0.0497323	4.45783	0.804094	0	1	0.270737	4.37836	0.220145	0	0.727157	0.301698	4.37388	0.184057	0	0.497717	0.0215998	4.47491	0.924117	0	1	-0.00710152	4.45459	0.981863	0	1	-0.483687	4.68818	0.00546927	-1	0.0487001	-0.269543	4.59274	0.299468	0	1	-0.0230111	4.46191	0.950944	0	1	PF10157	PTHR39708	0	0
Potri.001G103900	-0.198164	-2.18609	1	0	1	-1.52955	-1.69781	0.208438	0	0.796993	-1.38746	-1.73776	0.226212	0	0.739132	3.44536	-2.40861	0.197723	0	0.52156	-0.808546	-1.9475	0.666971	0	1	-0.485768	-1.53894	0.845619	0	1	4.1109	-2.13573	0.0792946	0	0.335835	-2.25887	-0.681756	0.228761	0	0.934231	-1.03565	-1.33219	0.67853	0	1	PF13639	PTHR22763	0	6.3.2.19
Potri.001G104000	0.210244	5.83503	0.193096	0	0.724507	0.139807	5.89388	0.34362	0	1	0.133202	5.91946	0.424027	0	1	0.345174	5.82943	0.0304668	0	0.125294	-0.0974771	6.01276	0.553453	0	1	0.0425267	6.02603	0.847199	0	1	0.504843	5.79485	0.000448404	1	0.00702881	0.37357	5.87393	0.0548534	0	0.502979	0.630622	5.76653	0.00496335	0	0.0823073	PF00307,PF00225	PTHR24115,PTHR24115:SF477	0	3.6.4.5
Potri.001G104050	0	-2.98791	1	0	1	-5.13e-15	-2.91935	1	0	1	0	-2.90574	1	0	1	0	-2.8206	1	0	1	0	-2.82508	1	0	1	0	-2.65882	1	0	1	-5.13e-15	-2.72259	1	0	1	0	-2.78183	1	0	1	0	-2.7777	1	0	1	0	0	0	0
Potri.001G104200	0.512674	4.26113	0.0122393	0	0.144815	0.471009	4.30541	0.0102428	0	0.139926	0.405233	4.35607	0.0392393	0	0.25123	0.638204	4.27066	0.000758172	1	0.00586835	0.264105	4.39861	0.137576	0	0.812216	-0.12209	4.30954	0.610382	0	1	0.534813	3.9854	0.00792491	0	0.0644649	0.0431586	4.22743	0.89451	0	1	0.111643	4.19302	0.776661	0	1	PF12043	PTHR31390,PTHR31390:SF1	0	0
Potri.001G104300	-0.346698	5.53253	0.0396398	0	0.308427	-0.0876715	5.41984	0.59013	0	1	-0.313821	5.56255	0.0766579	0	0.388119	-0.465867	5.65428	0.00534427	-1	0.0304951	0.0800781	5.33761	0.648859	0	1	-0.292424	5.43638	0.124634	0	1	-0.286565	5.41034	0.0529564	0	0.254865	-0.167268	5.37097	0.434738	0	1	-0.463566	5.53321	0.04773	0	0.365746	PF01426,PF07500	PTHR15141,PTHR15141:SF38	KOG1886	0
Potri.001G104400	-0.846852	2.17986	0.0175367	0	0.183932	0.16623	1.65578	0.667488	0	1	-0.199517	1.85831	0.596061	0	1	-0.769029	2.184	0.0238687	0	0.103042	0.518799	1.52135	0.157992	0	0.859982	-0.413022	1.44823	0.301227	0	1	-0.978491	1.75733	0.00849185	0	0.0677801	-0.869358	1.71018	0.163289	0	0.813826	-0.819563	1.68052	0.322457	0	0.976901	PF13419	PTHR18901,PTHR18901:SF4	KOG2914	3.1.3.58
Potri.001G104700	0.149267	5.17831	0.376761	0	1	-0.00697309	5.2806	0.96658	0	1	-0.0561547	5.32851	0.738223	0	1	-0.193698	5.40728	0.236497	0	0.59373	0.0562603	5.25147	0.743619	0	1	-0.154428	5.28838	0.432472	0	1	-0.168231	5.27296	0.255473	0	0.714523	0.131337	5.14703	0.616912	0	1	-0.503328	5.48194	0.0368873	0	0.313414	PF07714	PTHR27001,PTHR27001:SF147	KOG1187	2.7.11.1,2.7.10.2
Potri.001G104800	0.204393	3.83505	0.40035	0	1	-0.0954719	4.00589	0.645581	0	1	0.314695	3.83506	0.171509	0	0.63195	0.616831	3.72045	0.0053917	1	0.0307168	0.0355578	3.94443	0.879712	0	1	-0.275883	4.05655	0.24522	0	1	-0.191646	3.98862	0.354756	0	0.870097	-0.0670215	3.94817	0.857159	0	1	0.0907302	3.86889	0.827204	0	1	PF03652	PTHR33317,PTHR33317:SF1	0	0
Potri.001G104900	0.168937	5.41406	0.362783	0	0.993715	0.02206	5.50988	0.880923	0	1	-0.0780008	5.58395	0.643249	0	1	0.0193527	5.54288	0.905396	0	1	-0.33116	5.69756	0.0287644	0	0.375854	0.0485418	5.81612	0.799142	0	1	0.00527706	5.81496	0.97171	0	1	-0.111035	5.89784	0.5783	0	1	0.619219	5.56405	0.0560984	0	0.402174	PF03479	PTHR31500,PTHR31500:SF9	0	0
Potri.001G105000	0	-2.98791	1	0	1	-5.13e-15	-2.91935	1	0	1	0	-2.90574	1	0	1	0	-2.8206	1	0	1	0	-2.82508	1	0	1	0	-2.65882	1	0	1	-5.13e-15	-2.72259	1	0	1	0	-2.78183	1	0	1	0	-2.7777	1	0	1	0	PTHR33191,PTHR33191:SF1	0	0
Potri.001G105400	0.380303	0.456705	0.707863	0	1	-0.51316	0.927338	0.57683	0	1	-1.45057	1.52298	0.0680973	0	0.359486	-0.871404	1.14025	0.299282	0	0.699661	-1.39075	1.4436	0.0875329	0	0.666317	0.280774	1.83882	0.492242	0	1	0.666138	1.66092	0.0798234	0	0.337576	1.491	1.42551	0.149871	0	0.787106	2.80746	1.18693	0.0115795	0	0.147841	PF08372,PF00168	PTHR10024,PTHR10024:SF225	0	0
Potri.001G105900	-1.25703	3.31639	0.00054028	-1	0.0156791	-1.8754	3.79368	0.000283015	-1	0.0104429	-2.20391	4.08124	7.34e-07	-1	4.37e-05	-3.25414	4.98715	8.67e-28	-1	2.12e-25	-0.551286	2.88166	0.0557911	0	0.53791	-0.263411	3.25525	0.298637	0	1	-0.462387	3.34216	0.092915	0	0.374236	-0.592804	3.44446	0.117931	0	0.715842	-1.17913	3.81933	0.0104812	0	0.138855	PF13193,PF00501	PTHR24095,PTHR24095:SF171	KOG1176	6.2.1.8
Potri.001G106300	0	-2.98791	1	0	1	-5.13e-15	-2.91935	1	0	1	0	-2.90574	1	0	1	0	-2.8206	1	0	1	0	-2.82508	1	0	1	0	-2.65882	1	0	1	-5.13e-15	-2.72259	1	0	1	-4.94619	-1.73212	0.102091	0	0.673155	0	-2.7777	1	0	1	PF04525	PTHR31087,PTHR31087:SF15	0	0
Potri.001G106400	0	-2.98791	1	0	1	-5.13e-15	-2.91935	1	0	1	0	-2.90574	1	0	1	0	-2.8206	1	0	1	0	-2.82508	1	0	1	0	-2.65882	1	0	1	-5.13e-15	-2.72259	1	0	1	0	-2.78183	1	0	1	0	-2.7777	1	0	1	PF04525	PTHR31087,PTHR31087:SF15	0	0
Potri.001G106500	0	-2.98791	1	0	1	-5.13e-15	-2.91935	1	0	1	0	-2.90574	1	0	1	0	-2.8206	1	0	1	0	-2.82508	1	0	1	0	-2.65882	1	0	1	-5.13e-15	-2.72259	1	0	1	0	-2.78183	1	0	1	0	-2.7777	1	0	1	PF05686	PTHR12203,PTHR12203:SF32	0	0
Potri.001G106600	0.0919367	4.52181	0.614279	0	1	0.307281	4.44788	0.0850687	0	0.505283	0.32978	4.46106	0.108526	0	0.482785	0.217746	4.5199	0.202905	0	0.530936	0.342999	4.43564	0.045428	0	0.481094	-0.159593	4.32219	0.426653	0	1	0.215375	4.11596	0.211438	0	0.635409	-0.561695	4.54797	0.0578413	0	0.515625	0.335527	4.08315	0.356387	0	1	PF08263,PF07714	PTHR27000,PTHR27000:SF133	KOG1187	2.7.11.1
Potri.001G106700	0.108785	1.31051	0.804889	0	1	-0.14344	1.45743	0.729068	0	1	-0.295192	1.55883	0.541758	0	1	0.175323	1.34116	0.685864	0	1	-0.299666	1.53788	0.412418	0	1	0.0801263	1.63542	0.844705	0	1	1.06525	1.23843	0.00787403	0	0.0641361	0.258633	1.55768	0.814869	0	1	0.742756	1.35889	0.350917	0	1	0	PTHR34452,PTHR34452:SF2	0	0
Potri.001G106950	0	-2.98791	1	0	1	-5.13e-15	-2.91935	1	0	1	0	-2.90574	1	0	1	0	-2.8206	1	0	1	0	-2.82508	1	0	1	0	-2.65882	1	0	1	-5.13e-15	-2.72259	1	0	1	0	-2.78183	1	0	1	0	-2.7777	1	0	1	0	0	0	0
Potri.001G107000	0.105849	-0.879998	1	0	1	-1.01359	-0.333426	0.109166	0	0.577222	-0.151737	-0.73463	0.918621	0	1	-0.827448	-0.402367	0.239139	0	0.598406	-1.03553	-0.330733	0.0806422	0	0.64142	0.258223	-0.0292748	0.70662	0	1	0.132635	-0.0150844	0.878119	0	1	1.1437	-0.338123	0.334973	0	1	0.377021	-0.085793	0.771016	0	1	PF03766,PF03763	PTHR31775	0	0
Potri.001G107100	0	-2.98791	1	0	1	-5.13e-15	-2.91935	1	0	1	0	-2.90574	1	0	1	0	-2.8206	1	0	1	0	-2.82508	1	0	1	0	-2.65882	1	0	1	-5.13e-15	-2.72259	1	0	1	0	-2.78183	1	0	1	0	-2.7777	1	0	1	PF00412	PTHR24206,PTHR24206:SF22	KOG1700	0
Potri.001G107300	0.259598	4.71621	0.1519	0	0.642391	0.0485873	4.84138	0.7812	0	1	0.197099	4.79394	0.265148	0	0.811813	0.407512	4.70858	0.0284106	0	0.118467	-0.308039	5.02882	0.064801	0	0.57787	0.02412	5.14977	0.909596	0	1	0.71362	4.82773	2.84e-05	1	0.00074958	0.395684	4.97904	0.0717884	0	0.572082	0.779119	4.82542	0.00528094	0	0.0858503	PF00271,PF00270	PTHR24031,PTHR24031:SF324	0	3.6.4.13
Potri.001G107400	-1.77633	-2.87476	1	0	1	-4.79143	-2.04505	0.0126299	0	0.159546	-3.50136	-2.49245	0.272636	0	0.814821	-5.0162	-1.87605	0.0132598	0	0.0644168	0	-2.82508	1	0	1	-1.92809	-2.54287	1	0	1	-4.85939	-1.84415	0.0288286	0	0.1662	-3.74757	-2.34791	0.270329	0	0.98136	-3.83831	-2.27399	0.288558	0	0.925965	0	PTHR35472	0	0
Potri.001G107500	0.0171624	5.54281	0.912047	0	1	0.192254	5.48459	0.187605	0	0.763179	0.0818972	5.56027	0.622027	0	1	-0.0227181	5.61918	0.882342	0	1	0.110677	5.52519	0.477995	0	1	0.0493706	5.43061	0.803608	0	1	-0.21087	5.54136	0.131384	0	0.46779	-0.331821	5.63128	0.105048	0	0.681541	-0.3641	5.64761	0.108545	0	0.580574	PF02186	PTHR12716,PTHR12716:SF8	KOG3095	0
Potri.001G108000	0	-2.98791	1	0	1	-5.13e-15	-2.91935	1	0	1	0	-2.90574	1	0	1	0	-2.8206	1	0	1	0	-2.82508	1	0	1	0	-2.65882	1	0	1	-5.13e-15	-2.72259	1	0	1	0	-2.78183	1	0	1	0	-2.7777	1	0	1	PF00295	PTHR31375,PTHR31375:SF46	0	3.2.1.15
Potri.001G108200	-0.445535	4.5952	0.0125873	0	0.147955	-0.0648011	4.4146	0.743291	0	1	-0.197702	4.50763	0.301469	0	0.862587	-0.790981	4.8596	7.06e-06	-1	9.69e-05	0.348229	4.22415	0.0578669	0	0.547223	-0.337885	4.20366	0.146048	0	1	-0.443559	4.24059	0.0248539	0	0.14936	-0.813347	4.48784	0.0015183	0	0.0653415	-0.562815	4.33321	0.143501	0	0.671427	PF04043	PTHR31707,PTHR31707:SF42	0	3.1.1.11
Potri.001G108400	-0.0417508	4.82953	0.839342	0	1	-0.0335088	4.85185	0.863797	0	1	0.0399366	4.83748	0.849926	0	1	-0.00550201	4.86654	0.981872	0	1	0.0922877	4.79156	0.629724	0	1	-0.110226	4.78697	0.609291	0	1	0.288026	4.57295	0.0810815	0	0.340582	0.22661	4.62347	0.354084	0	1	-0.109756	4.78613	0.703255	0	1	PF05664	PTHR31280,PTHR31280:SF3	0	0
Potri.001G108500	0.868121	-0.528848	0.41228	0	1	0.158497	-0.242699	0.872159	0	1	0.0648532	-0.191059	0.959041	0	1	0.839219	-0.421355	0.436523	0	0.898095	0.60686	-0.376469	0.544671	0	1	0.633487	-0.851868	0.480545	0	1	0.695085	-0.912512	0.488711	0	1	-1.84225	0.352215	0.0456194	0	0.457794	5.7531	-1.38856	0.00353971	0	0.0653614	PF13041,PF01535	PTHR24015,PTHR24015:SF373	0	0
Potri.001G108600	-1.92491	-2.87078	1	0	1	-1.88436	-2.80375	1	0	1	0	-2.90574	1	0	1	0	-2.8206	1	0	1	0	-2.82508	1	0	1	-1.92618	-2.54295	1	0	1	-2.7104	-2.49934	0.565636	0	1	0	-2.78183	1	0	1	0	-2.7777	1	0	1	PF00892	PTHR31218,PTHR31218:SF7	0	0
Potri.001G108900	0	-2.98791	1	0	1	-5.13e-15	-2.91935	1	0	1	0	-2.90574	1	0	1	0	-2.8206	1	0	1	0	-2.82508	1	0	1	0	-2.65882	1	0	1	-5.13e-15	-2.72259	1	0	1	0	-2.78183	1	0	1	0	-2.7777	1	0	1	PF07714	PTHR23257,PTHR23257:SF434	0	2.7.11.1
Potri.001G109200	0.291903	5.09645	0.0852159	0	0.479566	0.144141	5.19036	0.361642	0	1	0.173575	5.19898	0.311902	0	0.879246	-0.0209042	5.30015	0.902123	0	1	0.0684079	5.22853	0.677694	0	1	-0.0300198	5.19547	0.890168	0	1	0.395587	4.97476	0.00669184	0	0.0567347	0.00365793	5.17995	0.988672	0	1	0.463331	4.9679	0.286821	0	0.925965	PF06728	PTHR13121	KOG2552	0
Potri.001G109400	0.714992	4.21451	0.000730177	1	0.0197987	-0.134536	4.62077	0.425073	0	1	-0.497079	4.84425	0.00755505	0	0.0795122	0.56698	4.33062	0.00191662	1	0.0128926	-0.437256	4.7879	0.00727243	0	0.163449	0.118652	4.91955	0.612732	0	1	0.682891	4.65483	9.27e-05	1	0.00199852	0.308151	4.83321	0.168202	0	0.824313	0.763016	4.64682	0.011151	0	0.144328	PF03514	PTHR31636,PTHR31636:SF16	0	0
Potri.001G109600	-0.248532	1.13818	0.624247	0	1	-0.315873	1.19467	0.505275	0	1	-0.0428723	1.07959	0.967509	0	1	0.0656928	1.04229	0.892121	0	1	-0.416319	1.24521	0.323874	0	1	0.26857	1.31333	0.555537	0	1	0.512846	1.18414	0.347121	0	0.859449	0.10659	1.37653	0.901576	0	1	0.946276	1.05284	0.244254	0	0.870894	PF05071	PTHR12910,PTHR12910:SF1	0	0
Potri.001G110000	-0.172904	6.2972	0.283089	0	0.881512	-0.239957	6.35777	0.102176	0	0.556346	-0.0789099	6.29789	0.675263	0	1	0.00695884	6.26305	0.966124	0	1	-0.03354	6.25326	0.841828	0	1	0.0355641	6.23841	0.860029	0	1	-0.198737	6.33589	0.149276	0	0.509224	-0.0566043	6.28658	0.785406	0	1	-0.286591	6.40623	0.1719	0	0.733178	PF06102	PTHR21738,PTHR21738:SF0	KOG3190	0
Potri.001G110100	-0.328373	6.43847	0.0182803	0	0.188723	0.00936577	6.2862	0.946966	0	1	0.0893666	6.27052	0.578502	0	1	0.40173	6.13563	0.00733629	1	0.03953	0.197839	6.19801	0.205617	0	0.938795	-0.0597886	6.11196	0.752341	0	1	-0.237195	6.18217	0.0935983	0	0.376069	-0.242649	6.2098	0.242934	0	0.95579	-0.20268	6.18664	0.376458	0	1	PF03062	PTHR13906,PTHR13906:SF4	KOG2704	2.3.1.23
Potri.001G110500	-1.88157	-2.87189	1	0	1	-5.13e-15	-2.91935	1	0	1	-1.8895	-2.78982	1	0	1	0	-2.8206	1	0	1	-3.30154	-2.5	0.309805	0	1	1.20417	-2.24279	0.660059	0	1	3.17859	-2.3997	0.313206	0	0.810606	3.26862	-2.45181	0.370602	0	1	3.26492	-2.44622	0.377823	0	1	PF00847	PTHR31985,PTHR31985:SF21	0	0
Potri.001G110900	-0.185045	2.00893	0.630405	0	1	-0.728275	2.34055	0.0255102	0	0.245873	0.0399602	1.9463	0.940932	0	1	0.277564	1.85087	0.420391	0	0.875051	0.130988	1.88695	0.733942	0	1	-0.0604689	1.84157	0.887187	0	1	-0.246778	1.91188	0.476862	0	1	-0.346622	1.99259	0.574669	0	1	0.37502	1.6457	0.75943	0	1	0	PTHR33623,PTHR33623:SF3	0	0
Potri.001G111100	-0.113166	4.86319	0.491651	0	1	-0.0952393	4.87983	0.540782	0	1	0.0367665	4.83685	0.833344	0	1	-0.136162	4.93188	0.385634	0	0.823347	-0.00371225	4.8359	0.987357	0	1	0.160471	4.74708	0.420795	0	1	-0.0580599	4.83066	0.731139	0	1	0.206152	4.72714	0.375294	0	1	0.528697	4.58476	0.124819	0	0.624431	PF00638	PTHR23138,PTHR23138:SF97	KOG2724	0
Potri.001G111400	-0.300655	4.81767	0.14303	0	0.623134	0.406929	4.49866	0.0376674	0	0.315963	0.0817535	4.66852	0.709884	0	1	-0.372855	4.91197	0.0478292	0	0.179255	0.0601199	4.65858	0.768073	0	1	0.0356715	4.59722	0.894724	0	1	0.527381	4.35501	0.0118639	0	0.0867921	0.138443	4.54797	0.605757	0	1	0.0435455	4.59248	0.89483	0	1	PF03105,PF07690	PTHR23510,PTHR23510:SF21	KOG2325	0
Potri.001G111500	0.306958	2.34034	0.365424	0	0.998471	0.337312	2.35501	0.287391	0	0.923162	0.727243	2.22177	0.0180343	0	0.148329	0.109895	2.48863	0.74543	0	1	-0.596006	2.83028	0.0254557	0	0.350424	0.454452	2.88384	0.0951035	0	1	0.0921792	3.01928	0.776159	0	1	0.829679	2.73622	0.0888472	0	0.63117	1.39097	2.56007	0.047471	0	0.364021	PF05199,PF00732	PTHR11552,PTHR11552:SF141	0	0
Potri.001G111600	0.465488	2.13079	0.243424	0	0.811035	0.236778	2.25652	0.516777	0	1	-0.125884	2.45701	0.751484	0	1	-0.969133	2.95218	0.00135528	-1	0.00961026	0.617814	2.11083	0.111671	0	0.745095	0.225646	1.66499	0.547931	0	1	0.337565	1.59609	0.536447	0	1	-0.136675	1.83516	0.857509	0	1	-0.410056	1.98057	0.595478	0	1	0	PTHR14237,PTHR14237:SF28	KOG2142	2.8.1.9
Potri.001G111800	-0.865376	2.89642	0.00347632	0	0.0621259	-0.841605	2.90682	0.00134286	-1	0.0335728	-0.891291	2.96134	0.00145572	-1	0.0231997	-1.31142	3.24604	5.44e-05	-1	0.000590258	-0.759631	2.85336	0.0018371	0	0.0668105	-0.270599	3.31189	0.24702	0	1	-0.129455	3.21529	0.60545	0	1	-0.398395	3.38317	0.303704	0	1	-0.68996	3.55259	0.131938	0	0.643947	PF03634	PTHR31072,PTHR31072:SF15	0	0
Potri.001G112300	-0.292025	5.50533	0.0560184	0	0.377186	-0.152939	5.45591	0.290629	0	0.928068	-0.105149	5.45454	0.538263	0	1	-0.145371	5.4828	0.355969	0	0.786304	-0.0249069	5.39251	0.872917	0	1	-0.0619813	5.42261	0.742213	0	1	0.219746	5.26377	0.116122	0	0.434298	-0.056266	5.42108	0.77566	0	1	-0.155047	5.47089	0.525091	0	1	PF04424	PTHR18063	KOG2427	0
Potri.001G112800	0.23255	1.96903	0.603342	0	1	0.606642	1.83868	0.155123	0	0.689644	1.77858	1.51812	0.000238327	1	0.00567099	1.40904	1.63308	0.00248677	1	0.0159795	1.1114	1.68832	0.0139776	0	0.24695	-0.370382	1.22865	0.375091	0	1	-0.769842	1.4319	0.0670566	0	0.299883	-1.04151	1.62459	0.122381	0	0.72771	0.0456891	1.01912	0.980742	0	1	PF06697	PTHR33512,PTHR33512:SF2	0	0
Potri.001G113250	0.0359407	5.45518	0.811997	0	1	0.0366852	5.48071	0.800784	0	1	-0.148632	5.59886	0.362649	0	0.952239	0.0566081	5.50276	0.707749	0	1	0.152985	5.42748	0.317114	0	1	-0.0845903	5.37788	0.681045	0	1	-0.469762	5.5655	0.00101693	-1	0.013296	-0.150873	5.41404	0.455775	0	1	-0.439583	5.57071	0.0544008	0	0.394686	PF00389,PF02826	PTHR10996,PTHR10996:SF131	KOG0069	1.1.1.79,1.1.1.81
Potri.001G113400	0	-2.98791	1	0	1	-5.13e-15	-2.91935	1	0	1	0	-2.90574	1	0	1	0	-2.8206	1	0	1	0	-2.82508	1	0	1	0	-2.65882	1	0	1	-5.13e-15	-2.72259	1	0	1	0	-2.78183	1	0	1	0	-2.7777	1	0	1	PF00010	PTHR13935,PTHR13935:SF54	0	0
Potri.001G113500	-0.0783585	4.57641	0.669985	0	1	-0.0977061	4.61281	0.564107	0	1	-0.244731	4.71332	0.176732	0	0.642839	-0.0230338	4.60509	0.900811	0	1	-0.0196112	4.57522	0.917685	0	1	0.0301039	4.55705	0.893241	0	1	-0.0631535	4.58116	0.777405	0	1	0.102598	4.52262	0.746279	0	1	0.447892	4.36559	0.177703	0	0.747005	PF04146	PTHR12357,PTHR12357:SF32	KOG1902	0
Potri.001G113600	-0.277092	4.89666	0.0949541	0	0.509085	-0.337557	4.95554	0.0348935	0	0.301132	0.00440326	4.79976	0.989002	0	1	0.157848	4.73395	0.348429	0	0.774348	0.303581	4.63852	0.0835569	0	0.651964	-0.220743	4.57911	0.386871	0	1	-0.697945	4.83084	1.69e-05	-1	0.000494566	-0.539799	4.76084	0.0285789	0	0.361871	-0.752722	4.88772	0.00606293	0	0.0944516	PF13837	PTHR31307,PTHR31307:SF16	KOG4282	0
Potri.001G114100	-0.096647	4.26658	0.662287	0	1	0.257967	4.11999	0.206863	0	0.79385	0.637014	3.98592	0.00451988	0	0.054317	0.906244	3.89947	5.03e-05	1	0.000551516	0.0721609	4.21138	0.72255	0	1	0.156097	4.08708	0.446707	0	1	0.234671	4.02769	0.185896	0	0.59035	0.496028	3.9381	0.213066	0	0.908757	0.79794	3.81954	0.0458586	0	0.356824	PF08449	PTHR11132,PTHR11132:SF65	KOG1441	0
Potri.001G114400	-0.442394	1.24586	0.460847	0	1	-1.45635	1.90377	0.00288359	0	0.0585857	-0.829744	1.51721	0.117675	0	0.507662	-0.524711	1.34613	0.331173	0	0.747407	-0.674824	1.39173	0.232817	0	0.989138	-0.437625	1.90734	0.29117	0	1	-0.464223	1.89791	0.221372	0	0.654601	-0.757136	2.09854	0.214016	0	0.91091	0.192939	1.59582	0.829916	0	1	PF12214	PTHR14326,PTHR14326:SF15	0	0
Potri.001G114500	0.625284	3.5837	0.00750358	0	0.103994	0.202265	3.79028	0.332359	0	0.985058	-0.0613055	3.94165	0.821108	0	1	0.0195804	3.90965	0.927161	0	1	-0.233708	4.00968	0.207883	0	0.94182	0.312215	3.96346	0.27409	0	1	0.721552	3.77418	0.000173387	1	0.00328495	0.0597371	4.07974	0.849791	0	1	0.223493	4.00132	0.559576	0	1	PF00560,PF08263,PF00069	PTHR27000,PTHR27000:SF7	KOG1187	2.7.11.1
Potri.001G114600	-0.240092	4.20375	0.259593	0	0.840272	-0.228169	4.22323	0.301433	0	0.944177	-0.0961784	4.17672	0.68175	0	1	-0.129753	4.2007	0.532132	0	1	0.0951217	4.0618	0.699167	0	1	-0.334138	4.17513	0.167233	0	1	-0.30406	4.13613	0.1666	0	0.548211	-0.185403	4.09552	0.563795	0	1	-0.505258	4.2715	0.17662	0	0.744791	PF09335	PTHR12677,PTHR12677:SF19	0	0
Potri.001G114700	0	-2.98791	1	0	1	-5.13e-15	-2.91935	1	0	1	0	-2.90574	1	0	1	0	-2.8206	1	0	1	0	-2.82508	1	0	1	0	-2.65882	1	0	1	-5.13e-15	-2.72259	1	0	1	0	-2.78183	1	0	1	0	-2.7777	1	0	1	PF01758	PTHR10361,PTHR10361:SF30	0	0
Potri.001G114800	0.327633	4.58995	0.0951237	0	0.509676	-0.0293945	4.78507	0.880273	0	1	0.261593	4.66902	0.160327	0	0.609979	0.182311	4.71306	0.296931	0	0.695382	0.0504605	4.74743	0.782243	0	1	-0.0372717	4.72731	0.854402	0	1	-0.445747	4.92486	0.00381106	-1	0.036866	-0.417412	4.93211	0.0624046	0	0.535413	0.0565613	4.67968	0.859424	0	1	PF10693	PTHR33833,PTHR33833:SF3	0	0
Potri.001G115000	0.407035	2.72201	0.291855	0	0.892938	0.390286	2.75286	0.231726	0	0.839136	0.51243	2.7271	0.15453	0	0.596153	0.920785	2.59125	0.00754883	1	0.0404403	0.414858	2.7525	0.224466	0	0.972346	0.433953	2.33203	0.205431	0	1	-0.608529	2.82827	0.0480497	0	0.238318	-0.814355	2.97301	0.141334	0	0.771075	-0.325297	2.68474	0.621929	0	1	PF01428,PF01754	PTHR10634,PTHR10634:SF38	KOG3173	0
Potri.001G115200	4.31029	-2.32386	0.09279	0	0.503262	1.08904	-2.04571	0.577349	0	1	1.58693	-2.09901	0.39175	0	0.982177	4.19485	-2.1622	0.073246	0	0.249636	4.18082	-2.16662	0.0978273	0	0.701801	-3.24477	-2.33501	0.327665	0	1	-1.90504	-2.60676	1	0	1	-2.80269	-2.54972	0.617086	0	1	-1.81727	-2.66493	1	0	1	PF03479	PTHR31100,PTHR31100:SF15	0	0
Potri.001G115300	0	-2.98791	1	0	1	-5.13e-15	-2.91935	1	0	1	0	-2.90574	1	0	1	0	-2.8206	1	0	1	0	-2.82508	1	0	1	0	-2.65882	1	0	1	-5.13e-15	-2.72259	1	0	1	0	-2.78183	1	0	1	0	-2.7777	1	0	1	0	0	0	0
Potri.001G115400	-0.53159	0.696515	0.355042	0	0.982162	0.352847	0.30925	0.674704	0	1	0.960775	0.119269	0.171456	0	0.631836	7.18748	-0.326433	4.9e-08	1	1.1e-06	0.511483	0.267555	0.393743	0	1	0.25453	-0.070521	0.65723	0	1	1.56052	-0.47411	0.0158227	0	0.107768	2.60271	-0.646351	0.0570669	0	0.513048	3.44176	-0.714659	0.0134247	0	0.16286	PF01554	PTHR11206,PTHR11206:SF93	KOG1347	0
Potri.001G115500	-0.103982	5.95949	0.496112	0	1	-0.255487	6.06473	0.0843583	0	0.502649	-0.0350063	5.97349	0.829245	0	1	0.110456	5.91004	0.474402	0	0.949025	-0.227744	6.05244	0.140358	0	0.819183	0.141432	6.0793	0.449265	0	1	-0.144578	6.19933	0.285582	0	0.766609	0.0229035	6.13874	0.913677	0	1	0.0622916	6.11725	0.787307	0	1	PF02861	PTHR11638,PTHR11638:SF105	0	0
Potri.001G115650	0	-2.98791	1	0	1	-5.13e-15	-2.91935	1	0	1	0	-2.90574	1	0	1	0	-2.8206	1	0	1	0	-2.82508	1	0	1	0	-2.65882	1	0	1	-5.13e-15	-2.72259	1	0	1	0	-2.78183	1	0	1	0	-2.7777	1	0	1	0	0	0	0
Potri.001G115700	0	-2.98791	1	0	1	-5.13e-15	-2.91935	1	0	1	0	-2.90574	1	0	1	0	-2.8206	1	0	1	0	-2.82508	1	0	1	0	-2.65882	1	0	1	-5.13e-15	-2.72259	1	0	1	0	-2.78183	1	0	1	0	-2.7777	1	0	1	0	0	0	0
Potri.001G116000	-0.100514	3.89035	0.656838	0	1	0.0462731	3.84268	0.836655	0	1	-0.0248698	3.90143	0.914605	0	1	0.0926736	3.8524	0.674381	0	1	0.250925	3.75083	0.266907	0	1	-0.183398	3.70079	0.444637	0	1	-0.501875	3.85366	0.0166235	0	0.111741	-0.0146052	3.61521	0.977329	0	1	0.259776	3.48344	0.698525	0	1	PF06331	PTHR28580,PTHR28580:SF1	KOG3451	0
Potri.001G116100	-0.254689	4.33604	0.172979	0	0.685183	0.00578171	4.22717	0.984867	0	1	-0.0980315	4.30255	0.617237	0	1	-0.0228479	4.27184	0.906292	0	1	-0.227633	4.34873	0.222035	0	0.96826	0.337103	4.28818	0.103422	0	1	0.193367	4.33	0.294009	0	0.781756	0.645484	4.15968	0.0288115	0	0.363423	0.6953	4.13908	0.100403	0	0.556716	PF03311	PTHR12290,PTHR12290:SF18	KOG2729	0
Potri.001G116200	0	-2.98791	1	0	1	-5.13e-15	-2.91935	1	0	1	0	-2.90574	1	0	1	0	-2.8206	1	0	1	0	-2.82508	1	0	1	0	-2.65882	1	0	1	-5.13e-15	-2.72259	1	0	1	0	-2.78183	1	0	1	0	-2.7777	1	0	1	0	PTHR33270,PTHR33270:SF6	0	0
Potri.001G116300	0	-2.98791	1	0	1	-5.13e-15	-2.91935	1	0	1	0	-2.90574	1	0	1	0	-2.8206	1	0	1	0	-2.82508	1	0	1	0	-2.65882	1	0	1	-5.13e-15	-2.72259	1	0	1	0	-2.78183	1	0	1	0	-2.7777	1	0	1	PF13812,PF01535	PTHR24015,PTHR24015:SF297	0	0
Potri.001G116400	0	-2.98791	1	0	1	-5.13e-15	-2.91935	1	0	1	0	-2.90574	1	0	1	-3.63091	-2.40316	0.184941	0	0.499134	0	-2.82508	1	0	1	-3.23707	-2.33533	0.289862	0	1	-5.13e-15	-2.72259	1	0	1	0	-2.78183	1	0	1	0	-2.7777	1	0	1	PF00312	PTHR23321,PTHR23321:SF30	0	0
Potri.001G116700	0.10181	-0.774567	0.949416	0	1	-0.93294	-0.315333	0.161443	0	0.705606	-0.603347	-0.467997	0.3237	0	0.89448	-1.79389	0.237855	0.000552612	-1	0.00447402	-0.325281	-0.603528	0.659409	0	1	0.357254	-0.576533	0.625265	0	1	0.298433	-0.585917	0.770835	0	1	0.257949	-0.576684	0.859775	0	1	1.55523	-0.936659	0.251952	0	0.881935	0	0	0	0
Potri.001G117000	0.73283	0.228332	0.305831	0	0.910604	-1.01455	1.09195	0.0620412	0	0.424889	-1.10935	1.17266	0.0444123	0	0.271267	-0.464584	0.792756	0.497724	0	0.980338	-1.63113	1.48624	0.00054936	-1	0.0277588	0.742416	1.76984	0.03307	0	0.954583	0.324964	1.90778	0.44342	0	0.986526	0.593767	1.81722	0.309473	0	1	2.03668	1.41441	0.170902	0	0.73124	0	PTHR31029,PTHR31029:SF4	0	0
Potri.001G117100	-0.131987	3.03349	0.63498	0	1	0.247769	2.87718	0.346697	0	1	0.372892	2.8446	0.161187	0	0.610975	0.0408852	3.00448	0.885164	0	1	-0.065303	3.02871	0.786204	0	1	0.0683564	3.01729	0.797359	0	1	-0.0327852	3.04319	0.909664	0	1	-0.0906406	3.09599	0.844795	0	1	0.18485	2.96114	0.7391	0	1	PF01529	PTHR22883,PTHR22883:SF66	KOG1315	2.3.1.225
Potri.001G117300	0	-2.98791	1	0	1	-5.13e-15	-2.91935	1	0	1	0	-2.90574	1	0	1	0	-2.8206	1	0	1	0	-2.82508	1	0	1	0	-2.65882	1	0	1	-5.13e-15	-2.72259	1	0	1	0	-2.78183	1	0	1	0	-2.7777	1	0	1	0	0	0	0
Potri.001G117400	-0.28746	6.40382	0.0493661	0	0.350122	0.0573943	6.25078	0.680246	0	1	0.0618299	6.27151	0.69843	0	1	-0.026773	6.32243	0.853548	0	1	-0.0501803	6.30607	0.735871	0	1	-0.0355354	6.33491	0.84397	0	1	-0.0221922	6.30585	0.864194	0	1	-0.0615683	6.34957	0.745635	0	1	-0.0806135	6.35794	0.703227	0	1	PF10248	PTHR13105,PTHR13105:SF7	0	0
Potri.001G117500	-0.187127	3.23433	0.517372	0	1	-0.143109	3.2365	0.611277	0	1	0.0334354	3.17336	0.920222	0	1	0.342502	3.04307	0.220543	0	0.563988	-0.0204393	3.17929	0.953089	0	1	-0.402824	3.38911	0.125417	0	1	-0.53226	3.44031	0.0165442	0	0.111375	-0.571585	3.4886	0.15329	0	0.795062	-0.255988	3.30912	0.679903	0	1	PF00472	PTHR11075	KOG3429	3.1.1.29
Potri.001G117600	-2.54385	-2.18144	0.0985983	0	0.518716	-3.18097	-1.8579	0.0729916	0	0.465823	-3.43512	-1.68659	0.0178381	0	0.147081	-5.96123	0.125829	8.43e-12	-1	3.59e-10	-0.106252	-2.60278	1	0	1	1.79684	-2.54487	1	0	1	-4.29778	-1.02387	0.000700552	-1	0.0100598	-4.08964	-1.17441	0.0379887	0	0.418256	-5.79937	0.125252	0.000414944	-1	0.0135014	PF07279	PTHR33593,PTHR33593:SF2	0	0
Potri.001G117700	-0.401927	3.81949	0.0828417	0	0.471765	-0.0719153	3.66748	0.768779	0	1	-0.127138	3.72086	0.598745	0	1	-0.279966	3.81045	0.227074	0	0.575763	-0.111428	3.69142	0.626435	0	1	-0.184498	3.82739	0.387263	0	1	-0.400647	3.92264	0.0398089	0	0.207574	-0.0326439	3.74964	0.934271	0	1	-0.739968	4.14543	0.0622689	0	0.428117	PF08669	PTHR22602,PTHR22602:SF0	KOG2929	0
Potri.001G117800	0.0699157	3.86207	0.765244	0	1	-0.135042	3.99164	0.543982	0	1	-0.199926	4.04778	0.379577	0	0.964007	-0.241368	4.07595	0.253999	0	0.626245	0.170504	3.84373	0.429333	0	1	-0.483669	4.00182	0.0404944	0	1	-0.0617926	3.75176	0.775223	0	1	0.0571059	3.71606	0.890447	0	1	-0.57392	4.0552	0.141122	0	0.665844	PF08263,PF07714	PTHR27006,PTHR27006:SF43	KOG1187	2.7.11.1
Potri.001G117900	-0.250443	8.43102	0.149435	0	0.638618	-0.130242	8.39162	0.428719	0	1	0.25071	8.23086	0.204176	0	0.697387	0.548038	8.11207	0.00168898	1	0.011577	0.344457	8.16721	0.0654943	0	0.581129	-0.245962	8.09869	0.326362	0	1	-0.73082	8.35882	7.71e-06	-1	0.000259746	-0.593526	8.29933	0.000920431	-1	0.0467777	-0.604055	8.304	0.00268376	0	0.053563	PF13405,PF13499	PTHR23050,PTHR23050:SF214	KOG0027	0
Potri.001G118000	-0.175732	5.03412	0.336072	0	0.958262	-0.136261	5.03826	0.455158	0	1	-0.283581	5.14238	0.146284	0	0.577332	-0.293162	5.15644	0.111051	0	0.342941	0.14263	4.90389	0.447714	0	1	-0.0693823	4.85223	0.716571	0	1	-0.486682	5.05734	0.00296688	-1	0.030275	-0.360019	5.0093	0.137494	0	0.764555	-0.138526	4.88739	0.674181	0	1	PF00561	PTHR15913,PTHR15913:SF0	0	0
Potri.001G118200	0.323625	4.67245	0.0739319	0	0.443488	0.36494	4.68088	0.0414975	0	0.333991	0.0784346	4.83472	0.678548	0	1	-0.265155	5.01779	0.138143	0	0.402418	0.159462	4.77575	0.368351	0	1	-0.0239963	4.6926	0.906572	0	1	-0.127843	4.72323	0.409222	0	0.940452	0.0113225	4.67626	0.968315	0	1	-0.150928	4.75713	0.643921	0	1	PF02727,PF02728,PF01179	PTHR10638,PTHR10638:SF38	0	1.4.3.21
Potri.001G118300	0.493701	4.72977	0.00915163	0	0.118552	0.651673	4.69288	0.000248401	1	0.00940655	0.766163	4.67213	8.12e-05	1	0.00236941	0.906887	4.63114	3.65e-06	1	5.36e-05	0.184291	4.89432	0.313436	0	1	0.0797048	4.74712	0.741523	0	1	0.562986	4.5114	0.00459311	1	0.042565	0.517823	4.55224	0.0938722	0	0.647784	0.714128	4.47382	0.0221106	0	0.227046	PF02727,PF02728,PF01179	PTHR10638,PTHR10638:SF39	0	1.4.3.21
Potri.001G118600	0.0119195	1.21721	1	0	1	-0.534621	1.5226	0.294209	0	0.933324	-0.730023	1.66095	0.0937411	0	0.439876	-0.303574	1.42897	0.485897	0	0.965187	-0.0692503	1.28033	0.895435	0	1	-0.266714	1.44339	0.531313	0	1	-0.00441769	1.29157	1	0	1	0.240752	1.20142	0.83599	0	1	-0.251926	1.44036	0.743148	0	1	0	0	0	0
Potri.001G118700	-0.00643471	4.37983	0.980589	0	1	-0.271809	4.54303	0.1347	0	0.644597	0.0653956	4.39468	0.780929	0	1	0.23818	4.32294	0.238249	0	0.596944	-0.362525	4.59589	0.0620449	0	0.566623	0.284324	4.6186	0.184126	0	1	-0.237119	4.85263	0.128133	0	0.460337	-0.15036	4.82971	0.544281	0	1	0.734151	4.43214	0.0840007	0	0.504945	0	PTHR21588	0	0
Potri.001G119000	0.0643526	0.368009	0.941456	0	1	-0.76095	0.813782	0.17602	0	0.738115	-1.00361	0.986682	0.069474	0	0.364454	-2.24595	1.87116	4.05e-06	-1	5.9e-05	-0.641886	0.744677	0.27965	0	1	0.286083	0.894499	0.502074	0	1	-0.0328454	1.00301	1	0	1	-0.000244234	1.00237	1	0	1	0.402527	0.835025	0.658862	0	1	PF14368	PTHR33044,PTHR33044:SF37	0	0
Potri.001G119100	0.00507871	6.17703	0.980538	0	1	-0.167268	6.29034	0.281273	0	0.913748	-0.0460167	6.25209	0.788006	0	1	0.0687215	6.20336	0.653091	0	1	-0.169672	6.29454	0.30226	0	1	-0.0745062	6.40069	0.693682	0	1	-0.114579	6.39855	0.42879	0	0.967226	0.0403291	6.34457	0.833909	0	1	0.0915043	6.31815	0.717978	0	1	0	PTHR36333,PTHR36333:SF1	0	0
Potri.001G119200	0	-2.98791	1	0	1	-5.13e-15	-2.91935	1	0	1	0	-2.90574	1	0	1	0	-2.8206	1	0	1	0	-2.82508	1	0	1	0	-2.65882	1	0	1	-5.13e-15	-2.72259	1	0	1	0	-2.78183	1	0	1	0	-2.7777	1	0	1	PF04043	PTHR31080,PTHR31080:SF2	0	3.1.1.11
Potri.001G119300	-0.947373	-1.98663	0.579485	0	1	-1.6401	-1.64786	0.230158	0	0.836075	-0.324168	-2.09873	1	0	1	-0.158494	-2.08484	1	0	1	-1.80406	-1.55051	0.0470247	0	0.489208	-0.611488	-0.817867	0.382459	0	1	-0.655548	-0.845555	0.491915	0	1	1.25431	-1.44432	0.470204	0	1	5.17302	-1.71744	0.0157454	0	0.181791	PF04043	PTHR31080,PTHR31080:SF8	0	3.1.1.11
Potri.001G119400	0	-2.98791	1	0	1	-5.13e-15	-2.91935	1	0	1	0	-2.90574	1	0	1	0	-2.8206	1	0	1	0	-2.82508	1	0	1	0	-2.65882	1	0	1	-5.13e-15	-2.72259	1	0	1	0	-2.78183	1	0	1	0	-2.7777	1	0	1	0	0	0	0
Potri.001G119500	0.047895	7.3185	0.765878	0	1	0.0728807	7.33115	0.628999	0	1	0.306017	7.24738	0.0721679	0	0.373808	-0.0474456	7.4249	0.772142	0	1	-0.0032969	7.37222	0.985151	0	1	-0.0234461	7.37155	0.899169	0	1	0.208284	7.23693	0.11288	0	0.426515	0.188542	7.27052	0.28589	0	1	0.127899	7.29748	0.537564	0	1	PF13371,PF00515,PF13414	PTHR22904,PTHR22904:SF371	0	0
Potri.001G119700	0.602244	3.29799	0.0146421	0	0.164703	0.157896	3.51581	0.494669	0	1	0.214113	3.51297	0.393926	0	0.98533	0.535523	3.38538	0.0199068	0	0.0892386	-0.0521474	3.62058	0.805624	0	1	0.294558	3.49752	0.213308	0	1	0.285317	3.47807	0.164367	0	0.542915	-0.133576	3.70251	0.711133	0	1	0.254634	3.51324	0.596164	0	1	PF00494	PTHR21181,PTHR21181:SF13	KOG4411	0
Potri.001G119900	-4.16796	-1.29957	0.000812699	-1	0.0214538	-4.25852	-1.21802	0.00161932	-1	0.0387034	-4.2333	-1.20794	0.000555771	-1	0.0109977	-5.74072	-0.0484919	2.24e-06	-1	3.48e-05	-3.4553	-1.70269	0.00512754	0	0.130862	-0.59877	-0.815409	0.37774	0	1	-0.942085	-0.688658	0.211201	0	0.635066	-0.0399805	-1.07496	1	0	1	-1.84418	-0.133493	0.166789	0	0.722458	PF02519	PTHR31374,PTHR31374:SF20	0	0
Potri.001G120100	0	-2.98791	1	0	1	-5.13e-15	-2.91935	1	0	1	0	-2.90574	1	0	1	0	-2.8206	1	0	1	0	-2.82508	1	0	1	0	-2.65882	1	0	1	-5.13e-15	-2.72259	1	0	1	0	-2.78183	1	0	1	0	-2.7777	1	0	1	0	PTHR14136	0	0
Potri.001G120400	-0.0454118	6.70659	0.752374	0	1	0.0124976	6.703	0.926438	0	1	-0.174275	6.82295	0.253391	0	0.789779	-0.14828	6.8171	0.297916	0	0.697378	0.0663894	6.67909	0.654307	0	1	-0.0680372	6.66581	0.707466	0	1	-0.16504	6.69372	0.185302	0	0.59006	-0.171359	6.7212	0.325773	0	1	-0.308324	6.79363	0.14823	0	0.682076	PF00923	PTHR10683,PTHR10683:SF10	KOG2772	2.2.1.2
Potri.001G120500	-0.365514	3.41909	0.236087	0	0.796785	0.302931	3.11036	0.287924	0	0.923481	0.49233	3.05551	0.146486	0	0.577408	0.724513	2.97825	0.0145877	0	0.0696127	0.875588	2.89687	0.00390886	0	0.110451	0.121726	2.33201	0.68776	0	1	0.124183	2.30819	0.709425	0	1	-0.0983204	2.43787	0.862347	0	1	1.07623	1.95986	0.333352	0	0.993854	PF02358	PTHR10788,PTHR10788:SF38	0	3.1.3.12
Potri.001G120600	0	-2.98791	1	0	1	-5.13e-15	-2.91935	1	0	1	0	-2.90574	1	0	1	0	-2.8206	1	0	1	0	-2.82508	1	0	1	0	-2.65882	1	0	1	-5.13e-15	-2.72259	1	0	1	0	-2.78183	1	0	1	0	-2.7777	1	0	1	0	0	0	0
Potri.001G120700	1.73976	-0.936817	0.17315	0	0.685606	1.92315	-0.926163	0.130575	0	0.635057	1.48557	-0.828794	0.253167	0	0.789339	4.22004	-1.03162	0.00589914	1	0.0331027	4.16869	-1.03633	0.00542071	0	0.135518	-1.76683	-2.15423	0.492322	0	1	-2.45593	-1.98443	0.157713	0	0.527428	1.9464	-2.66346	1	0	1	1.94314	-2.65876	1	0	1	PF14144	PTHR22952,PTHR22952:SF17	0	0
Potri.001G120800	-0.198953	4.34532	0.378867	0	1	-0.202423	4.37269	0.251756	0	0.875965	0.139873	4.22538	0.48414	0	1	0.5707	4.04813	0.00489707	1	0.0283654	-0.18995	4.36886	0.296521	0	1	0.177363	4.36259	0.434899	0	1	-0.0239222	4.43698	0.882924	0	1	-0.218039	4.56061	0.418961	0	1	0.472132	4.23128	0.19105	0	0.773747	PF03016	PTHR11062,PTHR11062:SF58	KOG1021	0
Potri.001G121000	0.0854372	4.56108	0.639074	0	1	0.0855044	4.58609	0.607158	0	1	0.206799	4.553	0.274544	0	0.81771	0.151779	4.5871	0.386719	0	0.824869	0.0616039	4.6011	0.722307	0	1	-0.125886	4.62058	0.523257	0	1	-0.150951	4.61076	0.397983	0	0.924515	0.0328148	4.54212	0.89752	0	1	0.527518	4.31821	0.224086	0	0.835609	PF07992	PTHR23023,PTHR23023:SF94	KOG1399	0
Potri.001G121100	-0.214836	4.69761	0.227542	0	0.783596	-0.301325	4.76974	0.0844955	0	0.503141	-0.54401	4.93237	0.00550766	0	0.0631822	-0.611784	4.97964	0.000390082	-1	0.00329739	0.0896638	4.57151	0.615052	0	1	-0.395399	4.722	0.0560687	0	1	-0.48113	4.74847	0.0014668	-1	0.017601	-0.620028	4.85493	0.00524383	0	0.141294	-0.830515	4.9841	0.00149568	-1	0.0349507	PF13738,PF00743	PTHR23023,PTHR23023:SF94	KOG1399	0
Potri.001G121200	0.63289	4.12416	0.00402089	0	0.0683408	0.615295	4.158	0.0031915	0	0.0628783	0.171991	4.37027	0.38572	0	0.973137	0.371053	4.28834	0.0903847	0	0.293049	0.148773	4.36113	0.4327	0	1	0.286695	4.13757	0.168583	0	1	0.507746	4.02014	0.0212097	0	0.133278	0.226465	4.16396	0.429975	0	1	0.424267	4.07581	0.247363	0	0.874459	PF05904	PTHR33167,PTHR33167:SF13	0	0
Potri.001G121600	-0.210122	1.55664	0.665344	0	1	-0.958881	2.01284	0.0067895	0	0.106934	-1.14659	2.16133	0.00116909	-1	0.019606	-0.461535	1.74742	0.360389	0	0.793414	-1.30786	2.24044	8.94e-05	-1	0.00737277	0.398824	2.56306	0.174609	0	1	-0.267409	2.85511	0.301049	0	0.79311	-0.0196691	2.74857	0.974453	0	1	1.2646	2.25025	0.149357	0	0.683515	0	PTHR31681	0	0
Potri.001G121800	0	-2.98791	1	0	1	-5.13e-15	-2.91935	1	0	1	0	-2.90574	1	0	1	0	-2.8206	1	0	1	0	-2.82508	1	0	1	0	-2.65882	1	0	1	-5.13e-15	-2.72259	1	0	1	0	-2.78183	1	0	1	0	-2.7777	1	0	1	PF14547	PTHR31731,PTHR31731:SF8	0	0
Potri.001G121900	-0.702786	1.54748	0.221159	0	0.77779	0.829557	0.843928	0.0988804	0	0.547924	1.97636	0.573518	0.00378861	1	0.0475374	2.03119	0.600534	0.0182042	0	0.083045	0.127659	1.12719	0.803866	0	1	-0.0581118	1.09476	0.966897	0	1	1.45227	0.539905	0.00322854	1	0.0323457	1.20977	0.613172	0.130729	0	0.749528	1.48644	0.543888	0.209268	0	0.807916	PF14547	PTHR31731,PTHR31731:SF26	0	0
Potri.001G122100	0	-2.98791	1	0	1	-5.13e-15	-2.91935	1	0	1	0	-2.90574	1	0	1	0	-2.8206	1	0	1	-1.97306	-2.7086	1	0	1	1.83736	-2.54322	1	0	1	1.87305	-2.60682	1	0	1	1.94087	-2.66376	1	0	1	1.93732	-2.65918	1	0	1	PF14547	PTHR31731	0	0
Potri.001G122200	-0.37163	3.89925	0.116934	0	0.565438	-0.43009	3.95696	0.0541023	0	0.391722	-0.45202	3.99515	0.0560847	0	0.318083	-0.347006	3.94451	0.134034	0	0.393535	-0.595009	4.05623	0.0292591	0	0.379455	0.0161668	4.3023	0.96348	0	1	-0.173439	4.37604	0.458654	0	1	0.245734	4.19375	0.499809	0	1	0.539208	4.06543	0.206096	0	0.802991	0	PTHR36401	0	0
Potri.001G122300	0	-2.98791	1	0	1	-5.13e-15	-2.91935	1	0	1	0	-2.90574	1	0	1	0	-2.8206	1	0	1	0	-2.82508	1	0	1	0	-2.65882	1	0	1	-5.13e-15	-2.72259	1	0	1	0	-2.78183	1	0	1	0	-2.7777	1	0	1	0	0	0	0
Potri.001G122400	0.434947	6.32676	0.00943055	0	0.120908	0.0152119	6.54518	0.913341	0	1	0.397522	6.3921	0.0142765	0	0.125883	0.9872	6.17577	4.48e-10	1	1.45e-08	-0.130892	6.62241	0.412865	0	1	0.0138658	6.66556	0.942829	0	1	0.141372	6.58089	0.30434	0	0.798303	0.342537	6.513	0.175697	0	0.840418	0.538433	6.42871	0.0188601	0	0.204683	PF02866,PF00056	PTHR11540,PTHR11540:SF3	0	1.1.1.27
Potri.001G122500	0	-2.98791	1	0	1	-3.17737	-2.5973	0.32231	0	0.971605	0	-2.90574	1	0	1	0	-2.8206	1	0	1	-2.69824	-2.60314	0.566317	0	1	-0.673325	-2.15812	1	0	1	-1.30911	-2.05938	0.582269	0	1	2.62917	-2.56234	0.612728	0	1	2.62202	-2.56044	0.61886	0	1	0	0	0	0
Potri.001G122550	0	-2.98791	1	0	1	-5.13e-15	-2.91935	1	0	1	0	-2.90574	1	0	1	0	-2.8206	1	0	1	0	-2.82508	1	0	1	0	-2.65882	1	0	1	-5.13e-15	-2.72259	1	0	1	0	-2.78183	1	0	1	0	-2.7777	1	0	1	0	0	0	0
Potri.001G122600	-2.13013	-0.650162	0.132063	0	0.600985	-3.5565	0.356961	2.69e-07	-1	3.45e-05	-2.75571	-0.257653	0.00515275	0	0.0599432	-1.78489	-0.904359	0.110423	0	0.34174	-0.67238	-1.45341	0.529037	0	1	1.24987	-1.48976	0.171103	0	1	-1.39314	-0.607523	0.065647	0	0.29518	-0.711071	-0.932243	0.643004	0	1	0.609986	-1.4107	0.695227	0	1	0	PTHR34961,PTHR34961:SF1	0	0
Potri.001G122900	0	-2.98791	1	0	1	-5.13e-15	-2.91935	1	0	1	0	-2.90574	1	0	1	0	-2.8206	1	0	1	0	-2.82508	1	0	1	0	-2.65882	1	0	1	-5.13e-15	-2.72259	1	0	1	0	-2.78183	1	0	1	0	-2.7777	1	0	1	0	0	0	0
Potri.001G123000	-0.0908673	3.44631	0.762941	0	1	-0.0598969	3.45513	0.824244	0	1	0.0192773	3.44169	0.956979	0	1	0.425364	3.26897	0.131847	0	0.389534	0.224369	3.32661	0.479031	0	1	-0.300086	3.35253	0.447529	0	1	-0.702089	3.56234	0.00982475	0	0.0755006	-0.00880412	3.19994	0.98733	0	1	0.48268	2.97613	0.513492	0	1	PF15054	PTHR33528,PTHR33528:SF3	0	0
Potri.001G123100	0.0223795	2.64718	0.96213	0	1	0.352575	2.52188	0.249603	0	0.872502	-0.0267044	2.72123	0.943877	0	1	0.143741	2.64989	0.669399	0	1	0.415195	2.50394	0.145786	0	0.831432	0.275613	2.14959	0.359353	0	1	-0.171147	2.33544	0.58837	0	1	-0.438341	2.50319	0.478335	0	1	-0.361487	2.45896	0.563473	0	1	0	PTHR35307,PTHR35307:SF1	0	0
Potri.001G123200	0.0892521	4.47671	0.632006	0	1	0.406073	4.35916	0.0307675	0	0.278028	0.286149	4.4355	0.128114	0	0.536098	0.335994	4.42227	0.0582812	0	0.209103	0.0980494	4.50238	0.601323	0	1	0.186806	4.35043	0.422944	0	1	0.131043	4.35304	0.471479	0	1	-0.0938033	4.4892	0.743298	0	1	0.217071	4.33601	0.513747	0	1	0	PTHR31861,PTHR31861:SF15	0	0
Potri.001G123300	-3.88144	-2.48279	0.223277	0	0.780306	-4.91929	-1.98128	0.0124022	0	0.15783	-3.55485	-2.49009	0.202855	0	0.697113	-3.24427	-2.49726	0.313841	0	0.721521	-5.68395	-1.49888	0.000307655	-1	0.0184808	0.962091	-1.00627	0.254267	0	1	-0.62247	-0.503896	0.571012	0	1	1.36988	-1.16204	0.313283	0	1	5.61097	-1.46045	0.00699529	0	0.103817	0	PTHR33168,PTHR33168:SF5	0	0
Potri.001G123500	0.180877	7.2127	0.25952	0	0.840272	0.301603	7.18388	0.0575975	0	0.406543	0.10036	7.29913	0.577424	0	1	0.0317386	7.33852	0.846938	0	1	0.227008	7.21852	0.204474	0	0.937323	0.0174341	7.07785	0.939437	0	1	0.509045	6.83256	0.000634056	1	0.00927229	0.397518	6.90329	0.0306912	0	0.374591	0.0228142	7.07526	0.913347	0	1	PF00564,PF07714	PTHR23257,PTHR23257:SF537	KOG0192	2.7.11.1
Potri.001G123600	0.219174	5.71497	0.207867	0	0.754171	0.212824	5.74253	0.20041	0	0.78795	0.364927	5.69939	0.0510493	0	0.298715	0.607467	5.60825	0.000724658	1	0.00564568	-0.25368	5.98041	0.175993	0	0.897088	0.0766114	6.05021	0.698352	0	1	0.426437	5.86812	0.00521488	1	0.0470841	0.372452	5.91559	0.05963	0	0.522782	0.626126	5.8091	0.00668787	0	0.100384	PF03144,PF00679,PF14492,PF03764,PF00009	PTHR23115,PTHR23115:SF162	0	3.6.5.3
Potri.001G123900	0	-2.98791	1	0	1	-5.13e-15	-2.91935	1	0	1	0	-2.90574	1	0	1	0	-2.8206	1	0	1	0	-2.82508	1	0	1	0	-2.65882	1	0	1	-5.13e-15	-2.72259	1	0	1	0	-2.78183	1	0	1	0	-2.7777	1	0	1	0	PTHR34961,PTHR34961:SF1	0	0
Potri.001G124100	0.0901535	2.55582	0.793015	0	1	0.0735533	2.59093	0.805687	0	1	-0.0734983	2.68444	0.806532	0	1	-0.209053	2.76063	0.473339	0	0.947869	-0.0211907	2.63943	0.951061	0	1	0.0317846	2.62474	0.908174	0	1	0.180588	2.53128	0.510768	0	1	-0.0191252	2.64795	0.973698	0	1	0.185011	2.55048	0.770983	0	1	PF15054	PTHR33528	0	0
Potri.001G124250	0	-2.98791	1	0	1	-5.13e-15	-2.91935	1	0	1	0	-2.90574	1	0	1	0	-2.8206	1	0	1	0	-2.82508	1	0	1	0	-2.65882	1	0	1	-5.13e-15	-2.72259	1	0	1	0	-2.78183	1	0	1	0	-2.7777	1	0	1	0	0	0	0
Potri.001G124300	-0.105936	6.0306	0.458331	0	1	-0.0781681	6.0422	0.565764	0	1	0.0846015	5.98434	0.588433	0	1	0.169665	5.95118	0.24517	0	0.609767	-0.132993	6.07239	0.366702	0	1	0.106882	6.07125	0.5531	0	1	0.0918495	6.0558	0.501102	0	1	0.00739148	6.12115	0.969555	0	1	0.179912	6.03633	0.412589	0	1	PF03194	PTHR12375,PTHR12375:SF18	KOG0796	0
Potri.001G124500	-0.0702856	5.91208	0.683832	0	1	0.0120882	5.89522	0.939728	0	1	-0.0594619	5.9562	0.73635	0	1	-0.420694	6.15984	0.0100512	0	0.0512829	0.087334	5.86196	0.595737	0	1	-0.0478156	5.82785	0.822876	0	1	-0.567802	6.09197	7.27e-06	-1	0.000246553	-0.272929	5.94829	0.143356	0	0.774557	-0.215847	5.91552	0.488011	0	1	PF04749	PTHR15907,PTHR15907:SF35	0	0
Potri.001G124700	0.635241	-0.0369876	0.406877	0	1	-0.130896	0.309936	0.896718	0	1	-0.511019	0.509342	0.522724	0	1	0.351624	0.138376	0.669201	0	1	-0.687014	0.590669	0.351991	0	1	0.594076	0.641914	0.335496	0	1	-0.295035	0.993966	0.567448	0	1	0.733868	0.569473	0.532992	0	1	0.322421	0.727549	0.815435	0	1	PF01221	PTHR11886,PTHR11886:SF56	KOG3430	3.6.4.2
Potri.001G125100	0	-2.98791	1	0	1	-1.87373	-2.804	1	0	1	-2.68983	-2.68246	0.573927	0	1	-1.94084	-2.70451	1	0	1	0	-2.82508	1	0	1	0	-2.65882	1	0	1	-5.13e-15	-2.72259	1	0	1	0	-2.78183	1	0	1	0	-2.7777	1	0	1	0	0	0	0
Potri.001G125200	0.352615	4.59609	0.0849442	0	0.478912	0.35523	4.62111	0.0654195	0	0.437801	0.167733	4.72771	0.44626	0	1	0.213999	4.71342	0.263301	0	0.638049	-0.18236	4.88146	0.305708	0	1	0.382179	4.77969	0.121457	0	1	0.935984	4.54391	1.01e-07	1	7.35e-06	0.687356	4.6557	0.00672764	0	0.163527	0.537583	4.7135	0.122904	0	0.619577	PF05178,PF12936	PTHR14490	KOG2409	0
Potri.001G125300	0	-2.98791	1	0	1	-5.13e-15	-2.91935	1	0	1	0	-2.90574	1	0	1	0	-2.8206	1	0	1	0	-2.82508	1	0	1	0	-2.65882	1	0	1	-5.13e-15	-2.72259	1	0	1	0	-2.78183	1	0	1	0	-2.7777	1	0	1	PF04054	PTHR13162	0	0
Potri.001G125400	0	-2.98791	1	0	1	-5.13e-15	-2.91935	1	0	1	0	-2.90574	1	0	1	0	-2.8206	1	0	1	-1.92049	-2.70983	1	0	1	1.79687	-2.54487	1	0	1	1.81621	-2.60802	1	0	1	1.865	-2.66782	1	0	1	1.85993	-2.66485	1	0	1	PF00248	PTHR11732,PTHR11732:SF230	KOG1577	0
Potri.001G125466	0	-2.98791	1	0	1	-5.13e-15	-2.91935	1	0	1	0	-2.90574	1	0	1	0	-2.8206	1	0	1	0	-2.82508	1	0	1	0	-2.65882	1	0	1	-5.13e-15	-2.72259	1	0	1	0	-2.78183	1	0	1	0	-2.7777	1	0	1	PF03547	PTHR31651,PTHR31651:SF4	0	0
Potri.001G125532	0	-2.98791	1	0	1	-5.13e-15	-2.91935	1	0	1	0	-2.90574	1	0	1	0	-2.8206	1	0	1	0	-2.82508	1	0	1	0	-2.65882	1	0	1	-5.13e-15	-2.72259	1	0	1	0	-2.78183	1	0	1	0	-2.7777	1	0	1	0	PTHR31651,PTHR31651:SF4	0	0
Potri.001G125700	-0.107438	5.24462	0.518154	0	1	-0.187538	5.31174	0.23323	0	0.842942	-0.0566033	5.26851	0.758283	0	1	-0.0468445	5.27184	0.784363	0	1	-0.220334	5.33238	0.231616	0	0.986916	0.255171	5.30358	0.224327	0	1	0.254012	5.28084	0.141993	0	0.492617	-0.0229634	5.43827	0.916053	0	1	-0.0437682	5.44683	0.859562	0	1	PF13207	PTHR33477,PTHR33477:SF2	0	0
Potri.001G125800	0.559105	2.1402	0.107733	0	0.543347	-0.0301929	2.42785	0.934429	0	1	-0.4498	2.67427	0.0996152	0	0.456983	-0.356251	2.62919	0.199335	0	0.524534	0.0353698	2.40338	0.922785	0	1	0.27911	2.24971	0.44718	0	1	0.365896	2.18857	0.345508	0	0.856985	0.254035	2.2527	0.72676	0	1	0.8673	2.00871	0.28595	0	0.925833	0	PTHR24006	KOG1947	0
Potri.001G125900	-3.88144	-2.48279	0.223234	0	0.780306	-5.13e-15	-2.91935	1	0	1	0	-2.90574	1	0	1	-1.94065	-2.70452	1	0	1	0	-2.82508	1	0	1	0	-2.65882	1	0	1	-5.13e-15	-2.72259	1	0	1	0	-2.78183	1	0	1	0	-2.7777	1	0	1	PF13912	PTHR26374,PTHR26374:SF175	0	0
Potri.001G126000	0	-2.98791	1	0	1	-5.13e-15	-2.91935	1	0	1	0	-2.90574	1	0	1	0	-2.8206	1	0	1	0	-2.82508	1	0	1	0	-2.65882	1	0	1	-5.13e-15	-2.72259	1	0	1	0	-2.78183	1	0	1	0	-2.7777	1	0	1	PF04484	PTHR31807,PTHR31807:SF10	0	0
Potri.001G126200	0.106037	4.76787	0.548279	0	1	0.203987	4.74762	0.224044	0	0.826801	0.198758	4.77314	0.353684	0	0.939091	0.202487	4.77975	0.27619	0	0.661155	0.186428	4.75869	0.278697	0	1	-0.0786155	4.68891	0.686536	0	1	0.0993668	4.57839	0.54104	0	1	0.0795562	4.61132	0.774095	0	1	0.37873	4.47291	0.212407	0	0.81396	PF04506	PTHR13117	KOG2864	0
Potri.001G126300	-0.423433	3.74782	0.0582581	0	0.387395	-0.560811	3.85262	0.0139012	0	0.169687	-0.163495	3.65588	0.47478	0	1	-0.268858	3.71993	0.214581	0	0.552665	0.134064	3.48826	0.586613	0	1	-0.253262	3.53736	0.322502	0	1	-0.717471	3.78123	0.00231133	-1	0.0250244	-0.710009	3.8013	0.038565	0	0.421095	-0.78915	3.84873	0.0946858	0	0.539462	0	PTHR33625,PTHR33625:SF3	0	0
Potri.001G126400	0.289212	5.53104	0.0870276	0	0.484858	0.1739	5.61064	0.283867	0	0.918009	0.0266557	5.70332	0.885702	0	1	0.0222552	5.71179	0.899226	0	1	-0.0513426	5.72152	0.768119	0	1	0.132282	5.6691	0.572074	0	1	0.590264	5.4467	0.000183422	1	0.00343867	0.628497	5.45529	0.0511289	0	0.485301	0.691036	5.42959	0.00321711	0	0.0610582	PF00013,PF00076,PF16275	PTHR11208,PTHR11208:SF45	KOG0119	0
Potri.001G126600	0	-2.98791	1	0	1	-5.13e-15	-2.91935	1	0	1	0	-2.90574	1	0	1	0	-2.8206	1	0	1	0	-2.82508	1	0	1	0	-2.65882	1	0	1	-5.13e-15	-2.72259	1	0	1	0	-2.78183	1	0	1	0	-2.7777	1	0	1	PF14226	PTHR10209,PTHR10209:SF102	KOG0143	1.14.11.13
Potri.001G126750	0	-2.98791	1	0	1	-5.13e-15	-2.91935	1	0	1	0	-2.90574	1	0	1	-1.94084	-2.70451	1	0	1	-4.19991	-2.23631	0.0782264	0	0.631902	4.02854	-2.07586	0.0644451	0	1	4.06784	-2.13807	0.0812852	0	0.340937	4.15033	-2.189	0.138336	0	0.76489	4.14519	-2.18496	0.148582	0	0.682244	0	0	0	0
Potri.001G126900	0	-2.98791	1	0	1	-5.13e-15	-2.91935	1	0	1	0	-2.90574	1	0	1	0	-2.8206	1	0	1	0	-2.82508	1	0	1	0	-2.65882	1	0	1	-5.13e-15	-2.72259	1	0	1	0	-2.78183	1	0	1	0	-2.7777	1	0	1	0	0	0	0
Potri.001G127100	0.185368	6.06009	0.227981	0	0.784082	-0.0832038	6.21786	0.546001	0	1	0.0438461	6.17711	0.788054	0	1	0.500354	5.97818	0.000568307	1	0.00458295	0.0205474	6.16742	0.892124	0	1	-0.130811	6.20999	0.467523	0	1	0.156521	6.04506	0.260367	0	0.722028	-0.213795	6.25534	0.271595	0	0.9828	-0.218382	6.2564	0.358198	0	1	PF13639	PTHR14155,PTHR14155:SF153	KOG1493	0
Potri.001G127200	0	-2.98791	1	0	1	-5.13e-15	-2.91935	1	0	1	0	-2.90574	1	0	1	0	-2.8206	1	0	1	0	-2.82508	1	0	1	0	-2.65882	1	0	1	-5.13e-15	-2.72259	1	0	1	0	-2.78183	1	0	1	0	-2.7777	1	0	1	0	0	0	3.1.1.11
Potri.001G127400	0	-2.98791	1	0	1	-5.13e-15	-2.91935	1	0	1	0	-2.90574	1	0	1	0	-2.8206	1	0	1	0	-2.82508	1	0	1	0	-2.65882	1	0	1	-5.13e-15	-2.72259	1	0	1	0	-2.78183	1	0	1	0	-2.7777	1	0	1	PF02458	PTHR31642,PTHR31642:SF36	0	2.3.1.232,2.3.1.196
Potri.001G127500	0	-2.98791	1	0	1	-5.13e-15	-2.91935	1	0	1	0	-2.90574	1	0	1	0	-2.8206	1	0	1	0	-2.82508	1	0	1	0	-2.65882	1	0	1	-5.13e-15	-2.72259	1	0	1	0	-2.78183	1	0	1	0	-2.7777	1	0	1	PF04043	PTHR31707,PTHR31707:SF63	0	3.1.1.11
Potri.001G127600	-0.361443	-0.546627	0.77151	0	1	-1.77719	0.278599	0.0184501	0	0.200261	-1.74184	0.280672	0.0147554	0	0.128686	-1.59453	0.179833	0.026607	0	0.112522	-0.25569	-0.573692	0.810422	0	1	-0.473215	-0.241121	0.437824	0	1	-0.599013	-0.201475	0.327274	0	0.830806	-1.76663	0.535082	0.0331849	0	0.39017	0.770966	-0.738372	0.578385	0	1	PF02458	PTHR31642,PTHR31642:SF36	0	2.3.1.232,2.3.1.196
Potri.001G127900	-0.0540881	1.86033	0.898194	0	1	-0.525554	2.14231	0.0951708	0	0.536851	-0.397877	2.09459	0.198152	0	0.688062	-0.0233084	1.90979	0.974896	0	1	-1.11941	2.50569	1.88e-05	-1	0.00221083	0.490033	2.73349	0.0567671	0	1	0.00691216	2.92485	0.986104	0	1	0.228402	2.84321	0.630195	0	1	1.61693	2.3681	0.125952	0	0.627369	0	PTHR31851,PTHR31851:SF16	0	0
Potri.001G128000	0	-2.98791	1	0	1	-5.13e-15	-2.91935	1	0	1	0	-2.90574	1	0	1	0	-2.8206	1	0	1	0	-2.82508	1	0	1	0	-2.65882	1	0	1	-5.13e-15	-2.72259	1	0	1	0	-2.78183	1	0	1	0	-2.7777	1	0	1	0	0	0	0
Potri.001G128100	0.990153	0.63692	0.0340617	0	0.279995	1.90677	0.446693	0.000620486	1	0.0187952	1.50441	0.552886	0.00127538	1	0.0209876	0.93324	0.735589	0.116038	0	0.354748	0.603995	0.820912	0.14018	0	0.818478	0.855167	0.196682	0.088425	0	1	0.0851782	0.447033	0.898193	0	1	-0.22508	0.607621	0.772895	0	1	-0.0370747	0.517868	0.982211	0	1	PF02458	PTHR31642,PTHR31642:SF24	0	2.3.1.84
Potri.001G128200	0.334504	3.96827	0.143362	0	0.623931	0.209192	4.05121	0.330527	0	0.982347	0.404411	3.98687	0.067668	0	0.357924	0.0819489	4.14081	0.706189	0	1	-0.330592	4.32533	0.0886817	0	0.668694	-0.0706034	4.50356	0.74604	0	1	0.57833	4.18789	0.00409127	1	0.0389709	0.867613	4.10129	0.00419312	0	0.1231	0.751011	4.14168	0.0444089	0	0.351199	PF06813	PTHR21576,PTHR21576:SF7	0	0
Potri.001G128300	3.64821	-2.56859	0.29866	0	0.899038	-0.268231	-2.10922	1	0	1	0.408531	-2.2387	1	0	1	3.54533	-2.40453	0.263089	0	0.637752	1.53895	-2.32107	0.527626	0	1	1.83736	-2.54322	1	0	1	-0.0088026	-2.50018	1	0	1	-2.90513	-1.7969	0.144992	0	0.779013	1.93732	-2.65918	1	0	1	PF00534,PF13439	PTHR12526,PTHR12526:SF316	0	0
Potri.001G128500	-3.09555	-1.8472	0.166327	0	0.672539	1.85731	-2.80417	1	0	1	-0.013044	-2.68367	1	0	1	-2.13755	-2.23344	0.418827	0	0.873	1.78843	-2.7104	1	0	1	-3.9077	-2.15401	0.158811	0	1	-1.87603	-2.60738	1	0	1	0	-2.78183	1	0	1	0	-2.7777	1	0	1	PF07714	PTHR27001,PTHR27001:SF14	KOG1187	2.7.11.1
Potri.001G128600	0.0536352	2.81389	0.880761	0	1	0.023997	2.85174	0.946472	0	1	0.0317042	2.8711	0.923762	0	1	0.879136	2.53466	0.00392602	1	0.0235441	0.284564	2.73698	0.303834	0	1	-0.298969	2.73046	0.310132	0	1	0.0647254	2.52447	0.836633	0	1	0.212126	2.47617	0.739458	0	1	1.59152	2.00157	0.151512	0	0.687309	0	PTHR35692,PTHR35692:SF1	0	0
Potri.001G128800	0.0503759	4.67275	0.801209	0	1	0.136256	4.65606	0.463254	0	1	0.251252	4.62743	0.190154	0	0.671702	0.425927	4.56042	0.0304333	0	0.125214	0.336659	4.5695	0.0775727	0	0.630551	0.106235	4.32692	0.60195	0	1	-0.0937399	4.40262	0.593097	0	1	-0.371507	4.57668	0.153701	0	0.796124	-0.204702	4.48395	0.567645	0	1	PF14604	PTHR10663,PTHR10663:SF147	KOG1118	0
Potri.001G128900	0	-2.98791	1	0	1	-5.13e-15	-2.91935	1	0	1	0	-2.90574	1	0	1	0	-2.8206	1	0	1	0	-2.82508	1	0	1	0	-2.65882	1	0	1	-5.13e-15	-2.72259	1	0	1	0	-2.78183	1	0	1	0	-2.7777	1	0	1	0	PTHR30222,PTHR30222:SF3	0	0
Potri.001G129200	0	-2.98791	1	0	1	-5.13e-15	-2.91935	1	0	1	-2.66596	-2.68323	0.574826	0	1	-3.25325	-2.49685	0.312666	0	0.721241	0	-2.82508	1	0	1	-3.60351	-2.24222	0.21915	0	1	-5.13e-15	-2.72259	1	0	1	0	-2.78183	1	0	1	0	-2.7777	1	0	1	PF00646	PTHR31790,PTHR31790:SF10	0	0
Potri.001G129500	-0.657322	4.80967	0.000274579	-1	0.00937645	-0.362363	4.66265	0.0350168	0	0.30134	-0.255555	4.62813	0.19229	0	0.675325	-0.0113774	4.50921	0.958613	0	1	-0.184831	4.56883	0.441511	0	1	0.097778	4.59697	0.735114	0	1	-0.20202	4.72584	0.362407	0	0.876639	0.116259	4.58849	0.722548	0	1	0.376554	4.46756	0.371727	0	1	PF12874	PTHR21213	KOG4118	0
Potri.001G129800	-0.022046	4.96133	0.904644	0	1	0.15135	4.9036	0.38728	0	1	0.218059	4.89447	0.237411	0	0.761257	0.161255	4.92771	0.354099	0	0.783502	0.124417	4.91777	0.500387	0	1	-0.0202636	4.85095	0.921957	0	1	-0.0319595	4.83428	0.84252	0	1	-0.00476195	4.84487	0.98403	0	1	0.431445	4.64126	0.182476	0	0.759236	PF12796	PTHR24188	0	0
Potri.001G129900	-0.0980802	2.8993	0.750893	0	1	0.048653	2.85337	0.862761	0	1	-0.146187	2.9733	0.575144	0	1	-0.608398	3.23551	0.00889617	-1	0.0462187	-0.0920753	2.92524	0.7276	0	1	0.232871	2.85151	0.44688	0	1	0.675497	2.64493	0.0539926	0	0.258181	-0.0579519	2.98908	0.929923	0	1	0.896172	2.58589	0.151103	0	0.686578	PF13837	PTHR10032,PTHR10032:SF204	KOG4282	0
Potri.001G130000	0	-2.98791	1	0	1	-5.13e-15	-2.91935	1	0	1	0	-2.90574	1	0	1	0	-2.8206	1	0	1	0	-2.82508	1	0	1	0	-2.65882	1	0	1	-5.13e-15	-2.72259	1	0	1	0	-2.78183	1	0	1	0	-2.7777	1	0	1	0	0	0	0
Potri.001G130100	-0.588834	5.07714	0.000378383	-1	0.0121099	-0.209092	4.8869	0.206925	0	0.793947	-0.489015	5.06775	0.00649528	0	0.0712573	-0.183014	4.90585	0.292412	0	0.68768	-0.0913248	4.82849	0.599008	0	1	-0.0816986	4.90112	0.686237	0	1	-0.210723	4.94595	0.148179	0	0.506792	0.217504	4.75791	0.386811	0	1	0.401136	4.67375	0.30082	0	0.944391	0	PTHR21596,PTHR21596:SF8	0	0
Potri.001G130250	0	-2.98791	1	0	1	-5.13e-15	-2.91935	1	0	1	0	-2.90574	1	0	1	0	-2.8206	1	0	1	0	-2.82508	1	0	1	0	-2.65882	1	0	1	-5.13e-15	-2.72259	1	0	1	0	-2.78183	1	0	1	0	-2.7777	1	0	1	0	0	0	0
Potri.001G130400	0.137315	2.63809	0.706162	0	1	-0.333206	2.90288	0.24364	0	0.862398	-0.0522355	2.77701	0.873183	0	1	0.348405	2.60021	0.323945	0	0.736706	0.0202043	2.72337	0.961489	0	1	-0.283022	2.84581	0.394392	0	1	-0.258846	2.81087	0.405996	0	0.935883	-0.414197	2.91639	0.459136	0	1	-0.231445	2.81561	0.724431	0	1	PF01535,PF13041	PTHR24015,PTHR24015:SF535	0	0
Potri.001G130500	-0.359277	4.88637	0.031983	0	0.269558	-0.236521	4.84404	0.195253	0	0.778438	-0.242773	4.87182	0.19497	0	0.680946	-0.314518	4.9189	0.0700208	0	0.241105	-0.0991678	4.77472	0.557241	0	1	0.127934	4.74821	0.502533	0	1	0.00718199	4.78415	0.971806	0	1	-0.442137	5.04814	0.0371665	0	0.412908	-0.440905	5.04608	0.0975086	0	0.548167	PF12796	PTHR24198	0	0
Potri.001G130700	-1.12736	0.429113	0.0769506	0	0.452868	-0.0717767	-0.105933	1	0	1	-0.81158	0.297108	0.179083	0	0.648392	-0.414428	0.0956114	0.541778	0	1	0.153407	-0.178184	0.886194	0	1	-0.89344	0.203437	0.129475	0	1	-0.632468	0.0458158	0.355915	0	0.872172	0.142958	-0.29319	0.963046	0	1	0.212729	-0.332419	0.875938	0	1	PF00917	0	KOG1987	3.4.19.12
Potri.001G130800	-1.00569	-0.113857	0.254442	0	0.830833	-0.821714	-0.194339	0.362454	0	1	-0.79012	-0.184457	0.365554	0	0.95636	-0.452019	-0.352841	0.619949	0	1	-0.958105	-0.127103	0.235776	0	0.993484	-0.265552	0.376817	0.604802	0	1	-0.229869	0.337173	0.741298	0	1	1.83059	-0.315422	0.0885709	0	0.630552	0.645315	-0.00568211	0.60063	0	1	0	PTHR36890	0	0
Potri.001G130900	-0.171755	3.1507	0.557558	0	1	0.141556	3.02187	0.596136	0	1	-0.305821	3.27149	0.223868	0	0.734708	-0.326382	3.28957	0.167958	0	0.46455	0.138979	3.02804	0.630478	0	1	-0.166158	3.02798	0.620646	0	1	-0.223868	3.03678	0.416244	0	0.949912	-0.337451	3.11698	0.475058	0	1	-0.87952	3.4377	0.0981801	0	0.550066	0	PTHR36779	0	0
Potri.001G131100	0	-2.98791	1	0	1	-5.13e-15	-2.91935	1	0	1	0	-2.90574	1	0	1	0	-2.8206	1	0	1	0	-2.82508	1	0	1	0	-2.65882	1	0	1	-5.13e-15	-2.72259	1	0	1	0	-2.78183	1	0	1	0	-2.7777	1	0	1	PF01336	PTHR23273,PTHR23273:SF12	0	0
Potri.001G131200	0	-2.98791	1	0	1	-5.13e-15	-2.91935	1	0	1	0	-2.90574	1	0	1	0	-2.8206	1	0	1	0	-2.82508	1	0	1	0	-2.65882	1	0	1	-5.13e-15	-2.72259	1	0	1	0	-2.78183	1	0	1	0	-2.7777	1	0	1	0	0	0	0
Potri.001G131300	-0.329265	5.12849	0.09297	0	0.503729	-0.218247	5.09372	0.189284	0	0.767391	-0.42643	5.23357	0.0174846	0	0.145086	-0.593702	5.33923	0.000388855	-1	0.00329025	-0.0374638	5.00271	0.847914	0	1	-0.44864	5.24782	0.039838	0	1	-0.612334	5.32207	9.02e-05	-1	0.0019538	-0.678269	5.3861	0.00665836	0	0.162118	-0.739735	5.42232	0.00452881	0	0.0770041	0	PTHR31033,PTHR31033:SF6	0	0
Potri.001G131400	0.143394	6.60004	0.382247	0	1	0.634666	6.41379	0.000722266	1	0.021175	0.813804	6.36898	2.1e-05	1	0.000766554	0.845368	6.36504	1.43e-08	1	3.55e-07	0.270732	6.569	0.110198	0	0.741951	0.0429868	6.392	0.835613	0	1	0.783902	6.05269	4.5e-07	1	2.5e-05	0.711643	6.10239	0.00115329	0	0.0545963	0.531844	6.1721	0.0412256	0	0.335602	PF03141	PTHR10108,PTHR10108:SF844	0	2.1.1.41
Potri.001G131500	0.328939	2.48964	0.317191	0	0.929098	0.644575	2.38783	0.0527238	0	0.385839	0.460194	2.48458	0.14884	0	0.583006	0.350006	2.54295	0.233182	0	0.587612	-0.572005	2.97834	0.0633149	0	0.572139	-0.0438893	3.24654	0.883522	0	1	0.0707238	3.16687	0.826534	0	1	0.930548	2.83719	0.137766	0	0.764567	1.11697	2.77461	0.208546	0	0.806931	0	0	0	0
Potri.001G131600	-0.527002	1.60401	0.325623	0	0.942547	-0.136086	1.42456	0.795242	0	1	-0.542929	1.6704	0.257443	0	0.7968	-2.26921	2.88026	3.27e-10	-1	1.08e-08	0.41535	1.19386	0.380018	0	1	-0.0839707	1.01446	0.875043	0	1	-0.841005	1.39724	0.0159674	0	0.108562	-0.585633	1.27741	0.434467	0	1	-2.02875	2.25054	0.0111817	0	0.144505	0	0	0	0
Potri.001G131700	-3.69843	-2.56638	0.226589	0	0.783169	-5.13e-15	-2.91935	1	0	1	-4.61748	-2.1005	0.0385748	0	0.248647	-4.38482	-2.15387	0.0465844	0	0.17557	-1.92048	-2.70983	1	0	1	-2.59721	-1.91905	0.239096	0	1	1.81623	-2.60802	1	0	1	-3.64403	-1.41768	0.0598453	0	0.524109	0.00552413	-2.55761	1	0	1	0	0	0	0
Potri.001G131900	0	-2.98791	1	0	1	-5.13e-15	-2.91935	1	0	1	0	-2.90574	1	0	1	0	-2.8206	1	0	1	0	-2.82508	1	0	1	0	-2.65882	1	0	1	-5.13e-15	-2.72259	1	0	1	0	-2.78183	1	0	1	0	-2.7777	1	0	1	0	0	0	0
Potri.001G132001	-0.414009	2.95765	0.138971	0	0.615152	-0.601326	3.09133	0.0247587	0	0.241404	-0.383659	2.99047	0.18643	0	0.66454	0.0542184	2.77321	0.871207	0	1	-0.056149	2.79707	0.837423	0	1	-0.296084	2.96546	0.208503	0	1	-0.709019	3.17971	0.00284029	-1	0.0292473	-0.137136	2.88193	0.76734	0	1	-0.346415	2.99198	0.519388	0	1	PF11947	PTHR34575,PTHR34575:SF2	0	0
Potri.001G132100	0.602846	1.99019	0.239951	0	0.804369	0.865469	1.92702	0.0292422	0	0.269691	0.89868	1.93861	0.0256664	0	0.189076	0.0226829	2.30691	0.963282	0	1	0.385358	2.11922	0.229893	0	0.98297	-0.366694	2.09312	0.273897	0	1	-0.157485	1.96078	0.625608	0	1	0.752263	1.58868	0.275909	0	0.989403	0.903046	1.53555	0.26544	0	0.897123	0	PTHR13833	0	0
Potri.001G132201	1.20498	-1.41881	0.453245	0	1	3.50738	-1.65131	0.0492418	0	0.371679	5.40949	-1.68761	0.013478	0	0.120902	1.71699	-1.41285	0.1887	0	0.506416	1.06019	-1.32781	0.54243	0	1	4.06586	-2.07302	0.0763408	0	1	4.11326	-2.13589	0.095573	0	0.381315	-2.5633	-0.476519	0.229448	0	0.934393	4.19661	-2.17591	0.166591	0	0.722252	0	PTHR37371	0	0
Potri.001G132400	0.295627	4.11443	0.160754	0	0.661467	-0.104242	4.33333	0.620301	0	1	0.265342	4.17759	0.229617	0	0.746098	0.221679	4.20532	0.270715	0	0.651529	0.219905	4.17837	0.302732	0	1	-0.0846973	4.09385	0.712155	0	1	-0.38067	4.22938	0.0579146	0	0.27111	0.140966	3.98317	0.736737	0	1	0.0975189	4.00203	0.824286	0	1	0	PTHR36778	0	0
Potri.001G132500	-0.332142	-0.373171	0.761813	0	1	0.654411	-0.751335	0.494334	0	1	-0.183865	-0.426124	0.901265	0	1	0.255827	-0.577756	0.820471	0	1	1.05432	-0.82964	0.353839	0	1	-1.21935	-0.773314	0.111602	0	1	-1.06125	-0.875036	0.229287	0	0.669878	4.91737	-1.8834	0.0473335	0	0.46705	0.222322	-1.35665	0.932313	0	1	PF04969	PTHR12356	KOG2265	0
Potri.001G132700	-0.209589	6.7342	0.147554	0	0.633045	-0.0611994	6.68183	0.647285	0	1	0.0787058	6.63624	0.623238	0	1	0.0766941	6.64509	0.604032	0	1	0.0433864	6.63209	0.775372	0	1	-0.135019	6.66508	0.486233	0	1	-0.332287	6.74896	0.0102158	0	0.0778306	-0.103628	6.65071	0.572302	0	1	-0.431562	6.82777	0.0368829	0	0.313414	PF03637	PTHR22599,PTHR22599:SF26	KOG0440	0
Potri.001G132800	0.0142945	4.54773	0.948868	0	1	0.63162	4.30076	0.00422898	0	0.0772913	0.535457	4.36356	0.0259982	0	0.190863	0.376943	4.44019	0.0805994	0	0.268127	0.615701	4.31283	0.00418641	0	0.116606	0.202247	3.86411	0.347492	0	1	0.134987	3.87238	0.51476	0	1	0.643558	3.67657	0.119483	0	0.719444	-0.371853	4.15543	0.313284	0	0.96228	PF04819	PTHR16007	0	0
Potri.001G133400	-0.932187	4.51365	3.2e-06	-1	0.000247201	-0.0846238	4.04587	0.702051	0	1	0.00699935	4.02189	0.985359	0	1	-0.363504	4.22294	0.102952	0	0.323525	0.08727	3.96297	0.691493	0	1	-0.297302	4.06039	0.160748	0	1	0.186543	3.79404	0.376537	0	0.89384	-0.240531	4.03208	0.529159	0	1	-0.230382	4.02495	0.532318	0	1	PF00249,PF14379	PTHR31499,PTHR31499:SF5	0	0
Potri.001G133600	0.126022	2.24314	0.726565	0	1	-0.223954	2.44323	0.43769	0	1	-0.0885997	2.39696	0.75357	0	1	0.503942	2.14305	0.105563	0	0.330125	-0.366402	2.52087	0.157673	0	0.859507	0.17214	2.60137	0.613988	0	1	0.303803	2.51972	0.294685	0	0.782922	0.36013	2.51458	0.472448	0	1	-0.482539	2.93467	0.50924	0	1	PF01632	PTHR36400	0	0
Potri.001G133700	0	-2.98791	1	0	1	-1.88706	-2.80368	1	0	1	-1.85807	-2.79071	1	0	1	0	-2.8206	1	0	1	0	-2.82508	1	0	1	0	-2.65882	1	0	1	-5.13e-15	-2.72259	1	0	1	0	-2.78183	1	0	1	0	-2.7777	1	0	1	0	PTHR37891,PTHR37891:SF1	0	0
Potri.001G133800	0.734087	5.54957	0.00045795	1	0.0138611	0.847191	5.5357	6.54e-05	1	0.00334214	0.462199	5.70526	0.0649983	0	0.348785	0.673759	5.626	0.00107188	1	0.00785348	0.192242	5.8043	0.388372	0	1	0.126151	5.62984	0.639469	0	1	1.20213	5.19181	7.91e-11	1	1.66e-08	1.15351	5.22931	9.61e-05	1	0.00897349	0.733096	5.37159	0.00411597	0	0.0721301	PF14703,PF13967,PF02714	PTHR13018,PTHR13018:SF47	0	0
Potri.001G134100	0.108077	5.73569	0.522538	0	1	0.066018	5.78129	0.677436	0	1	0.474697	5.6216	0.00859073	0	0.0870217	0.62347	5.57099	0.000308123	1	0.00268981	0.0234202	5.80582	0.893447	0	1	-0.0609475	5.81089	0.760655	0	1	-0.262293	5.89464	0.0508304	0	0.24758	0.0535608	5.75503	0.791195	0	1	0.0718981	5.74466	0.779293	0	1	PF04144	PTHR10687,PTHR10687:SF15	0	0
Potri.001G134200	0	-2.98791	1	0	1	-5.13e-15	-2.91935	1	0	1	0	-2.90574	1	0	1	0	-2.8206	1	0	1	0	-2.82508	1	0	1	0	-2.65882	1	0	1	-5.13e-15	-2.72259	1	0	1	0	-2.78183	1	0	1	0	-2.7777	1	0	1	0	PTHR35761	0	0
Potri.001G135000	-0.424426	4.53543	0.0320485	0	0.269952	0.123984	4.27433	0.521813	0	1	0.166284	4.27852	0.414229	0	1	0.283005	4.23409	0.151908	0	0.431427	0.145485	4.26807	0.444633	0	1	0.122655	4.12144	0.568666	0	1	-0.615492	4.49497	0.000134419	-1	0.00270538	-0.138089	4.25298	0.640357	0	1	-0.392809	4.38881	0.214962	0	0.819075	0	PTHR34196	0	0
Potri.001G135100	-0.49593	1.14147	0.243881	0	0.811929	0.13866	0.851593	0.801344	0	1	0.43616	0.753248	0.471719	0	1	0.911614	0.609114	0.0486952	0	0.181977	2.60867	0.255854	1.64e-06	1	0.000319333	-2.1529	-0.121397	0.0100199	0	0.572281	-1.98077	-0.258269	0.00129693	-1	0.0159836	-1.11521	-0.740448	0.428145	0	1	0.0543001	-1.24262	1	0	1	0	0	0	0
Potri.001G135200	0.174517	6.52121	0.208811	0	0.755747	0.144326	6.56097	0.272132	0	0.899479	0.373565	6.48068	0.0179718	0	0.147912	0.460446	6.45173	0.0046815	1	0.0273379	-0.227261	6.75156	0.117194	0	0.758968	0.147672	6.7749	0.408318	0	1	0.210145	6.72318	0.0872825	0	0.358529	0.32048	6.69689	0.0728933	0	0.577935	0.527777	6.60715	0.0126653	0	0.157264	PF01399	PTHR10539	KOG2908	0
Potri.001G135400	-0.0647116	4.2955	0.746445	0	1	-0.0772111	4.32802	0.669016	0	1	-0.0129349	4.31896	0.952035	0	1	0.138863	4.25315	0.476427	0	0.95157	-0.147903	4.36667	0.404521	0	1	-0.0106695	4.43111	0.964444	0	1	0.105049	4.35215	0.554283	0	1	0.333856	4.2713	0.246856	0	0.960088	0.0368055	4.4072	0.913552	0	1	PF14432,PF01535,PF13041	PTHR24015,PTHR24015:SF552	0	0
Potri.001G135500	0.327474	3.64351	0.140942	0	0.620125	-0.044373	3.84514	0.835407	0	1	-0.0814073	3.88716	0.711699	0	1	-0.567057	4.16118	0.00211921	-1	0.0140182	0.152243	3.75312	0.441299	0	1	-0.240444	3.78589	0.296008	0	1	-0.574475	3.95136	0.00171744	-1	0.0198525	-0.186368	3.7583	0.576413	0	1	-0.729443	4.06826	0.0766102	0	0.480739	PF08544,PF00288	PTHR31814	KOG4519	2.7.4.2
Potri.001G135600	0	-2.98791	1	0	1	-5.13e-15	-2.91935	1	0	1	0	-2.90574	1	0	1	0	-2.8206	1	0	1	0	-2.82508	1	0	1	0	-2.65882	1	0	1	-5.13e-15	-2.72259	1	0	1	0	-2.78183	1	0	1	0	-2.7777	1	0	1	0	0	0	0
Potri.001G135801	-0.418337	3.61825	0.102769	0	0.52945	-0.322379	3.58925	0.192313	0	0.773177	0.273276	3.31791	0.303553	0	0.866344	-0.097294	3.5051	0.726803	0	1	-0.152529	3.50215	0.559401	0	1	-0.087249	3.60832	0.743909	0	1	-0.274567	3.68321	0.231567	0	0.674751	-0.0863587	3.60996	0.815541	0	1	-0.199785	3.66772	0.655054	0	1	0	PTHR12377	0	0
Potri.001G136300	0.835755	2.055	0.016613	0	0.178026	0.626138	2.15988	0.0819986	0	0.495747	0.346933	2.29719	0.284261	0	0.834175	0.215804	2.36693	0.475698	0	0.950643	-0.124297	2.49772	0.661446	0	1	0.171176	2.46887	0.550599	0	1	0.895524	2.15967	0.00395648	1	0.0379734	0.370314	2.37668	0.50534	0	1	0.86503	2.18519	0.434498	0	1	PF10539	PTHR10857,PTHR10857:SF12	0	0
Potri.001G136400	0.31936	2.65153	0.388729	0	1	0.237418	2.71746	0.449807	0	1	-0.178639	2.94189	0.568156	0	1	0.170954	2.77891	0.565777	0	1	0.108709	2.7813	0.704326	0	1	-0.0371356	2.73335	0.916431	0	1	0.40401	2.51118	0.267725	0	0.736226	0.440497	2.51258	0.42686	0	1	0.559799	2.46176	0.613026	0	1	PF12695	PTHR12277,PTHR12277:SF45	KOG1552	0
Potri.001G136501	0	-2.98791	1	0	1	-5.13e-15	-2.91935	1	0	1	0	-2.90574	1	0	1	0	-2.8206	1	0	1	0	-2.82508	1	0	1	0	-2.65882	1	0	1	-5.13e-15	-2.72259	1	0	1	0	-2.78183	1	0	1	0	-2.7777	1	0	1	0	0	0	0
Potri.001G136900	-0.184934	5.51001	0.260122	0	0.840663	-0.240656	5.56533	0.118744	0	0.603781	-0.126789	5.52814	0.454668	0	1	-0.321629	5.63984	0.0414196	0	0.160152	-0.0424008	5.46339	0.804641	0	1	-0.157657	5.55131	0.431476	0	1	-0.431617	5.67942	0.0025469	-1	0.0269897	-0.371652	5.66863	0.111326	0	0.700577	-0.279473	5.61634	0.317677	0	0.969479	PF01370	PTHR12126,PTHR12126:SF5	KOG4288	0
Potri.001G137000	-0.569018	3.97661	0.00804805	0	0.108948	-0.441782	3.92773	0.0296551	0	0.271787	-0.261859	3.85224	0.238663	0	0.763162	-0.41896	3.94644	0.0367264	0	0.145422	-0.431808	3.92361	0.0351119	0	0.419307	0.15131	4.03772	0.569411	0	1	-0.435277	4.32007	0.0130575	0	0.0933612	-0.00510686	4.11364	0.988884	0	1	-0.245327	4.23561	0.514902	0	1	0	PTHR39267,PTHR39267:SF1	0	0
Potri.001G137100	-5.00375	-2.04065	0.0233721	0	0.222628	-1.88706	-2.80368	1	0	1	-1.87628	-2.7902	1	0	1	-5.92088	-1.35139	0.000382677	-1	0.00324373	-3.19183	-2.50383	0.355857	0	1	0.335783	-2.15976	1	0	1	-1.54392	-1.72754	0.484292	0	1	-0.637408	-2.10492	0.8734	0	1	-1.97676	-1.57413	0.345902	0	1	0	0	0	0
Potri.001G137300	-0.592208	-0.119593	0.48733	0	1	-0.312039	-0.259865	0.671124	0	1	-0.674925	-0.052923	0.282319	0	0.831034	-1.06459	0.169823	0.0836861	0	0.275892	-0.459766	-0.18051	0.452079	0	1	0.927818	-0.293936	0.135592	0	1	1.67456	-0.502509	0.00923658	0	0.0723002	0.637215	-0.250879	0.615833	0	1	1.41832	-0.45439	0.367309	0	1	0	0	0	0
Potri.001G137400	0.133401	1.45999	0.804148	0	1	-0.055685	1.57945	0.908463	0	1	-0.587438	1.88658	0.108998	0	0.484224	-0.489469	1.83729	0.172739	0	0.47431	-0.31379	1.71394	0.428516	0	1	0.414312	1.67251	0.334054	0	1	1.02656	1.43346	0.0486201	0	0.240165	2.20467	1.15875	0.0474785	0	0.467425	1.66671	1.26691	0.0939241	0	0.537585	0	0	0	0
Potri.001G137501	0.340593	-1.75818	0.872267	0	1	-0.0258456	-1.59641	1	0	1	-0.343769	-1.45087	0.913071	0	1	0.401234	-1.65092	0.672506	0	1	0.341638	-1.65436	1	0	1	-0.952946	-1.38113	0.408136	0	1	-0.60864	-1.54909	0.781424	0	1	4.17145	-2.18551	0.102735	0	0.673656	4.16715	-2.18024	0.110576	0	0.586091	0	0	0	0
Potri.001G137700	0.210623	4.04312	0.291953	0	0.892938	-0.233559	4.29019	0.198387	0	0.784411	-0.0754875	4.23137	0.706006	0	1	0.0966224	4.15481	0.647591	0	1	0.209377	4.07366	0.304377	0	1	-0.114329	4.01039	0.644858	0	1	-0.0511837	3.95571	0.819414	0	1	-0.177831	4.04486	0.577614	0	1	-0.0702102	3.9879	0.85559	0	1	PF02928,PF02375,PF02373	PTHR10694,PTHR10694:SF33	0	1.14.11.27
Potri.001G137900	-0.109118	5.38623	0.58048	0	1	0.24937	5.23683	0.089869	0	0.520353	0.146279	5.30875	0.372849	0	0.963125	0.107406	5.33565	0.493286	0	0.974275	-0.190669	5.45633	0.227888	0	0.979957	0.0125845	5.52854	0.952069	0	1	-0.240326	5.63707	0.101582	0	0.397207	-0.368544	5.73156	0.0915007	0	0.640269	0.167394	5.45348	0.475245	0	1	PF04755	PTHR31906,PTHR31906:SF5	0	0
Potri.001G138000	-1.08307	-0.834987	0.336206	0	0.958515	-0.667766	-1.07858	0.493818	0	1	-1.18954	-0.793587	0.116798	0	0.505132	-0.471824	-1.11939	0.542311	0	1	0.119904	-1.36264	1	0	1	-0.201566	-1.28353	1	0	1	0.539912	-1.54751	0.807023	0	1	0.777336	-1.57095	0.728527	0	1	-0.107732	-1.34702	1	0	1	PF13499	PTHR10891,PTHR10891:SF290	KOG0027	0
Potri.001G138100	-0.305941	0.901907	0.518468	0	1	-0.296362	0.927726	0.52167	0	1	-0.388389	0.996528	0.42222	0	1	-0.175775	0.895867	0.778933	0	1	-1.44331	1.61894	0.000386673	-1	0.0217948	1.00277	1.76533	0.00782648	0	0.509199	0.810044	1.79848	0.10948	0	0.417712	1.40934	1.62789	0.0282039	0	0.359296	2.82454	1.36677	0.00117009	1	0.0291842	PF07297	PTHR15039,PTHR15039:SF11	KOG3488	2.4.1.83
Potri.001G138200	4.65084	-2.17949	0.0628066	0	0.405181	-0.028004	-1.60013	1	0	1	-0.405703	-1.44877	0.809961	0	1	0.0111382	-1.54918	1	0	1	-0.226605	-1.50323	0.8785	0	1	0.213242	-1.43637	0.837925	0	1	0.737278	-1.60606	0.525929	0	1	-0.700618	-1.1603	0.625776	0	1	1.23962	-1.71768	0.550794	0	1	0	PTHR35998,PTHR35998:SF1	0	0
Potri.001G138300	0.446275	1.66208	0.369146	0	1	2.45621	1.16042	5.4e-06	1	0.000430579	1.68883	1.32564	0.00473551	0	0.0562472	1.54588	1.3881	0.00193142	1	0.012984	0.739781	1.5939	0.105538	0	0.726675	0.207776	1.09779	0.609313	0	1	0.549673	0.935087	0.227339	0	0.666098	0.888178	0.829724	0.412664	0	1	0.572049	0.934248	0.482155	0	1	0	PTHR35297,PTHR35297:SF2	0	0
Potri.001G138400	0.534576	1.58053	0.193698	0	0.725631	-0.0113922	1.84767	1	0	1	-0.357197	2.04934	0.326268	0	0.897249	0.118047	1.82206	0.741612	0	1	-0.853203	2.31309	0.00615972	0	0.147305	0.40049	2.48872	0.2119	0	1	1.1984	2.18374	0.000155145	1	0.00301382	1.54813	2.10297	0.0317956	0	0.381139	1.66849	2.07367	0.0612125	0	0.424113	PF00076	0	0	0
Potri.001G138600	0	-2.98791	1	0	1	-5.13e-15	-2.91935	1	0	1	0	-2.90574	1	0	1	0	-2.8206	1	0	1	0	-2.82508	1	0	1	0	-2.65882	1	0	1	-5.13e-15	-2.72259	1	0	1	0	-2.78183	1	0	1	0	-2.7777	1	0	1	0	PTHR28650	0	0
Potri.001G138700	-0.22158	3.70477	0.366041	0	0.998885	-0.0271685	3.62987	0.908449	0	1	-0.0944132	3.68853	0.684171	0	1	0.238516	3.53813	0.320584	0	0.731426	-0.295652	3.77269	0.171074	0	0.888039	0.282175	3.76846	0.262467	0	1	-0.160283	3.95928	0.458645	0	1	0.466885	3.68805	0.251995	0	0.966014	0.15715	3.82304	0.71081	0	1	0	PTHR37387,PTHR37387:SF1	0	0
Potri.001G139000	0	-2.98791	1	0	1	-5.13e-15	-2.91935	1	0	1	0	-2.90574	1	0	1	0	-2.8206	1	0	1	0	-2.82508	1	0	1	0	-2.65882	1	0	1	-5.13e-15	-2.72259	1	0	1	0	-2.78183	1	0	1	0	-2.7777	1	0	1	0	0	0	0
Potri.001G139100	-0.016915	3.74118	0.949103	0	1	0.0848367	3.71661	0.713999	0	1	0.278138	3.65192	0.292109	0	0.847193	0.40403	3.6082	0.108407	0	0.336746	-0.241733	3.88592	0.279478	0	1	0.344353	3.83005	0.170898	0	1	-0.176392	4.05611	0.344449	0	0.855403	0.842617	3.63303	0.030294	0	0.371689	0.119882	3.93066	0.768717	0	1	PF02144	PTHR10870	KOG3194	3.1.11.2
Potri.001G139200	0.154899	1.94897	0.668556	0	1	0.251247	1.9336	0.455653	0	1	0.464335	1.86493	0.209436	0	0.704373	0.954308	1.70473	0.0119418	0	0.0590758	0.46887	1.85172	0.149959	0	0.842831	-0.128051	1.65872	0.771629	0	1	1.24502	1.11176	0.00151176	1	0.0179961	-0.410335	1.80839	0.561295	0	1	-0.531741	1.87526	0.534396	0	1	PF13041	PTHR24015,PTHR24015:SF769	0	0
Potri.001G139300	0.079726	2.92289	0.809772	0	1	-0.248771	3.11577	0.386352	0	1	-0.281347	3.15666	0.280607	0	0.827637	-0.242041	3.14253	0.303303	0	0.706369	0.12628	2.93192	0.61623	0	1	-0.180065	2.94736	0.528156	0	1	0.0738551	2.79834	0.780686	0	1	-0.85083	3.33737	0.0573998	0	0.514037	-0.544521	3.14891	0.29694	0	0.937764	PF13812,PF01535,PF13041	PTHR24015,PTHR24015:SF486	0	0
Potri.001G139800	0.519222	4.08873	0.0242465	0	0.228024	0.112288	4.29423	0.537406	0	1	0.113494	4.31675	0.567656	0	1	0.143401	4.31036	0.437639	0	0.899387	-0.0939702	4.39831	0.595695	0	1	0.276538	4.30125	0.184258	0	1	-0.27165	4.55013	0.0865136	0	0.35636	0.431714	4.2342	0.187028	0	0.861491	0.122795	4.37084	0.70087	0	1	PF03647	PTHR12668,PTHR12668:SF18	KOG4267	0
Potri.001G140000	0.0461349	2.74944	0.871825	0	1	-0.283305	2.94361	0.254656	0	0.880847	0.00769433	2.81817	0.986967	0	1	-0.153483	2.90765	0.551116	0	1	-0.328545	2.97006	0.1771	0	0.899311	0.0366842	3.09608	0.896344	0	1	0.685714	2.79543	0.00747505	0	0.0617648	0.466309	2.90167	0.31576	0	1	0.653988	2.8258	0.540391	0	1	PF05770	PTHR14217,PTHR14217:SF5	0	2.7.1.158,2.7.1.134,2.7.1.159
Potri.001G140100	0	-2.98791	1	0	1	-5.13e-15	-2.91935	1	0	1	0	-2.90574	1	0	1	0	-2.8206	1	0	1	0	-2.82508	1	0	1	0	-2.65882	1	0	1	-5.13e-15	-2.72259	1	0	1	0	-2.78183	1	0	1	0	-2.7777	1	0	1	0	PTHR13286,PTHR13286:SF8	0	0
Potri.001G140200	-0.766017	4.83516	1.15e-05	-1	0.000744175	-0.887819	4.93846	7.16e-08	-1	1.08e-05	-1.71055	5.54375	2.35e-22	-1	2.4e-19	-2.55507	6.23449	2.27e-48	-1	2.44e-45	-0.453938	4.67388	0.0139612	0	0.246763	-0.503577	5.1416	0.0118971	0	0.616508	-0.600089	5.17679	0.000306227	-1	0.0051822	-0.591074	5.19531	0.00846061	0	0.186946	-1.66705	5.92775	7.61e-13	-1	3.48e-10	PF09335	PTHR12677,PTHR12677:SF29	KOG3140	0
Potri.001G140300	0.145305	5.50758	0.411664	0	1	0.335702	5.44535	0.0298329	0	0.272549	0.450903	5.42028	0.0101337	0	0.0980717	0.464544	5.42369	0.00543989	1	0.0309338	-0.227609	5.72377	0.168942	0	0.882814	0.236428	5.70646	0.203858	0	1	0.198203	5.70162	0.155312	0	0.522658	0.324534	5.66784	0.0863289	0	0.623374	0.470058	5.60361	0.0703601	0	0.458905	PF14259,PF00076	PTHR24012,PTHR24012:SF476	KOG0131	0
Potri.001G140400	2.66843	-2.76549	0.593292	0	1	2.6373	-2.69755	0.579774	0	1	2.63984	-2.6841	0.576037	0	1	2.56973	-2.59986	0.572725	0	1	2.55644	-2.60427	0.570201	0	1	0	-2.65882	1	0	1	-5.13e-15	-2.72259	1	0	1	0	-2.78183	1	0	1	0	-2.7777	1	0	1	0	0	0	0
Potri.001G140500	0.528646	3.48002	0.0463013	0	0.338545	0.342578	3.58552	0.143009	0	0.661737	-0.429971	3.99566	0.0506262	0	0.297252	-1.00962	4.35773	3.48e-07	-1	6.52e-06	0.221072	3.64264	0.315376	0	1	-0.24971	3.64388	0.264948	0	1	0.291343	3.35726	0.172914	0	0.562455	-0.0586336	3.54532	0.874342	0	1	-0.448684	3.75395	0.308954	0	0.956642	0	PTHR26312,PTHR26312:SF53	0	0
Potri.001G140600	0.0994124	5.98361	0.502228	0	1	0.0559573	6.03023	0.705098	0	1	-0.00868047	6.08604	0.959553	0	1	-0.171718	6.17757	0.236288	0	0.59338	-0.14276	6.13329	0.335249	0	1	-0.138727	6.25978	0.480226	0	1	-0.0584159	6.19591	0.647573	0	1	-0.0119858	6.19656	0.948477	0	1	-0.280935	6.33605	0.190914	0	0.773397	PF08240,PF00107	PTHR11695,PTHR11695:SF578	KOG1197	1.3.1.103
Potri.001G140700	1.2498	-1.47389	0.376237	0	1	0.783869	-1.29761	0.443362	0	1	0.638777	-1.24386	0.519885	0	1	0.0263272	-1.01584	1	0	1	-1.65339	-0.228449	0.00266752	0	0.0860783	1.20991	-0.0625554	0.0267554	0	0.886	-0.135926	0.367904	0.848628	0	1	2.06627	-0.279582	0.055374	0	0.505809	1.38439	-0.145452	0.243119	0	0.869616	PF01073	PTHR10366,PTHR10366:SF428	KOG1502	1.2.1.44
Potri.001G140800	0.252929	4.5565	0.168586	0	0.676793	-0.045213	4.72492	0.788326	0	1	-0.0456564	4.74857	0.796302	0	1	-0.0186469	4.74275	0.918799	0	1	-0.171133	4.79213	0.301898	0	1	0.080634	4.82261	0.689407	0	1	0.530839	4.60002	0.00227105	1	0.0246941	0.230334	4.75364	0.345824	0	1	0.690605	4.55881	0.0792319	0	0.489642	PF00642	PTHR12547,PTHR12547:SF18	0	0
Potri.001G140900	0.034093	-2.39927	1	0	1	0.520247	-2.41641	1	0	1	-1.10272	-2.03058	0.488332	0	1	-1.26374	-1.94293	0.428797	0	0.88685	-0.177121	-2.23876	1	0	1	0.380767	-2.15621	1	0	1	-0.696131	-1.98663	0.779081	0	1	3.22295	-2.45604	0.339829	0	1	3.21797	-2.45205	0.345249	0	1	PF13639	PTHR14155	0	0
Potri.001G141000	0	-2.98791	1	0	1	-5.13e-15	-2.91935	1	0	1	0	-2.90574	1	0	1	0	-2.8206	1	0	1	0	-2.82508	1	0	1	0	-2.65882	1	0	1	-5.13e-15	-2.72259	1	0	1	0	-2.78183	1	0	1	0	-2.7777	1	0	1	0	0	0	0
Potri.001G141200	0.170304	2.08974	0.730029	0	1	0.120022	2.13621	0.792987	0	1	0.392476	2.03639	0.432893	0	1	0.0538041	2.19247	0.916384	0	1	-0.0163483	2.20294	0.985068	0	1	0.2472	2.08991	0.467623	0	1	0.411838	1.99504	0.169644	0	0.555563	0.406445	2.016	0.458468	0	1	1.18303	1.7394	0.11711	0	0.603699	PF13639	PTHR14155,PTHR14155:SF94	KOG1493	0
Potri.001G141300	-0.202952	6.00425	0.194725	0	0.727215	-0.345019	6.10697	0.0144097	0	0.173604	-0.233962	6.07035	0.175992	0	0.641614	0.314186	5.80911	0.0519889	0	0.191437	0.0189979	5.91799	0.905365	0	1	-0.127752	5.95969	0.540465	0	1	-0.542203	6.16781	3.81e-05	-1	0.000953719	-0.539465	6.19071	0.0036049	0	0.112277	-0.454651	6.1392	0.0340343	0	0.29822	PF00076	PTHR24012	KOG0106,KOG0131,KOG0144,KOG0145	0
Potri.001G141500	-1.38153	2.8926	0.00018686	-1	0.00693659	-1.107	2.72376	0.042238	0	0.337386	-2.02002	3.41785	2.73e-09	-1	3.07e-07	-2.70482	3.98336	2.6e-13	-1	1.35e-11	0.171174	2.01245	0.688992	0	1	-0.194862	2.01319	0.609102	0	1	-0.821736	2.34619	0.0345869	0	0.188564	-1.20128	2.60866	0.0331641	0	0.390033	-1.82314	3.05966	0.00277223	0	0.0548444	PF04640	PTHR31065,PTHR31065:SF2	0	0
Potri.001G141600	0.0181686	2.31066	0.971901	0	1	0.164742	2.26842	0.596178	0	1	-0.329452	2.53856	0.258955	0	0.799176	-0.559235	2.67274	0.0338809	0	0.136236	-0.0300355	2.36453	0.920936	0	1	0.0338641	2.35377	0.944034	0	1	0.102084	2.29835	0.721301	0	1	-0.265329	2.503	0.668705	0	1	-0.289136	2.51397	0.643623	0	1	PF05340	PTHR31659,PTHR31659:SF3	0	0
Potri.001G141675	-0.24701	-0.335435	0.778137	0	1	0.687363	-0.670749	0.458465	0	1	1.08379	-0.763242	0.275188	0	0.818571	1.99166	-0.890742	0.0425222	0	0.163576	-0.51862	-0.165643	0.567337	0	1	1.26279	-0.332016	0.0868306	0	1	2.64	-0.591078	0.00219742	1	0.0241009	1.9508	-0.531558	0.0945452	0	0.650026	3.49582	-0.701113	0.0173198	0	0.193905	0	0	0	0
Potri.001G141750	-0.26959	2.789	0.467712	0	1	0.840032	2.32484	0.046625	0	0.359846	1.80589	2.07554	2.66e-05	1	0.000930089	1.31214	2.2148	0.00323587	1	0.0200171	0.444229	2.48313	0.221338	0	0.966695	-0.123091	2.29851	0.68334	0	1	2.8106	1.44987	1.14e-06	1	5.48e-05	2.50732	1.49393	0.000112387	1	0.0100558	2.9146	1.44075	0.00804444	0	0.114901	0	0	0	0
Potri.001G141825	-3.20019	-2.66439	0.396924	0	1	-5.13e-15	-2.91935	1	0	1	0	-2.90574	1	0	1	0	-2.8206	1	0	1	0	-2.82508	1	0	1	0	-2.65882	1	0	1	-5.13e-15	-2.72259	1	0	1	0	-2.78183	1	0	1	0	-2.7777	1	0	1	0	0	0	0
Potri.001G141900	0	-2.98791	1	0	1	-2.66808	-2.69696	0.548531	0	1	0	-2.90574	1	0	1	0	-2.8206	1	0	1	0	-2.82508	1	0	1	0	-2.65882	1	0	1	-5.13e-15	-2.72259	1	0	1	-5.04064	-1.68135	0.0914815	0	0.640269	0	-2.7777	1	0	1	0	PTHR33563	0	0
Potri.001G142150	0	-2.98791	1	0	1	-5.13e-15	-2.91935	1	0	1	0	-2.90574	1	0	1	0	-2.8206	1	0	1	0	-2.82508	1	0	1	0	-2.65882	1	0	1	-5.13e-15	-2.72259	1	0	1	0	-2.78183	1	0	1	0	-2.7777	1	0	1	0	0	0	0
Potri.001G142250	0	-2.98791	1	0	1	-1.88436	-2.80375	1	0	1	0	-2.90574	1	0	1	0	-2.8206	1	0	1	0	-2.82508	1	0	1	0	-2.65882	1	0	1	-5.13e-15	-2.72259	1	0	1	0	-2.78183	1	0	1	0	-2.7777	1	0	1	0	PTHR36019	0	0
Potri.001G142300	-0.226865	2.79335	0.457383	0	1	-0.51506	2.97862	0.109682	0	0.578522	-0.248664	2.85453	0.45947	0	1	-0.301716	2.89103	0.29346	0	0.689729	0.294382	2.57369	0.310089	0	1	-0.0467804	2.43406	0.895286	0	1	-0.308721	2.54493	0.271524	0	0.742941	-0.327343	2.5742	0.548768	0	1	-1.25594	3.15113	0.0396208	0	0.327064	0	0	0	0
Potri.001G142700	0.0418795	0.274698	0.979444	0	1	-0.825431	0.772947	0.13715	0	0.649815	-0.552091	0.642609	0.347122	0	0.930352	0.0889127	0.349831	0.918313	0	1	-1.50579	1.20448	0.00255949	0	0.0835334	0.555126	1.52547	0.172726	0	1	0.846511	1.39477	0.0215131	0	0.13479	0.344831	1.59748	0.572542	0	1	1.04366	1.34157	0.372424	0	1	0	PTHR35296	0	0
Potri.001G142800	0	-2.98791	1	0	1	-1.88706	-2.80368	1	0	1	-2.68982	-2.68246	0.573897	0	1	0	-2.8206	1	0	1	-3.65454	-2.40722	0.16674	0	0.877772	-0.882985	-1.71768	0.616442	0	1	3.52791	-2.30754	0.170613	0	0.557461	3.60901	-2.36054	0.219565	0	0.919611	3.60423	-2.35617	0.226385	0	0.839089	PF03479	PTHR31100,PTHR31100:SF14	0	0
Potri.001G142900	0	-2.98791	1	0	1	-5.13e-15	-2.91935	1	0	1	0	-2.90574	1	0	1	0	-2.8206	1	0	1	0	-2.82508	1	0	1	-3.2342	-2.33549	0.327956	0	1	-2.65327	-2.50074	0.56861	0	1	0	-2.78183	1	0	1	0	-2.7777	1	0	1	PF13912	PTHR26374,PTHR26374:SF167	0	0
Potri.001G143000	0	-2.98791	1	0	1	-5.13e-15	-2.91935	1	0	1	0	-2.90574	1	0	1	0	-2.8206	1	0	1	0	-2.82508	1	0	1	0	-2.65882	1	0	1	-5.13e-15	-2.72259	1	0	1	0	-2.78183	1	0	1	0	-2.7777	1	0	1	0	0	0	0
Potri.001G143200	0.0190844	6.44495	0.892356	0	1	0.0167996	6.47173	0.900423	0	1	0.0327893	6.48723	0.832933	0	1	-0.0169476	6.51934	0.911705	0	1	-0.0767938	6.52091	0.599448	0	1	-0.0326959	6.56117	0.85788	0	1	0.0256637	6.50968	0.845633	0	1	0.0166701	6.53825	0.927826	0	1	-0.240626	6.66992	0.332522	0	0.992205	PF07687,PF01546	PTHR11014,PTHR11014:SF109	KOG2276	3.5.1.16
Potri.001G143300	0	-2.98791	1	0	1	-5.13e-15	-2.91935	1	0	1	0	-2.90574	1	0	1	0	-2.8206	1	0	1	0	-2.82508	1	0	1	0	-2.65882	1	0	1	-5.13e-15	-2.72259	1	0	1	0	-2.78183	1	0	1	0	-2.7777	1	0	1	0	0	0	0
Potri.001G143400	-0.156329	6.29482	0.333817	0	0.954879	0.0192248	6.23071	0.891499	0	1	0.239014	6.14982	0.133734	0	0.550022	0.401387	6.08587	0.00597946	1	0.033466	0.26612	6.11636	0.0710894	0	0.607848	-0.304375	6.12285	0.0904408	0	1	-0.112454	5.99804	0.390888	0	0.914861	0.160778	5.88614	0.411694	0	1	-0.198152	6.06528	0.376526	0	1	PF02517	PTHR36736,PTHR36736:SF1	0	0
Potri.001G143500	0.452324	4.33849	0.0194624	0	0.196778	0.376933	4.39594	0.0423442	0	0.337794	0.444541	4.39121	0.0198619	0	0.159036	0.913752	4.22279	1.88e-05	1	0.000231389	-0.224538	4.6896	0.201973	0	0.934471	0.344493	4.62391	0.0851217	0	1	0.131259	4.69794	0.42989	0	0.968747	-0.0556898	4.81285	0.821469	0	1	1.19923	4.30799	0.180571	0	0.754389	PF03479	PTHR31500,PTHR31500:SF17	0	0
Potri.001G143600	0.107446	3.81244	0.619135	0	1	0.157292	3.81514	0.437864	0	1	0.330867	3.75924	0.130704	0	0.543276	0.0303159	3.90642	0.879288	0	1	0.074453	3.85704	0.713578	0	1	0.070763	3.77235	0.766852	0	1	-0.115007	3.8418	0.604575	0	1	0.108695	3.75289	0.755811	0	1	0.221409	3.69874	0.606443	0	1	0	PTHR35750,PTHR35750:SF1	0	0
Potri.001G143700	-3.15588	-2.66612	0.318237	0	0.930323	-3.85818	-2.41623	0.202907	0	0.790475	-3.54867	-2.49047	0.268269	0	0.812402	-3.24377	-2.49728	0.314093	0	0.721521	0	-2.82508	1	0	1	0	-2.65882	1	0	1	-1.90877	-2.60668	1	0	1	-1.94748	-2.66142	1	0	1	-1.81727	-2.66493	1	0	1	PF03760	PTHR33493,PTHR33493:SF6	0	0
Potri.001G143800	0	-2.98791	1	0	1	-5.13e-15	-2.91935	1	0	1	0	-2.90574	1	0	1	0	-2.8206	1	0	1	0	-2.82508	1	0	1	0	-2.65882	1	0	1	-5.13e-15	-2.72259	1	0	1	0	-2.78183	1	0	1	0	-2.7777	1	0	1	PF00928	PTHR10529,PTHR10529:SF224	0	0
Potri.001G144200	0.0420943	2.34535	0.921527	0	1	-0.624399	2.72824	0.0192834	0	0.205718	-0.472976	2.6647	0.0902395	0	0.428975	-0.501674	2.68734	0.0956301	0	0.306242	-0.363334	2.58005	0.185639	0	0.909846	0.0688331	2.70776	0.827801	0	1	0.312221	2.57407	0.297417	0	0.786967	0.446797	2.53841	0.457492	0	1	0.570247	2.48766	0.415353	0	1	PF13920	PTHR10044,PTHR10044:SF133	KOG4172	0
Potri.001G144550	0.657466	-1.92048	0.74296	0	1	0.392896	-1.80144	0.864961	0	1	-1.20458	-1.19933	0.278195	0	0.823948	0.563411	-1.76127	0.760952	0	1	-0.752676	-1.40466	0.51231	0	1	0.610218	-1.29037	0.541064	0	1	-0.465452	-0.983317	0.662876	0	1	0.828721	-1.42438	0.673078	0	1	1.58738	-1.54503	0.306101	0	0.951855	0	0	0	0
Potri.001G144600	0	-2.98791	1	0	1	-5.13e-15	-2.91935	1	0	1	0	-2.90574	1	0	1	0	-2.8206	1	0	1	0	-2.82508	1	0	1	0	-2.65882	1	0	1	-5.13e-15	-2.72259	1	0	1	0	-2.78183	1	0	1	0	-2.7777	1	0	1	0	PTHR24015,PTHR24015:SF357	0	0
Potri.001G144800	0.267903	1.70832	0.525472	0	1	-0.580573	2.1645	0.10149	0	0.554935	-0.733876	2.28044	0.043254	0	0.266927	-1.03269	2.47461	0.00214189	-1	0.0141421	-0.540485	2.14568	0.149963	0	0.842831	0.525294	2.15209	0.202351	0	1	-0.401848	2.5637	0.237587	0	0.686746	0.189743	2.27999	0.804335	0	1	-0.0473499	2.39344	0.950497	0	1	PF01597	PTHR11715,PTHR11715:SF1	KOG3373	0
Potri.001G144900	0	-2.98791	1	0	1	-5.13e-15	-2.91935	1	0	1	0	-2.90574	1	0	1	0	-2.8206	1	0	1	0	-2.82508	1	0	1	0	-2.65882	1	0	1	-5.13e-15	-2.72259	1	0	1	0	-2.78183	1	0	1	0	-2.7777	1	0	1	0	0	0	0
Potri.001G145066	-0.877562	2.39523	0.00540568	0	0.083244	-0.0783444	1.96788	0.83144	0	1	-0.192039	2.04952	0.584768	0	1	-0.516429	2.23219	0.107894	0	0.335776	0.299107	1.80367	0.383812	0	1	-0.372105	1.82815	0.368719	0	1	0.0993117	1.57164	0.835801	0	1	0.537178	1.39803	0.62428	0	1	0.617166	1.36963	0.603671	0	1	0	PTHR35282,PTHR35282:SF2	0	0
Potri.001G145132	0	-2.98791	1	0	1	-5.13e-15	-2.91935	1	0	1	0	-2.90574	1	0	1	0	-2.8206	1	0	1	0	-2.82508	1	0	1	0	-2.65882	1	0	1	-5.13e-15	-2.72259	1	0	1	0	-2.78183	1	0	1	0	-2.7777	1	0	1	0	0	0	0
Potri.001G145400	0.107954	2.66926	0.771829	0	1	0.0782765	2.71301	0.818153	0	1	-0.32748	2.94088	0.310505	0	0.877265	-0.266631	2.9134	0.379966	0	0.814932	0.642251	2.47985	0.0439367	0	0.471888	-0.446284	2.34734	0.116165	0	1	-0.528856	2.37176	0.0768782	0	0.329106	-0.500384	2.38147	0.616002	0	1	-1.29512	2.88449	0.0252404	0	0.246268	0	PTHR34285,PTHR34285:SF1	0	0
Potri.001G145600	0	-2.98791	1	0	1	-5.13e-15	-2.91935	1	0	1	0	-2.90574	1	0	1	0	-2.8206	1	0	1	0	-2.82508	1	0	1	0	-2.65882	1	0	1	-5.13e-15	-2.72259	1	0	1	0	-2.78183	1	0	1	0	-2.7777	1	0	1	0	0	0	0
Potri.001G145700	-0.392979	2.89697	0.312134	0	0.920152	-0.841612	3.18545	0.00805879	0	0.119725	-1.0708	3.3584	0.000466256	-1	0.00956793	-1.55676	3.7028	2.44e-07	-1	4.75e-06	0.181589	2.63126	0.567552	0	1	-0.197141	2.62724	0.531022	0	1	-0.729815	2.90572	0.00389016	-1	0.0374482	-0.219327	2.63712	0.649334	0	1	-1.08479	3.15428	0.0435254	0	0.346894	PF14572,PF13793	PTHR10210,PTHR10210:SF54	KOG1448	2.7.6.1
Potri.001G145800	-0.122942	2.20801	0.762186	0	1	0.665136	1.88958	0.129276	0	0.631603	0.385163	2.02488	0.257548	0	0.796895	-0.0814247	2.24891	0.806178	0	1	0.379196	2.01227	0.284536	0	1	-0.0665298	1.83874	0.896323	0	1	0.298077	1.64777	0.431507	0	0.970835	0.601214	1.54974	0.346714	0	1	-0.245045	1.93139	0.755697	0	1	PF00141	PTHR31388,PTHR31388:SF47	0	1.11.1.7
Potri.001G146150	0	-2.98791	1	0	1	-5.13e-15	-2.91935	1	0	1	0	-2.90574	1	0	1	0	-2.8206	1	0	1	0	-2.82508	1	0	1	0	-2.65882	1	0	1	-5.13e-15	-2.72259	1	0	1	0	-2.78183	1	0	1	0	-2.7777	1	0	1	0	0	0	0
Potri.001G146300	0	-2.98791	1	0	1	-5.13e-15	-2.91935	1	0	1	0	-2.90574	1	0	1	0	-2.8206	1	0	1	0	-2.82508	1	0	1	0	-2.65882	1	0	1	-5.13e-15	-2.72259	1	0	1	0	-2.78183	1	0	1	0	-2.7777	1	0	1	0	0	0	0
Potri.001G146400	0.0211397	4.69766	0.909959	0	1	0.00768408	4.72992	0.968433	0	1	0.156318	4.68193	0.427684	0	1	0.484516	4.54566	0.00477277	1	0.027775	0.0867424	4.69397	0.608534	0	1	-0.0398842	4.65647	0.843664	0	1	0.023313	4.60249	0.896898	0	1	-0.0991094	4.68782	0.691958	0	1	-0.144751	4.70945	0.615099	0	1	PF03141	PTHR10108,PTHR10108:SF922	0	0
Potri.001G146500	0.110542	4.42384	0.595818	0	1	-0.172144	4.5911	0.383641	0	1	0.104136	4.47742	0.634573	0	1	0.0512596	4.51244	0.805962	0	1	0.0821903	4.46709	0.692414	0	1	0.224005	4.30599	0.294579	0	1	-0.359452	4.57882	0.0875295	0	0.359304	-0.721558	4.81707	0.0149484	0	0.255947	-0.204139	4.51705	0.517737	0	1	PF09402	PTHR13428	0	0
Potri.001G146600	-0.241042	2.27469	0.479568	0	1	-0.00420945	2.18191	1	0	1	-0.191657	2.29901	0.56181	0	1	-0.165423	2.29415	0.58682	0	1	-0.104768	2.23572	0.732044	0	1	0.0868863	2.23693	0.790306	0	1	-0.178722	2.34341	0.505844	0	1	0.52125	2.04344	0.384874	0	1	-0.567737	2.57538	0.441285	0	1	PF04133	PTHR12050,PTHR12050:SF1	KOG2174	0
Potri.001G146700	0.0178559	4.68443	0.947586	0	1	-0.0153478	4.72564	0.949394	0	1	0.0269018	4.73009	0.917042	0	1	0.0863256	4.71077	0.672014	0	1	-0.162414	4.80471	0.477592	0	1	-0.101581	4.92199	0.712984	0	1	-0.714687	5.24631	0.000256524	-1	0.00449519	0.0150562	4.86534	0.969499	0	1	0.531888	4.63051	0.484077	0	1	0	0	0	0
Potri.001G146800	0.17308	3.67873	0.473807	0	1	0.450219	3.58173	0.137383	0	0.650274	-0.786566	4.25536	0.00847531	0	0.0861369	-1.80741	4.9809	6.22e-24	-1	1.09e-21	0.411969	3.6043	0.0591268	0	0.552978	-0.120794	3.4327	0.592159	0	1	-0.637755	3.69782	0.00281326	-1	0.0290526	-1.02275	3.96658	0.00284635	0	0.0961847	-1.54561	4.33287	0.000591505	-1	0.0174846	PF04578,PF13968	PTHR31325,PTHR31325:SF1	0	0
Potri.001G147000	-0.267178	6.02659	0.110315	0	0.550673	-0.0994988	5.96244	0.535315	0	1	0.213823	5.83457	0.250355	0	0.784492	0.368338	5.77464	0.0344048	0	0.137908	-0.0497284	5.94073	0.795925	0	1	0.0328456	5.93532	0.895643	0	1	-0.288131	6.07952	0.0650885	0	0.293558	-0.0294199	5.96836	0.892526	0	1	0.314654	5.80306	0.205138	0	0.801188	PF00249	PTHR24078,PTHR24078:SF310	0	0
Potri.001G147100	-0.885733	-2.39659	0.772087	0	1	0.806047	-2.59618	1	0	1	-2.49155	-1.73092	0.106503	0	0.477003	2.64289	-2.59769	0.571399	0	1	-0.671157	-2.32049	1	0	1	3.10966	-2.33803	0.28133	0	1	1.24599	-2.30749	0.66535	0	1	0.470252	-2.26631	1	0	1	3.21797	-2.45205	0.345261	0	1	PF09736	PTHR31809	0	0
Potri.001G147300	0.23343	4.4721	0.281779	0	0.87928	0.132155	4.54604	0.445405	0	1	0.0967211	4.58622	0.647602	0	1	-0.434267	4.87296	0.01116	0	0.0558458	0.0132982	4.60613	0.943691	0	1	-0.0134618	4.59292	0.955465	0	1	-0.501982	4.83428	0.00148634	-1	0.0177773	0.00694618	4.58344	0.98091	0	1	-0.189665	4.68309	0.564942	0	1	PF13419	PTHR18901,PTHR18901:SF42	KOG2914	3.1.3.58
Potri.001G147400	-0.391779	3.03787	0.257319	0	0.836057	-0.275349	2.99684	0.35215	0	1	-0.177228	2.97026	0.606109	0	1	-0.286419	3.0381	0.344183	0	0.767731	-0.435221	3.08748	0.168066	0	0.881083	0.304192	3.13716	0.336915	0	1	-0.0451769	3.27608	0.874457	0	1	-0.188397	3.3738	0.649684	0	1	-0.220279	3.38922	0.668306	0	1	PF13419	PTHR18901,PTHR18901:SF42	KOG2914	3.1.3.58
Potri.001G147700	0.490847	2.78941	0.185935	0	0.708724	0.610396	2.76654	0.0544618	0	0.393268	1.03234	2.64012	0.00713948	0	0.076184	0.736804	2.75491	0.0349912	0	0.139789	0.40254	2.85758	0.0970898	0	0.699313	-0.354492	2.81523	0.179194	0	1	0.541354	2.37263	0.110141	0	0.419525	0.820285	2.28641	0.144308	0	0.776337	-0.0807564	2.66993	0.901404	0	1	PF00560,PF00069	PTHR27003,PTHR27003:SF43	KOG1187	2.7.11.1
Potri.001G147800	0.385399	-0.62024	0.692116	0	1	3.53899	-1.11628	0.00369249	0	0.0697417	0.0568492	-0.43379	1	0	1	-0.536375	-0.160886	0.62243	0	1	-0.0298609	-0.396664	1	0	1	0.145144	-0.420038	0.919993	0	1	0.5522	-0.588123	0.469913	0	1	0.471934	-0.618633	0.791974	0	1	6.07891	-1.15732	0.00179523	1	0.0399715	0	0	0	0
Potri.001G148200	-0.588727	3.77271	0.00652055	0	0.0948063	-0.243834	3.60313	0.260386	0	0.891052	-0.114381	3.55886	0.61603	0	1	-0.197567	3.60992	0.369049	0	0.800152	0.213556	3.38048	0.352634	0	1	-0.0844799	3.2995	0.770302	0	1	-0.637305	3.58338	0.00248075	-1	0.0264191	-0.38649	3.45996	0.311599	0	1	-0.687051	3.63382	0.132327	0	0.644382	PF10294	PTHR14614,PTHR14614:SF3	KOG3201	2.1.1.125
Potri.001G148300	0.126203	5.27513	0.473519	0	1	0.369076	5.19107	0.0378222	0	0.316845	-0.12892	5.45055	0.490552	0	1	-0.184947	5.48589	0.278057	0	0.66425	0.299133	5.22347	0.102864	0	0.717327	-0.133683	5.12085	0.575016	0	1	0.552892	4.7817	0.000832992	1	0.0114653	-0.0594492	5.08401	0.815914	0	1	0.103939	5.00203	0.734509	0	1	0	PTHR31513,PTHR31513:SF2	0	0
Potri.001G148500	-0.191231	2.45235	0.607452	0	1	-0.179531	2.47163	0.578624	0	1	0.0459335	2.38439	0.910665	0	1	0.159692	2.34263	0.637988	0	1	-0.204859	2.48853	0.479758	0	1	-0.0596042	2.60663	0.816218	0	1	-0.0879073	2.59735	0.74267	0	1	0.0788398	2.53778	0.890101	0	1	0.750051	2.25582	0.275606	0	0.91087	PF05142	PTHR35696,PTHR35696:SF1	0	0
Potri.001G148600	1.20496	4.98664	1.93e-13	1	5.92e-11	0.52536	5.25323	0.00113389	1	0.0296233	0.728853	5.19714	1.04e-05	1	0.000427243	1.17359	5.05565	3.57e-10	1	1.18e-08	0.0125838	5.48794	0.949221	0	1	0.37495	5.29404	0.0957463	0	1	0.497411	5.21931	0.00256385	1	0.0270892	0.768229	5.13727	0.00246913	0	0.0881538	0.55354	5.2191	0.0829686	0	0.501164	PF13920	PTHR10044,PTHR10044:SF131	KOG1100	0
Potri.001G148700	0.486896	2.8656	0.124962	0	0.584314	0.307687	2.96752	0.255223	0	0.881601	0.598298	2.8713	0.0354382	0	0.235774	0.584055	2.88982	0.0432794	0	0.165836	-0.0381672	3.13406	0.899467	0	1	0.366524	2.97497	0.142229	0	1	0.387145	2.94048	0.289132	0	0.772954	0.765238	2.8137	0.25285	0	0.966569	0.975354	2.73884	0.105281	0	0.572311	PF04570	PTHR33059,PTHR33059:SF31	0	0
Potri.001G148800	0.691754	6.8816	0.00977908	0	0.123923	0.695507	6.90812	0.0157873	0	0.183112	-0.00338299	7.2343	0.992379	0	1	-0.0334008	7.25234	0.901323	0	1	0.286457	7.0761	0.33161	0	1	-0.290877	7.06417	0.461793	0	1	1.26503	6.39271	1e-10	1	2.05e-08	1.11159	6.46241	1.88e-06	1	0.000459791	0.546145	6.66472	0.0768398	0	0.481299	PF06650,PF12624,PF06101,PF16910,PF16908	PTHR16166,PTHR16166:SF105	KOG1809	0
Potri.001G149000	0.471646	-0.285412	0.470798	0	1	0.347796	-0.203115	0.614914	0	1	-0.452594	0.169313	0.4252	0	1	0.613687	-0.244535	0.35264	0	0.781039	0.939473	-0.357057	0.136001	0	0.808916	0.0199334	-0.78879	1	0	1	-0.556791	-0.582989	0.446519	0	0.991329	2.00499	-1.31395	0.116752	0	0.712379	0.0760812	-0.852474	1	0	1	0	0	0	0
Potri.001G149100	1.04327	0.738483	0.0356925	0	0.289363	0.598955	0.91944	0.129991	0	0.633437	0.526977	0.970437	0.282687	0	0.831432	-0.29531	1.35055	0.490213	0	0.970485	0.0681586	1.14862	0.889272	0	1	0.338368	0.968745	0.516094	0	1	0.218992	0.991786	0.607472	0	1	1.00299	0.72619	0.314827	0	1	0.158038	1.02931	0.889462	0	1	PF07714	PTHR27001,PTHR27001:SF75	KOG1187	2.7.11.1,2.7.10.2
Potri.001G149150	0	-2.98791	1	0	1	-5.13e-15	-2.91935	1	0	1	0	-2.90574	1	0	1	0	-2.8206	1	0	1	0	-2.82508	1	0	1	0	-2.65882	1	0	1	-5.13e-15	-2.72259	1	0	1	0	-2.78183	1	0	1	0	-2.7777	1	0	1	0	0	0	0
Potri.001G149300	-0.0204004	5.66024	0.9238	0	1	-0.122073	5.73647	0.541863	0	1	0.229742	5.59053	0.351707	0	0.936046	0.885268	5.33687	4.26e-05	1	0.000476763	-0.206658	5.78533	0.392665	0	1	-0.0543555	5.89871	0.846106	0	1	-0.472004	6.10269	0.0118756	0	0.0868479	0.200677	5.77685	0.490723	0	1	0.902846	5.49036	0.00137104	1	0.0328239	PF01780	0	KOG0402	0
Potri.001G149400	-0.23382	4.38786	0.22293	0	0.780306	0.128043	4.23121	0.544363	0	1	-0.673043	4.68916	0.000365565	-1	0.00789392	-0.723245	4.72564	2.72e-05	-1	0.000320677	-0.0875488	4.33887	0.660171	0	1	0.0800906	4.32981	0.719563	0	1	-0.176193	4.4367	0.314808	0	0.81178	-0.345908	4.55162	0.16764	0	0.823123	-0.772666	4.80257	0.00956156	0	0.130578	PF02493	PTHR23084,PTHR23084:SF156	0	2.7.1.68
Potri.001G149500	0	-2.98791	1	0	1	-5.13e-15	-2.91935	1	0	1	0	-2.90574	1	0	1	0	-2.8206	1	0	1	0	-2.82508	1	0	1	0	-2.65882	1	0	1	-5.13e-15	-2.72259	1	0	1	0	-2.78183	1	0	1	0	-2.7777	1	0	1	0	0	0	0
Potri.001G149700	1.4957	-2.24471	0.511961	0	1	1.45605	-2.18011	0.444302	0	1	4.13996	-2.31765	0.105881	0	0.47534	-0.328972	-1.75725	0.870968	0	1	-1.02014	-1.54498	0.396493	0	1	1.6292	-1.54477	0.100631	0	1	1.32473	-1.55151	0.261079	0	0.723116	1.71147	-1.6397	0.385105	0	1	4.98992	-1.82382	0.0234441	0	0.235329	0	PTHR32133,PTHR32133:SF106	0	0
Potri.001G149800	-0.808801	4.38273	3.8e-05	-1	0.00200334	-0.424115	4.17693	0.0190744	0	0.204556	-0.48206	4.23392	0.0311235	0	0.216094	-0.680258	4.35792	0.000121109	-1	0.00119413	0.059366	3.92538	0.796563	0	1	-0.333807	4.05743	0.175862	0	1	-0.608516	4.19229	0.0038008	-1	0.0368165	0.0403693	3.86556	0.920893	0	1	-0.678572	4.2595	0.0866731	0	0.513103	PF09747	PTHR31840	KOG3044	0
Potri.001G149900	-0.0218055	6.03598	0.888684	0	1	0.046771	6.02799	0.7514	0	1	0.120058	6.01488	0.464186	0	1	0.115897	6.0236	0.464054	0	0.936526	-0.0757954	6.09063	0.63873	0	1	0.0236989	6.10237	0.900309	0	1	0.223176	5.98494	0.101835	0	0.397953	0.307416	5.97051	0.147927	0	0.783986	-0.0986305	6.16403	0.69733	0	1	PF08652	PTHR12395,PTHR12395:SF9	KOG1982	0
Potri.001G150100	0	-2.98791	1	0	1	-5.13e-15	-2.91935	1	0	1	0	-2.90574	1	0	1	0	-2.8206	1	0	1	0	-2.82508	1	0	1	0	-2.65882	1	0	1	-5.13e-15	-2.72259	1	0	1	0	-2.78183	1	0	1	0	-2.7777	1	0	1	0	PTHR24015,PTHR24015:SF405	0	0
Potri.001G150300	-0.250741	4.82974	0.159153	0	0.657336	-0.221738	4.83909	0.191454	0	0.771673	-0.328476	4.92237	0.0793271	0	0.397144	-0.515827	5.03725	0.00285411	-1	0.0180165	0.243134	4.61317	0.198013	0	0.925893	-0.0702509	4.50847	0.771123	0	1	-0.641048	4.80375	0.000458613	-1	0.0071471	-0.566717	4.78365	0.0138636	0	0.24605	-0.895624	4.98632	0.00169318	-1	0.0381518	PF00160	PTHR33344,PTHR33344:SF2	KOG0884	5.2.1.8
Potri.001G150600	0.263685	2.46797	0.40039	0	1	0.0883513	2.57544	0.777341	0	1	-0.273594	2.78207	0.348598	0	0.931806	-0.10844	2.70403	0.686401	0	1	-0.358028	2.80523	0.166464	0	0.877772	0.0967824	2.9166	0.719166	0	1	0.808221	2.60003	0.00423238	1	0.0401144	-0.00625995	2.96669	1	0	1	1.4104	2.4329	0.0646536	0	0.437785	PF13837	PTHR31307,PTHR31307:SF11	0	0
Potri.001G150900	0.324976	4.72279	0.12786	0	0.590874	0.390593	4.7211	0.0627044	0	0.426875	0.0741137	4.88691	0.754364	0	1	0.0645605	4.89732	0.759073	0	1	-0.0844212	4.9452	0.72977	0	1	0.0027938	4.9721	0.995572	0	1	1.01001	4.53611	6.08e-06	1	0.000213146	0.566592	4.71989	0.0518286	0	0.489346	0.811259	4.62542	0.0136875	0	0.164949	PF00588	PTHR12029,PTHR12029:SF11	0	2.1.1.34
Potri.001G151000	0	-2.98791	1	0	1	-5.13e-15	-2.91935	1	0	1	0	-2.90574	1	0	1	0	-2.8206	1	0	1	0	-2.82508	1	0	1	0	-2.65882	1	0	1	-5.13e-15	-2.72259	1	0	1	0	-2.78183	1	0	1	0	-2.7777	1	0	1	0	0	0	0
Potri.001G151150	0	-2.98791	1	0	1	-5.13e-15	-2.91935	1	0	1	0	-2.90574	1	0	1	0	-2.8206	1	0	1	0	-2.82508	1	0	1	0	-2.65882	1	0	1	-5.13e-15	-2.72259	1	0	1	0	-2.78183	1	0	1	0	-2.7777	1	0	1	0	0	0	0
Potri.001G151400	0	-2.98791	1	0	1	-5.13e-15	-2.91935	1	0	1	-1.87628	-2.7902	1	0	1	0	-2.8206	1	0	1	0	-2.82508	1	0	1	0	-2.65882	1	0	1	-5.13e-15	-2.72259	1	0	1	0	-2.78183	1	0	1	0	-2.7777	1	0	1	0	0	0	0
Potri.001G151600	0.673947	0.125665	0.410373	0	1	-0.50951	0.685712	0.3826	0	1	0.278816	0.340299	0.671889	0	1	1.38211	0.026848	0.0422508	0	0.162722	-0.210184	0.544063	0.741293	0	1	0.370201	0.492163	0.403433	0	1	-0.204733	0.712611	0.707144	0	1	0.541479	0.430038	0.682908	0	1	-0.195947	0.720386	0.874316	0	1	0	PTHR38221	0	0
Potri.001G151900	0.4858	3.40397	0.0876872	0	0.486751	0.196009	3.55666	0.424828	0	1	0.920527	3.29089	0.00141113	1	0.0226997	1.4623	3.14454	4.1e-06	1	5.97e-05	-0.393417	3.86033	0.0720162	0	0.611163	0.532198	3.79371	0.0157549	0	0.702259	0.713516	3.69976	0.00334847	1	0.0333063	1.01898	3.61346	0.0135588	0	0.24295	1.35232	3.51185	0.00443873	0	0.0761659	PF00069	PTHR11909,PTHR11909:SF7	KOG1167	2.7.11.1
Potri.001G152100	0.275289	4.73401	0.0991869	0	0.52022	0.245795	4.77341	0.11901	0	0.604554	0.238618	4.79972	0.171793	0	0.632587	0.0943587	4.87515	0.555312	0	1	0.338387	4.73508	0.0372957	0	0.433871	-0.115204	4.60096	0.577272	0	1	-0.0622905	4.55158	0.727192	0	1	-0.230175	4.6625	0.340812	0	1	-0.0399132	4.56209	0.896521	0	1	PF00635	PTHR10809,PTHR10809:SF42	0	0
Potri.001G152200	-0.0910789	6.53549	0.57313	0	1	-0.417582	6.73788	0.00593308	0	0.0976202	-0.261081	6.67492	0.121271	0	0.517825	0.0565195	6.51892	0.70689	0	1	-0.288691	6.66828	0.0688649	0	0.597887	-0.0841823	6.83408	0.672055	0	1	-0.352237	6.95539	0.00675431	0	0.0571846	-0.109842	6.84921	0.544042	0	1	-0.123657	6.85457	0.543366	0	1	PF01245	PTHR15680,PTHR15680:SF10	0	0
Potri.001G152300	0.433671	0.577276	0.473499	0	1	0.528149	0.568596	0.301928	0	0.944785	-0.304103	0.963699	0.538205	0	1	-0.498045	1.07581	0.304976	0	0.70892	-0.0401142	0.822139	0.965289	0	1	0.0220179	0.837555	1	0	1	-0.878854	1.28668	0.0181896	0	0.119292	-1.03458	1.4078	0.182617	0	0.851157	-0.327298	0.990831	0.707664	0	1	PF00083	PTHR11662,PTHR11662:SF232	KOG2533	3.6.3.20
Potri.001G152400	0	-2.98791	1	0	1	-5.13e-15	-2.91935	1	0	1	0	-2.90574	1	0	1	0	-2.8206	1	0	1	0	-2.82508	1	0	1	0	-2.65882	1	0	1	-5.13e-15	-2.72259	1	0	1	0	-2.78183	1	0	1	0	-2.7777	1	0	1	0	0	0	0
Potri.001G152500	0.288986	2.17059	0.478932	0	1	-0.791163	2.77109	0.0118531	0	0.153572	-0.751496	2.77117	0.0208225	0	0.164485	-0.520595	2.63931	0.190109	0	0.509146	-0.756864	2.74944	0.0118956	0	0.223036	-0.0954899	3.11546	0.738467	0	1	-0.207089	3.15034	0.43669	0	0.977681	-0.499011	3.33418	0.199127	0	0.882606	-0.314675	3.22878	0.588514	0	1	PF02458	PTHR31642,PTHR31642:SF29	0	2.3.1.64
Potri.001G152700	0.0740088	1.93145	0.853956	0	1	0.240756	1.88256	0.57097	0	1	-0.129356	2.08121	0.729998	0	1	-0.187839	2.12053	0.608952	0	1	-0.259516	2.12724	0.414677	0	1	0.182548	2.15773	0.551478	0	1	-0.23946	2.33931	0.478176	0	1	0.72885	1.93443	0.490741	0	1	1.3965	1.72132	0.167863	0	0.72438	0	PTHR34189,PTHR34189:SF2	0	0
Potri.001G152900	0	-2.98791	1	0	1	-5.13e-15	-2.91935	1	0	1	0	-2.90574	1	0	1	0	-2.8206	1	0	1	0	-2.82508	1	0	1	0	-2.65882	1	0	1	-5.13e-15	-2.72259	1	0	1	0	-2.78183	1	0	1	0	-2.7777	1	0	1	PF01535	PTHR24015,PTHR24015:SF376	0	0
Potri.001G153000	0.0330208	8.19934	0.824198	0	1	-0.0553629	8.26876	0.704254	0	1	0.274385	8.13503	0.100356	0	0.459225	0.611686	8.00079	9.07e-05	1	0.000923606	-0.108513	8.29923	0.519563	0	1	0.194564	8.24438	0.305301	0	1	0.203913	8.21732	0.134357	0	0.474314	0.101644	8.29025	0.580041	0	1	0.284045	8.2035	0.185249	0	0.766002	PF09598,PF04774	PTHR12299,PTHR12299:SF24	KOG2945	0
Potri.001G153200	0.688795	-2.24732	0.822182	0	1	-0.473067	-1.91881	0.820625	0	1	-0.0109094	-2.02932	1	0	1	0.528329	-2.0831	0.782495	0	1	-2.15508	-1.18744	0.048615	0	0.499644	1.57674	-0.995383	0.0978954	0	1	2.57557	-1.17573	0.0189633	0	0.123013	-0.839798	-0.199383	0.514813	0	1	2.02375	-1.12299	0.232752	0	0.851239	PF16135	PTHR24098,PTHR24098:SF10	0	2.3.1.48
Potri.001G153300	-0.216638	4.36183	0.25526	0	0.831829	-0.0502658	4.30046	0.80161	0	1	-0.0314856	4.31445	0.885447	0	1	-0.0653407	4.33927	0.724887	0	1	0.0451762	4.25618	0.810502	0	1	-0.0228614	4.23199	0.918104	0	1	-0.251527	4.32763	0.139144	0	0.485398	-0.00168127	4.22336	1	0	1	-0.298348	4.37636	0.377224	0	1	PF00378	PTHR11941,PTHR11941:SF61	KOG1679	4.2.1.18
Potri.001G153600	0	-2.98791	1	0	1	-5.13e-15	-2.91935	1	0	1	0	-2.90574	1	0	1	0	-2.8206	1	0	1	0	-2.82508	1	0	1	0	-2.65882	1	0	1	-5.13e-15	-2.72259	1	0	1	0	-2.78183	1	0	1	0	-2.7777	1	0	1	0	0	0	0
Potri.001G153700	0	-2.98791	1	0	1	-5.13e-15	-2.91935	1	0	1	0	-2.90574	1	0	1	0	-2.8206	1	0	1	0	-2.82508	1	0	1	0	-2.65882	1	0	1	-5.13e-15	-2.72259	1	0	1	0	-2.78183	1	0	1	0	-2.7777	1	0	1	0	0	0	0
Potri.001G154000	0	-2.98791	1	0	1	-5.13e-15	-2.91935	1	0	1	0	-2.90574	1	0	1	0	-2.8206	1	0	1	0	-2.82508	1	0	1	0	-2.65882	1	0	1	-5.13e-15	-2.72259	1	0	1	0	-2.78183	1	0	1	0	-2.7777	1	0	1	0	0	0	0
Potri.001G154400	-0.198497	4.9001	0.230892	0	0.78839	0.23987	4.70929	0.139011	0	0.65373	0.547528	4.60055	0.00648781	0	0.0711936	0.385802	4.67694	0.0221876	0	0.0972563	0.196295	4.73243	0.232102	0	0.987791	-0.030212	4.63252	0.882488	0	1	0.142985	4.52556	0.46305	0	1	0.180298	4.53125	0.475947	0	1	0.346234	4.45461	0.312378	0	0.961494	PF05903	PTHR12378,PTHR12378:SF19	KOG0324	0
Potri.001G154500	-0.255952	2.82122	0.43812	0	1	-0.474477	2.96614	0.0905589	0	0.522881	-1.10991	3.3901	0.00510888	0	0.0595963	-2.229	4.23077	7.67e-26	-1	1.58e-23	0.400153	2.54028	0.166847	0	0.877772	-0.351172	2.49777	0.277225	0	1	-0.72952	2.69383	0.0102166	0	0.0778306	-1.10039	2.95346	0.0263482	0	0.346707	-1.94788	3.57042	0.000299113	-1	0.0103932	0	PTHR27009,PTHR27009:SF18	0	0
Potri.001G154550	0	-2.98791	1	0	1	-5.13e-15	-2.91935	1	0	1	0	-2.90574	1	0	1	0	-2.8206	1	0	1	0	-2.82508	1	0	1	0	-2.65882	1	0	1	-5.13e-15	-2.72259	1	0	1	0	-2.78183	1	0	1	0	-2.7777	1	0	1	0	0	0	0
Potri.001G154600	-0.127936	5.98659	0.380968	0	1	0.0729655	5.91106	0.601187	0	1	-0.169875	6.0576	0.279498	0	0.826184	-0.476653	6.23472	0.00163107	-1	0.0112321	-0.0422872	5.97036	0.780977	0	1	-0.133053	6.04527	0.460784	0	1	-0.24685	6.08321	0.0532965	0	0.255891	-0.263627	6.11634	0.155165	0	0.799139	-0.322401	6.1473	0.15002	0	0.684226	PF02089	PTHR11247,PTHR11247:SF26	KOG2541	3.1.2.22
Potri.001G154700	-0.665272	6.47175	9.76e-06	-1	0.000643746	-0.492921	6.39391	0.000497459	-1	0.0159805	-0.358174	6.34104	0.0381135	0	0.246867	-0.608759	6.49434	5.28e-05	-1	0.000573971	0.0521855	6.10406	0.7549	0	1	-0.343413	6.24505	0.134397	0	1	-0.714409	6.44108	3.43e-07	-1	2.01e-05	-0.779628	6.50659	0.00036422	-1	0.0238828	-0.988004	6.63972	3.25e-06	-1	0.00025259	PF00782	PTHR10159,PTHR10159:SF358	KOG1719	3.1.3.16,3.1.3.27,3.1.3.48
Potri.001G154800	0	-2.98791	1	0	1	-5.13e-15	-2.91935	1	0	1	0	-2.90574	1	0	1	0	-2.8206	1	0	1	0	-2.82508	1	0	1	0	-2.65882	1	0	1	-5.13e-15	-2.72259	1	0	1	0	-2.78183	1	0	1	0	-2.7777	1	0	1	0	0	0	0
Potri.001G154901	0.221425	2.98436	0.443742	0	1	-0.149304	3.19111	0.570852	0	1	0.290128	3.00266	0.284466	0	0.834435	0.306795	3.00483	0.271488	0	0.652806	-0.354174	3.30169	0.153594	0	0.850547	0.333226	3.30274	0.163196	0	1	0.5335	3.19604	0.0219985	0	0.136972	0.14357	3.38595	0.731917	0	1	0.471712	3.23942	0.38414	0	1	PF01535,PF13041	PTHR24015,PTHR24015:SF719	0	0
Potri.001G155000	-0.14998	3.29909	0.566117	0	1	-0.0645429	3.28104	0.778678	0	1	0.199245	3.17759	0.445492	0	1	-0.0330846	3.29743	0.898999	0	1	0.017332	3.24421	0.959757	0	1	0.107026	3.17319	0.687133	0	1	-0.111953	3.25701	0.632893	0	1	-0.497385	3.49189	0.265131	0	0.976368	-0.0420024	3.24449	0.939642	0	1	PF05553	PTHR34059,PTHR34059:SF4	0	0
Potri.001G155300	-0.160468	5.20729	0.346567	0	0.972023	0.0270988	5.13804	0.872946	0	1	0.0368816	5.15609	0.835646	0	1	-0.156399	5.26124	0.38944	0	0.82911	0.122261	5.09395	0.463489	0	1	-0.184203	5.11259	0.328415	0	1	-0.0955247	5.04396	0.502611	0	1	-0.0273454	5.03321	0.903543	0	1	0.0962316	4.97054	0.765396	0	1	PF00249	PTHR24078,PTHR24078:SF280	0	0
Potri.001G155400	-6.99615	-0.570681	0.000668598	-1	0.0184552	-5.53056	-1.64695	0.0017999	-1	0.0417408	-6.17214	-1.23646	0.000549749	-1	0.0109061	-6.44261	-0.971276	8.09e-05	-1	0.000836949	-4.17368	-2.23786	0.0715581	0	0.609255	1.28203	-1.9248	0.361369	0	1	-0.66317	-1.55101	0.737101	0	1	-2.82218	-0.310403	0.0785218	0	0.599238	-2.40321	-0.653768	0.144309	0	0.672605	0	PTHR36050,PTHR36050:SF1	0	0
Potri.001G155600	0	-2.98791	1	0	1	-5.13e-15	-2.91935	1	0	1	0	-2.90574	1	0	1	0	-2.8206	1	0	1	0	-2.82508	1	0	1	0	-2.65882	1	0	1	-5.13e-15	-2.72259	1	0	1	0	-2.78183	1	0	1	0	-2.7777	1	0	1	0	PTHR33527,PTHR33527:SF2	0	0
Potri.001G155700	-1.48833	-0.921353	0.338223	0	0.961592	1.92449	-1.98308	0.221047	0	0.820922	4.60865	-2.10135	0.0314788	0	0.217541	0.903007	-1.76578	0.54329	0	1	-0.663341	-1.36313	0.577298	0	1	3.07122	-1.60079	0.018829	0	0.766059	5.04676	-1.72149	0.00625876	0	0.0539895	0.765264	-1.3437	0.637582	0	1	5.12849	-1.75674	0.0220582	0	0.226743	PF00847	PTHR31985,PTHR31985:SF11	0	0
Potri.001G155750	0	-2.98791	1	0	1	-5.13e-15	-2.91935	1	0	1	0	-2.90574	1	0	1	0	-2.8206	1	0	1	0	-2.82508	1	0	1	0	-2.65882	1	0	1	-5.13e-15	-2.72259	1	0	1	0	-2.78183	1	0	1	0	-2.7777	1	0	1	0	PTHR34222	0	0
Potri.001G155800	-0.406306	3.34946	0.137256	0	0.612357	-0.188116	3.25563	0.458447	0	1	-0.0544389	3.21241	0.861786	0	1	-0.431078	3.42182	0.0874376	0	0.285303	-0.0787032	3.2036	0.760007	0	1	-0.404821	3.44298	0.0672018	0	1	-0.250787	3.33685	0.33688	0	0.843882	-0.804496	3.68336	0.0497841	0	0.478779	-0.29545	3.38284	0.591626	0	1	PF14724	PTHR31801,PTHR31801:SF1	0	3.1.4.12
Potri.001G155900	-0.342159	5.53636	0.0227403	0	0.218647	-0.123095	5.4438	0.392819	0	1	0.0158349	5.39703	0.934061	0	1	0.222738	5.30648	0.158089	0	0.443878	-0.0418687	5.40456	0.792327	0	1	-0.0366953	5.43003	0.850353	0	1	-0.202266	5.49356	0.188085	0	0.594732	-0.0480558	5.43693	0.806845	0	1	-0.0998952	5.46188	0.676928	0	1	PF01987	PTHR31801,PTHR31801:SF3	0	0
Potri.001G156000	-0.208234	4.32514	0.271789	0	0.86182	-0.12262	4.3059	0.552789	0	1	-0.300142	4.42345	0.13871	0	0.561773	-0.586663	4.59398	0.000468795	-1	0.00387355	-0.0982273	4.29549	0.583687	0	1	-0.102848	4.38293	0.659182	0	1	0.0287673	4.29408	0.876466	0	1	-0.210498	4.44021	0.46734	0	1	-0.157001	4.41095	0.621659	0	1	PF13696,PF08783	PTHR15439,PTHR15439:SF7	KOG0314	0
Potri.001G156100	0.202144	8.03824	0.277966	0	0.873154	0.0556395	8.13283	0.746379	0	1	0.52022	7.94938	0.00752544	0	0.0792588	0.865452	7.827	4.5e-06	1	6.48e-05	-0.226962	8.28208	0.272712	0	1	0.188712	8.28576	0.417342	0	1	-0.140801	8.42627	0.394943	0	0.921142	0.114678	8.32263	0.559354	0	1	0.63071	8.09612	0.00379999	0	0.0685453	PF00827	PTHR11847	KOG1678	0
Potri.001G156300	0.159643	2.88984	0.568585	0	1	0.107582	2.9412	0.696963	0	1	0.314222	2.86982	0.24689	0	0.777578	0.226519	2.91863	0.428736	0	0.886834	0.0673475	2.96384	0.841549	0	1	0.0147486	2.91197	0.972498	0	1	-0.110828	2.9501	0.717406	0	1	-0.161948	3.00139	0.731674	0	1	0.0860038	2.87665	0.90394	0	1	0	PTHR31460,PTHR31460:SF3	0	0
Potri.001G156400	0	-2.98791	1	0	1	-5.13e-15	-2.91935	1	0	1	0	-2.90574	1	0	1	0	-2.8206	1	0	1	0	-2.82508	1	0	1	0	-2.65882	1	0	1	-5.13e-15	-2.72259	1	0	1	0	-2.78183	1	0	1	0	-2.7777	1	0	1	0	0	0	0
Potri.001G156500	-0.549742	3.79488	0.0215197	0	0.210898	-0.476062	3.77643	0.03987	0	0.326485	-0.0676426	3.58058	0.795706	0	1	-0.0713097	3.59178	0.80375	0	1	-0.252615	3.65528	0.301215	0	1	-0.0180511	3.77243	0.962526	0	1	-0.682654	4.1178	0.000923847	-1	0.0123959	-0.382232	3.96593	0.247505	0	0.960088	0.0616087	3.73139	0.90258	0	1	0	PTHR37749,PTHR37749:SF1	0	0
Potri.001G156600	-0.0163884	2.7656	0.975968	0	1	-0.636745	3.13012	0.015947	0	0.184367	-0.87462	3.30198	0.00728794	0	0.0773455	-0.810036	3.26621	0.00145983	-1	0.01022	-0.0353515	2.80454	0.913572	0	1	-0.377344	3.0071	0.175409	0	1	-0.412532	3.00453	0.113186	0	0.427364	-0.529305	3.09478	0.252925	0	0.966569	-0.540499	3.09927	0.365847	0	1	PF00551	PTHR10520,PTHR10520:SF7	KOG3076	3.5.1.10
Potri.001G156700	-1.41291	2.38323	0.000872232	-1	0.0226086	-0.832437	2.02118	0.0756647	0	0.475086	-0.749314	1.9975	0.0995205	0	0.456813	-1.04056	2.1882	0.032107	0	0.130785	-0.0329039	1.5906	0.955651	0	1	-0.787589	2.02118	0.0506202	0	1	-0.00869307	1.58036	1	0	1	-0.262017	1.72682	0.663242	0	1	-0.992154	2.15065	0.279749	0	0.918174	PF08458,PF05703	PTHR31351,PTHR31351:SF2	0	0
Potri.001G156800	0	-2.98791	1	0	1	-5.13e-15	-2.91935	1	0	1	0	-2.90574	1	0	1	0	-2.8206	1	0	1	0	-2.82508	1	0	1	0	-2.65882	1	0	1	-5.13e-15	-2.72259	1	0	1	0	-2.78183	1	0	1	0	-2.7777	1	0	1	0	PTHR33054	0	0
Potri.001G156900	-0.0914534	1.12276	0.931459	0	1	-0.308139	1.26025	0.72112	0	1	-0.455089	1.36826	0.579413	0	1	0.269473	1.02834	0.78452	0	1	-1.25561	1.82698	0.104366	0	0.723595	0.183803	2.23381	0.536478	0	1	-0.248991	2.42022	0.363454	0	0.876639	0.365421	2.15194	0.504844	0	1	1.82223	1.69609	0.0680079	0	0.4498	PF00378	PTHR11941,PTHR11941:SF48	KOG1684	3.1.2.4
Potri.001G157200	-0.109936	3.16923	0.692849	0	1	-0.748666	3.55694	0.000908435	-1	0.0251238	-0.992662	3.73765	3.41e-05	-1	0.00113873	-0.729354	3.57571	0.0057851	-1	0.0325734	-1.0538	3.75241	8.73e-07	-1	0.000191251	0.391801	3.99409	0.117614	0	1	0.301064	4.01045	0.214619	0	0.641513	0.401157	3.9906	0.260493	0	0.973217	1.10259	3.72856	0.0220493	0	0.226743	PF14389,PF04784	PTHR23054,PTHR23054:SF26	0	0
Potri.001G157400	0.222622	4.83421	0.180407	0	0.699699	-0.0393129	4.98574	0.810051	0	1	0.0511559	4.96439	0.762843	0	1	0.294181	4.85887	0.0661052	0	0.230437	0.0302636	4.95385	0.854344	0	1	-0.0607089	4.95579	0.749864	0	1	-0.235632	5.02457	0.126607	0	0.457033	-0.355241	5.11445	0.152069	0	0.792812	-0.408516	5.14309	0.171065	0	0.731431	PF10250	PTHR31818,PTHR31818:SF3	0	0
Potri.001G157500	1.29116	-1.33356	0.211723	0	0.760962	0.0402184	-0.949472	1	0	1	0.344752	-1.03269	0.746596	0	1	0.408697	-1.01645	0.677264	0	1	0.568687	-1.08785	0.512524	0	1	-0.217994	-1.19316	0.890739	0	1	4.82302	-1.84511	0.0189423	0	0.122914	0.891127	-1.51911	0.602336	0	1	0.00970075	-1.29795	1	0	1	PF01471,PF00413	PTHR10201,PTHR10201:SF141	0	3.4.24.12
Potri.001G157600	0.274946	2.82388	0.451395	0	1	-0.15581	3.05825	0.628524	0	1	-0.256503	3.13429	0.465765	0	1	-0.904154	3.5224	0.0017949	-1	0.0121902	-0.302903	3.13711	0.342996	0	1	-0.202194	3.371	0.439909	0	1	-0.409142	3.46004	0.1022	0	0.398863	-0.153921	3.34737	0.70806	0	1	-0.559082	3.57097	0.249293	0	0.877124	PF00892	PTHR31218,PTHR31218:SF14	0	0
Potri.001G157700	0.348093	3.82214	0.105324	0	0.536615	0.0391486	3.992	0.852547	0	1	0.275453	3.90425	0.186681	0	0.665004	-0.135092	4.11059	0.50592	0	0.991299	0.133817	3.94948	0.488493	0	1	-0.28145	4.0138	0.197498	0	1	-0.31297	4.00849	0.151418	0	0.513574	0.212663	3.76695	0.554817	0	1	-0.383498	4.06935	0.319524	0	0.97236	PF13912	PTHR26374,PTHR26374:SF185	0	0
Potri.001G157800	0.425948	5.17541	0.0800494	0	0.46288	0.349752	5.23577	0.147448	0	0.672566	-0.0215533	5.42999	0.933452	0	1	-0.160546	5.50555	0.484298	0	0.96292	0.116751	5.34192	0.632046	0	1	-0.229284	5.38724	0.46269	0	1	0.74101	4.92481	4.78e-06	1	0.000176542	0.546437	5.02283	0.0608697	0	0.528793	-0.113142	5.3261	0.744248	0	1	PF12932,PF12931	PTHR13402	KOG1913	0
Potri.001G158000	0.304881	1.99298	0.398789	0	1	-0.0389378	2.17757	0.936444	0	1	-0.476872	2.43504	0.183446	0	0.657989	-0.426895	2.41219	0.149633	0	0.426883	-0.299152	2.31492	0.362782	0	1	0.454385	2.2465	0.203719	0	1	-0.151644	2.50031	0.703179	0	1	0.0097594	2.43795	0.990175	0	1	1.01008	2.03217	0.374612	0	1	0	PTHR11183,PTHR11183:SF55	0	2.4.1.186
Potri.001G158100	0.57819	1.93404	0.089134	0	0.49165	0.437521	2.01847	0.156818	0	0.693934	-0.23745	2.35752	0.565818	0	1	-0.38138	2.44373	0.178038	0	0.485169	-0.479284	2.47146	0.177387	0	0.899311	0.608889	2.41767	0.241484	0	1	-0.0883759	2.6994	0.822651	0	1	0.0686229	2.63953	0.92479	0	1	-0.536348	2.95862	0.374566	0	1	0	PTHR38925,PTHR38925:SF1	0	0
Potri.001G158300	0	-2.98791	1	0	1	-5.13e-15	-2.91935	1	0	1	0	-2.90574	1	0	1	0	-2.8206	1	0	1	0	-2.82508	1	0	1	0	-2.65882	1	0	1	-5.13e-15	-2.72259	1	0	1	0	-2.78183	1	0	1	0	-2.7777	1	0	1	0	0	0	0
Potri.001G158400	2.24523	0.504623	0.00337702	0	0.0607638	1.90595	0.608198	0.000494396	1	0.0159059	2.19172	0.578907	0.00195167	1	0.028875	3.27156	0.497965	7.63e-08	1	1.66e-06	-1.25887	1.93743	0.00206417	0	0.0717864	-0.810628	2.87344	0.0161369	0	0.708541	-0.0187744	2.41085	0.967086	0	1	2.87707	1.63253	0.00502672	0	0.138663	2.82986	1.63787	0.020401	0	0.215289	PF14547	PTHR31731,PTHR31731:SF26	0	0
Potri.001G158600	2.84724	-0.357865	0.00244568	1	0.0487887	0.935476	0.0535486	0.095039	0	0.536415	-0.913639	0.912012	0.100496	0	0.45972	-2.87607	2.37845	1.58e-07	-1	3.22e-06	0.334366	0.279419	0.517759	0	1	1.58446	-0.341915	0.0100357	0	0.572419	0.508707	-0.0960176	0.425191	0	0.962632	-0.176612	0.219216	0.893183	0	1	-1.65927	1.08204	0.0448101	0	0.352949	PF14543	PTHR13683,PTHR13683:SF276	KOG1339	3.4.23.12
Potri.001G158700	-1.39897	1.56106	0.00191928	-1	0.0409707	-0.00344861	0.765842	1	0	1	0.325064	0.643919	0.503651	0	1	-0.325193	0.953189	0.497049	0	0.979277	-0.367779	0.951575	0.423818	0	1	0.716174	0.837527	0.158923	0	1	-0.283535	1.22975	0.518894	0	1	0.411334	0.923492	0.661685	0	1	0.378856	0.939681	0.742459	0	1	PF00650	PTHR23324,PTHR23324:SF63	KOG1471	0
Potri.001G158800	-3.4834	-0.807015	0.000111397	-1	0.0047155	-3.78672	-0.567696	0.0105077	0	0.142053	-4.43861	0.0034126	0.000178004	-1	0.00450251	-6.5616	1.89391	4.27e-18	-1	4.04e-16	-2.03478	-1.65232	0.0926274	0	0.683918	0.585795	-1.2949	0.559208	0	1	-0.913311	-0.813059	0.315355	0	0.812366	0.595931	-1.36705	0.722871	0	1	-3.8114	1.26962	0.00261372	0	0.0527009	PF05678	PTHR33179,PTHR33179:SF1	0	0
Potri.001G159100	0	-2.98791	1	0	1	-5.13e-15	-2.91935	1	0	1	0	-2.90574	1	0	1	0	-2.8206	1	0	1	0	-2.82508	1	0	1	0	-2.65882	1	0	1	-5.13e-15	-2.72259	1	0	1	0	-2.78183	1	0	1	0	-2.7777	1	0	1	0	0	0	0
Potri.001G159200	0.371212	2.26155	0.286139	0	0.885695	-0.161658	2.54085	0.57661	0	1	-0.232294	2.59863	0.539891	0	1	0.453901	2.29027	0.110833	0	0.342491	-0.474371	2.71005	0.064798	0	0.57787	0.167919	2.83825	0.527367	0	1	-0.121952	2.95493	0.638553	0	1	0.139238	2.84914	0.775837	0	1	0.904472	2.53887	0.179204	0	0.750395	PF04640	PTHR31065,PTHR31065:SF14	0	0
Potri.001G159300	1.25775	-0.856118	0.15425	0	0.647426	1.10054	-0.771194	0.217475	0	0.813921	0.912866	-0.70131	0.249769	0	0.78315	0.967012	-0.675432	0.244806	0	0.609248	-0.0330583	-0.364399	1	0	1	1.47919	-0.733731	0.0554945	0	1	2.18729	-0.888637	0.0152574	0	0.105101	0.0393976	-0.327364	1	0	1	6.13855	-1.11711	0.00155612	1	0.035918	PF13639	PTHR14155,PTHR14155:SF74	0	0
Potri.001G159500	0	-2.98791	1	0	1	-5.13e-15	-2.91935	1	0	1	0	-2.90574	1	0	1	0	-2.8206	1	0	1	0	-2.82508	1	0	1	0	-2.65882	1	0	1	-5.13e-15	-2.72259	1	0	1	0	-2.78183	1	0	1	0	-2.7777	1	0	1	0	0	0	0
Potri.001G159800	0	-2.98791	1	0	1	-5.13e-15	-2.91935	1	0	1	0	-2.90574	1	0	1	0	-2.8206	1	0	1	0	-2.82508	1	0	1	0	-2.65882	1	0	1	-5.13e-15	-2.72259	1	0	1	0	-2.78183	1	0	1	0	-2.7777	1	0	1	0	0	0	0
Potri.001G160000	0	-2.98791	1	0	1	-5.13e-15	-2.91935	1	0	1	0	-2.90574	1	0	1	0	-2.8206	1	0	1	0	-2.82508	1	0	1	0	-2.65882	1	0	1	-5.13e-15	-2.72259	1	0	1	0	-2.78183	1	0	1	0	-2.7777	1	0	1	0	0	0	0
Potri.001G160200	0	-2.98791	1	0	1	-5.13e-15	-2.91935	1	0	1	0	-2.90574	1	0	1	-2.71329	-2.59782	0.571475	0	1	0	-2.82508	1	0	1	0	-2.65882	1	0	1	-5.13e-15	-2.72259	1	0	1	0	-2.78183	1	0	1	0	-2.7777	1	0	1	0	PTHR12320,PTHR12320:SF16	0	3.1.3.16
Potri.001G160300	0.237686	5.60774	0.113063	0	0.55772	0.0160747	5.73928	0.917034	0	1	0.167262	5.68936	0.306954	0	0.871936	0.102408	5.72746	0.514903	0	1	0.0710455	5.71421	0.645151	0	1	-0.114312	5.72254	0.535843	0	1	-0.16806	5.72828	0.202399	0	0.617464	-0.237793	5.78965	0.260201	0	0.973217	-0.157727	5.74505	0.478712	0	1	PF00059,PF07714	PTHR27001,PTHR27001:SF85	KOG1187	2.7.10.1
Potri.001G160500	-0.0578508	3.17688	0.849303	0	1	-0.04764	3.19759	0.8598	0	1	-0.110476	3.25354	0.720119	0	1	0.0830028	3.16807	0.759035	0	1	-0.236291	3.29813	0.349311	0	1	0.280194	3.26938	0.274698	0	1	-0.0250265	3.38921	0.923743	0	1	0.825129	3.04849	0.15576	0	0.799895	0.707447	3.08969	0.290076	0	0.927417	PF09446	PTHR31792	0	0
Potri.001G160800	0.353948	4.43502	0.0917924	0	0.500252	0.197706	4.53095	0.342608	0	1	0.404691	4.46308	0.0621306	0	0.339678	0.814791	4.3124	0.000140492	1	0.00135995	-0.0574619	4.65785	0.775497	0	1	0.0774655	4.63537	0.693629	0	1	0.144319	4.5806	0.362638	0	0.876639	-0.0139253	4.68207	0.955644	0	1	0.739334	4.35155	0.129549	0	0.637862	PF07650,PF01926	PTHR11649,PTHR11649:SF57	KOG1423	0
Potri.001G161000	-0.168401	2.88234	0.558415	0	1	0.232585	2.71442	0.440173	0	1	-0.426699	3.07259	0.190986	0	0.673265	-0.977451	3.41214	1.25e-05	-1	0.000162163	-0.331046	2.99635	0.194153	0	0.919391	0.194848	3.05038	0.554477	0	1	1.03809	2.70201	0.00240984	1	0.0258692	0.388292	2.96452	0.393723	0	1	0.5911	2.88029	0.314408	0	0.964303	PF00560,PF13855,PF00069	PTHR27000,PTHR27000:SF208	KOG1187	2.7.11.1
Potri.001G161100	-0.110124	4.53185	0.53342	0	1	-0.0439976	4.52384	0.806659	0	1	-0.187255	4.62101	0.32549	0	0.896286	-0.589362	4.85457	0.000297189	-1	0.00260975	-0.0467094	4.52712	0.818578	0	1	-0.044296	4.55895	0.836169	0	1	-0.217226	4.62658	0.226487	0	0.6645	-0.018635	4.54649	0.945669	0	1	-0.214758	4.64602	0.501674	0	1	PF00149	PTHR13315,PTHR13315:SF0	KOG3662	0
Potri.001G161300	0	-2.98791	1	0	1	-5.13e-15	-2.91935	1	0	1	0	-2.90574	1	0	1	0	-2.8206	1	0	1	0	-2.82508	1	0	1	0	-2.65882	1	0	1	-5.13e-15	-2.72259	1	0	1	0	-2.78183	1	0	1	0	-2.7777	1	0	1	0	0	0	0
Potri.001G161500	-0.0291546	3.6867	0.910044	0	1	0.210924	3.59816	0.371701	0	1	-0.11953	3.78145	0.592196	0	1	-0.261424	3.86279	0.210339	0	0.544672	-0.0222337	3.71204	0.94284	0	1	0.289265	3.5755	0.31921	0	1	0.398994	3.50545	0.167177	0	0.549579	-0.136299	3.77759	0.714884	0	1	-0.803592	4.15967	0.0720962	0	0.466345	PF01764	PTHR21493,PTHR21493:SF132	KOG4569	3.1.1.3
Potri.001G161800	-0.404867	3.24595	0.166154	0	0.672454	-0.157712	3.13926	0.539648	0	1	-0.0409731	3.10196	0.884985	0	1	-0.0779155	3.12778	0.760193	0	1	-0.270929	3.20007	0.275638	0	1	0.24885	3.20135	0.322933	0	1	0.034964	3.27772	0.891727	0	1	0.134388	3.25158	0.829546	0	1	-0.0641042	3.3459	0.901202	0	1	PF10173	PTHR28062,PTHR28062:SF1	KOG4539	0
Potri.001G161900	0.413714	4.17887	0.0531228	0	0.36573	-0.108362	4.45022	0.532255	0	1	-0.0442583	4.44136	0.815326	0	1	0.197503	4.33313	0.30115	0	0.702881	-0.218071	4.51039	0.212605	0	0.950942	0.0364452	4.58451	0.86213	0	1	0.234574	4.46785	0.185018	0	0.589766	0.00887782	4.59931	0.974949	0	1	0.676546	4.30508	0.0507514	0	0.379553	PF07460	PTHR34199,PTHR34199:SF2	0	0
Potri.001G162100	-0.0915248	3.97298	0.671905	0	1	0.619275	3.67817	0.016487	0	0.188129	0.929173	3.58935	7.77e-05	1	0.00228965	0.474349	3.77172	0.0283212	0	0.118177	1.11136	3.51557	1.19e-06	1	0.000243562	-0.376223	3.04353	0.276223	0	1	-0.642301	3.17393	0.0143802	0	0.100493	-0.367274	3.03975	0.422152	0	1	-0.521974	3.12632	0.318861	0	0.971774	0	PTHR35488,PTHR35488:SF1	0	0
Potri.001G162300	0	-2.98791	1	0	1	-5.13e-15	-2.91935	1	0	1	-1.87628	-2.7902	1	0	1	-2.74272	-2.597	0.569452	0	1	0	-2.82508	1	0	1	0	-2.65882	1	0	1	-1.87603	-2.60738	1	0	1	0	-2.78183	1	0	1	0	-2.7777	1	0	1	0	0	0	0
Potri.001G162450	0	-2.98791	1	0	1	-5.13e-15	-2.91935	1	0	1	0	-2.90574	1	0	1	0	-2.8206	1	0	1	0	-2.82508	1	0	1	0	-2.65882	1	0	1	-5.13e-15	-2.72259	1	0	1	0	-2.78183	1	0	1	0	-2.7777	1	0	1	0	0	0	0
Potri.001G163000	-0.00244866	4.52854	0.995996	0	1	-0.0195431	4.56385	0.926369	0	1	-0.458929	4.822	0.0242792	0	0.181925	-0.796176	5.03047	1.48e-05	-1	0.000188074	-0.0103449	4.56021	0.96285	0	1	-0.241635	4.67707	0.223412	0	1	-0.220063	4.64296	0.195874	0	0.605402	-0.380704	4.75595	0.102523	0	0.673656	-0.638177	4.90445	0.0178743	0	0.197955	PF03763	PTHR31471,PTHR31471:SF3	0	0
Potri.001G163100	-1.83725	2.15053	2.67e-05	-1	0.00150115	-1.42756	1.87403	0.000875839	-1	0.0244954	-1.71953	2.11129	3.13e-05	-1	0.0010655	-1.80168	2.16879	6.54e-06	-1	9.02e-05	0.0490333	1.016	0.934599	0	1	-0.959957	1.51065	0.0118995	0	0.616508	-1.49089	1.84122	0.000184174	-1	0.00345125	-1.59444	1.94222	0.0093446	0	0.197515	-1.49507	1.87407	0.0314872	0	0.283874	0	PTHR34206,PTHR34206:SF1	0	0
Potri.001G163300	-0.065991	5.42258	0.658979	0	1	0.0552629	5.3875	0.719487	0	1	-0.0721936	5.47484	0.658915	0	1	-0.0867115	5.48979	0.585181	0	1	-0.0844137	5.45968	0.584344	0	1	0.11841	5.42992	0.536402	0	1	-0.0065768	5.46865	0.964402	0	1	0.166309	5.40858	0.393216	0	1	0.104898	5.43602	0.679217	0	1	PF01008	PTHR10233,PTHR10233:SF18	KOG1466	0
Potri.001G163400	-3.04028	3.48968	1.15e-07	-1	1.32e-05	-2.34167	2.90384	1.03e-11	-1	3.55e-09	-1.9488	2.61405	2.99e-05	-1	0.00102658	-1.62668	2.37622	0.000607255	-1	0.00485059	-1.06994	1.95818	0.00623592	0	0.148631	-0.205549	2.48636	0.587793	0	1	-0.625508	2.69625	0.0594369	0	0.275445	-0.787364	2.8157	0.12103	0	0.723597	-0.424941	2.59876	0.699452	0	1	PF04570	PTHR33059,PTHR33059:SF24	0	0
Potri.001G163600	1.2542	5.66642	1.08e-14	1	3.84e-12	0.709966	5.87546	8.76e-07	1	9.22e-05	0.609798	5.93682	0.000158791	1	0.00408633	1.11697	5.7652	1.01e-12	1	4.81e-11	-0.0263075	6.20114	0.869495	0	1	0.35107	6.03603	0.0701654	0	1	0.81914	5.82678	1.4e-08	1	1.42e-06	0.486207	5.97878	0.0223511	0	0.320461	0.877859	5.82767	0.000892485	1	0.0237646	PF05922,PF02225,PF00082	PTHR10795,PTHR10795:SF424	0	3.4.14.10
Potri.001G163800	0.599071	0.379543	0.233276	0	0.792094	0.640271	0.400575	0.27842	0	0.908397	0.147291	0.613232	0.820584	0	1	0.169806	0.624524	0.730837	0	1	0.139189	0.605002	0.871182	0	1	0.0270859	0.530762	1	0	1	-0.143333	0.596078	0.892164	0	1	2.24995	-0.11685	0.0669865	0	0.554777	-0.549653	0.812039	0.651183	0	1	0	PTHR31852,PTHR31852:SF32	0	0
Potri.001G163900	-0.10445	4.42407	0.594486	0	1	-0.183079	4.49053	0.290421	0	0.927833	-0.628761	4.76628	0.000344597	-1	0.00753203	-0.716976	4.82643	1.36e-05	-1	0.000174335	-0.12978	4.46469	0.452336	0	1	0.0565856	4.48772	0.811089	0	1	0.0451581	4.47029	0.789418	0	1	-0.0936967	4.56355	0.714757	0	1	-0.18886	4.612	0.614186	0	1	PF02383	PTHR11200,PTHR11200:SF122	0	0
Potri.001G164200	0	-2.98791	1	0	1	-5.13e-15	-2.91935	1	0	1	0	-2.90574	1	0	1	0	-2.8206	1	0	1	0	-2.82508	1	0	1	0	-2.65882	1	0	1	-5.13e-15	-2.72259	1	0	1	0	-2.78183	1	0	1	0	-2.7777	1	0	1	PF00011	PTHR11527,PTHR11527:SF106	0	0
Potri.001G164300	0.898152	0.08197	0.422628	0	1	0.882337	0.155276	0.123755	0	0.617308	1.36869	0.037038	0.0851032	0	0.413248	1.97436	-0.0433113	0.00270142	1	0.0171738	0.360429	0.355899	0.511391	0	1	0.962533	-0.141129	0.325803	0	1	1.65114	-0.335917	0.0376024	0	0.199509	1.8191	-0.379001	0.0833363	0	0.61426	2.93757	-0.531686	0.0342483	0	0.299402	PF02519	PTHR31374,PTHR31374:SF25	0	0
Potri.001G164350	0	-2.98791	1	0	1	-5.13e-15	-2.91935	1	0	1	0	-2.90574	1	0	1	0	-2.8206	1	0	1	0	-2.82508	1	0	1	0	-2.65882	1	0	1	-5.13e-15	-2.72259	1	0	1	0	-2.78183	1	0	1	0	-2.7777	1	0	1	0	0	0	0
Potri.001G164400	0	-2.98791	1	0	1	-5.13e-15	-2.91935	1	0	1	0	-2.90574	1	0	1	0	-2.8206	1	0	1	0	-2.82508	1	0	1	0	-2.65882	1	0	1	-5.13e-15	-2.72259	1	0	1	0	-2.78183	1	0	1	0	-2.7777	1	0	1	0	0	0	0
Potri.001G164500	0	-2.98791	1	0	1	-5.13e-15	-2.91935	1	0	1	0	-2.90574	1	0	1	0	-2.8206	1	0	1	0	-2.82508	1	0	1	0	-2.65882	1	0	1	-5.13e-15	-2.72259	1	0	1	0	-2.78183	1	0	1	0	-2.7777	1	0	1	0	0	0	0
Potri.001G164700	-0.15856	1.83432	0.712578	0	1	0.0535175	1.75951	0.921126	0	1	-0.237613	1.92601	0.543732	0	1	-0.998148	2.37261	0.00277812	-1	0.0175937	0.317656	1.64976	0.428838	0	1	0.0293516	1.46764	0.965679	0	1	0.167013	1.38142	0.669962	0	1	-1.27965	2.22645	0.03034	0	0.371996	0.263139	1.35423	0.803314	0	1	PF00226	PTHR24078	0	0
Potri.001G164800	-0.789564	5.13469	0.000286973	-1	0.00971859	0.027199	4.70068	0.914492	0	1	-0.489066	5.0007	0.00530717	0	0.0614236	-0.47947	5.00127	0.0936896	0	0.301466	2.13566	4.02479	1.82e-19	1	1.3e-15	-0.629135	2.93436	0.0269634	0	0.887411	-0.865416	3.05789	0.00131217	-1	0.0161299	-1.66559	3.64103	0.000161706	-1	0.0132543	-2.94411	4.69031	1.3e-17	-1	1.27e-14	PF05564	PTHR33565,PTHR33565:SF3	0	0
Potri.001G164900	0.290477	6.77441	0.0850114	0	0.479132	0.274262	6.8083	0.0956326	0	0.538179	-0.0463974	6.98366	0.817445	0	1	0.0638566	6.93456	0.700221	0	1	0.215674	6.83579	0.249238	0	1	-0.137277	6.78013	0.571365	0	1	0.470331	6.47213	0.00209331	1	0.023208	0.288753	6.57439	0.18264	0	0.85117	0.0560824	6.68237	0.804302	0	1	0	PTHR31008,PTHR31008:SF3	0	0
Potri.001G165101	0	-2.98791	1	0	1	-5.13e-15	-2.91935	1	0	1	0	-2.90574	1	0	1	0	-2.8206	1	0	1	0	-2.82508	1	0	1	0	-2.65882	1	0	1	-5.13e-15	-2.72259	1	0	1	0	-2.78183	1	0	1	0	-2.7777	1	0	1	PF06075	PTHR31928,PTHR31928:SF2	0	0
Potri.001G165300	0	-2.98791	1	0	1	-5.13e-15	-2.91935	1	0	1	0	-2.90574	1	0	1	0	-2.8206	1	0	1	0	-2.82508	1	0	1	0	-2.65882	1	0	1	-5.13e-15	-2.72259	1	0	1	0	-2.78183	1	0	1	0	-2.7777	1	0	1	0	0	0	0
Potri.001G165400	0.658577	-0.979063	0.610262	0	1	0.0461747	-0.774811	1	0	1	-0.835368	-0.342764	0.275239	0	0.818664	-0.0252177	-0.704624	1	0	1	-0.694268	-0.446072	0.348009	0	1	-0.307265	-0.0260748	0.622294	0	1	2.70784	-0.81315	0.00393116	1	0.0377641	1.36983	-0.606497	0.248236	0	0.961511	0.249654	-0.26172	0.903026	0	1	PF16900,PF05970	PTHR10492	0	0
Potri.001G165500	0	-2.98791	1	0	1	-5.13e-15	-2.91935	1	0	1	0	-2.90574	1	0	1	0	-2.8206	1	0	1	0	-2.82508	1	0	1	0	-2.65882	1	0	1	-5.13e-15	-2.72259	1	0	1	0	-2.78183	1	0	1	0	-2.7777	1	0	1	0	0	0	0
Potri.001G165700	0	-2.98791	1	0	1	-5.13e-15	-2.91935	1	0	1	0	-2.90574	1	0	1	0	-2.8206	1	0	1	0	-2.82508	1	0	1	0	-2.65882	1	0	1	-5.13e-15	-2.72259	1	0	1	0	-2.78183	1	0	1	0	-2.7777	1	0	1	0	0	0	0
Potri.001G165800	0.38602	3.52067	0.164304	0	0.668705	0.307813	3.58222	0.324523	0	0.974704	-0.188382	3.84387	0.485233	0	1	-0.407287	3.96832	0.103325	0	0.324401	-0.0373271	3.74602	0.88547	0	1	-0.121807	3.8134	0.756847	0	1	0.989274	3.32473	2.39e-05	1	0.000652505	1.58994	3.17248	0.000646024	1	0.0368844	0.697782	3.44729	0.172279	0	0.733993	PF12090	PTHR10799,PTHR10799:SF783	0	0
Potri.001G165900	0.081773	6.07169	0.593171	0	1	0.229473	6.02761	0.144787	0	0.665924	0.0765995	6.12285	0.638551	0	1	0.0962229	6.12056	0.50624	0	0.991836	0.105482	6.088	0.487267	0	1	-0.137563	6.09067	0.50098	0	1	0.207857	5.8983	0.124823	0	0.453105	0.0493981	5.9977	0.801322	0	1	0.117007	5.9633	0.588906	0	1	PF04121	PTHR13003	0	0
Potri.001G166300	0	-2.98791	1	0	1	-5.13e-15	-2.91935	1	0	1	0	-2.90574	1	0	1	0	-2.8206	1	0	1	0	-2.82508	1	0	1	0	-2.65882	1	0	1	-3.89655	-2.21839	0.190121	0	0.597609	0	-2.78183	1	0	1	0	-2.7777	1	0	1	PF08263,PF13855,PF07714	PTHR27008,PTHR27008:SF16	KOG1187	2.7.11.1
Potri.001G166500	-0.0024791	5.51028	0.990735	0	1	-0.0606944	5.5646	0.700863	0	1	0.278826	5.42661	0.112529	0	0.493025	0.373888	5.3938	0.0248806	0	0.106627	0.078558	5.49897	0.635304	0	1	-0.0638932	5.47754	0.739673	0	1	0.0468943	5.39996	0.768611	0	1	0.213301	5.34401	0.284177	0	1	0.218216	5.34041	0.36242	0	1	PF06814	PTHR21229,PTHR21229:SF15	0	0
Potri.001G166600	-0.178682	4.48909	0.445691	0	1	-0.169417	4.50853	0.4515	0	1	0.0569478	4.41987	0.814703	0	1	0.213729	4.35604	0.405384	0	0.85299	-0.180473	4.51862	0.430748	0	1	-0.0346605	4.61022	0.86831	0	1	-0.171051	4.65798	0.287449	0	0.770129	0.19841	4.49833	0.514277	0	1	0.380884	4.41542	0.338382	0	0.999182	PF01423	PTHR15588,PTHR15588:SF10	KOG1782	0
Potri.001G166700	-2.68421	-2.76445	0.59245	0	1	-5.13e-15	-2.91935	1	0	1	0	-2.90574	1	0	1	0	-2.8206	1	0	1	0	-2.82508	1	0	1	-1.92618	-2.54295	1	0	1	-4.55691	-1.98229	0.100557	0	0.394099	0	-2.78183	1	0	1	-1.85719	-2.66195	1	0	1	0	PTHR34045,PTHR34045:SF3	0	0
Potri.001G166800	-0.17279	3.84011	0.524265	0	1	-0.591	4.1021	0.00955275	0	0.133341	-0.965282	4.3581	4.37e-05	-1	0.00140369	-0.992348	4.37977	4.13e-06	-1	6.01e-05	-0.0988999	3.82982	0.677354	0	1	-0.256494	3.99806	0.219316	0	1	-0.575527	4.15613	0.00194499	-1	0.0219258	-0.855902	4.35331	0.0010341	0	0.0507018	-0.928863	4.39903	0.00428478	0	0.074266	PF13768	PTHR10338,PTHR10338:SF114	0	0
Potri.001G166900	-0.599343	2.96758	0.0568287	0	0.380364	0.068775	2.63301	0.8278	0	1	-0.0942605	2.73686	0.777293	0	1	-0.789339	3.13486	0.00223746	-1	0.0146417	0.0918073	2.62628	0.778786	0	1	-0.185711	2.6633	0.540478	0	1	-0.513428	2.81885	0.0589054	0	0.274028	-0.717372	2.96803	0.161251	0	0.809947	0.328084	2.42104	0.773449	0	1	PF07911	PTHR33108,PTHR33108:SF15	0	0
Potri.001G167300	0.434072	6.04725	0.0261327	0	0.239428	0.689298	5.96993	1.33e-05	1	0.000901309	0.805169	5.95153	4.46e-05	1	0.00142786	1.22218	5.8235	2.3e-12	1	1.05e-10	0.123664	6.21614	0.466741	0	1	0.0494092	6.11457	0.796334	0	1	0.281122	5.98333	0.0459139	0	0.230616	0.530261	5.89952	0.0475914	0	0.467425	0.610346	5.86612	0.0152871	0	0.178137	PF02225,PF05922,PF00082	PTHR10795,PTHR10795:SF331	0	3.4.14.10
Potri.001G167500	0	-2.98791	1	0	1	-5.13e-15	-2.91935	1	0	1	0	-2.90574	1	0	1	0	-2.8206	1	0	1	0	-2.82508	1	0	1	0	-2.65882	1	0	1	-5.13e-15	-2.72259	1	0	1	0	-2.78183	1	0	1	0	-2.7777	1	0	1	0	0	0	0
Potri.001G167600	0.0258038	0.502119	1	0	1	-0.650246	0.891593	0.216317	0	0.811424	-0.273386	0.713339	0.560698	0	1	0.904024	0.264421	0.14165	0	0.40966	0.199782	0.485424	0.729854	0	1	-0.311239	0.540019	0.639623	0	1	-0.131267	0.424369	0.857529	0	1	0.161668	0.299873	0.909797	0	1	0.450822	0.197341	0.725568	0	1	0	PTHR34788,PTHR34788:SF1	0	0
Potri.001G168000	-1.32303	-0.354569	0.0390198	0	0.30609	-1.81722	-0.0228893	0.0159077	0	0.184161	-1.58288	-0.149233	0.02099	0	0.165538	-1.31519	-0.310849	0.0534476	0	0.195534	-0.47891	-0.765341	0.558249	0	1	-0.667981	-0.267591	0.350687	0	1	0.959359	-0.885601	0.227208	0	0.665894	0.115992	-0.62175	0.95193	0	1	-0.613638	-0.315274	0.641693	0	1	PF07714	PTHR27001,PTHR27001:SF227	KOG1187	2.7.11.1
Potri.001G168400	-0.445391	-1.04818	0.556819	0	1	-0.589918	-0.948473	0.452057	0	1	2.08953	-1.63186	0.0517496	0	0.301417	0.326588	-1.23728	0.773313	0	1	0.419403	-1.28246	0.745908	0	1	-0.141731	-1.33759	1	0	1	-0.0704006	-1.40068	1	0	1	-2.36863	-0.215158	0.178743	0	0.844804	4.68032	-1.96484	0.0458066	0	0.356735	0	PTHR35758,PTHR35758:SF1	0	0
Potri.001G168500	0	-2.98791	1	0	1	-5.13e-15	-2.91935	1	0	1	0	-2.90574	1	0	1	0	-2.8206	1	0	1	0	-2.82508	1	0	1	0	-2.65882	1	0	1	-5.13e-15	-2.72259	1	0	1	0	-2.78183	1	0	1	0	-2.7777	1	0	1	0	PTHR32212,PTHR32212:SF56	0	0
Potri.001G168600	0.528766	0.972901	0.564528	0	1	-0.174953	1.2983	0.765439	0	1	0.273546	1.11412	0.635188	0	1	-0.440738	1.47142	0.380007	0	0.814932	0.877001	0.888165	0.116801	0	0.758245	0.203763	0.346803	0.7187	0	1	-0.69515	0.7533	0.135221	0	0.476187	-0.540803	0.697357	0.666439	0	1	-0.953986	0.913913	0.255288	0	0.886331	PF12695	PTHR10992,PTHR10992:SF828	KOG1454	3.1.1.3
Potri.001G168700	0.158794	2.88004	0.611247	0	1	-0.0624275	3.0118	0.818066	0	1	0.143838	2.93649	0.628903	0	1	0.405569	2.832	0.132049	0	0.38995	0.474073	2.77571	0.0749909	0	0.620951	-0.25382	2.6391	0.332939	0	1	-0.793848	2.92747	0.00236547	-1	0.0254757	0.0729951	2.4755	0.908701	0	1	-0.0894526	2.55553	0.906014	0	1	PF13920,PF12483	PTHR12183	KOG1571	6.3.2.19
Potri.001G168800	1.61323	-1.0671	0.320281	0	0.934572	2.23824	-1.10919	0.0910675	0	0.524731	0.532322	-0.711102	0.699805	0	1	-0.485765	-0.29269	0.623537	0	1	1.18377	-0.862868	0.323369	0	1	-0.947076	-0.961038	0.349764	0	1	-0.878293	-1.02392	0.333809	0	0.839705	1.01797	-1.65584	0.665534	0	1	4.74669	-1.91555	0.06966	0	0.456291	PF03514	PTHR31636,PTHR31636:SF40	0	0
Potri.001G168900	0.290473	-1.23993	0.870893	0	1	1.86055	-1.50784	0.0803424	0	0.491562	1.8747	-1.49468	0.0931371	0	0.437806	3.40987	-1.55754	0.0113709	0	0.0567488	1.16171	-1.33199	0.243631	0	1	-0.162382	-1.66174	1	0	1	4.02078	-2.14061	0.0772338	0	0.329883	-2.76751	-0.423804	0.110604	0	0.69751	4.07925	-2.19668	0.143665	0	0.671427	0	0	0	0
Potri.001G169200	0	-2.98791	1	0	1	-5.13e-15	-2.91935	1	0	1	0	-2.90574	1	0	1	0	-2.8206	1	0	1	0	-2.82508	1	0	1	0	-2.65882	1	0	1	-5.13e-15	-2.72259	1	0	1	0	-2.78183	1	0	1	0	-2.7777	1	0	1	0	PTHR36721	0	0
Potri.001G169300	4.79491	-2.11238	0.0531817	0	0.365933	4.75169	-2.04745	0.0431249	0	0.342495	2.13218	-1.90825	0.241107	0	0.76719	4.70043	-1.95104	0.0511934	0	0.189108	1.07095	-1.71533	0.505279	0	1	3.44906	-2.24802	0.170504	0	1	0.770644	-2.13911	0.755581	0	1	3.53916	-2.3683	0.2557	0	0.968564	3.53241	-2.36678	0.264419	0	0.895896	0	0	0	0
Potri.001G169350	0	-2.98791	1	0	1	-5.13e-15	-2.91935	1	0	1	0	-2.90574	1	0	1	0	-2.8206	1	0	1	0	-2.82508	1	0	1	0	-2.65882	1	0	1	-5.13e-15	-2.72259	1	0	1	0	-2.78183	1	0	1	0	-2.7777	1	0	1	0	0	0	0
Potri.001G169400	0	-2.98791	1	0	1	-5.13e-15	-2.91935	1	0	1	0	-2.90574	1	0	1	0	-2.8206	1	0	1	0	-2.82508	1	0	1	0	-2.65882	1	0	1	-5.13e-15	-2.72259	1	0	1	0	-2.78183	1	0	1	0	-2.7777	1	0	1	0	0	0	0
Potri.001G169500	-0.375725	3.33958	0.178352	0	0.695414	-1.02362	3.76244	2.87e-06	-1	0.000255039	-1.08507	3.82693	1.48e-06	-1	8.06e-05	0.202201	3.10503	0.416585	0	0.869954	-0.935448	3.70284	3.24e-06	-1	0.000549626	0.207902	3.98595	0.357174	0	1	0.106003	4.01058	0.559159	0	1	-0.134016	4.15294	0.650846	0	1	0.655716	3.79461	0.147963	0	0.681513	PF00847	PTHR32467,PTHR32467:SF5	0	0
Potri.001G169800	0	-2.98791	1	0	1	-5.13e-15	-2.91935	1	0	1	0	-2.90574	1	0	1	0	-2.8206	1	0	1	0	-2.82508	1	0	1	0	-2.65882	1	0	1	-5.13e-15	-2.72259	1	0	1	0	-2.78183	1	0	1	0	-2.7777	1	0	1	0	0	0	0
Potri.001G170000	0	-2.98791	1	0	1	-5.13e-15	-2.91935	1	0	1	-2.6351	-2.68423	0.578465	0	1	0	-2.8206	1	0	1	0	-2.82508	1	0	1	0	-2.65882	1	0	1	-5.13e-15	-2.72259	1	0	1	0	-2.78183	1	0	1	0	-2.7777	1	0	1	0	0	0	0
Potri.001G170300	-0.0511422	4.76347	0.768418	0	1	-0.126272	4.82776	0.48186	0	1	0.114717	4.73173	0.519529	0	1	0.102471	4.74604	0.562525	0	1	0.00944679	4.76218	0.963455	0	1	-0.140606	4.81573	0.479316	0	1	-0.040045	4.74138	0.807993	0	1	-0.0605203	4.77629	0.802878	0	1	-0.42997	4.97434	0.136347	0	0.653759	PF01926,PF02824,PF16897	PTHR11702,PTHR11702:SF26	0	0
Potri.001G170500	0.700222	3.75214	0.0197941	0	0.199287	1.01964	3.66664	1.53e-05	1	0.00100782	1.34157	3.59089	1.7e-06	1	9.03e-05	1.55817	3.54652	1.27e-07	1	2.64e-06	0.931968	3.70244	8.42e-05	1	0.00703415	0.301955	3.014	0.247172	0	1	0.668071	2.84072	0.0495672	0	0.243415	0.51121	2.92323	0.314154	0	1	0.642158	2.86986	0.549743	0	1	0	PTHR33541,PTHR33541:SF5	0	0
Potri.001G170700	0.478646	4.92002	0.0076869	0	0.105547	0.625537	4.88668	0.000365583	1	0.0125815	0.516242	4.95307	0.0150442	0	0.130456	0.0998042	5.14606	0.58202	0	1	-0.193581	5.26579	0.275149	0	1	0.106695	5.29391	0.629151	0	1	0.749853	4.99859	0.000170321	1	0.00324058	0.608241	5.07528	0.0523192	0	0.491025	0.646303	5.05948	0.0722873	0	0.467111	PF06972	PTHR12758,PTHR12758:SF23	0	0
Potri.001G170900	0	-2.98791	1	0	1	-5.13e-15	-2.91935	1	0	1	0	-2.90574	1	0	1	0	-2.8206	1	0	1	0	-2.82508	1	0	1	0	-2.65882	1	0	1	-5.13e-15	-2.72259	1	0	1	0	-2.78183	1	0	1	0	-2.7777	1	0	1	0	0	0	0
Potri.001G171200	-0.0972839	6.25542	0.565902	0	1	-0.119259	6.29234	0.413098	0	1	0.204415	6.15667	0.233839	0	0.753894	0.259838	6.13891	0.101708	0	0.320827	-0.404192	6.44937	0.0124258	0	0.229149	0.22058	6.51751	0.262291	0	1	0.183396	6.51216	0.164153	0	0.542478	0.342996	6.4636	0.0766628	0	0.592402	0.563051	6.36946	0.0149106	0	0.175192	PF00717	PTHR10806,PTHR10806:SF7	KOG3342	3.4.21.89
Potri.001G171300	1.23527	-1.35268	0.328762	0	0.946811	0.434635	-1.08177	0.694959	0	1	1.11932	-1.24458	0.233893	0	0.754014	0.397006	-1.01533	0.722659	0	1	-0.313883	-0.79289	0.668217	0	1	2.91295	-1.20293	0.00318317	0	0.314292	2.09839	-1.17705	0.0369826	0	0.197495	3.8739	-1.33971	0.00948649	0	0.198561	5.76342	-1.38453	0.00348725	0	0.0647171	PF01535,PF13041	PTHR24015,PTHR24015:SF439	0	0
Potri.001G171400	3.17076	-2.66595	0.399057	0	1	3.13834	-2.5983	0.379981	0	1	-0.363553	-2.24558	1	0	1	0.320748	-2.31936	1	0	1	3.05161	-2.50552	0.363765	0	1	-4.16106	-2.07063	0.06188	0	1	-1.87604	-2.60738	1	0	1	0	-2.78183	1	0	1	0	-2.7777	1	0	1	0	0	0	0
Potri.001G171500	0	-2.98791	1	0	1	-5.13e-15	-2.91935	1	0	1	0	-2.90574	1	0	1	0	-2.8206	1	0	1	-1.92049	-2.70983	1	0	1	1.79688	-2.54487	1	0	1	1.81624	-2.60802	1	0	1	1.86501	-2.66782	1	0	1	1.85994	-2.66485	1	0	1	PF10250	PTHR31741,PTHR31741:SF2	0	0
Potri.001G171550	0	-2.98791	1	0	1	-5.13e-15	-2.91935	1	0	1	0	-2.90574	1	0	1	0	-2.8206	1	0	1	0	-2.82508	1	0	1	0	-2.65882	1	0	1	-5.13e-15	-2.72259	1	0	1	0	-2.78183	1	0	1	0	-2.7777	1	0	1	0	0	0	0
Potri.001G171600	-3.95144	1.31313	1.02e-07	-1	1.18e-05	-0.863708	-0.88908	0.343663	0	1	-1.66561	-0.418659	0.0213415	0	0.167743	-2.12364	-0.107733	0.00306079	-1	0.0190994	-1.4401	-0.589131	0.0331974	0	0.406682	0.420214	-0.242857	0.474186	0	1	0.153498	-0.176976	0.777872	0	1	-0.0870827	-0.0604215	0.954821	0	1	0.302418	-0.222186	0.784024	0	1	PF12681	PTHR10374,PTHR10374:SF18	KOG2944	0
Potri.001G171700	0	-2.98791	1	0	1	-5.13e-15	-2.91935	1	0	1	0	-2.90574	1	0	1	0	-2.8206	1	0	1	0	-2.82508	1	0	1	0	-2.65882	1	0	1	-5.13e-15	-2.72259	1	0	1	0	-2.78183	1	0	1	0	-2.7777	1	0	1	PF05553	PTHR33098,PTHR33098:SF6	0	0
Potri.001G171900	-0.430481	5.16085	0.0078347	0	0.106724	-0.097354	5.00509	0.541904	0	1	-0.293567	5.13367	0.0976678	0	0.451349	0.138139	4.92144	0.428954	0	0.887028	0.0802939	4.91949	0.634927	0	1	-0.471239	5.11843	0.0125302	0	0.623748	-0.118182	4.90312	0.472294	0	1	-0.0764648	4.90486	0.732741	0	1	-0.496091	5.13316	0.0568142	0	0.405142	PF00295	PTHR31375,PTHR31375:SF4	0	3.2.1.15
Potri.001G172000	0	-2.98791	1	0	1	-5.13e-15	-2.91935	1	0	1	0	-2.90574	1	0	1	0	-2.8206	1	0	1	0	-2.82508	1	0	1	0	-2.65882	1	0	1	-5.13e-15	-2.72259	1	0	1	0	-2.78183	1	0	1	0	-2.7777	1	0	1	0	0	0	0
Potri.001G172100	-0.615136	3.15978	0.135518	0	0.608319	-0.430611	3.07086	0.255183	0	0.881588	-0.289203	3.01849	0.351117	0	0.935223	-0.442584	3.11223	0.175201	0	0.479254	0.329905	2.69924	0.33848	0	1	-0.0382962	2.53594	0.917278	0	1	-0.311366	2.65095	0.36787	0	0.880584	-1.46269	3.41017	0.00317503	0	0.104018	-1.1633	3.19836	0.0317771	0	0.285648	PF15697	PTHR33730,PTHR33730:SF4	0	0
Potri.001G172200	0	-2.98791	1	0	1	-5.13e-15	-2.91935	1	0	1	0	-2.90574	1	0	1	0	-2.8206	1	0	1	0	-2.82508	1	0	1	0	-2.65882	1	0	1	-5.13e-15	-2.72259	1	0	1	0	-2.78183	1	0	1	0	-2.7777	1	0	1	0	0	0	0
Potri.001G172300	0.649262	1.99083	0.219448	0	0.774595	0.183827	2.21924	0.570946	0	1	0.14483	2.2613	0.658664	0	1	-0.132767	2.40554	0.685151	0	1	0.41191	2.1302	0.235676	0	0.993257	0.354288	1.74936	0.332534	0	1	0.264768	1.76034	0.51757	0	1	-0.595288	2.2203	0.338296	0	1	0.357861	1.73832	0.766965	0	1	PF00931	PTHR19851,PTHR19851:SF7	0	0
Potri.001G172450	0	-2.98791	1	0	1	-5.13e-15	-2.91935	1	0	1	0	-2.90574	1	0	1	0	-2.8206	1	0	1	0	-2.82508	1	0	1	0	-2.65882	1	0	1	-5.13e-15	-2.72259	1	0	1	0	-2.78183	1	0	1	0	-2.7777	1	0	1	0	0	0	0
Potri.001G172500	0.764844	3.96176	0.000492094	1	0.0146978	0.73849	3.99808	0.000415189	1	0.0139187	0.599957	4.07454	0.00700342	0	0.0751241	0.759239	4.02416	0.000705386	1	0.00552012	0.206528	4.2226	0.287796	0	1	0.352418	3.93988	0.0967508	0	1	0.287879	3.94531	0.136375	0	0.478967	0.246064	3.98556	0.417913	0	1	0.912329	3.71902	0.0577102	0	0.409356	0	PTHR36765,PTHR36765:SF1	0	0
Potri.001G172600	0.106808	5.35893	0.590959	0	1	-0.149503	5.51218	0.414628	0	1	0.0596335	5.43213	0.789306	0	1	0.315075	5.32307	0.105673	0	0.330397	-0.166564	5.52512	0.411324	0	1	-0.0631326	5.62406	0.79175	0	1	-0.122832	5.63206	0.502091	0	1	0.023255	5.58253	0.914037	0	1	-0.0897222	5.63753	0.701813	0	1	PF00364	PTHR18866,PTHR18866:SF99	0	0
Potri.001G172700	0.531543	4.90209	0.00435882	0	0.071756	0.729634	4.84987	9.89e-05	1	0.00456855	1.03101	4.76933	6.64e-07	1	4e-05	1.90939	4.5493	3.31e-14	1	1.95e-12	0.204612	5.07353	0.269732	0	1	0.677119	4.65753	0.00427696	0	0.364475	0.167882	4.85061	0.278361	0	0.754578	-0.000674255	4.9549	1	0	1	0.667632	4.65896	0.0720442	0	0.466149	PF00641	PTHR23111,PTHR23111:SF34	KOG4198	0
Potri.001G172800	0.0202287	5.53714	0.894054	0	1	0.185272	5.48365	0.197063	0	0.782171	0.230139	5.48664	0.152336	0	0.591629	0.274406	5.47466	0.0700798	0	0.241222	0.227834	5.46678	0.138448	0	0.813463	-0.0720833	5.371	0.706756	0	1	-0.0729824	5.34893	0.63718	0	1	-0.0885093	5.38038	0.656965	0	1	-0.0501883	5.35955	0.844711	0	1	PF01398	PTHR10410,PTHR10410:SF2	KOG1555	3.4.19.12
Potri.001G172850	0	-2.98791	1	0	1	-5.13e-15	-2.91935	1	0	1	0	-2.90574	1	0	1	0	-2.8206	1	0	1	0	-2.82508	1	0	1	0	-2.65882	1	0	1	-5.13e-15	-2.72259	1	0	1	0	-2.78183	1	0	1	0	-2.7777	1	0	1	0	PTHR36328,PTHR36328:SF1	0	0
Potri.001G172900	0	-2.98791	1	0	1	-5.13e-15	-2.91935	1	0	1	0	-2.90574	1	0	1	0	-2.8206	1	0	1	0	-2.82508	1	0	1	0	-2.65882	1	0	1	-5.13e-15	-2.72259	1	0	1	0	-2.78183	1	0	1	0	-2.7777	1	0	1	0	PTHR34191,PTHR34191:SF3	0	1.1.1.39
Potri.001G173000	0	-2.98791	1	0	1	-5.13e-15	-2.91935	1	0	1	0	-2.90574	1	0	1	0	-2.8206	1	0	1	0	-2.82508	1	0	1	0	-2.65882	1	0	1	-5.13e-15	-2.72259	1	0	1	0	-2.78183	1	0	1	0	-2.7777	1	0	1	0	PTHR23241	0	0
Potri.001G173100	0.182412	3.2332	0.456265	0	1	0.246933	3.23035	0.352585	0	1	0.32445	3.2188	0.217384	0	0.721088	0.663971	3.09137	0.00598163	1	0.0334701	-0.172388	3.43655	0.416305	0	1	0.15772	3.43329	0.483077	0	1	0.948312	3.09564	2.65e-05	1	0.000711153	0.284334	3.37498	0.4709	0	1	0.287797	3.37207	0.608115	0	1	PF04003,PF00240	PTHR10666	KOG0001,KOG0005	0
Potri.001G173200	0	-2.98791	1	0	1	-5.13e-15	-2.91935	1	0	1	0	-2.90574	1	0	1	0	-2.8206	1	0	1	0	-2.82508	1	0	1	0	-2.65882	1	0	1	-5.13e-15	-2.72259	1	0	1	0	-2.78183	1	0	1	0	-2.7777	1	0	1	0	PTHR23241	0	0
Potri.001G173300	0.341263	-0.988191	0.782286	0	1	-1.02854	-0.336143	0.135637	0	0.646215	-0.530437	-0.566427	0.540215	0	1	-0.389248	-0.622841	0.710936	0	1	-0.921307	-0.40243	0.262092	0	1	0.0231858	-0.0504166	1	0	1	0.608258	-0.303073	0.465375	0	1	2.82315	-0.737783	0.0613218	0	0.53111	-0.658111	0.268477	0.623142	0	1	PF04003,PF00240	PTHR10666	KOG0001,KOG0005	0
Potri.001G173400	0	-2.98791	1	0	1	-5.13e-15	-2.91935	1	0	1	0	-2.90574	1	0	1	0	-2.8206	1	0	1	0	-2.82508	1	0	1	0	-2.65882	1	0	1	-5.13e-15	-2.72259	1	0	1	0	-2.78183	1	0	1	0	-2.7777	1	0	1	PF07800	PTHR31197,PTHR31197:SF5	0	0
Potri.001G173700	0.110381	5.1017	0.565013	0	1	0.385974	5.0007	0.0256911	0	0.246853	0.377108	5.02928	0.0555917	0	0.316666	0.543728	4.96898	0.00816849	1	0.0431481	0.205981	5.0852	0.25836	0	1	-0.0964013	5.01372	0.674949	0	1	-0.541192	5.23636	0.000463835	-1	0.00721148	-0.32476	5.13671	0.146181	0	0.78144	-0.218316	5.07769	0.436668	0	1	PF12695	PTHR10655,PTHR10655:SF34	KOG2112	3.1.1.5
Potri.001G173800	0.140505	6.76353	0.350386	0	0.975945	0.281029	6.72386	0.0422591	0	0.337432	0.512147	6.64843	0.00906865	0	0.0904968	0.53008	6.64944	0.000565017	1	0.00455813	-0.0638008	6.89223	0.720168	0	1	0.0347577	6.89239	0.873693	0	1	-0.221837	7.00201	0.157807	0	0.527542	0.0691264	6.87711	0.742214	0	1	0.543953	6.66327	0.0648272	0	0.438477	PF01215	PTHR10122,PTHR10122:SF3	0	1.9.3.1
Potri.001G173900	0.0339167	3.56112	0.910972	0	1	-0.406775	3.81998	0.0583859	0	0.409599	-0.478734	3.88336	0.0418617	0	0.261407	-0.395838	3.84191	0.0736158	0	0.250678	0.174148	3.52432	0.448741	0	1	-0.282341	3.56854	0.290957	0	1	0.290353	3.2647	0.27726	0	0.752926	-0.276768	3.5676	0.432407	0	1	0.341182	3.26471	0.731693	0	1	PF03735,PF05641	PTHR31917,PTHR31917:SF5	0	0
Potri.001G174000	-0.118758	3.31612	0.701665	0	1	-0.150849	3.36089	0.605802	0	1	-0.551097	3.60321	0.0475114	0	0.284803	-0.745778	3.72366	0.00478408	-1	0.0278159	-0.424455	3.50776	0.109679	0	0.740716	0.233643	3.58265	0.373403	0	1	0.298067	3.53064	0.208828	0	0.62999	0.298737	3.55308	0.486253	0	1	0.278912	3.56033	0.532846	0	1	0	0	0	0
Potri.001G174150	0	-2.98791	1	0	1	-5.13e-15	-2.91935	1	0	1	0	-2.90574	1	0	1	0	-2.8206	1	0	1	0	-2.82508	1	0	1	0	-2.65882	1	0	1	-5.13e-15	-2.72259	1	0	1	0	-2.78183	1	0	1	0	-2.7777	1	0	1	0	0	0	0
Potri.001G174200	0	-2.98791	1	0	1	-5.13e-15	-2.91935	1	0	1	0	-2.90574	1	0	1	0	-2.8206	1	0	1	0	-2.82508	1	0	1	0	-2.65882	1	0	1	-5.13e-15	-2.72259	1	0	1	0	-2.78183	1	0	1	0	-2.7777	1	0	1	0	0	0	0
Potri.001G174300	-1.43297	7.33873	5.47e-24	-1	4.7e-21	-0.807644	6.93662	3.14e-09	-1	6.74e-07	-1.09191	7.14759	1.69e-10	-1	2.6e-08	-0.734217	6.92159	4.03e-07	-1	7.43e-06	0.501079	6.25217	0.000763959	1	0.0350182	-0.72003	6.36958	0.000324992	0	0.0683811	-1.42458	6.82316	4.49e-28	-1	3.21e-24	-1.33159	6.78126	5.4e-09	-1	3.57e-06	-1.42044	6.84339	8.23e-08	-1	1.11e-05	0	PTHR34198,PTHR34198:SF1	0	0
Potri.001G174400	-0.0566144	1.86224	0.879791	0	1	-0.402977	2.06945	0.193806	0	0.775469	-0.635948	2.22526	0.0540435	0	0.310732	-0.580041	2.19767	0.0417142	0	0.161059	-0.58889	2.17364	0.0438007	0	0.470781	0.0867079	2.38742	0.787362	0	1	0.753996	2.0887	0.0362179	0	0.194664	0.214442	2.32453	0.704269	0	1	0.218877	2.32042	0.739463	0	1	PF04862	PTHR31265,PTHR31265:SF9	0	0
Potri.001G174600	-0.00256419	6.2611	0.987999	0	1	-0.0798079	6.32633	0.58757	0	1	0.0233292	6.2967	0.89058	0	1	-0.110086	6.37075	0.472504	0	0.946727	-0.125748	6.35127	0.416306	0	1	0.137652	6.33198	0.490428	0	1	0.371272	6.20295	0.010444	0	0.0791828	0.0818528	6.36036	0.692351	0	1	0.259665	6.27511	0.223212	0	0.83369	PF00400	PTHR19877	0	0
Potri.001G174700	0.481008	-0.500165	0.539735	0	1	0.442336	-0.44169	0.596592	0	1	0.292657	-0.379711	0.826853	0	1	0.80795	-0.507279	0.270519	0	0.6511	0.340851	-0.388804	0.682917	0	1	0.184842	-0.594255	0.819277	0	1	0.350844	-0.687065	0.763204	0	1	-1.02606	-0.0382162	0.319076	0	1	0.882628	-0.830431	0.629717	0	1	PF01426	PTHR12505	0	2.1.1.37
Potri.001G174800	0	-2.98791	1	0	1	-5.13e-15	-2.91935	1	0	1	0	-2.90574	1	0	1	0	-2.8206	1	0	1	0	-2.82508	1	0	1	0	-2.65882	1	0	1	-5.13e-15	-2.72259	1	0	1	0	-2.78183	1	0	1	0	-2.7777	1	0	1	0	0	0	0
Potri.001G174900	0.437004	4.90525	0.0143098	0	0.162037	0.540043	4.88805	0.000587399	1	0.0180852	0.344999	4.99307	0.0710221	0	0.369656	0.688368	4.86103	0.000262155	1	0.00234233	-0.0600121	5.16379	0.762301	0	1	0.318056	5.03044	0.19612	0	1	0.855311	4.79478	3.18e-05	1	0.000816758	0.692906	4.87619	0.0101266	0	0.205742	1.19936	4.70204	0.00050258	1	0.0156306	PF12697	PTHR10992,PTHR10992:SF898	KOG1454	3.1.3.76,3.3.2.10
Potri.001G174950	0	-2.98791	1	0	1	-5.13e-15	-2.91935	1	0	1	0	-2.90574	1	0	1	0	-2.8206	1	0	1	0	-2.82508	1	0	1	0	-2.65882	1	0	1	-5.13e-15	-2.72259	1	0	1	0	-2.78183	1	0	1	0	-2.7777	1	0	1	0	0	0	0
Potri.001G175400	1.1853	2.57686	0.000835671	1	0.0219195	0.754455	2.74802	0.0090282	0	0.128798	1.19082	2.62715	0.000117972	1	0.00321911	1.53065	2.55371	7.9e-07	1	1.36e-05	-0.136227	3.1424	0.591932	0	1	0.380526	3.02462	0.132005	0	1	0.315461	3.02839	0.182647	0	0.585163	0.124119	3.13729	0.788172	0	1	2.38713	2.46032	0.0104879	0	0.138857	PF03000	PTHR32370,PTHR32370:SF16	0	0
Potri.001G175500	0.275371	2.84423	0.418825	0	1	-0.524958	3.28162	0.0361854	0	0.307851	-0.680631	3.39973	0.0101286	0	0.0980448	0.613771	2.76871	0.0330608	0	0.133807	-0.672233	3.36958	0.00557191	0	0.138733	-0.0700213	3.69084	0.779383	0	1	0.121328	3.57479	0.641454	0	1	0.792013	3.31894	0.0685742	0	0.561075	0.852569	3.29582	0.093603	0	0.536534	0	PTHR33427,PTHR33427:SF2	0	0
Potri.001G175600	0.731503	5.04092	5.75e-06	1	0.000407662	0.59216	5.12098	0.000195588	1	0.007873	0.162362	5.32998	0.366803	0	0.958168	-0.122137	5.47798	0.416451	0	0.869867	0.136974	5.32148	0.394834	0	1	0.170001	5.15597	0.381974	0	1	0.220146	5.10997	0.173227	0	0.563176	0.151221	5.16508	0.5302	0	1	-0.0571461	5.26664	0.844273	0	1	PF11145	PTHR33389,PTHR33389:SF4	0	0
Potri.001G175800	0	-2.98791	1	0	1	-5.13e-15	-2.91935	1	0	1	0	-2.90574	1	0	1	0	-2.8206	1	0	1	0	-2.82508	1	0	1	0	-2.65882	1	0	1	-5.13e-15	-2.72259	1	0	1	0	-2.78183	1	0	1	0	-2.7777	1	0	1	PF03171	PTHR10209,PTHR10209:SF211	KOG0143	0
Potri.001G175900	0	-2.98791	1	0	1	-5.13e-15	-2.91935	1	0	1	0	-2.90574	1	0	1	0	-2.8206	1	0	1	0	-2.82508	1	0	1	0	-2.65882	1	0	1	-5.13e-15	-2.72259	1	0	1	0	-2.78183	1	0	1	0	-2.7777	1	0	1	PF03171	PTHR10209,PTHR10209:SF211	KOG0143	0
Potri.001G175950	0	-2.98791	1	0	1	-5.13e-15	-2.91935	1	0	1	0	-2.90574	1	0	1	0	-2.8206	1	0	1	0	-2.82508	1	0	1	0	-2.65882	1	0	1	-5.13e-15	-2.72259	1	0	1	0	-2.78183	1	0	1	0	-2.7777	1	0	1	0	0	0	0
Potri.001G176000	0	-2.98791	1	0	1	-5.13e-15	-2.91935	1	0	1	0	-2.90574	1	0	1	0	-2.8206	1	0	1	0	-2.82508	1	0	1	0	-2.65882	1	0	1	-5.13e-15	-2.72259	1	0	1	0	-2.78183	1	0	1	0	-2.7777	1	0	1	PF14226,PF03171	PTHR10209,PTHR10209:SF174	KOG0143	0
Potri.001G176100	-2.76249	-2.76223	0.592316	0	1	-3.16082	-2.59779	0.379482	0	1	-1.85807	-2.79071	1	0	1	-2.74272	-2.597	0.569457	0	1	-4.25021	-2.23424	0.115066	0	0.75486	4.07673	-2.07313	0.125069	0	1	4.12223	-2.13595	0.149838	0	0.510069	4.20395	-2.18257	0.221532	0	0.920826	4.1994	-2.1763	0.237105	0	0.85938	PF14226,PF03171	PTHR10209,PTHR10209:SF174	KOG0143	0
Potri.001G176200	0	-2.98791	1	0	1	-4.08091	-2.33488	0.102674	0	0.557224	-3.50136	-2.49245	0.272586	0	0.814821	0	-2.8206	1	0	1	-1.97306	-2.7086	1	0	1	-0.892036	-2.33591	1	0	1	-0.0341009	-2.49956	1	0	1	-3.09597	-1.62589	0.196613	0	0.877992	0.0797768	-2.55207	1	0	1	PF14226,PF03171	PTHR10209,PTHR10209:SF211	KOG0143	0
Potri.001G176300	0	-2.98791	1	0	1	-5.13e-15	-2.91935	1	0	1	0	-2.90574	1	0	1	0	-2.8206	1	0	1	0	-2.82508	1	0	1	0	-2.65882	1	0	1	-5.13e-15	-2.72259	1	0	1	0	-2.78183	1	0	1	0	-2.7777	1	0	1	0	0	0	0
Potri.001G176400	0	-2.98791	1	0	1	-5.13e-15	-2.91935	1	0	1	0	-2.90574	1	0	1	0	-2.8206	1	0	1	0	-2.82508	1	0	1	0	-2.65882	1	0	1	-5.13e-15	-2.72259	1	0	1	0	-2.78183	1	0	1	0	-2.7777	1	0	1	0	0	0	0
Potri.001G176500	0	-2.98791	1	0	1	-5.13e-15	-2.91935	1	0	1	0	-2.90574	1	0	1	0	-2.8206	1	0	1	0	-2.82508	1	0	1	0	-2.65882	1	0	1	-5.13e-15	-2.72259	1	0	1	0	-2.78183	1	0	1	0	-2.7777	1	0	1	PF14226,PF03171	PTHR10209,PTHR10209:SF182	KOG0143	0
Potri.001G176800	0	-2.98791	1	0	1	-5.13e-15	-2.91935	1	0	1	0	-2.90574	1	0	1	0	-2.8206	1	0	1	0	-2.82508	1	0	1	0	-2.65882	1	0	1	-5.13e-15	-2.72259	1	0	1	0	-2.78183	1	0	1	0	-2.7777	1	0	1	0	PTHR33881,PTHR33881:SF3	0	0
Potri.001G177000	-0.404792	6.46475	0.00671994	0	0.096494	-0.217995	6.38693	0.107595	0	0.572567	-0.105873	6.35209	0.526556	0	1	-0.270295	6.44731	0.067249	0	0.233477	-0.104802	6.33012	0.505728	0	1	-0.018443	6.37693	0.931055	0	1	-0.383723	6.5491	0.00466	-1	0.0430794	-0.204902	6.47534	0.367751	0	1	-0.41453	6.58956	0.0481247	0	0.367524	PF01053	PTHR11751,PTHR11751:SF184	KOG0257	0
Potri.001G177200	-0.782147	0.250023	0.359443	0	0.987846	-0.778671	0.245443	0.246108	0	0.866918	-0.675751	0.207058	0.368955	0	0.960874	-1.0597	0.433609	0.104146	0	0.32655	-0.659677	0.195547	0.357937	0	1	0.640763	0.228829	0.251291	0	1	-0.366578	0.620481	0.552899	0	1	-0.494954	0.695807	0.679624	0	1	0.921483	0.0970775	0.525088	0	1	0	PTHR24015,PTHR24015:SF363	0	0
Potri.001G177300	0.0457602	2.48759	0.91332	0	1	0.0420215	2.51884	0.917832	0	1	-0.37355	2.7545	0.263901	0	0.809552	-0.472961	2.81537	0.122836	0	0.36917	-0.157705	2.62053	0.640474	0	1	0.126769	2.62647	0.672911	0	1	0.359195	2.4993	0.278765	0	0.754946	0.832519	2.33282	0.412774	0	1	0.600497	2.41634	0.488562	0	1	0	PTHR10285,PTHR10285:SF78	KOG2878	2.7.1.31
Potri.001G178300	-1.48924	-1.22407	0.0867543	0	0.48389	-1.32255	-1.29291	0.133234	0	0.641023	-1.53291	-1.16487	0.0748867	0	0.382402	-2.69838	-0.436256	0.000975742	-1	0.0072518	0.566752	-1.88555	0.642312	0	1	1.55714	-2.15682	0.442867	0	1	-1.89513	-1.34806	0.142127	0	0.492922	0.826972	-2.18194	0.804671	0	1	-2.54613	-0.946201	0.133609	0	0.647912	PF01344	PTHR24413,PTHR24413:SF93	0	0
Potri.001G178400	-0.135319	0.859192	0.880445	0	1	0.309294	0.670521	0.657828	0	1	1.15549	0.402276	0.141022	0	0.565997	0.812471	0.53815	0.261472	0	0.635555	0.730646	0.540387	0.330196	0	1	0.0868143	0.143355	0.889781	0	1	-0.388555	0.313477	0.720124	0	1	-1.20347	0.818658	0.123827	0	0.731751	-0.64853	0.478972	0.489136	0	1	0	PTHR36856,PTHR36856:SF1	0	0
Potri.001G178500	0	-2.98791	1	0	1	-1.88436	-2.80375	1	0	1	-3.79401	-2.40541	0.206782	0	0.699105	-1.94084	-2.70451	1	0	1	-2.78067	-2.6006	0.540208	0	1	2.62252	-2.43606	0.528646	0	1	2.66431	-2.49957	0.542785	0	1	2.74735	-2.55405	0.577785	0	1	2.74347	-2.54894	0.581186	0	1	PF01344	PTHR24413,PTHR24413:SF93	0	0
Potri.001G178600	0	-2.98791	1	0	1	-5.13e-15	-2.91935	1	0	1	0	-2.90574	1	0	1	-1.92368	-2.70493	1	0	1	0	-2.82508	1	0	1	0	-2.65882	1	0	1	-5.13e-15	-2.72259	1	0	1	0	-2.78183	1	0	1	0	-2.7777	1	0	1	0	0	0	0
Potri.001G178700	0.633725	-2.4899	1	0	1	-0.72791	-2.18243	0.82527	0	1	3.15164	-2.58474	0.321792	0	0.891733	-0.164623	-2.23584	1	0	1	-0.590019	-2.16163	1	0	1	0.259876	-1.99581	1	0	1	-1.24302	-1.60859	0.40518	0	0.934799	3.60872	-2.36083	0.26229	0	0.973217	3.60378	-2.35656	0.271149	0	0.905612	0	0	0	0
Potri.001G178750	0	-2.98791	1	0	1	-5.13e-15	-2.91935	1	0	1	0	-2.90574	1	0	1	0	-2.8206	1	0	1	0	-2.82508	1	0	1	0	-2.65882	1	0	1	-5.13e-15	-2.72259	1	0	1	0	-2.78183	1	0	1	0	-2.7777	1	0	1	0	0	0	0
Potri.001G178900	0	-2.98791	1	0	1	-5.13e-15	-2.91935	1	0	1	0	-2.90574	1	0	1	0	-2.8206	1	0	1	0	-2.82508	1	0	1	0	-2.65882	1	0	1	-5.13e-15	-2.72259	1	0	1	0	-2.78183	1	0	1	0	-2.7777	1	0	1	PF09405	PTHR22814,PTHR22814:SF97	0	0
Potri.001G178950	0	-2.98791	1	0	1	-5.13e-15	-2.91935	1	0	1	0	-2.90574	1	0	1	0	-2.8206	1	0	1	0	-2.82508	1	0	1	0	-2.65882	1	0	1	-5.13e-15	-2.72259	1	0	1	0	-2.78183	1	0	1	0	-2.7777	1	0	1	0	0	0	0
Potri.001G179000	0.303835	5.80963	0.0509541	0	0.356488	0.254798	5.85798	0.0887055	0	0.516526	0.264801	5.87647	0.0981011	0	0.452607	0.243428	5.89365	0.101256	0	0.319753	0.126908	5.91973	0.41076	0	1	0.178418	5.755	0.348504	0	1	0.470035	5.60308	0.00231023	1	0.0250206	0.296193	5.70233	0.142816	0	0.773316	-0.0100252	5.84606	0.969395	0	1	PF00534,PF16994	PTHR12526,PTHR12526:SF160	KOG0853	2.4.1.132,2.4.1.257
Potri.001G179100	0.147977	5.82997	0.329289	0	0.947603	-0.00767807	5.93101	0.959175	0	1	0.0687125	5.91767	0.678901	0	1	0.178036	5.87384	0.249877	0	0.618177	-0.165178	6.01463	0.281792	0	1	0.219109	5.976	0.225765	0	1	0.147055	5.98706	0.275751	0	0.750301	0.241446	5.96695	0.183828	0	0.853951	0.184227	5.99177	0.430528	0	1	PF08911,PF00638	PTHR23138,PTHR23138:SF99	KOG0864	0
Potri.001G179200	0.279084	7.48104	0.0594869	0	0.392829	0.317054	7.48934	0.0191575	0	0.205242	0.528675	7.42333	0.000853183	1	0.0153838	0.711206	7.35985	4.24e-06	1	6.15e-05	0.0571547	7.61374	0.704435	0	1	0.104538	7.51949	0.557056	0	1	0.46392	7.33533	0.00127706	1	0.0158278	0.338602	7.4132	0.0604512	0	0.526328	0.423538	7.37475	0.0466278	0	0.359812	PF00400,PF04053	PTHR19876,PTHR19876:SF6	0	0
Potri.001G179500	0.248725	1.79807	0.512741	0	1	0.0857106	1.90161	0.836021	0	1	0.234658	1.85576	0.505581	0	1	-0.468811	2.21588	0.09939	0	0.315273	-0.502547	2.20729	0.162785	0	0.869927	0.382407	2.25563	0.299908	0	1	0.855407	2.05156	0.0378131	0	0.200175	1.42633	1.89306	0.0293853	0	0.366933	0.633545	2.14471	0.361361	0	1	PF09801	PTHR12952,PTHR12952:SF0	KOG4697	0
Potri.001G179700	0.127756	5.3644	0.480274	0	1	0.07403	5.41687	0.647935	0	1	0.0691446	5.44225	0.702413	0	1	0.0623834	5.45283	0.700437	0	1	-0.00387896	5.45701	0.98458	0	1	-0.0581338	5.47457	0.75974	0	1	-0.177699	5.51433	0.199339	0	0.611489	-0.0621196	5.4777	0.776198	0	1	-0.344929	5.62734	0.179037	0	0.750059	PF04570	PTHR33059,PTHR33059:SF16	0	0
Potri.001G179800	0.0131903	4.33144	0.953898	0	1	0.138587	4.29681	0.49585	0	1	-0.190206	4.48417	0.332592	0	0.907665	-0.105996	4.44692	0.555627	0	1	0.198933	4.27117	0.300647	0	1	-0.0412577	4.17596	0.843464	0	1	0.0396975	4.1134	0.843998	0	1	0.0695009	4.12177	0.820164	0	1	-0.366403	4.34786	0.274766	0	0.909604	PF13837	PTHR31307,PTHR31307:SF8	KOG4282	0
Potri.001G179900	0	-2.98791	1	0	1	-5.13e-15	-2.91935	1	0	1	0	-2.90574	1	0	1	0	-2.8206	1	0	1	0	-2.82508	1	0	1	0	-2.65882	1	0	1	-3.80752	-2.22144	0.188801	0	0.595592	0	-2.78183	1	0	1	0	-2.7777	1	0	1	0	0	0	0
Potri.001G180000	0.535003	2.56191	0.113658	0	0.559386	0.0878877	2.78507	0.777016	0	1	-0.0665541	2.88281	0.844426	0	1	0.216232	2.75618	0.452442	0	0.920216	0.102948	2.78164	0.703203	0	1	0.17157	2.63854	0.593858	0	1	1.20269	2.233	9.12e-05	1	0.0019723	-0.0482626	2.74172	0.93348	0	1	0.42676	2.52133	0.549922	0	1	PF01535,PF13041	PTHR24015,PTHR24015:SF187	0	0
Potri.001G180100	0.395758	7.92778	0.00303536	0	0.0564923	0.257777	8.01455	0.0410345	0	0.332573	0.463735	7.94808	0.0021889	1	0.031527	0.458583	7.95792	0.001185	1	0.00855821	-0.046474	8.16329	0.741147	0	1	-0.00255978	8.17347	0.989243	0	1	0.517301	7.91447	2.55e-05	1	0.000686932	0.361338	8.00455	0.0341712	0	0.395673	0.503288	7.94267	0.0229404	0	0.232544	PF00012	PTHR19375,PTHR19375:SF190	0	0
Potri.001G180200	0.845968	3.25766	0.00352536	0	0.0626555	0.366993	3.47322	0.25451	0	0.880766	0.270738	3.53699	0.314916	0	0.884261	0.916542	3.29398	0.000620632	1	0.0049464	-0.379025	3.84275	0.103441	0	0.719362	0.314706	3.86134	0.209329	0	1	0.923385	3.60094	6.27e-06	1	0.000218556	1.14627	3.5507	0.00121697	0	0.0565682	1.15124	3.5478	0.0122	0	0.153396	PF06733,PF13307	PTHR11472,PTHR11472:SF34	0	3.6.4.12
Potri.001G180500	0	-2.98791	1	0	1	-1.88706	-2.80368	1	0	1	0	-2.90574	1	0	1	0	-2.8206	1	0	1	0	-2.82508	1	0	1	0	-2.65882	1	0	1	-5.13e-15	-2.72259	1	0	1	0	-2.78183	1	0	1	0	-2.7777	1	0	1	0	PTHR33168,PTHR33168:SF6	0	0
Potri.001G180600	0.0551613	1.83456	0.905423	0	1	0.605955	1.62927	0.113813	0	0.589868	0.790659	1.58523	0.125694	0	0.528624	-0.234741	2.03756	0.461399	0	0.932701	0.0804952	1.85863	0.832978	0	1	-0.396022	2.01181	0.19594	0	1	-1.02401	2.36433	0.00069544	-1	0.0100101	-1.11403	2.44631	0.033957	0	0.39471	-0.57109	2.10337	0.631409	0	1	PF03168	PTHR31852,PTHR31852:SF17	0	0
Potri.001G180700	0	-2.98791	1	0	1	-5.13e-15	-2.91935	1	0	1	0	-2.90574	1	0	1	0	-2.8206	1	0	1	0	-2.82508	1	0	1	0	-2.65882	1	0	1	-5.13e-15	-2.72259	1	0	1	0	-2.78183	1	0	1	0	-2.7777	1	0	1	0	0	0	0
Potri.001G180800	0	-2.98791	1	0	1	-5.13e-15	-2.91935	1	0	1	0	-2.90574	1	0	1	0	-2.8206	1	0	1	0	-2.82508	1	0	1	0	-2.65882	1	0	1	-5.13e-15	-2.72259	1	0	1	0	-2.78183	1	0	1	0	-2.7777	1	0	1	0	PTHR33054	0	0
Potri.001G180900	0	-2.98791	1	0	1	-5.13e-15	-2.91935	1	0	1	0	-2.90574	1	0	1	0	-2.8206	1	0	1	0	-2.82508	1	0	1	0	-2.65882	1	0	1	-5.13e-15	-2.72259	1	0	1	0	-2.78183	1	0	1	0	-2.7777	1	0	1	PF01107	PTHR33054	0	0
Potri.001G181000	-0.324806	0.911979	0.56212	0	1	0.34094	0.634664	0.628835	0	1	-0.0801467	0.842742	0.908674	0	1	-0.961656	1.32652	0.0291532	0	0.120911	-0.195822	0.886381	0.714825	0	1	0.294473	0.850522	0.603326	0	1	0.130462	0.893527	0.806989	0	1	1.79326	0.377263	0.0878251	0	0.628327	0.569889	0.718711	0.630845	0	1	0	PTHR32133	0	0
Potri.001G181100	0.147639	3.34723	0.587475	0	1	0.506664	3.21696	0.0450279	0	0.351308	0.223092	3.36116	0.388447	0	0.977033	-0.149805	3.54959	0.531414	0	1	0.447474	3.24657	0.0610636	0	0.562084	0.063853	2.96469	0.811953	0	1	0.0908249	2.92836	0.71434	0	1	0.290045	2.85995	0.509587	0	1	-1.11553	3.64851	0.0170912	0	0.192618	PF04783,PF04782	PTHR21450,PTHR21450:SF22	0	0
Potri.001G181200	-0.429535	1.52702	0.346294	0	0.971732	-0.534794	1.60312	0.138855	0	0.653425	-0.705954	1.728	0.0499896	0	0.294641	-0.667685	1.71095	0.0727008	0	0.248257	-0.441328	1.55289	0.210801	0	0.947988	0.249167	1.63721	0.453663	0	1	-0.215998	1.831	0.480674	0	1	0.391363	1.56734	0.518969	0	1	-0.67492	2.10469	0.31681	0	0.968314	PF10294	PTHR23108,PTHR23108:SF0	KOG2497	0
Potri.001G181300	-1.26804	1.30013	0.0163306	0	0.176098	-0.436549	0.807059	0.407049	0	1	-0.688553	0.973432	0.139275	0	0.56292	-1.19287	1.28336	0.0066588	-1	0.0365536	0.245705	0.499192	0.613857	0	1	0.720431	0.123645	0.139439	0	1	3.03475	-0.335711	2.22e-05	1	0.000613758	1.05846	-0.0233982	0.379693	0	1	0.298424	0.244462	0.825967	0	1	PF03398	PTHR12161,PTHR12161:SF14	0	0
Potri.001G181400	0	-2.98791	1	0	1	-5.13e-15	-2.91935	1	0	1	0	-2.90574	1	0	1	0	-2.8206	1	0	1	0	-2.82508	1	0	1	0	-2.65882	1	0	1	-5.13e-15	-2.72259	1	0	1	0	-2.78183	1	0	1	0	-2.7777	1	0	1	0	0	0	0
Potri.001G181500	0	-2.98791	1	0	1	-5.13e-15	-2.91935	1	0	1	-2.66596	-2.68323	0.574807	0	1	0	-2.8206	1	0	1	0	-2.82508	1	0	1	0	-2.65882	1	0	1	-5.13e-15	-2.72259	1	0	1	0	-2.78183	1	0	1	0	-2.7777	1	0	1	PF00847	PTHR31985,PTHR31985:SF17	0	0
Potri.001G181701	3.20105	-2.66488	0.339326	0	0.962517	1.27769	-2.50437	0.683045	0	1	3.17326	-2.58365	0.320137	0	0.891535	3.10693	-2.4996	0.315513	0	0.72374	3.08204	-2.50448	0.311786	0	1	0	-2.65882	1	0	1	-5.13e-15	-2.72259	1	0	1	0	-2.78183	1	0	1	0	-2.7777	1	0	1	0	PTHR37900,PTHR37900:SF1	0	0
Potri.001G181800	-0.180083	8.8421	0.218127	0	0.77222	0.0735521	8.73791	0.610041	0	1	0.129329	8.73592	0.481153	0	1	0.181078	8.72004	0.231714	0	0.584868	-0.145978	8.85227	0.387687	0	1	0.042101	8.88832	0.852799	0	1	-0.176968	8.97763	0.198856	0	0.61146	0.406613	8.72209	0.107167	0	0.687958	0.560215	8.65636	0.0296465	0	0.274067	PF09072	PTHR28632	KOG4766	0
Potri.001G181900	0	-2.98791	1	0	1	-5.13e-15	-2.91935	1	0	1	0	-2.90574	1	0	1	0	-2.8206	1	0	1	0	-2.82508	1	0	1	0	-2.65882	1	0	1	-5.13e-15	-2.72259	1	0	1	0	-2.78183	1	0	1	0	-2.7777	1	0	1	0	0	0	0
Potri.001G182200	0	-2.98791	1	0	1	-5.13e-15	-2.91935	1	0	1	0	-2.90574	1	0	1	0	-2.8206	1	0	1	-2.74672	-2.60192	0.540932	0	1	2.59652	-2.43782	0.529855	0	1	2.62869	-2.50081	0.544766	0	1	-2.05225	-1.72194	0.37392	0	1	2.68894	-2.5549	0.580608	0	1	0	PTHR31704,PTHR31704:SF9	0	0
Potri.001G182300	0.114896	6.44048	0.407625	0	1	0.0313355	6.50674	0.813932	0	1	0.299277	6.40395	0.0590345	0	0.328565	0.802863	6.2079	1.91e-08	1	4.62e-07	-0.117562	6.58432	0.419669	0	1	0.0085069	6.62379	0.965053	0	1	0.260175	6.48144	0.0425093	0	0.218402	0.310727	6.48287	0.0886042	0	0.63058	0.926307	6.23867	2.11e-05	1	0.00123181	PF00225	PTHR24115,PTHR24115:SF465	KOG0240	3.6.4.4
Potri.001G182400	0	-2.98791	1	0	1	-1.88706	-2.80368	1	0	1	-3.83461	-2.40367	0.123879	0	0.52427	0	-2.8206	1	0	1	-3.60688	-2.40965	0.188749	0	0.912676	3.44906	-2.24802	0.170499	0	1	0.250788	-2.06069	1	0	1	3.53916	-2.3683	0.255693	0	0.968564	3.53241	-2.36678	0.264424	0	0.895896	PF00141	PTHR31235,PTHR31235:SF75	0	1.11.1.7
Potri.001G182500	0.265483	3.01195	0.322942	0	0.939089	0.358381	2.99749	0.209786	0	0.799665	0.47255	2.97274	0.0804322	0	0.400761	0.796823	2.86131	0.00240618	1	0.0155565	0.117779	3.11059	0.654668	0	1	0.641309	2.76358	0.0328124	0	0.953513	-0.00831695	3.02146	1	0	1	0.363273	2.87424	0.47138	0	1	1.21131	2.56712	0.154212	0	0.694373	0	PTHR35461,PTHR35461:SF1	0	0
Potri.001G182600	0.966601	2.06024	0.0421393	0	0.319341	-0.114144	2.54223	0.747023	0	1	0.199365	2.41339	0.565307	0	1	1.30995	2.03145	0.000158851	1	0.00151144	-0.630462	2.82595	0.0192469	0	0.300045	1.03652	2.6835	0.000117876	1	0.0307122	0.897073	2.70273	0.0093414	0	0.0728718	0.445668	2.89369	0.352437	0	1	0.707354	2.78884	0.245961	0	0.872849	PF00270,PF13307	PTHR11472,PTHR11472:SF41	0	3.6.4.13
Potri.001G182700	0.54856	6.00558	0.000178455	1	0.00669402	0.544342	6.03319	0.000252398	1	0.00950773	0.609436	6.03017	9.23e-05	1	0.00263661	1.25296	5.81729	1.45e-16	1	1.16e-14	0.179184	6.19471	0.221689	0	0.967533	0.145552	6.01771	0.440082	0	1	0.25832	5.94296	0.0486155	0	0.240165	0.567047	5.83424	0.0293374	0	0.366718	0.752974	5.76092	0.0266586	0	0.255236	PF01925	PTHR14255,PTHR14255:SF6	0	0
Potri.001G182800	0	-2.98791	1	0	1	-5.13e-15	-2.91935	1	0	1	0	-2.90574	1	0	1	0	-2.8206	1	0	1	0	-2.82508	1	0	1	0	-2.65882	1	0	1	-5.13e-15	-2.72259	1	0	1	0	-2.78183	1	0	1	0	-2.7777	1	0	1	0	0	0	0
Potri.001G183100	0.0250104	4.24386	0.906371	0	1	0.124005	4.22295	0.567809	0	1	-0.0983222	4.35499	0.633053	0	1	-0.200286	4.41474	0.282769	0	0.672067	-0.126789	4.34881	0.500667	0	1	0.125026	4.33756	0.615017	0	1	0.745196	4.05405	0.00107173	1	0.0138439	0.477514	4.18053	0.142324	0	0.773061	0.43461	4.19754	0.204507	0	0.799732	PF00787,PF08628,PF02194	PTHR22999,PTHR22999:SF19	KOG2101	0
Potri.001G183200	-0.141183	7.9484	0.403179	0	1	-0.159671	7.98284	0.319294	0	0.971569	0.0915155	7.88109	0.641166	0	1	0.566614	7.67962	0.000457999	1	0.00379457	-0.131363	7.97153	0.444837	0	1	0.0765734	7.98383	0.751863	0	1	-0.378356	8.2003	0.0044528	-1	0.0415669	0.285671	7.88777	0.252187	0	0.966258	0.553548	7.77147	0.125695	0	0.626508	PF01907	PTHR10768	KOG3475	0
Potri.001G183300	-1.11763	-1.18687	0.184873	0	0.706116	-1.14109	-1.14719	0.175267	0	0.737065	-2.10292	-0.56299	0.00267421	-1	0.0366839	-0.888156	-1.23263	0.411278	0	0.862225	-1.22899	-1.08768	0.124072	0	0.776397	-0.495917	-0.465544	0.436572	0	1	-0.874516	-0.309394	0.204533	0	0.621616	-1.2936	-0.0500206	0.322631	0	1	-0.126557	-0.65832	0.956635	0	1	PF01925	PTHR14255,PTHR14255:SF6	0	0
Potri.001G183400	0	-2.98791	1	0	1	-5.13e-15	-2.91935	1	0	1	0	-2.90574	1	0	1	0	-2.8206	1	0	1	-3.69458	-2.40609	0.250584	0	1	3.52403	-2.24329	0.222811	0	1	3.57022	-2.30642	0.255913	0	0.714602	3.65256	-2.35694	0.331454	0	1	3.6484	-2.35125	0.345868	0	1	PF01925	PTHR14255,PTHR14255:SF6	0	0
Potri.001G183600	-0.146132	6.85357	0.373201	0	1	0.226058	6.69553	0.126605	0	0.623944	0.556857	6.57719	0.00146434	1	0.0232852	0.648671	6.54959	0.000125058	1	0.00122715	0.345587	6.64516	0.0259852	0	0.354581	-0.114885	6.50645	0.526725	0	1	-0.0543877	6.453	0.671006	0	1	0.0952189	6.4031	0.604668	0	1	-0.155915	6.52798	0.438008	0	1	PF03168	PTHR31852,PTHR31852:SF25	0	0
Potri.001G183700	-0.097376	3.88821	0.676466	0	1	-0.109054	3.91939	0.607854	0	1	0.48187	3.66972	0.0580629	0	0.324841	0.583284	3.63968	0.00794462	1	0.0421834	-0.0738413	3.90461	0.721791	0	1	0.185049	3.84052	0.452912	0	1	-0.313818	4.06888	0.193417	0	0.602244	-0.369432	4.1244	0.206084	0	0.896425	-0.00256649	3.92907	1	0	1	PF03446,PF00389	PTHR10996,PTHR10996:SF139	KOG0069	1.1.1.237
Potri.001G183900	0	-2.98791	1	0	1	-5.13e-15	-2.91935	1	0	1	0	-2.90574	1	0	1	0	-2.8206	1	0	1	0	-2.82508	1	0	1	0	-2.65882	1	0	1	-5.13e-15	-2.72259	1	0	1	0	-2.78183	1	0	1	0	-2.7777	1	0	1	0	0	0	0
Potri.001G184450	0	-2.98791	1	0	1	-5.13e-15	-2.91935	1	0	1	0	-2.90574	1	0	1	0	-2.8206	1	0	1	0	-2.82508	1	0	1	0	-2.65882	1	0	1	-5.13e-15	-2.72259	1	0	1	0	-2.78183	1	0	1	0	-2.7777	1	0	1	0	0	0	0
Potri.001G184500	0	-2.98791	1	0	1	-5.13e-15	-2.91935	1	0	1	0	-2.90574	1	0	1	0	-2.8206	1	0	1	0	-2.82508	1	0	1	0	-2.65882	1	0	1	-5.13e-15	-2.72259	1	0	1	0	-2.78183	1	0	1	0	-2.7777	1	0	1	0	0	0	0
Potri.001G184600	0	-2.98791	1	0	1	-5.13e-15	-2.91935	1	0	1	0	-2.90574	1	0	1	0	-2.8206	1	0	1	0	-2.82508	1	0	1	0	-2.65882	1	0	1	-5.13e-15	-2.72259	1	0	1	0	-2.78183	1	0	1	0	-2.7777	1	0	1	0	0	0	0
Potri.001G184700	0.0626915	3.63545	0.820744	0	1	0.212564	3.58979	0.370852	0	1	0.493971	3.49278	0.0817258	0	0.404066	0.948441	3.33675	0.000367305	1	0.00312701	0.186972	3.6071	0.435423	0	1	0.0362968	3.48095	0.89465	0	1	-0.341792	3.65389	0.125858	0	0.455784	0.643171	3.21468	0.396403	0	1	0.599237	3.23078	0.476722	0	1	PF14159	PTHR33222,PTHR33222:SF3	0	0
Potri.001G184800	0.142272	0.484079	0.869375	0	1	-0.132078	0.636315	0.796544	0	1	-0.0720271	0.631284	0.918035	0	1	0.153918	0.547881	0.76739	0	1	-0.144015	0.65354	0.823456	0	1	-0.320736	0.873387	0.458309	0	1	0.0764302	0.663607	0.907002	0	1	-0.439693	0.92409	0.56443	0	1	0.629089	0.447721	0.600023	0	1	PF03638	PTHR12446,PTHR12446:SF14	0	0
Potri.001G184900	0	-2.98791	1	0	1	-5.13e-15	-2.91935	1	0	1	0	-2.90574	1	0	1	0	-2.8206	1	0	1	0	-2.82508	1	0	1	0	-2.65882	1	0	1	-5.13e-15	-2.72259	1	0	1	0	-2.78183	1	0	1	0	-2.7777	1	0	1	0	PTHR10292,PTHR10292:SF10	0	0
Potri.001G185200	-1.11196	-2.57968	1	0	1	-1.32671	-2.50416	0.68332	0	1	-0.0216701	-2.68318	1	0	1	-2.11207	-2.23363	0.341423	0	0.763347	-2.81916	-2.01173	0.0646011	0	0.577585	0.532717	-1.59819	0.670946	0	1	0.357349	-1.60453	0.842483	0	1	4.57377	-2.02953	0.0599081	0	0.524111	4.56942	-2.02381	0.067308	0	0.447574	PF13639	PTHR22763,PTHR22763:SF85	0	6.3.2.19
Potri.001G185350	0	-2.98791	1	0	1	-5.13e-15	-2.91935	1	0	1	0	-2.90574	1	0	1	0	-2.8206	1	0	1	0	-2.82508	1	0	1	0	-2.65882	1	0	1	-5.13e-15	-2.72259	1	0	1	0	-2.78183	1	0	1	0	-2.7777	1	0	1	0	0	0	0
Potri.001G185400	0	-2.98791	1	0	1	-5.13e-15	-2.91935	1	0	1	0	-2.90574	1	0	1	0	-2.8206	1	0	1	0	-2.82508	1	0	1	0	-2.65882	1	0	1	-5.13e-15	-2.72259	1	0	1	0	-2.78183	1	0	1	0	-2.7777	1	0	1	0	0	0	0
Potri.001G185500	0.00981246	6.59559	0.946383	0	1	-0.0132648	6.63272	0.923015	0	1	0.154035	6.57454	0.315143	0	0.884549	0.217954	6.55202	0.123751	0	0.371257	0.00130379	6.62751	0.994499	0	1	-0.168782	6.6995	0.351549	0	1	-0.241445	6.71592	0.0597559	0	0.276564	-0.0211433	6.62509	0.905346	0	1	-0.0241636	6.62505	0.907123	0	1	PF13193,PF00501	PTHR24095,PTHR24095:SF52	KOG1176	6.2.1.3
Potri.001G185700	-0.154854	7.82431	0.330801	0	0.949854	0.15173	7.69678	0.319543	0	0.971605	0.326476	7.63989	0.082397	0	0.40589	0.491586	7.57629	0.00273045	1	0.0173378	0.327277	7.6184	0.0389212	0	0.440984	-0.119709	7.49236	0.529408	0	1	-0.304182	7.56908	0.0207478	0	0.131375	-0.137854	7.50363	0.434335	0	1	-0.690594	7.81745	0.000788035	-1	0.021752	PF07690	PTHR11654,PTHR11654:SF157	0	0
Potri.001G185800	0	-2.98791	1	0	1	-5.13e-15	-2.91935	1	0	1	0	-2.90574	1	0	1	0	-2.8206	1	0	1	0	-2.82508	1	0	1	0	-2.65882	1	0	1	-5.13e-15	-2.72259	1	0	1	0	-2.78183	1	0	1	0	-2.7777	1	0	1	PF00857	PTHR11080	0	3.5.1.59
Potri.001G185900	0.0329053	5.51976	0.835046	0	1	0.209537	5.46058	0.168707	0	0.721893	0.642872	5.30077	0.000354592	1	0.00770735	0.730557	5.27689	1.19e-05	1	0.000155031	0.0972505	5.51693	0.552013	0	1	0.150005	5.38093	0.44523	0	1	0.0875595	5.38843	0.532664	0	1	0.579899	5.19453	0.124399	0	0.733515	0.318206	5.3032	0.314623	0	0.964594	0	PTHR16223,PTHR16223:SF50	0	0
Potri.001G186050	0	-2.98791	1	0	1	-5.13e-15	-2.91935	1	0	1	0	-2.90574	1	0	1	0	-2.8206	1	0	1	0	-2.82508	1	0	1	0	-2.65882	1	0	1	-5.13e-15	-2.72259	1	0	1	0	-2.78183	1	0	1	0	-2.7777	1	0	1	0	0	0	0
Potri.001G186200	0.0403835	4.70706	0.827848	0	1	0.03089	4.73712	0.865403	0	1	0.188026	4.68597	0.318111	0	0.888909	0.128143	4.72267	0.480666	0	0.957409	0.184719	4.66711	0.318397	0	1	-0.146928	4.63351	0.476887	0	1	-0.392844	4.74387	0.0186562	0	0.121628	-0.238034	4.68348	0.333642	0	1	-0.301358	4.71653	0.347363	0	1	0	PTHR36362	0	0
Potri.001G186300	0	-2.98791	1	0	1	-5.13e-15	-2.91935	1	0	1	0	-2.90574	1	0	1	0	-2.8206	1	0	1	0	-2.82508	1	0	1	0	-2.65882	1	0	1	-5.13e-15	-2.72259	1	0	1	0	-2.78183	1	0	1	0	-2.7777	1	0	1	0	PTHR33054,PTHR33054:SF7	0	0
Potri.001G186400	-1.39134	-0.0607521	0.0276695	0	0.247429	-0.629145	-0.483566	0.436458	0	1	-0.646931	-0.449301	0.316989	0	0.886949	-0.188225	-0.649063	0.939995	0	1	-0.0753089	-0.710921	1	0	1	-0.14187	-0.599245	0.900397	0	1	-0.187719	-0.60856	0.911906	0	1	-0.264048	-0.574934	0.851392	0	1	1.65952	-1.13922	0.280028	0	0.91851	0	0	0	0
Potri.001G186500	0.289316	2.41021	0.422365	0	1	-0.165709	2.65482	0.579128	0	1	0.169171	2.5135	0.602885	0	1	0.146171	2.53379	0.675303	0	1	-0.0138783	2.58178	0.983665	0	1	-0.227454	2.69261	0.386513	0	1	0.468578	2.34661	0.0946042	0	0.378787	-0.52583	2.85906	0.282716	0	0.999013	0.88805	2.20861	0.351279	0	1	PF01535,PF13041	PTHR24015,PTHR24015:SF75	0	0
Potri.001G186600	-0.0625695	5.32316	0.701321	0	1	-0.0713536	5.35317	0.64418	0	1	-0.0407156	5.36101	0.810271	0	1	0.155199	5.27308	0.320505	0	0.731285	-0.0565783	5.34768	0.737941	0	1	0.0789703	5.32343	0.683092	0	1	-0.171017	5.42692	0.303847	0	0.797789	0.00108695	5.36286	0.999539	0	1	-0.0178811	5.37056	0.947307	0	1	PF00013,PF10469	PTHR13360,PTHR13360:SF1	KOG2814	0
Potri.001G187000	0.107334	5.99444	0.504899	0	1	0.111693	6.01872	0.482406	0	1	0.0626918	6.06439	0.722435	0	1	-0.138192	6.17212	0.393515	0	0.835259	-0.0547533	6.1019	0.737346	0	1	0.0837722	6.07415	0.692586	0	1	0.642478	5.80774	3.38e-05	1	0.000858716	0.311275	5.96958	0.0976882	0	0.660195	0.226643	6.00663	0.316827	0	0.968314	PF01417	PTHR21514,PTHR21514:SF0	0	0
Potri.001G187050	-0.133326	2.46916	0.709466	0	1	-0.245864	2.55451	0.524389	0	1	-0.758111	2.87372	0.0201095	0	0.160331	-0.294292	2.61459	0.365739	0	0.798592	-0.71506	2.82155	0.0163555	0	0.271625	0.234621	3.01541	0.386225	0	1	0.203901	3.00516	0.405817	0	0.935679	-0.454168	3.3668	0.301799	0	1	0.00118432	3.12301	1	0	1	PF07766	PTHR14009,PTHR14009:SF14	0	0
Potri.001G187100	-0.207475	3.17731	0.469259	0	1	-0.242323	3.221	0.304211	0	0.947927	-0.188646	3.21695	0.447293	0	1	0.0476365	3.10722	0.868069	0	1	-0.00780336	3.10466	0.987024	0	1	-0.438527	3.32785	0.128417	0	1	0.198118	2.98035	0.439414	0	0.980917	-0.67529	3.46927	0.093274	0	0.645177	0.297128	2.95699	0.620311	0	1	0	PTHR14009,PTHR14009:SF14	0	0
Potri.001G187300	-0.751205	2.31751	0.0746596	0	0.445923	-0.854254	2.40078	0.0285965	0	0.265745	-0.766167	2.37108	0.0435279	0	0.26795	-1.33015	2.7447	7.91e-05	-1	0.000821672	-0.189401	2.02365	0.637919	0	1	-0.0699723	2.1427	0.826741	0	1	-0.670026	2.44361	0.0412323	0	0.21316	-0.872204	2.59245	0.124312	0	0.733505	-0.258407	2.23419	0.82285	0	1	0	PTHR21229,PTHR21229:SF24	0	0
Potri.001G187400	0	-2.98791	1	0	1	-5.13e-15	-2.91935	1	0	1	0	-2.90574	1	0	1	0	-2.8206	1	0	1	0	-2.82508	1	0	1	0	-2.65882	1	0	1	-5.13e-15	-2.72259	1	0	1	0	-2.78183	1	0	1	0	-2.7777	1	0	1	0	0	0	0
Potri.001G187600	0.231149	-1.82132	1	0	1	-3.37427	0.184818	0.00743947	0	0.113347	-3.49748	0.338753	0.00195407	-1	0.028886	-4.71401	1.38678	1.12e-10	-1	3.95e-09	0.72531	-1.8292	0.733014	0	1	0.739189	-2.07533	0.730467	0	1	-2.99722	-0.688906	0.000207437	-1	0.00379608	-4.196	0.288228	0.000339243	-1	0.0226955	-3.44216	-0.355112	0.0424406	0	0.340906	PF13962,PF12796	PTHR24177,PTHR24177:SF18	KOG4412	0
Potri.001G187800	0	-2.98791	1	0	1	-5.13e-15	-2.91935	1	0	1	0	-2.90574	1	0	1	0	-2.8206	1	0	1	0	-2.82508	1	0	1	0	-2.65882	1	0	1	-5.13e-15	-2.72259	1	0	1	0	-2.78183	1	0	1	0	-2.7777	1	0	1	0	PTHR33430,PTHR33430:SF4	0	0
Potri.001G188000	-0.287141	3.78135	0.295591	0	0.895755	-0.252283	3.78673	0.333234	0	0.985906	-0.661147	4.04781	0.0121544	0	0.112241	-0.956222	4.24196	0.000118345	-1	0.00116984	-0.164828	3.74496	0.537482	0	1	-0.114014	3.87022	0.601353	0	1	-0.922724	4.31867	4.52e-07	-1	2.5e-05	-0.816472	4.27462	0.00325697	0	0.105595	-0.879425	4.31325	0.00808438	0	0.115242	PF04535	PTHR11615,PTHR11615:SF118	0	0
Potri.001G188100	0	-2.98791	1	0	1	-5.13e-15	-2.91935	1	0	1	0	-2.90574	1	0	1	0	-2.8206	1	0	1	0	-2.82508	1	0	1	0	-2.65882	1	0	1	-5.13e-15	-2.72259	1	0	1	0	-2.78183	1	0	1	0	-2.7777	1	0	1	PF13631	PTHR19271,PTHR19271:SF8	0	0
Potri.001G188200	0	-2.98791	1	0	1	-5.13e-15	-2.91935	1	0	1	0	-2.90574	1	0	1	0	-2.8206	1	0	1	0	-2.82508	1	0	1	0	-2.65882	1	0	1	-5.13e-15	-2.72259	1	0	1	0	-2.78183	1	0	1	0	-2.7777	1	0	1	PF02485	PTHR31042,PTHR31042:SF18	0	0
Potri.001G188300	0.155688	4.61864	0.366371	0	0.999054	0.0799743	4.68087	0.638106	0	1	0.348606	4.58078	0.0548185	0	0.313646	0.474374	4.5362	0.00615985	1	0.0343191	-0.0465427	4.74608	0.792033	0	1	0.208869	4.65627	0.307392	0	1	-0.143873	4.8063	0.391343	0	0.915579	-0.00606194	4.76056	0.983124	0	1	0.16545	4.67588	0.625879	0	1	PF05172	PTHR21527	KOG4285	0
Potri.001G188400	0	-2.98791	1	0	1	-5.13e-15	-2.91935	1	0	1	0	-2.90574	1	0	1	0	-2.8206	1	0	1	0	-2.82508	1	0	1	0	-2.65882	1	0	1	-5.13e-15	-2.72259	1	0	1	0	-2.78183	1	0	1	0	-2.7777	1	0	1	0	PTHR34808,PTHR34808:SF1	0	0
Potri.001G188600	0	-2.98791	1	0	1	-5.13e-15	-2.91935	1	0	1	0	-2.90574	1	0	1	0	-2.8206	1	0	1	0	-2.82508	1	0	1	0	-2.65882	1	0	1	-5.13e-15	-2.72259	1	0	1	0	-2.78183	1	0	1	0	-2.7777	1	0	1	0	PTHR23092,PTHR23092:SF19	0	0
Potri.001G188700	-1.10213	-2.17109	0.666793	0	1	0.451836	-2.41752	1	0	1	3.14696	-2.58464	0.376727	0	0.963125	0.371416	-2.31948	1	0	1	0.361142	-2.3252	1	0	1	2.55764	-2.43946	0.548414	0	1	2.57727	-2.502	0.571374	0	1	-0.17626	-2.36021	1	0	1	2.62202	-2.56044	0.618843	0	1	PF07911	PTHR33108,PTHR33108:SF14	0	0
Potri.001G188900	-0.375955	3.29939	0.193835	0	0.725636	-0.159834	3.20991	0.591413	0	1	-0.36689	3.34348	0.179776	0	0.649793	-0.412732	3.37527	0.0841658	0	0.277027	-0.23865	3.25267	0.323238	0	1	-0.339533	3.53153	0.13622	0	1	0.0347881	3.31567	0.897623	0	1	-0.287351	3.50309	0.476226	0	1	0.103931	3.30177	0.834387	0	1	PF05553	PTHR33265,PTHR33265:SF3	0	0
Potri.001G189000	0	-2.98791	1	0	1	-5.13e-15	-2.91935	1	0	1	0	-2.90574	1	0	1	0	-2.8206	1	0	1	0	-2.82508	1	0	1	0	-2.65882	1	0	1	-5.13e-15	-2.72259	1	0	1	0	-2.78183	1	0	1	0	-2.7777	1	0	1	0	0	0	0
Potri.001G189100	0.037966	5.28355	0.810853	0	1	0.0126849	5.32138	0.93393	0	1	-0.135739	5.42036	0.400993	0	0.994954	-0.18604	5.45416	0.219342	0	0.561593	-0.0135042	5.33685	0.932646	0	1	0.0650145	5.29814	0.728329	0	1	0.0175422	5.29895	0.909166	0	1	0.235819	5.21932	0.260389	0	0.973217	-0.227041	5.44761	0.396579	0	1	PF00069	PTHR11909,PTHR11909:SF73	KOG1164	2.7.11.1
Potri.001G189200	-0.267506	2.65768	0.480473	0	1	-0.421464	2.77025	0.185718	0	0.759748	-0.2574	2.70426	0.403236	0	0.997748	0.262343	2.46104	0.464498	0	0.937113	-0.26083	2.68518	0.386078	0	1	0.0786108	2.76204	0.778272	0	1	-0.314295	2.93766	0.255223	0	0.714172	-0.00523384	2.79821	0.991072	0	1	0.869347	2.43097	0.258313	0	0.889129	PF16719	PTHR33827,PTHR33827:SF1	0	0
Potri.001G189300	0	-2.98791	1	0	1	-5.13e-15	-2.91935	1	0	1	0	-2.90574	1	0	1	0	-2.8206	1	0	1	0	-2.82508	1	0	1	0	-2.65882	1	0	1	-5.13e-15	-2.72259	1	0	1	0	-2.78183	1	0	1	0	-2.7777	1	0	1	0	0	0	0
Potri.001G189550	0	-2.98791	1	0	1	-5.13e-15	-2.91935	1	0	1	0	-2.90574	1	0	1	0	-2.8206	1	0	1	0	-2.82508	1	0	1	0	-2.65882	1	0	1	-5.13e-15	-2.72259	1	0	1	0	-2.78183	1	0	1	0	-2.7777	1	0	1	0	0	0	0
Potri.001G189600	0	-2.98791	1	0	1	-5.13e-15	-2.91935	1	0	1	0	-2.90574	1	0	1	0	-2.8206	1	0	1	0	-2.82508	1	0	1	0	-2.65882	1	0	1	-5.13e-15	-2.72259	1	0	1	0	-2.78183	1	0	1	0	-2.7777	1	0	1	PF14227	PTHR34676,PTHR34676:SF2	0	2.7.7.49
Potri.001G189800	-0.264255	4.71909	0.174208	0	0.687432	-0.0474835	4.63186	0.788669	0	1	-0.160573	4.71274	0.394532	0	0.986005	-0.532655	4.92611	0.0017623	-1	0.0120049	0.0122822	4.60398	0.950633	0	1	-0.273	4.7264	0.188952	0	1	0.316744	4.41341	0.0919564	0	0.37151	-0.0240906	4.59809	0.928437	0	1	-0.611936	4.9209	0.0240579	0	0.239175	PF00249	PTHR24078,PTHR24078:SF169	0	0
Potri.001G190100	0.0919321	5.64753	0.584383	0	1	0.435631	5.51694	0.00599909	0	0.0981566	0.746757	5.41759	1.03e-05	1	0.000425277	0.887851	5.37633	2.88e-07	1	5.5e-06	0.272995	5.59187	0.0866131	0	0.663614	-0.482655	5.69554	0.0207403	0	0.798921	-0.396709	5.6238	0.00423279	-1	0.0401144	-0.450369	5.67865	0.0324569	0	0.385409	-0.164791	5.51982	0.471419	0	1	PF02668	PTHR10696,PTHR10696:SF21	0	0
Potri.001G190200	0.413577	6.07806	0.00675129	0	0.0966559	0.771485	5.96132	5.54e-08	1	8.59e-06	0.378507	6.14164	0.0174751	0	0.145035	0.556658	6.07438	0.000143394	1	0.0013843	0.274076	6.16695	0.0825319	0	0.64839	0.195354	5.91547	0.336507	0	1	0.397734	5.80245	0.0196471	0	0.126248	0.298552	5.86953	0.116965	0	0.712777	0.899875	5.62913	0.00639732	0	0.0978224	PF01476,PF07714	PTHR27001,PTHR27001:SF102	KOG1187	2.7.11.1
Potri.001G190250	0	-2.98791	1	0	1	-5.13e-15	-2.91935	1	0	1	0	-2.90574	1	0	1	0	-2.8206	1	0	1	0	-2.82508	1	0	1	0	-2.65882	1	0	1	-5.13e-15	-2.72259	1	0	1	0	-2.78183	1	0	1	0	-2.7777	1	0	1	0	0	0	0
Potri.001G190600	5.4399	-1.76554	0.00787996	0	0.107272	0.913269	-1.33847	0.434817	0	1	2.7423	-1.58847	0.0665057	0	0.353648	1.15234	-1.32506	0.305626	0	0.70997	1.70457	-1.42092	0.172794	0	0.891509	0.72481	-2.07738	0.735896	0	1	0.769298	-2.13917	0.755571	0	1	0.203923	-2.10709	1	0	1	3.52942	-2.36718	0.26457	0	0.895896	0	PTHR34775,PTHR34775:SF1	0	0
Potri.001G190900	0	-2.98791	1	0	1	-5.13e-15	-2.91935	1	0	1	0	-2.90574	1	0	1	0	-2.8206	1	0	1	0	-2.82508	1	0	1	0	-2.65882	1	0	1	-5.13e-15	-2.72259	1	0	1	0	-2.78183	1	0	1	0	-2.7777	1	0	1	0	0	0	0
Potri.001G191000	-0.0706177	8.09007	0.63087	0	1	-0.0459197	8.10281	0.773421	0	1	-0.248886	8.2335	0.239847	0	0.765414	0.099777	8.06268	0.497593	0	0.980124	-0.192092	8.18132	0.254918	0	1	0.0875021	8.21694	0.700934	0	1	-0.573591	8.55221	0.000132192	-1	0.00267041	-0.233101	8.38308	0.224265	0	0.925838	-0.177175	8.35142	0.395339	0	1	PF03767	PTHR31284,PTHR31284:SF5	0	3.1.3.2
Potri.001G191100	0.170245	7.33064	0.204876	0	0.747328	-0.0043981	7.44082	0.973679	0	1	0.296321	7.32198	0.0470057	0	0.28264	0.357307	7.30279	0.0122094	0	0.0601024	-0.00352001	7.44278	0.981611	0	1	-0.142907	7.50353	0.439592	0	1	-0.215907	7.51984	0.0836774	0	0.348082	-0.104179	7.48511	0.53154	0	1	0.0252714	7.41792	0.897678	0	1	PF05193,PF00675	PTHR11851,PTHR11851:SF145	KOG2067	1.10.2.2,3.4.24.64
Potri.001G191200	0.0597278	4.32895	0.772603	0	1	0.0301846	4.36881	0.870399	0	1	0.0616264	4.37668	0.752967	0	1	0.41863	4.22286	0.0264785	0	0.1121	-0.00553624	4.3893	0.980677	0	1	-0.0833802	4.4212	0.716146	0	1	0.234833	4.24448	0.24299	0	0.695946	0.0813513	4.34128	0.770436	0	1	0.58936	4.11668	0.25275	0	0.883215	PF13481	PTHR32472,PTHR32472:SF10	0	3.6.1.8
Potri.001G191400	-0.200782	2.39437	0.659803	0	1	-0.515586	2.58916	0.238253	0	0.853458	-0.0726523	2.37582	0.880107	0	1	-0.0667354	2.38511	0.902605	0	1	-1.28532	3.08525	0.00355027	0	0.103943	1.01234	3.16987	0.028518	0	0.906622	0.208514	3.45604	0.549722	0	1	1.27197	3.08152	0.0140962	0	0.248488	1.96334	2.91084	0.00384331	0	0.0690959	PF00657	PTHR22835,PTHR22835:SF170	0	3.1.1.3
Potri.001G191600	0.0828781	1.05418	0.881028	0	1	-0.229287	1.23341	0.551558	0	1	-0.755495	1.55129	0.0451708	0	0.274411	-0.730534	1.53805	0.0368876	0	0.145967	-0.39461	1.32511	0.338037	0	1	0.11071	1.45089	0.802914	0	1	0.460025	1.27256	0.449954	0	0.995751	-1.07359	2.10082	0.123895	0	0.731953	-1.07086	2.09361	0.235546	0	0.856839	PF00657	PTHR22835,PTHR22835:SF170	0	3.1.1.3
Potri.001G191700	0	-2.98791	1	0	1	-5.13e-15	-2.91935	1	0	1	0	-2.90574	1	0	1	0	-2.8206	1	0	1	0	-2.82508	1	0	1	0	-2.65882	1	0	1	-5.13e-15	-2.72259	1	0	1	0	-2.78183	1	0	1	0	-2.7777	1	0	1	PF07714	PTHR27003,PTHR27003:SF15	0	2.7.11.1
Potri.001G191800	-5.2006	-1.9232	0.00553658	0	0.0845347	-6.48003	-1.01183	1.77e-05	-1	0.00114881	-6.24153	-1.16869	3.35e-06	-1	0.000163567	-5.59269	-1.5426	0.00420805	-1	0.0249842	-5.47518	-1.6461	0.00159719	0	0.0604933	-0.46694	-0.717003	0.529384	0	1	-0.558841	-0.717206	0.696254	0	1	-0.752559	-0.629086	0.614537	0	1	1.58553	-1.34682	0.357462	0	1	PF00010	PTHR12565,PTHR12565:SF174	0	0
Potri.001G192000	-0.562063	3.55991	0.0267277	0	0.242594	-0.585651	3.59925	0.0106736	0	0.14363	-0.488735	3.56691	0.0555223	0	0.316481	-0.856972	3.79725	0.000147524	-1	0.00141939	-0.0273012	3.29833	0.918148	0	1	-0.413707	3.51718	0.189818	0	1	-1.10597	3.92454	3.9e-08	-1	3.45e-06	-0.892966	3.80847	0.0103271	0	0.208829	-0.502277	3.56764	0.359287	0	1	PF04525	PTHR31087,PTHR31087:SF2	0	0
Potri.001G192200	-0.747347	3.88495	0.00246593	-1	0.0490787	0.0380566	3.47439	0.887484	0	1	-0.256915	3.64844	0.308319	0	0.873675	-0.216298	3.63316	0.34502	0	0.769237	0.336363	3.34129	0.171392	0	0.888694	-0.0906684	3.19739	0.739589	0	1	-0.029485	3.14585	0.950387	0	1	0.109693	3.09932	0.818861	0	1	-0.907745	3.66874	0.0437876	0	0.348075	PF00332	PTHR32227,PTHR32227:SF63	0	3.2.1.39
Potri.001G192300	-0.706774	-0.0438701	0.463578	0	1	0.819401	-0.651959	0.476265	0	1	-0.779061	0.0266648	0.38193	0	0.967439	0.597145	-0.535473	0.589902	0	1	-0.315575	-0.209291	0.756889	0	1	1.00894	-0.398431	0.155397	0	1	1.08458	-0.4559	0.094027	0	0.37732	1.76072	-0.63358	0.255606	0	0.968564	1.9829	-0.659555	0.149869	0	0.684088	0	0	0	0
Potri.001G192500	0.255158	1.19765	0.554586	0	1	0.380725	1.17393	0.336551	0	0.990603	0.144393	1.29869	0.716382	0	1	0.129601	1.31989	0.758623	0	1	0.147574	1.28473	0.697595	0	1	-0.0097148	1.21231	1	0	1	0.119083	1.12739	0.780694	0	1	-0.359844	1.37604	0.615364	0	1	0.899069	0.84031	0.439673	0	1	0	PTHR37706,PTHR37706:SF1	0	0
Potri.001G192600	-0.13741	-1.7057	1	0	1	-1.60253	-1.0091	0.0712454	0	0.459665	-0.887236	-1.35375	0.52112	0	1	-3.21754	0.12194	1.09e-05	-1	0.000143436	-1.33417	-1.15229	0.162836	0	0.869999	0.559895	-0.885323	0.561713	0	1	0.192148	-0.811535	0.909005	0	1	-1.7711	0.230637	0.203551	0	0.891718	1.06717	-1.06057	0.450803	0	1	PF00011	PTHR11527,PTHR11527:SF173	KOG0710	0
Potri.001G192700	0.0943114	4.87205	0.593953	0	1	0.184905	4.8539	0.266719	0	0.896747	0.191949	4.87498	0.364399	0	0.954674	0.375991	4.80102	0.0232989	0	0.101121	0.378656	4.77095	0.0424049	0	0.461588	-0.342484	4.73571	0.164757	0	1	-0.785656	4.97587	2.65e-06	-1	0.000108275	-0.625115	4.9013	0.00763838	0	0.177725	-0.383068	4.75848	0.193836	0	0.779301	PF13259	PTHR33373,PTHR33373:SF4	0	0
Potri.001G192800	-3.03817	1.89401	6.48e-08	-1	7.93e-06	-2.64562	1.59747	5.78e-09	-1	1.17e-06	-2.55305	1.54889	8.26e-09	-1	8.27e-07	-4.19382	2.99693	3.55e-22	-1	5.25e-20	-0.704214	0.231839	0.19655	0	0.923413	-1.20183	1.18204	0.000657919	0	0.11581	-1.94803	1.68527	1.4e-05	-1	0.000421973	-1.62451	1.48165	0.012262	0	0.229879	-2.18224	1.90504	0.0842208	0	0.505429	0	PTHR33564,PTHR33564:SF1	0	0
Potri.001G193100	-0.356704	6.26325	0.0248821	0	0.23202	-0.301205	6.2574	0.0453213	0	0.352763	-0.0130284	6.13074	0.947421	0	1	0.126129	6.07141	0.441669	0	0.904826	0.0127822	6.09634	0.94366	0	1	-0.159764	6.15793	0.495016	0	1	-0.690033	6.43828	9.22e-07	-1	4.59e-05	-0.164237	6.16232	0.418102	0	1	-0.196352	6.17744	0.36579	0	1	PF01217	PTHR11043,PTHR11043:SF9	0	0
Potri.001G193400	-0.711719	5.91147	0.000316461	-1	0.0105039	-0.181271	5.63303	0.347392	0	1	-0.960143	6.11824	7.5e-07	-1	4.44e-05	-1.03929	6.17556	2.68e-08	-1	6.34e-07	0.447485	5.3353	0.0249921	0	0.347044	-0.240275	5.20521	0.252888	0	1	-0.875628	5.55918	3.12e-09	-1	4.01e-07	-0.701799	5.47471	0.00082834	-1	0.0437066	-1.67419	6.14525	8.8e-13	-1	3.94e-10	PF13371,PF13369	PTHR31350,PTHR31350:SF4	0	0
Potri.001G193500	-0.656915	4.25959	0.000810309	-1	0.0214039	-0.0204002	3.93266	0.92339	0	1	-0.342975	4.12538	0.116002	0	0.503259	-0.42771	4.17946	0.0231737	0	0.10073	-0.21303	4.03319	0.297816	0	1	0.163356	4.04464	0.472315	0	1	-0.141745	4.17228	0.499201	0	1	0.0836195	4.0819	0.786018	0	1	0.0315782	4.10533	0.939201	0	1	PF01477	PTHR31718,PTHR31718:SF6	0	0
Potri.001G193600	-1.77635	-2.87476	1	0	1	-5.13e-15	-2.91935	1	0	1	0	-2.90574	1	0	1	0	-2.8206	1	0	1	0	-2.82508	1	0	1	-1.93185	-2.54271	1	0	1	-5.13e-15	-2.72259	1	0	1	0	-2.78183	1	0	1	0	-2.7777	1	0	1	PF00208	PTHR11606,PTHR11606:SF4	0	1.4.1.4
Potri.001G193700	-0.26412	5.9389	0.0802966	0	0.463337	-0.0893409	5.87258	0.528135	0	1	-0.0456828	5.87308	0.778048	0	1	0.0575744	5.82865	0.698797	0	1	-0.143536	5.90241	0.379129	0	1	0.0033311	5.95714	0.987391	0	1	0.172741	5.85253	0.242609	0	0.695551	0.0934565	5.91481	0.633238	0	1	0.280892	5.8256	0.21138	0	0.811981	PF05773	PTHR12292	KOG4018	0
Potri.001G193800	0	-2.98791	1	0	1	-5.13e-15	-2.91935	1	0	1	0	-2.90574	1	0	1	0	-2.8206	1	0	1	0	-2.82508	1	0	1	0	-2.65882	1	0	1	-5.13e-15	-2.72259	1	0	1	0	-2.78183	1	0	1	0	-2.7777	1	0	1	PF14111	PTHR31286,PTHR31286:SF5	0	0
Potri.001G193900	0.0929928	3.97691	0.657962	0	1	-0.044037	4.07036	0.828906	0	1	-0.171405	4.15903	0.381308	0	0.966719	0.0659967	4.04693	0.758105	0	1	-0.133609	4.11801	0.511392	0	1	-0.0530891	4.19687	0.839978	0	1	0.419774	3.95565	0.0436042	0	0.222185	-0.117138	4.22983	0.696392	0	1	0.347332	4.0072	0.431539	0	1	PF00855	PTHR33697,PTHR33697:SF1	0	0
Potri.001G194000	-0.0899307	7.65874	0.613889	0	1	-0.13939	7.70895	0.411376	0	1	0.296474	7.5229	0.12613	0	0.529807	0.641947	7.38771	0.000701269	1	0.00549225	-0.300291	7.79946	0.139642	0	0.816561	0.0334153	7.9111	0.884584	0	1	-0.142202	7.97765	0.396187	0	0.922895	0.120224	7.87075	0.546374	0	1	0.642639	7.64217	0.00377937	0	0.068398	PF01778	PTHR10544,PTHR10544:SF1	KOG3412	0
Potri.001G194100	-2.11992	-2.33007	0.252648	0	0.827391	-2.24623	-2.2558	0.229829	0	0.835194	-2.79176	-2.03025	0.104835	0	0.471976	-3.0485	-1.87877	0.0665469	0	0.231545	-2.14852	-2.23809	0.312041	0	1	-0.381706	-1.71956	1	0	1	-0.312082	-1.7832	1	0	1	-2.18679	-0.952454	0.121967	0	0.726061	-1.3584	-1.38719	0.527572	0	1	0	PTHR36484,PTHR36484:SF2	0	0
Potri.001G194200	0	-2.98791	1	0	1	-5.13e-15	-2.91935	1	0	1	0	-2.90574	1	0	1	0	-2.8206	1	0	1	0	-2.82508	1	0	1	0	-2.65882	1	0	1	-5.13e-15	-2.72259	1	0	1	0	-2.78183	1	0	1	0	-2.7777	1	0	1	0	0	0	0
Potri.001G194300	0	-2.98791	1	0	1	-5.13e-15	-2.91935	1	0	1	0	-2.90574	1	0	1	0	-2.8206	1	0	1	0	-2.82508	1	0	1	0	-2.65882	1	0	1	-5.13e-15	-2.72259	1	0	1	0	-2.78183	1	0	1	0	-2.7777	1	0	1	PF04547	0	0	0
Potri.001G194500	2.06879	-1.57181	0.110458	0	0.550842	-0.0993173	-1.01031	1	0	1	0.820565	-1.27888	0.461955	0	1	0.271248	-1.08187	0.917441	0	1	0.333387	-1.12408	0.804306	0	1	-0.256002	-1.11417	0.871785	0	1	0.764343	-1.44876	0.446209	0	0.990934	1.28717	-1.5854	0.510347	0	1	-2.74702	0.314335	0.03442	0	0.30056	PF06813	PTHR21576,PTHR21576:SF29	0	0
Potri.001G194700	0	-2.98791	1	0	1	-5.13e-15	-2.91935	1	0	1	0	-2.90574	1	0	1	0	-2.8206	1	0	1	0	-2.82508	1	0	1	0	-2.65882	1	0	1	-5.13e-15	-2.72259	1	0	1	0	-2.78183	1	0	1	0	-2.7777	1	0	1	0	0	0	0
Potri.001G194800	0	-2.98791	1	0	1	-5.13e-15	-2.91935	1	0	1	0	-2.90574	1	0	1	0	-2.8206	1	0	1	0	-2.82508	1	0	1	0	-2.65882	1	0	1	-5.13e-15	-2.72259	1	0	1	0	-2.78183	1	0	1	0	-2.7777	1	0	1	PF05695	PTHR33078	0	0
Potri.001G194900	0	-2.98791	1	0	1	-5.13e-15	-2.91935	1	0	1	0	-2.90574	1	0	1	0	-2.8206	1	0	1	0	-2.82508	1	0	1	0	-2.65882	1	0	1	-5.13e-15	-2.72259	1	0	1	0	-2.78183	1	0	1	0	-2.7777	1	0	1	0	0	0	0
Potri.001G195000	0	-2.98791	1	0	1	-5.13e-15	-2.91935	1	0	1	0	-2.90574	1	0	1	0	-2.8206	1	0	1	0	-2.82508	1	0	1	0	-2.65882	1	0	1	-5.13e-15	-2.72259	1	0	1	0	-2.78183	1	0	1	0	-2.7777	1	0	1	0	0	0	0
Potri.001G195200	0	-2.98791	1	0	1	-5.13e-15	-2.91935	1	0	1	0	-2.90574	1	0	1	0	-2.8206	1	0	1	0	-2.82508	1	0	1	0	-2.65882	1	0	1	-5.13e-15	-2.72259	1	0	1	0	-2.78183	1	0	1	0	-2.7777	1	0	1	0	0	0	0
Potri.001G195300	0.0136966	5.32383	0.933835	0	1	0.147679	5.28496	0.3303	0	0.982053	0.104344	5.32899	0.56921	0	1	0.367435	5.21664	0.0291536	0	0.120911	0.0687588	5.32523	0.668286	0	1	-0.0385847	5.2963	0.841983	0	1	0.34451	5.09341	0.0189908	0	0.123096	0.0429374	5.25714	0.838402	0	1	0.300809	5.13446	0.247359	0	0.874459	PF05958	PTHR11061,PTHR11061:SF30	KOG2187	2.1.1.190,2.1.1.189
Potri.001G195400	0	-2.98791	1	0	1	-5.13e-15	-2.91935	1	0	1	0	-2.90574	1	0	1	0	-2.8206	1	0	1	0	-2.82508	1	0	1	0	-2.65882	1	0	1	-5.13e-15	-2.72259	1	0	1	0	-2.78183	1	0	1	0	-2.7777	1	0	1	0	0	0	0
Potri.001G195500	0	-2.98791	1	0	1	-5.13e-15	-2.91935	1	0	1	0	-2.90574	1	0	1	0	-2.8206	1	0	1	0	-2.82508	1	0	1	0	-2.65882	1	0	1	-5.13e-15	-2.72259	1	0	1	0	-2.78183	1	0	1	0	-2.7777	1	0	1	0	PTHR22930,PTHR22930:SF27	0	0
Potri.001G195600	0	-2.98791	1	0	1	-5.13e-15	-2.91935	1	0	1	0	-2.90574	1	0	1	0	-2.8206	1	0	1	0	-2.82508	1	0	1	0	-2.65882	1	0	1	-5.13e-15	-2.72259	1	0	1	0	-2.78183	1	0	1	0	-2.7777	1	0	1	0	PTHR31704,PTHR31704:SF9	0	0
Potri.001G195700	0	-2.98791	1	0	1	-5.13e-15	-2.91935	1	0	1	0	-2.90574	1	0	1	0	-2.8206	1	0	1	0	-2.82508	1	0	1	0	-2.65882	1	0	1	-5.13e-15	-2.72259	1	0	1	0	-2.78183	1	0	1	0	-2.7777	1	0	1	PF12776	PTHR31704,PTHR31704:SF9	0	0
Potri.001G195800	0	-2.98791	1	0	1	-5.13e-15	-2.91935	1	0	1	0	-2.90574	1	0	1	0	-2.8206	1	0	1	0	-2.82508	1	0	1	0	-2.65882	1	0	1	-5.13e-15	-2.72259	1	0	1	0	-2.78183	1	0	1	0	-2.7777	1	0	1	0	0	0	0
Potri.001G195900	-0.346517	3.26304	0.217255	0	0.77034	-0.799413	3.55583	0.00255068	0	0.0535182	-0.843335	3.60858	0.00298702	-1	0.039621	-0.891979	3.64574	0.000554037	-1	0.00448302	-0.683752	3.48424	0.00571392	0	0.140481	0.0851836	3.7334	0.721716	0	1	-0.109286	3.8063	0.633377	0	1	-0.239579	3.90015	0.505228	0	1	-0.293483	3.92773	0.511112	0	1	PF02485	PTHR31042,PTHR31042:SF24	0	0
Potri.001G196100	0	-2.98791	1	0	1	-5.13e-15	-2.91935	1	0	1	0	-2.90574	1	0	1	0	-2.8206	1	0	1	0	-2.82508	1	0	1	0	-2.65882	1	0	1	-5.13e-15	-2.72259	1	0	1	0	-2.78183	1	0	1	0	-2.7777	1	0	1	0	0	0	0
Potri.001G196500	0.219674	4.55076	0.249726	0	0.821513	0.0338152	4.66601	0.844254	0	1	0.02154	4.69481	0.912663	0	1	-0.0176163	4.72127	0.920087	0	1	-0.161532	4.76693	0.337152	0	1	0.335672	4.6758	0.150052	0	1	0.621631	4.5342	0.000316961	1	0.00531984	0.209073	4.73337	0.39699	0	1	-0.303521	4.99134	0.450967	0	1	PF00076	PTHR24012,PTHR24012:SF318	KOG0131	0
Potri.001G196600	0.184579	4.07804	0.457428	0	1	-0.102895	4.24543	0.67435	0	1	0.168658	4.13345	0.49698	0	1	0.019224	4.21131	0.941905	0	1	0.00110408	4.19395	1	0	1	0.194885	4.08776	0.351862	0	1	0.478082	3.94086	0.00964275	0	0.0744409	0.222991	4.0753	0.483627	0	1	0.826298	3.82748	0.0865045	0	0.512788	PF00149	PTHR11668,PTHR11668:SF241	KOG0376	3.1.3.16
Potri.001G196700	-1.06004	-0.295674	0.128303	0	0.591432	-0.0261394	-0.751414	1	0	1	-0.890605	-0.323384	0.152142	0	0.591111	-0.104382	-0.679417	1	0	1	0.348967	-0.859033	0.7213	0	1	-1.21486	-0.429961	0.0599006	0	1	0.18403	-1.06123	0.901143	0	1	-1.3765	-0.308057	0.181726	0	0.848762	1.2894	-1.35759	0.418358	0	1	0	PTHR37733,PTHR37733:SF1	0	4.2.99.18
Potri.001G196800	-0.142266	6.12233	0.379816	0	1	-0.0853368	6.11788	0.593883	0	1	0.0860387	6.05736	0.643798	0	1	0.206528	6.00922	0.218221	0	0.559455	0.0316014	6.06253	0.853311	0	1	-0.0251373	6.04544	0.902682	0	1	-0.278824	6.15583	0.0417606	0	0.215375	0.00979809	6.02952	0.962844	0	1	0.0018714	6.03197	0.995335	0	1	PF01975	PTHR30457,PTHR30457:SF5	0	3.1.3.5
Potri.001G196900	0	-2.98791	1	0	1	-5.13e-15	-2.91935	1	0	1	0	-2.90574	1	0	1	0	-2.8206	1	0	1	0	-2.82508	1	0	1	0	-2.65882	1	0	1	-5.13e-15	-2.72259	1	0	1	0	-2.78183	1	0	1	0	-2.7777	1	0	1	0	PTHR33176	0	0
Potri.001G197200	0.161697	5.61158	0.409627	0	1	0.0270587	5.70119	0.879344	0	1	0.0987117	5.69135	0.589247	0	1	0.303483	5.60555	0.0837853	0	0.276137	-0.0366102	5.73662	0.849964	0	1	0.0453847	5.71847	0.83612	0	1	-0.269561	5.85882	0.0808094	0	0.339987	0.102594	5.69206	0.710528	0	1	0.285269	5.60526	0.430905	0	1	PF01217	PTHR11043,PTHR11043:SF8	KOG3343	0
Potri.001G197500	0.502841	4.19485	0.0106617	0	0.131624	0.494888	4.22511	0.00799648	0	0.11917	0.338301	4.31416	0.123591	0	0.524204	0.214273	4.37797	0.26242	0	0.636993	0.13917	4.38534	0.463806	0	1	0.0293288	4.28739	0.910722	0	1	0.393076	4.09772	0.108012	0	0.413541	0.320046	4.15304	0.276574	0	0.989997	0.37984	4.12569	0.307742	0	0.954819	PF00122,PF12710,PF16209,PF16212	PTHR24092,PTHR24092:SF55	0	3.6.3.1
Potri.001G197700	-0.273199	5.15215	0.149447	0	0.638618	-0.15732	5.11495	0.383192	0	1	0.222801	4.95336	0.309662	0	0.875804	0.455541	4.86093	0.0206597	0	0.0919135	0.0200868	5.02875	0.923027	0	1	-0.328488	5.1777	0.239251	0	1	-0.497664	5.25106	0.00148828	-1	0.0177856	-0.0105946	5.01264	0.96458	0	1	0.310111	4.85883	0.494516	0	1	PF12023	PTHR33193,PTHR33193:SF5	0	0
Potri.001G197800	0	-2.98791	1	0	1	-5.13e-15	-2.91935	1	0	1	0	-2.90574	1	0	1	0	-2.8206	1	0	1	0	-2.82508	1	0	1	0	-2.65882	1	0	1	-5.13e-15	-2.72259	1	0	1	0	-2.78183	1	0	1	0	-2.7777	1	0	1	0	0	0	0
[truncated: 41,676 more rows]
[truncated: 5 more columns]
