# Supplementary material for: Genome-wide transcriptional adaptation to salt stress in Populus
Source: BMC Plant Biol. 2019 Aug 20;19:367. doi: 10.1186/s12870-019-1952-2 (PMC6701017; doi:10.1186/s12870-019-1952-2)
Supplement: Supplementary file 10 — Table S4. Summary of co-expression modules derived from WGCNA analysis. (XLSX 9753 kb) [file 12870_2019_1952_MOESM10_ESM.xlsx]

## Sheet: Table S2. WGCNA modules.
locusID	Pfam	PANTHER	KOG	EC	KO	GO	Best.hit.arabi.name	arabi.symbol	arabi.defline	moduleColor	GS.time	p.GStime	MM.blue	p.MM.blue	MM.brown	p.MM.brown	MM.pink	p.MM.pink	MM.green	p.MM.green	MM.black	p.MM.black	MM.red	p.MM.red	MM.yellow	p.MM.yellow	MM.grey	p.MM.grey	MM.magenta	p.MM.magenta	MM.turquoise	p.MM.turquoise
Potri.001G006900	PF03171,PF14226	PTHR10209,PTHR10209:SF96	KOG0143			GO:0055114,GO:0016491	AT3G13610.1		2-oxoglutarate (2OG) and Fe(II)-dependent oxygenase superfamily protein	black	0.262613	0.160909	0.449859	0.0126223	0.00429551	0.982027	-0.0371852	0.845327	-0.0560945	0.768438	0.983633	2.19e-22	0.0239393	0.900075	-0.00997417	0.958281	0.0288701	0.879628	0.0132368	0.944653	-0.223281	0.235605
Potri.001G007501							AT2G20142.1		Toll-Interleukin-Resistance (TIR) domain family protein	black	0.18871	0.31794	0.382824	0.0367969	-0.140366	0.459407	-0.0328138	0.863329	0.154645	0.414524	0.465775	0.00948659	0.229133	0.223235	-0.121516	0.52239	0.175451	0.353734	0.115756	0.542437	-0.0748843	0.69411
Potri.001G010900	PF14416,PF13839	PTHR32285,PTHR32285:SF35					AT5G06700.1	TBR	Plant protein of unknown function (DUF828)	black	-0.0135262	0.943445	0.0270031	0.887362	-0.153561	0.417843	-0.00275344	0.988479	-0.170678	0.367184	0.43558	0.0161316	-0.109331	0.565215	-0.115117	0.54468	0.238666	0.204038	-0.093053	0.624786	-0.0677042	0.722228
Potri.001G013000	PF00141	PTHR31388,PTHR31388:SF22		1.11.1.7	K00430	GO:0055114,GO:0020037,GO:0006979,GO:0004601	AT3G49110.1	ATPCA,ATPRX33,PRX33,PRXCA	peroxidase CA	black	0.229902	0.221644	0.313196	0.0919392	-0.0971045	0.60972	-0.0157064	0.934347	-0.133587	0.481582	0.801531	1.02e-07	-0.0244045	0.898143	-0.081021	0.670389	0.170355	0.368105	0.0229477	0.904194	-0.0213833	0.910699
Potri.001G014700	PF01453,PF00069	PTHR27002,PTHR27002:SF64	KOG1187	2.7.11.1		GO:0006468,GO:0005524,GO:0004672	AT5G60900.1	RLK1	receptor-like protein kinase 1	black	0.131306	0.489164	0.0669022	0.725392	-0.0271701	0.88667	0.0263235	0.89018	0.00137871	0.994231	-0.00506773	0.978797	0.00389618	0.983698	-0.0278819	0.883721	0.124551	0.511974	0.0103452	0.956731	-0.157474	0.405932
Potri.001G017900	PF03140	PTHR31549,PTHR31549:SF2					AT4G31980.1			black	0.383205	0.0365946	0.561916	0.00123178	-0.0520052	0.78491	0.0941464	0.620705	-0.160787	0.396001	0.794261	1.61e-07	0.407055	0.0255837	-0.0598418	0.753429	0.185584	0.32617	-0.02542	0.893927	-0.199365	0.29087
Potri.001G023400	PF14008,PF16656,PF00149	PTHR22953,PTHR22953:SF18	KOG1378	3.1.4.1		GO:0016787	AT5G50400.1	ATPAP27,PAP27	purple acid phosphatase 27	black	0.0617758	0.745716	0.267376	0.153173	-0.122505	0.518982	-0.0120266	0.949706	-0.0298443	0.875597	0.688969	2.56e-05	0.0569175	0.765134	-0.125369	0.509184	-0.0514382	0.787202	-0.0970857	0.60979	-0.0552659	0.771768
Potri.001G023700	PF03018	PTHR21495,PTHR21495:SF59					AT1G65870.1		Disease resistance-responsive (dirigent-like protein) family protein	black	0.262613	0.160909	0.449859	0.0126223	0.00429551	0.982027	-0.0371852	0.845327	-0.0560945	0.768438	0.983633	2.19e-22	0.0239393	0.900075	-0.00997417	0.958281	0.0288701	0.879628	0.0132368	0.944653	-0.223281	0.235605
Potri.001G029700	PF05678	PTHR33624,PTHR33624:SF5					AT3G56710.1	SIB1	sigma factor binding protein 1	black	0.257537	0.169456	0.445433	0.0136342	-0.00311496	0.986966	-0.0463029	0.808032	-0.0431384	0.820934	0.968756	1.71e-18	0.0314339	0.869026	-0.0183732	0.92323	0.0357366	0.851285	0.00810094	0.966111	-0.227541	0.226557
Potri.001G032200		PTHR35753,PTHR35753:SF1					AT5G07020.1		proline-rich family protein	black	0.114191	0.547943	0.206371	0.273892	-0.108743	0.56732	-0.0601765	0.752092	-0.0651382	0.732366	0.696731	1.89e-05	-0.0606824	0.750074	-0.0855119	0.653222	0.276884	0.13854	-0.0446059	0.814945	-0.0853578	0.653808
Potri.001G038300	PF08488,PF13947,PF00069	PTHR27005,PTHR27005:SF7	KOG1187	2.7.11.1,2.7.10.2		GO:0016021,GO:0004674,GO:0030247,GO:0006468,GO:0005524,GO:0004672	AT1G79670.1	RFO1,WAKL22	Wall-associated kinase family protein	black	-0.0737031	0.69871	0.0777659	0.682934	-0.0563759	0.767308	0.444226	0.0139216	-0.150366	0.427709	0.707049	1.25e-05	-0.00192692	0.991937	-0.0350838	0.853972	0.120479	0.525971	0.0170862	0.928593	-0.11266	0.553357
Potri.001G039200	PF08488,PF13947,PF00069	PTHR27005,PTHR27005:SF7	KOG1187	2.7.11.1,2.7.10.2		GO:0016021,GO:0004674,GO:0030247,GO:0006468,GO:0005524,GO:0004672	AT1G16130.1	WAKL2	wall associated kinase-like 2	black	0.290705	0.11912	0.352543	0.0560345	-0.0950032	0.617515	0.0259751	0.891625	-0.192841	0.307266	0.494453	0.00547857	0.0738343	0.698199	-0.0641648	0.736223	0.506369	0.00430072	0.0056526	0.97635	-0.0762604	0.688766
Potri.001G039900	PF08488,PF13947,PF00069	PTHR27005,PTHR27005:SF7	KOG1187	2.7.11.1,2.7.10.2		GO:0016021,GO:0004674,GO:0030247,GO:0006468,GO:0005524,GO:0004672	AT1G16130.1	WAKL2	wall associated kinase-like 2	black	0.0869183	0.647881	0.322537	0.08215	-0.0407325	0.830773	-0.0603034	0.751586	0.224786	0.232382	0.666714	5.75e-05	-0.0118753	0.950338	-0.0447663	0.814291	-0.0284785	0.88125	-0.0284154	0.881511	-0.116929	0.538323
Potri.001G045100	PF01073	PTHR10366,PTHR10366:SF404	KOG1502	1.2.1.44	K09753	GO:0055114,GO:0016616,GO:0006694,GO:0003854	AT1G15950.1	ATCCR1,CCR1,IRX4	cinnamoyl coa reductase 1	black	0.149869	0.429256	0.251726	0.179627	-0.0293329	0.877713	-0.0632498	0.739855	0.0102319	0.957204	0.478459	0.00748352	0.0494633	0.795197	-0.0416739	0.82692	0.0700627	0.712951	-0.0158397	0.933791	-0.193956	0.304424
Potri.001G045601										black	0.317215	0.0876245	0.547967	0.00172061	-0.00240444	0.989939	0.148972	0.432054	-0.0749086	0.694016	0.919422	7.24e-13	0.248541	0.185382	-0.0275348	0.885159	-0.0442763	0.816289	-0.0025186	0.989461	-0.256948	0.170467
Potri.001G046000	PF03140	PTHR31549,PTHR31549:SF2					AT3G50160.1		Plant protein of unknown function (DUF247)	black	0.281245	0.132179	0.295303	0.113131	-0.141636	0.455315	-0.00181924	0.992388	-0.20784	0.270417	0.500494	0.00485108	-0.081301	0.669313	-0.0923652	0.627359	0.198652	0.292633	0.0475249	0.803063	0.0417433	0.826636
Potri.001G052800		PTHR34463								black	-0.124483	0.512205	-0.129537	0.495088	-0.173341	0.359641	0.125164	0.509883	-0.301637	0.10525	0.453968	0.0117398	-0.0934188	0.623419	-0.107663	0.5712	0.452713	0.0120037	0.0429634	0.821649	0.0333252	0.86122
Potri.001G057000										black	0.169553	0.370398	0.352186	0.0563007	-0.0647827	0.733774	-0.0606485	0.750209	-0.0196587	0.917876	0.554909	0.00145959	-0.00649255	0.972837	-0.0739044	0.697925	-0.00272263	0.988608	-0.0412604	0.828612	0.00659807	0.972396
Potri.001G058000	PF11820	PTHR33128,PTHR33128:SF9					AT3G48660.1		Protein of unknown function (DUF 3339)	black	-0.0722825	0.704256	0.13209	0.486551	-0.159104	0.401027	0.277267	0.137972	0.0960304	0.613699	0.374957	0.0411884	0.0768157	0.686613	-0.158184	0.40379	-0.0449972	0.81335	-0.109477	0.56469	-0.0947162	0.618583
Potri.001G061700	PF08263	PTHR27001,PTHR27001:SF224		2.7.11.1,2.7.10.1			AT1G71830.1	ATSERK1,SERK1	somatic embryogenesis receptor-like kinase 1	black	0.136358	0.472454	0.323257	0.0814302	-0.125177	0.509837	0.0716635	0.706677	-0.000260638	0.998909	0.579309	0.000795064	0.285096	0.126742	-0.126894	0.504005	0.106712	0.574622	-0.0893188	0.638804	-0.192096	0.309175
Potri.001G061900	PF10601	PTHR23292					AT5G13190.1			black	0.106286	0.576158	0.17182	0.363937	-0.0573716	0.763313	0.232355	0.216615	-0.0259222	0.891844	0.517857	0.00337753	-0.0016209	0.993217	-0.0564886	0.766855	0.10801	0.569953	-0.000481227	0.997986	-0.221292	0.239913
Potri.001G062300	PF08646	PTHR23273								black	0.213324	0.257692	0.255043	0.173771	-0.0382559	0.840928	0.464619	0.00968971	-0.11773	0.535523	0.525251	0.00287826	0.00101918	0.995735	-0.0343307	0.857074	0.210264	0.264743	0.0194525	0.918735	-0.146644	0.439364
Potri.001G062900	PF00010	PTHR12565,PTHR12565:SF90				GO:0046983	AT5G50915.1		basic helix-loop-helix (bHLH) DNA-binding superfamily protein	black	-0.178917	0.344152	-0.106699	0.57467	-0.0435859	0.819107	0.00978432	0.959075	-0.0762345	0.688866	0.250732	0.18141	-0.0416031	0.82721	-0.0315566	0.868519	0.0880325	0.643662	-0.00693858	0.970972	-0.223294	0.235579
Potri.001G066300										black	0.0237706	0.900775	0.212828	0.258827	-0.066932	0.725274	-0.0687539	0.718094	0.254681	0.174402	0.4914	0.00582123	-0.033218	0.861662	-0.0613243	0.747515	0.0549933	0.772864	-0.0453589	0.811876	-0.0473399	0.803815
Potri.001G076600										black	0.16985	0.369549	0.371845	0.0430377	-0.069098	0.716741	-0.0167372	0.930048	0.0587171	0.757925	0.437998	0.0154862	0.0729655	0.701588	-0.0860076	0.651338	-0.0104568	0.956264	-0.0613932	0.747241	-0.249856	0.182991
Potri.001G078400										black	0.369968	0.0441846	0.383539	0.0364172	-0.0187723	0.921567	-0.0967627	0.610986	-0.108327	0.568813	0.41873	0.0212789	-0.0121903	0.949023	-0.0309747	0.870924	0.203483	0.280811	-0.0259773	0.891616	-0.108288	0.568953
Potri.001G080100		PTHR14493					AT5G07500.1	PEI1	Zinc finger C-x8-C-x5-C-x3-H type family protein	black	0.262613	0.160909	0.298432	0.109185	0.00948261	0.960336	-0.0739273	0.697836	-0.0102487	0.957134	-0.0503776	0.791493	-0.0585563	0.758568	-0.0302099	0.874085	-0.309737	0.0957807	-0.0605759	0.750499	0.102431	0.590151
Potri.001G081200	PF12710,PF16209,PF16212	PTHR24092,PTHR24092:SF77		3.6.3.1	K01530	GO:0016021,GO:0015914,GO:0005524,GO:0004012,GO:0000287	AT1G72700.1		ATPase E1-E2 type family protein / haloacid dehalogenase-like hydrolase family protein	black	-0.135122	0.476513	-0.0403796	0.832219	-0.0410985	0.829275	0.00426037	0.982174	-0.080604	0.671991	0.374658	0.0413633	-0.0365091	0.848106	-0.0315495	0.868549	0.0881559	0.643195	-0.0048217	0.979826	-0.244178	0.193473
Potri.001G090200		PTHR23056,PTHR23056:SF45					AT5G24270.2	ATSOS3,CBL4,SOS3	Calcium-binding EF-hand family protein	black	0.328797	0.0760509	0.40501	0.0264061	-0.0743961	0.69601	0.0861709	0.650717	-0.145841	0.441902	0.712072	1.02e-05	-0.0258074	0.89232	-0.0578082	0.761563	0.344393	0.0623728	-0.0165231	0.930941	-0.00167955	0.992972
Potri.001G093500		PTHR33978,PTHR33978:SF4					AT5G41810.2			black	0.0455481	0.811105	0.112157	0.555143	-0.113969	0.548726	-0.0855253	0.653171	0.00885902	0.962942	0.40311	0.0271895	0.030532	0.872754	-0.0973546	0.608795	0.222805	0.236632	-0.0565325	0.766679	0.0190478	0.92042
Potri.001G097000				1.2.1.27						black	0.262456	0.161169	0.436337	0.0159274	-0.0216278	0.909682	-0.0629965	0.740861	-0.0311201	0.870323	0.88364	9.9e-11	0.0263495	0.890072	-0.0345574	0.85614	0.0959827	0.613876	-0.0103066	0.956892	-0.287041	0.12406
Potri.001G103000	PF08659	PTHR24320,PTHR24320:SF100	KOG1208	1.1.1.330	K19329		AT4G11410.1		NAD(P)-binding Rossmann-fold superfamily protein	black	0.131306	0.489164	0.0669022	0.725392	-0.0271701	0.88667	0.0263235	0.89018	0.00137871	0.994231	-0.00506773	0.978797	0.00389618	0.983698	-0.0278819	0.883721	0.124551	0.511974	0.0103452	0.956731	-0.157474	0.405932
Potri.001G108800	PF00612,PF13178	PTHR32295,PTHR32295:SF13				GO:0005515	AT4G23060.1	IQD22	IQ-domain 22	black	0.36009	0.0506277	0.436845	0.0157912	0.398156	0.029322	0.0288586	0.879676	0.0058563	0.975498	0.56407	0.00116828	0.0921781	0.628059	-0.199108	0.291503	0.100139	0.598536	0.23606	0.209169	-0.491467	0.00581344
Potri.001G125600	PF00244	PTHR18860,PTHR18860:SF31	KOG0841		K06630	GO:0019904	AT2G42590.3	GF14 MU,GRF9	general regulatory factor 9	black	0.131306	0.489164	0.0669022	0.725392	-0.0271701	0.88667	0.0263235	0.89018	0.00137871	0.994231	-0.00506773	0.978797	0.00389618	0.983698	-0.0278819	0.883721	0.124551	0.511974	0.0103452	0.956731	-0.157474	0.405932
Potri.001G133900	PF06217	PTHR31421,PTHR31421:SF4					AT2G35550.1	ATBPC7,BBR,BPC7	basic pentacysteine 7	black	0.131306	0.489164	0.0669022	0.725392	-0.0271701	0.88667	0.0263235	0.89018	0.00137871	0.994231	-0.00506773	0.978797	0.00389618	0.983698	-0.0278819	0.883721	0.124551	0.511974	0.0103452	0.956731	-0.157474	0.405932
Potri.001G134700	PF00931	PTHR23155,PTHR23155:SF603	KOG4658		K13457	GO:0043531	AT3G07040.1	RPM1,RPS3	NB-ARC domain-containing disease resistance protein	black	0.251881	0.179351	0.239806	0.201821	-0.0412323	0.828727	-0.0544402	0.77509	-0.104027	0.584339	0.499434	0.00495652	-0.0301699	0.874251	-0.0200103	0.916412	0.319678	0.0850576	-0.00807585	0.966216	0.0790695	0.6779
Potri.001G144100	PF13855	PTHR23155,PTHR23155:SF501	KOG0617			GO:0005515	AT4G35470.1	PIRL4	plant intracellular ras group-related LRR 4	black	0.336393	0.0691259	0.504243	0.00449329	-0.0497863	0.793888	-0.097814	0.607098	-0.0483748	0.799612	0.730973	4.49e-06	0.0615055	0.746793	0.00698539	0.970776	0.0277059	0.884449	0.174656	0.355954	-0.270267	0.148611
Potri.001G144300	PF11744	PTHR31086,PTHR31086:SF2	KOG4711			GO:0015743	AT4G17970.1	ALMT12,ATALMT12	aluminum-activated, malate transporter 12	black	0.0251779	0.894932	0.182924	0.333274	-0.0800549	0.674103	0.178137	0.346296	-0.149179	0.431407	0.805303	8.01e-08	-0.00902536	0.962247	-0.05949	0.754834	0.170918	0.366501	-0.00765044	0.967995	-0.200563	0.287921
Potri.001G147800										black	-0.101805	0.592436	0.0913285	0.631244	-0.182956	0.333189	0.252756	0.177793	0.0148311	0.937998	0.4303	0.0176194	0.340481	0.0656072	-0.161162	0.394883	0.122234	0.519917	-0.119824	0.52824	-0.289151	0.121198
Potri.001G149100	PF07714	PTHR27001,PTHR27001:SF75	KOG1187	2.7.11.1,2.7.10.2		GO:0006468,GO:0004672	AT5G47070.1		Protein kinase superfamily protein	black	0.0326824	0.863871	0.238224	0.204902	-0.200739	0.287489	0.134907	0.477222	-0.105007	0.580786	0.418185	0.0214654	0.274447	0.142189	-0.279173	0.135174	-0.188453	0.318613	0.223299	0.235568	-0.0976539	0.607689
Potri.001G151400										black	0.131306	0.489164	0.0669022	0.725392	-0.0271701	0.88667	0.0263235	0.89018	0.00137871	0.994231	-0.00506773	0.978797	0.00389618	0.983698	-0.0278819	0.883721	0.124551	0.511974	0.0103452	0.956731	-0.157474	0.405932
Potri.001G153800	PF01453,PF00069	PTHR27002,PTHR27002:SF64	KOG1187	2.7.11.1		GO:0006468,GO:0005524,GO:0004672	AT5G60900.1	RLK1	receptor-like protein kinase 1	black	0.173932	0.357982	0.0835479	0.660709	-0.163845	0.386955	0.0755777	0.691416	-0.24704	0.188137	0.4727	0.00834346	0.0543596	0.775415	-0.123663	0.515011	0.402082	0.0276213	0.397864	0.029452	-0.0865396	0.649318
Potri.001G160200		PTHR12320,PTHR12320:SF16		3.1.3.16						black	0.262613	0.160909	0.449859	0.0126223	0.00429551	0.982027	-0.0371852	0.845327	-0.0560945	0.768438	0.983633	2.19e-22	0.0239393	0.900075	-0.00997417	0.958281	0.0288701	0.879628	0.0132368	0.944653	-0.223281	0.235605
Potri.001G175200	PF03219	PTHR31187,PTHR31187:SF3			K03301	GO:0016021,GO:0006810,GO:0005524,GO:0005471	AT1G80300.1	ATNTT1,NTT1	nucleotide transporter 1	black	0.426709	0.0186947	0.489428	0.00605205	0.0799733	0.674418	-0.0400197	0.833693	-0.16684	0.378215	0.813495	4.63e-08	0.149191	0.43137	-0.0308242	0.871546	0.349262	0.0585218	0.104417	0.582923	-0.386676	0.0347888
Potri.001G178600										black	0.262613	0.160909	0.449859	0.0126223	0.00429551	0.982027	-0.0371852	0.845327	-0.0560945	0.768438	0.983633	2.19e-22	0.0239393	0.900075	-0.00997417	0.958281	0.0288701	0.879628	0.0132368	0.944653	-0.223281	0.235605
Potri.001G181500	PF00847	PTHR31985,PTHR31985:SF17				GO:0006355,GO:0003700	AT1G71450.1		Integrase-type DNA-binding superfamily protein	black	0.131306	0.489164	0.0669022	0.725392	-0.0271701	0.88667	0.0263235	0.89018	0.00137871	0.994231	-0.00506773	0.978797	0.00389618	0.983698	-0.0278819	0.883721	0.124551	0.511974	0.0103452	0.956731	-0.157474	0.405932
Potri.001G198800										black	0.139039	0.463705	0.235548	0.210188	-0.0888549	0.640554	-0.0512221	0.788076	0.0502803	0.791887	0.599975	0.000457371	-0.0141165	0.940981	-0.0800196	0.674239	0.17019	0.368575	-0.0272782	0.886222	-0.196672	0.29757
Potri.001G201600	PF04434,PF03101,PF10551	PTHR31669,PTHR31669:SF15				GO:0008270,GO:0006355	AT1G52520.1	FRS6	FAR1-related sequence 6	black	-0.0543345	0.775516	-0.0923488	0.62742	0.259628	0.165897	-0.0373968	0.844457	0.120766	0.524978	-0.403859	0.0268787	0.0156149	0.934729	-0.203752	0.280162	0.0532722	0.779797	-0.0317552	0.867699	-0.0328382	0.863228
Potri.001G202800										black	0.262613	0.160909	0.449859	0.0126223	0.00429551	0.982027	-0.0371852	0.845327	-0.0560945	0.768438	0.983633	2.19e-22	0.0239393	0.900075	-0.00997417	0.958281	0.0288701	0.879628	0.0132368	0.944653	-0.223281	0.235605
Potri.001G213500	PF05577	PTHR11010,PTHR11010:SF47		3.4.16.2	K01285	GO:0008236,GO:0006508	AT5G22860.1		Serine carboxypeptidase S28 family protein	black	0.322276	0.0824131	0.563268	0.00119158	-0.0279651	0.883376	-0.124388	0.51253	0.028331	0.88186	0.810649	5.62e-08	0.158658	0.402365	-0.0612938	0.747636	-0.0592321	0.755865	-0.0564463	0.767025	-0.36019	0.0505591
Potri.001G222900	PF00232	PTHR10353,PTHR10353:SF37		3.2.1.21	K01188	GO:0005975,GO:0004553	AT2G44480.1	BGLU17	beta glucosidase 17	black	0.215366	0.253055	0.261616	0.162562	0.408091	0.0251751	-0.0505474	0.790805	-0.0957746	0.614649	0.493979	0.00553065	-0.189367	0.316229	0.0699929	0.713225	-0.273606	0.143466	-0.148377	0.433916	0.0142346	0.940488
Potri.001G223800	PF00232	PTHR10353,PTHR10353:SF37		3.2.1.21,3.2.1.117	K01188	GO:0005975,GO:0004553	AT3G60120.1	BGLU27	beta glucosidase 27	black	0.131306	0.489164	0.0669022	0.725392	-0.0271701	0.88667	0.0263235	0.89018	0.00137871	0.994231	-0.00506773	0.978797	0.00389618	0.983698	-0.0278819	0.883721	0.124551	0.511974	0.0103452	0.956731	-0.157474	0.405932
Potri.001G247600	PF08449	PTHR11132,PTHR11132:SF104	KOG1441			GO:0055085	AT3G11320.1		Nucleotide-sugar transporter family protein	black	-0.256596	0.171074	-0.179982	0.34124	-0.189365	0.316234	0.33691	0.0686733	-0.205377	0.276261	0.457925	0.0109394	-0.110486	0.561089	-0.13084	0.490721	0.312182	0.0930534	-0.0609088	0.749171	0.159361	0.400256
Potri.001G258100	PF02341	PTHR33791,PTHR33791:SF4					AT5G19855.1		Chaperonin-like RbcX protein	black	0.396659	0.0299926	0.518286	0.00334668	-0.0411397	0.829106	-0.160237	0.397637	0.081968	0.666755	0.589064	0.000615256	0.308036	0.0977135	-0.197323	0.29594	0.427177	0.0185514	-0.170207	0.368526	-0.149952	0.428998
Potri.001G259632							AT1G31250.1		proline-rich family protein	black	-0.144535	0.446045	0.00258156	0.989198	-0.0660194	0.728879	-0.0275268	0.885192	0.201069	0.286679	0.462759	0.0100243	-0.0506465	0.790404	-0.0618708	0.745338	0.0244271	0.898049	-0.0441264	0.816901	-0.296555	0.111539
Potri.001G265600	PF03055	PTHR10543,PTHR10543:SF37	KOG1285		K11159		AT3G63520.1	ATCCD1,ATNCED1,CCD1,NCED1	carotenoid cleavage dioxygenase 1	black	-0.062471	0.74295	-0.049162	0.796418	-0.111284	0.558246	-0.0764265	0.688121	-0.0862276	0.650502	0.38373	0.0363163	-0.0779331	0.682288	-0.0830003	0.662802	0.188783	0.317752	-0.072553	0.703198	0.0178703	0.925325
Potri.001G268600	PF00107,PF08240	PTHR11695,PTHR11695:SF497	KOG0023	1.1.1.195	K00083	GO:0055114,GO:0016491,GO:0008270	AT4G37980.1	ATCAD7,CAD7,ELI3,ELI3-1	elicitor-activated gene 3-1	black	0.525545	0.00285978	0.685777	2.88e-05	-0.0109607	0.954159	-0.0537241	0.777975	-0.00216152	0.990955	0.840506	6.19e-09	0.146468	0.439918	0.0240427	0.899645	0.0556624	0.770174	0.178103	0.346388	-0.195629	0.300189
Potri.001G270900	PF00067	PTHR24298,PTHR24298:SF59	KOG0156			GO:0055114,GO:0020037,GO:0016705,GO:0005506	AT3G20950.1	CYP705A32	cytochrome P450, family 705, subfamily A, polypeptide 32	black	0.112431	0.554168	0.379534	0.0385855	-0.0174333	0.927147	-0.0581233	0.760302	0.510007	0.00398747	0.723161	6.35e-06	-0.00944104	0.960509	-0.0495242	0.79495	-0.0926837	0.626166	-0.0343671	0.856924	-0.170233	0.368453
Potri.001G297801		PTHR31704,PTHR31704:SF9								black	0.211571	0.261717	0.247743	0.186844	-0.0320602	0.86644	-0.00890468	0.962751	-0.0596749	0.754096	0.315216	0.0897516	0.0271733	0.886656	-0.0142539	0.940407	0.281014	0.13251	0.0336152	0.860023	-0.0597978	0.753605
Potri.001G302300	PF00201	PTHR11926,PTHR11926:SF152	KOG1192	2.4.1.128		GO:0016758,GO:0008152	AT4G34131.1	UGT73B3	UDP-glucosyl transferase 73B3	black	0.141358	0.456208	0.21644	0.250639	-0.047893	0.801568	-0.023124	0.903462	0.0306078	0.87244	0.244625	0.192631	0.0189637	0.92077	-0.0349971	0.854329	0.18865	0.318099	0.00940342	0.960667	-0.0255342	0.893454
Potri.001G303101	PF00201	PTHR11926,PTHR11926:SF190				GO:0016758,GO:0008152	AT2G15490.3	UGT73B4	UDP-glycosyltransferase 73B4	black	0.230671	0.220059	0.368364	0.0451837	-0.0390809	0.837543	-0.067095	0.724631	-0.00303044	0.98732	0.778654	4.04e-07	-0.0113983	0.952331	-0.0387984	0.838702	0.12133	0.52303	-0.0203565	0.914971	-0.0456865	0.810542
Potri.001G303300	PF00201	PTHR11926,PTHR11926:SF190		2.4.1.128		GO:0016758,GO:0008152	AT2G15480.1	UGT73B5	UDP-glucosyl transferase 73B5	black	0.264036	0.158569	0.411598	0.023831	-0.0549387	0.773084	0.0477671	0.802079	-0.00480524	0.979895	0.729806	4.73e-06	0.014816	0.938062	-0.0623556	0.743409	0.137915	0.467362	-0.0310941	0.87043	-0.283345	0.129193
Potri.001G303700	PF00201	PTHR11926,PTHR11926:SF190		2.4.1.128		GO:0016758,GO:0008152	AT2G15480.1	UGT73B5	UDP-glucosyl transferase 73B5	black	-0.0253975	0.894021	0.150506	0.427275	-0.194192	0.303823	0.110971	0.55936	-0.119567	0.52913	0.527114	0.00276301	0.0620665	0.744559	-0.165436	0.382298	0.164201	0.385912	-0.1021	0.59136	0.163963	0.38661
Potri.001G311300	PF00005,PF01061	PTHR19241,PTHR19241:SF301	KOG0061	3.6.3.36		GO:0016887,GO:0005524,GO:0016020	AT1G17840.1	ABCG11,ATWBC11,COF1,DSO,WBC11	white-brown complex homolog protein 11	black	0.484951	0.00660536	0.465257	0.00957722	0.0402281	0.832839	0.0163117	0.931823	-0.283807	0.128544	0.626491	0.000212383	0.0732123	0.700624	-0.273954	0.142937	0.351813	0.0565808	0.427236	0.0185334	-0.0304544	0.873074
Potri.001G322401		PTHR22814,PTHR22814:SF110	KOG1603				AT5G27690.1		Heavy metal transport/detoxification superfamily protein	black	0.139777	0.461312	0.214364	0.255324	-0.0602235	0.751905	0.0742242	0.69668	-0.13509	0.47662	0.589202	0.000613006	-0.0487479	0.798098	-0.0449844	0.813402	0.115971	0.54168	-0.0162138	0.932231	0.198627	0.292696
Potri.001G323500	PF00643,PF06203	PTHR31717,PTHR31717:SF3				GO:0008270,GO:0005622,GO:0005515	AT2G33500.2		B-box type zinc finger protein with CCT domain	black	0.198823	0.29221	0.374657	0.0413641	-0.149372	0.430806	-0.0561669	0.768147	0.312705	0.0924781	0.649502	0.000102888	0.0592895	0.755636	0.0990963	0.60237	0.174246	0.357101	-0.0997283	0.600046	-0.0907046	0.633587
Potri.001G332900	PF13499,PF13833	PTHR10891,PTHR10891:SF621	KOG0027		K13448		AT1G76650.3	CML38	calmodulin-like 38	black	0.166515	0.379159	0.101468	0.593669	-0.0311727	0.870106	0.0130092	0.945603	-0.011788	0.950703	-0.00121588	0.994912	0.0154683	0.93534	-0.0331038	0.862133	0.161816	0.392942	0.00490231	0.979488	-0.23589	0.209507
Potri.001G336200		PTHR34278,PTHR34278:SF1					AT5G40690.1			black	0.188341	0.318904	0.376349	0.0403825	-0.196988	0.296778	0.156632	0.408479	-0.0731837	0.700736	0.600796	0.000447087	-0.0490583	0.796838	-0.189564	0.315715	0.0450624	0.813084	-0.0459383	0.809516	-0.0214406	0.91046
Potri.001G339200	PF06203	PTHR31874				GO:0005515	AT5G14370.1		CCT motif family protein	black	0.259115	0.166765	0.0488611	0.797638	-0.101538	0.593413	-0.26705	0.153695	-0.230951	0.219483	-0.374735	0.0413183	0.0962244	0.61298	0.356674	0.0530211	0.221661	0.23911	-0.0270308	0.887247	0.266148	0.155142
Potri.001G355000										black	0.0794312	0.676505	0.349469	0.0583623	-0.18171	0.336546	0.0905599	0.634131	0.246845	0.188499	0.471191	0.00858216	0.424669	0.0193292	-0.183315	0.332224	0.206109	0.274516	-0.122276	0.51977	-0.227489	0.226666
Potri.001G370100	PF03169	PTHR22601,PTHR22601:SF8				GO:0055085	AT4G26590.1	ATOPT5,OPT5	oligopeptide transporter 5	black	0.262613	0.160909	0.449859	0.0126223	0.00429551	0.982027	-0.0371852	0.845327	-0.0560945	0.768438	0.983633	2.19e-22	0.0239393	0.900075	-0.00997417	0.958281	0.0288701	0.879628	0.0132368	0.944653	-0.223281	0.235605
Potri.001G375400	PF01699,PF13499	PTHR10891,PTHR10891:SF639	KOG0027			GO:0055085,GO:0016021	AT1G53210.1		sodium/calcium exchanger family protein / calcium-binding EF hand family protein	black	0.0815489	0.668362	0.125073	0.510194	-0.0308158	0.87158	-0.043749	0.818441	-0.116417	0.540118	0.349027	0.0587035	0.00156588	0.993448	-0.0352667	0.853219	0.0861065	0.650962	-0.0245164	0.897678	-0.389864	0.0331941
Potri.001G381600		PTHR33916,PTHR33916:SF1					AT1G17030.1			black	0.0343588	0.856958	0.124741	0.511325	-0.0539146	0.777207	-0.0351694	0.853619	-0.106135	0.576705	0.468458	0.00902898	-0.0469668	0.805332	-0.0460249	0.809164	0.0768604	0.68644	-0.009638	0.959686	0.134521	0.478494
Potri.001G395900	PF02458	PTHR31625,PTHR31625:SF5		2.3.1.115		GO:0016747	AT5G39050.1		HXXXD-type acyl-transferase family protein	black	-0.172351	0.362435	0.128512	0.498535	-0.236324	0.208646	0.141178	0.456789	0.107038	0.573447	0.583127	0.000719851	0.245416	0.191151	-0.247389	0.187495	0.0358664	0.85075	-0.106905	0.573925	-0.289634	0.120549
Potri.001G401550										black	0.0481733	0.80043	0.283259	0.129314	-0.0330736	0.862257	0.14582	0.441967	-0.00652495	0.972701	0.853956	1.97e-09	-0.00725667	0.969641	-0.0436323	0.818917	-0.0803429	0.672995	-0.019418	0.918878	-0.31791	0.0868944
Potri.001G415100	PF01397,PF03936	PTHR31225,PTHR31225:SF15		4.2.3.75	K15803	GO:0016829,GO:0010333,GO:0008152,GO:0000287	AT5G23960.2	ATTPS21,TPS21	terpene synthase 21	black	0.40053	0.0282841	0.407005	0.0256034	-0.148742	0.432774	-0.117996	0.534598	-0.0174196	0.927204	0.694636	2.06e-05	-0.0892711	0.638984	0.0503166	0.79174	0.450388	0.0125055	0.15915	0.40089	0.0948574	0.618057
Potri.001G423100										black	0.228451	0.224654	0.327094	0.0776744	-0.0361972	0.849389	-0.115108	0.544712	-0.0725038	0.703391	0.477289	0.00765187	0.244438	0.192982	-0.0635017	0.738855	0.00688132	0.971211	-0.0618098	0.745581	-0.285663	0.125956
Potri.001G425333										black	0.131306	0.489164	0.0669022	0.725392	-0.0271701	0.88667	0.0263235	0.89018	0.00137871	0.994231	-0.00506773	0.978797	0.00389618	0.983698	-0.0278819	0.883721	0.124551	0.511974	0.0103452	0.956731	-0.157474	0.405932
Potri.001G428950		PTHR33463					AT4G26090.1	RPS2	NB-ARC domain-containing disease resistance protein	black	0.323209	0.0814782	0.513852	0.00367785	0.0022846	0.99044	-0.0419886	0.825633	-0.0730363	0.701311	0.964099	1.16e-17	0.0276225	0.884795	-0.0135004	0.943552	0.0717399	0.706378	0.0124777	0.947822	-0.273749	0.143248
Potri.001G429101	PF00931	PTHR23155,PTHR23155:SF554				GO:0043531	AT4G27220.1		NB-ARC domain-containing disease resistance protein	black	0.0976739	0.607615	0.227428	0.226793	-0.0524391	0.783158	-0.0253676	0.894145	-0.141052	0.457195	0.820245	2.89e-08	-0.0172934	0.927729	-0.0367046	0.847303	0.124645	0.511653	-0.00596234	0.975054	-0.108317	0.568848
Potri.001G430500	PF00069	PTHR27000,PTHR27000:SF68	KOG0472	2.7.11.1		GO:0006468,GO:0005524,GO:0004672	AT1G17230.1		Leucine-rich receptor-like protein kinase family protein	black	0.131306	0.489164	0.0669022	0.725392	-0.0271701	0.88667	0.0263235	0.89018	0.00137871	0.994231	-0.00506773	0.978797	0.00389618	0.983698	-0.0278819	0.883721	0.124551	0.511974	0.0103452	0.956731	-0.157474	0.405932
Potri.001G437400	PF13410,PF02798	PTHR11260,PTHR11260:SF230	KOG0406	2.5.1.18	K00799	GO:0005515	AT1G78380.1	ATGSTU19,GST8,GSTU19	glutathione S-transferase TAU 19	black	0.262613	0.160909	0.298432	0.109185	0.00948261	0.960336	-0.0739273	0.697836	-0.0102487	0.957134	-0.0503776	0.791493	-0.0585563	0.758568	-0.0302099	0.874085	-0.309737	0.0957807	-0.0605759	0.750499	0.102431	0.590151
Potri.001G439800							AT2G32210.1			black	0.322576	0.0821112	0.422323	0.0200809	-0.0591049	0.756374	0.0276504	0.884679	-0.0984066	0.604911	0.753272	1.56e-06	-0.0119407	0.950065	-0.0462149	0.808391	0.402334	0.0275151	-0.000679142	0.997158	-0.212591	0.259368
Potri.001G440700	PF08031,PF01565	PTHR32448		1.3.3.8		GO:0055114,GO:0050660,GO:0016491	AT5G44400.1		FAD-binding Berberine family protein	black	0.0780516	0.68183	0.166206	0.380056	-0.0479319	0.80141	-0.0719888	0.705404	0.259758	0.165677	0.412199	0.0236066	-0.0223159	0.906821	-0.0546421	0.774278	0.119747	0.528508	-0.0307282	0.871943	-0.0202595	0.915375
Potri.001G446500		PTHR33177,PTHR33177:SF5					AT1G79160.1			black	0.131306	0.489164	0.0669022	0.725392	-0.0271701	0.88667	0.0263235	0.89018	0.00137871	0.994231	-0.00506773	0.978797	0.00389618	0.983698	-0.0278819	0.883721	0.124551	0.511974	0.0103452	0.956731	-0.157474	0.405932
Potri.001G451900	PF14226,PF03171	PTHR10209,PTHR10209:SF196	KOG0143	1.14.11.9		GO:0055114,GO:0016491	AT4G10490.1		2-oxoglutarate (2OG) and Fe(II)-dependent oxygenase superfamily protein	black	-0.102409	0.590229	0.208717	0.268354	-0.196575	0.297811	-0.00319095	0.986648	0.308145	0.0975887	0.507011	0.00424392	0.176534	0.350722	-0.206377	0.273879	-0.122454	0.519159	0.115689	0.542671	-0.10029	0.597983
Potri.001G452900		PTHR33472					AT1G63310.1			black	0.131306	0.489164	0.0669022	0.725392	-0.0271701	0.88667	0.0263235	0.89018	0.00137871	0.994231	-0.00506773	0.978797	0.00389618	0.983698	-0.0278819	0.883721	0.124551	0.511974	0.0103452	0.956731	-0.157474	0.405932
Potri.001G456600	PF00149	PTHR11668,PTHR11668:SF241	KOG0376	3.1.3.16		GO:0016787	AT5G63870.2	ATPP7,PP7	serine/threonine phosphatase 7	black	0.114755	0.545957	0.388565	0.0338366	-0.137353	0.469197	-0.151118	0.425375	0.305819	0.100277	0.495642	0.00534985	0.154498	0.414972	0.152803	0.420172	-0.360244	0.0505217	0.0107017	0.955241	-0.295891	0.112381
Potri.001G461900	PF08031,PF01565	PTHR32448		1.3.3.8		GO:0055114,GO:0050660,GO:0016491	AT4G20820.1		FAD-binding Berberine family protein	black	0.204697	0.277889	0.335212	0.0701691	-0.0351354	0.853759	-0.0476632	0.802501	-0.0366589	0.84749	0.800039	1.12e-07	0.0282048	0.882383	-0.0427381	0.822569	0.0833736	0.661375	-0.00806492	0.966262	-0.284025	0.128238
Potri.001G464100	PF07883	PTHR31238,PTHR31238:SF43					AT5G39160.1		RmlC-like cupins superfamily protein	black	0.131306	0.489164	0.0669022	0.725392	-0.0271701	0.88667	0.0263235	0.89018	0.00137871	0.994231	-0.00506773	0.978797	0.00389618	0.983698	-0.0278819	0.883721	0.124551	0.511974	0.0103452	0.956731	-0.157474	0.405932
Potri.002G001800	PF01217	PTHR11753,PTHR11753:SF16	KOG0934		K12394	GO:0015031,GO:0008565	AT2G17380.1	AP19	associated protein 19	black	0.262613	0.160909	0.449859	0.0126223	0.00429551	0.982027	-0.0371852	0.845327	-0.0560945	0.768438	0.983633	2.19e-22	0.0239393	0.900075	-0.00997417	0.958281	0.0288701	0.879628	0.0132368	0.944653	-0.223281	0.235605
Potri.002G005200		PTHR10366,PTHR10366:SF355		1.1.1.145			AT2G33630.1		NAD(P)-binding Rossmann-fold superfamily protein	black	0.115298	0.544046	0.238753	0.203868	-0.091047	0.632301	-0.125693	0.50808	0.109047	0.56623	0.439946	0.0149817	-0.0534544	0.779062	-0.0878059	0.644519	0.150187	0.428266	-0.0750591	0.693431	-0.196213	0.298719
Potri.002G007900	PF00560,PF13855,PF00069	PTHR27000	KOG1187	2.7.11.1		GO:0005515,GO:0006468,GO:0005524,GO:0004672	AT4G08850.1		Leucine-rich repeat receptor-like protein kinase family protein	black	0.262613	0.160909	0.449859	0.0126223	0.00429551	0.982027	-0.0371852	0.845327	-0.0560945	0.768438	0.983633	2.19e-22	0.0239393	0.900075	-0.00997417	0.958281	0.0288701	0.879628	0.0132368	0.944653	-0.223281	0.235605
Potri.002G011400		PTHR35112					AT1G76250.1			black	0.199802	0.289792	0.345023	0.0618637	-0.305687	0.100431	0.0190826	0.920275	0.0538782	0.777354	0.423788	0.0196087	0.137367	0.469149	0.24491	0.192097	0.00686911	0.971262	0.162831	0.389941	-0.00344657	0.985579
Potri.002G030500	PF01565,PF09265	PTHR13878,PTHR13878:SF60		1.5.99.12	K00279	GO:0055114,GO:0050660,GO:0016491,GO:0019139,GO:0009690	AT1G75450.1	ATCKX5,ATCKX6,CKX5	cytokinin oxidase 5	black	-0.0152027	0.936448	0.0191607	0.91995	-0.273871	0.143062	0.34481	0.0620355	0.066366	0.72751	0.459244	0.0106831	-0.0851668	0.654535	-0.157944	0.404513	0.635831	0.00015937	0.115703	0.54262	-0.0898249	0.636897
Potri.002G038500	PF00249	PTHR10641,PTHR10641:SF523	KOG0048		K09422		AT2G31180.1	ATMYB14,MYB14,MYB14AT	myb domain protein 14	black	0.294689	0.113918	0.468887	0.00895749	-0.0925081	0.626824	-0.116757	0.538926	0.174624	0.356043	0.566063	0.00111211	0.27129	0.147021	0.0931617	0.62438	0.129826	0.494117	-0.076709	0.687026	-0.159023	0.401269
Potri.002G039200	PF00847	PTHR31190,PTHR31190:SF11				GO:0006355,GO:0003700	AT3G23230.1		Integrase-type DNA-binding superfamily protein	black	0.0578394	0.761438	0.161436	0.394071	-0.063944	0.737099	0.211423	0.262056	-0.0241201	0.899324	0.416196	0.0221585	0.0984701	0.604677	-0.0642564	0.73586	0.104483	0.582685	-0.0174484	0.927084	-0.124503	0.512138
Potri.002G047300	PF13833,PF13499	PTHR23050,PTHR23050:SF211	KOG0027				AT3G22930.1	CML11	calmodulin-like 11	black	0.131306	0.489164	0.0669022	0.725392	-0.0271701	0.88667	0.0263235	0.89018	0.00137871	0.994231	-0.00506773	0.978797	0.00389618	0.983698	-0.0278819	0.883721	0.124551	0.511974	0.0103452	0.956731	-0.157474	0.405932
Potri.002G060400	PF06955,PF00722	PTHR31062,PTHR31062:SF34		2.4.1.207,3.2.1.151	K08235	GO:0048046,GO:0016762,GO:0006073,GO:0005618,GO:0005975,GO:0004553	AT4G14130.1	XTH15,XTR7	xyloglucan endotransglucosylase/hydrolase 15	black	0.514611	0.00361928	0.62995	0.000191163	-0.000850593	0.996441	-0.0924107	0.627188	-0.062292	0.743662	0.579488	0.000791396	0.130097	0.493211	-0.0452673	0.812249	-0.0927673	0.625854	-0.0380208	0.841894	-0.161047	0.395225
Potri.002G065600	PF00847	PTHR31190,PTHR31190:SF30				GO:0006355,GO:0003700	AT2G33710.1		Integrase-type DNA-binding superfamily protein	black	0.222916	0.236392	0.353135	0.0555942	-0.0722121	0.704531	-0.063413	0.739207	0.0639472	0.737086	0.431619	0.0172374	0.355137	0.0541267	-0.192458	0.308246	0.233441	0.214414	0.108653	0.567643	-0.214339	0.25538
Potri.002G073600	PF13714	PTHR21631,PTHR21631:SF4		2.7.8.23			AT1G77060.1		Phosphoenolpyruvate carboxylase family protein	black	0.0165398	0.930871	0.0454018	0.811701	-0.142612	0.452183	0.161882	0.392746	-0.125116	0.510045	0.510401	0.00395472	-0.0784584	0.680259	-0.0977562	0.607311	0.310285	0.0951639	0.00258561	0.989181	0.126138	0.506568
Potri.002G073900		PTHR33133,PTHR33133:SF5					AT1G31130.1			black	0.141546	0.455603	0.405205	0.0263269	-0.0144619	0.939539	-0.0567817	0.765679	0.434648	0.0163865	0.793107	1.73e-07	-0.00423771	0.982269	-0.044771	0.814272	-0.0758829	0.69023	-0.0277163	0.884406	-0.185324	0.326861
Potri.002G074200		PTHR33133,PTHR33133:SF5					AT1G31130.1			black	0.000432188	0.998192	0.264158	0.15837	-0.139003	0.463822	0.0427764	0.822413	0.126863	0.504109	0.593498	0.000546102	0.245545	0.190911	-0.132496	0.485203	0.0931748	0.624331	-0.0874579	0.645836	-0.182566	0.334237
Potri.002G076300										black	0.237565	0.206195	0.332166	0.0729164	-0.0808516	0.67104	0.126464	0.505462	-0.199919	0.289503	0.634537	0.000165935	0.105662	0.578413	-0.0729403	0.701686	0.274766	0.141707	-0.0273392	0.885969	-0.326656	0.0780964
Potri.002G076600										black	0.369227	0.044644	0.642385	0.000129553	-0.147074	0.438009	-0.0813782	0.669017	0.0831021	0.662413	0.779665	3.82e-07	0.312881	0.0922846	-0.160624	0.396486	0.140911	0.457649	-0.0285752	0.880849	-0.233711	0.213869
Potri.002G081700	PF01556	PTHR24078,PTHR24078:SF266	KOG0714		K09519		AT1G11040.1		HSP40/DnaJ peptide-binding protein	black	-0.0250624	0.895411	-0.0199766	0.916553	-0.128519	0.498514	0.168677	0.372911	-0.151576	0.423956	0.405927	0.0260346	-0.0259392	0.891773	-0.0861242	0.650894	0.448935	0.012828	-0.0094306	0.960553	-0.1557	0.411308
Potri.002G088800										black	0.272771	0.144739	0.345081	0.0618168	0.408375	0.0250638	-0.00247406	0.989648	-0.132316	0.4858	0.609702	0.000347923	0.0963592	0.61248	-0.278237	0.136543	-0.0446704	0.814682	0.198477	0.293068	-0.158502	0.402834
Potri.002G089000							AT1G09570.1	FHY2,FRE1,HY8,PHYA	phytochrome A	black	-0.096217	0.613008	-0.0505601	0.790754	-0.0937511	0.622179	0.0622083	0.743995	-0.108798	0.567122	0.347863	0.0596085	-0.0386108	0.839472	-0.0712288	0.708379	0.147906	0.435394	-0.0358427	0.850848	-0.187066	0.322253
Potri.002G092200	PF00403	PTHR22814,PTHR22814:SF84	KOG1603			GO:0046872,GO:0030001	AT4G08570.1		Heavy metal transport/detoxification superfamily protein	black	0.262613	0.160909	0.298432	0.109185	0.00948261	0.960336	-0.0739273	0.697836	-0.0102487	0.957134	-0.0503776	0.791493	-0.0585563	0.758568	-0.0302099	0.874085	-0.309737	0.0957807	-0.0605759	0.750499	0.102431	0.590151
Potri.002G110900	PF06200,PF00320,PF06203	PTHR10071,PTHR10071:SF192				GO:0043565,GO:0008270,GO:0006355,GO:0003700,GO:0005515	AT4G24470.1	GATA25,TIFY1,ZIM	GATA-type zinc finger protein with TIFY domain	black	0.244284	0.193273	0.286751	0.124458	0.0314989	0.868758	-0.260093	0.165113	-0.0201881	0.915672	0.404823	0.0264826	-0.000839467	0.996487	0.265333	0.156458	-0.0181479	0.924168	0.172758	0.361286	-0.0811512	0.669889
Potri.002G113900	PF00155	PTHR11751,PTHR11751:SF378		4.4.1.14	K01762	GO:0030170,GO:0009058	AT4G37770.1	ACS8	1-amino-cyclopropane-1-carboxylate synthase 8	black	0.0433692	0.819991	0.31368	0.0914117	-0.0282145	0.882343	0.102048	0.591547	0.550034	0.00163895	0.653621	8.98e-05	-0.0130992	0.945227	-0.055814	0.769565	-0.090013	0.636189	-0.0337751	0.859364	-0.154076	0.416264
Potri.002G115501										black	0.0232022	0.903137	0.190504	0.313277	-0.0322299	0.865739	-0.0509259	0.789274	-0.040447	0.831943	0.714447	9.22e-06	-0.0191745	0.919892	-0.0378582	0.842562	-0.12603	0.506935	-0.0205391	0.914211	-0.137097	0.470032
Potri.002G118366	PF15811	PTHR36813					AT5G63905.1			black	0.27062	0.148061	0.471338	0.00855857	-0.304731	0.101554	-0.129427	0.495457	0.206551	0.273467	0.561824	0.00123456	0.318122	0.0866721	-0.262101	0.161757	0.347803	0.0596558	0.0240926	0.899438	0.0778021	0.682795
Potri.002G128000	PF01734	PTHR32176,PTHR32176:SF12	KOG0513			GO:0006629	AT2G26560.1	PLA IIA,PLA2A,PLP2	phospholipase A 2A	black	0.262613	0.160909	0.449859	0.0126223	0.00429551	0.982027	-0.0371852	0.845327	-0.0560945	0.768438	0.983633	2.19e-22	0.0239393	0.900075	-0.00997417	0.958281	0.0288701	0.879628	0.0132368	0.944653	-0.223281	0.235605
Potri.002G131800										black	0.131306	0.489164	0.0669022	0.725392	-0.0271701	0.88667	0.0263235	0.89018	0.00137871	0.994231	-0.00506773	0.978797	0.00389618	0.983698	-0.0278819	0.883721	0.124551	0.511974	0.0103452	0.956731	-0.157474	0.405932
Potri.002G150300	PF00067	PTHR24298,PTHR24298:SF121	KOG0156			GO:0055114,GO:0020037,GO:0016705,GO:0005506	AT2G45550.1	CYP76C4	cytochrome P450, family 76, subfamily C, polypeptide 4	black	0.0170985	0.928542	0.118546	0.532681	-0.113779	0.5494	0.137543	0.468576	-0.0406783	0.830996	0.524514	0.00292497	-0.0808583	0.671013	0.0340458	0.858248	0.102054	0.591525	-0.0764856	0.687892	-0.24582	0.190399
Potri.002G154400	PF03141	PTHR10108,PTHR10108:SF812				GO:0008168	AT4G00750.1		S-adenosyl-L-methionine-dependent methyltransferases superfamily protein	black	0.0388387	0.838536	0.230518	0.220372	-0.0235486	0.901697	-0.10135	0.5941	0.0316349	0.868196	0.618026	0.000273352	0.10114	0.594868	-0.107222	0.572784	-0.00485165	0.9797	0.0976372	0.607751	-0.463703	0.00985325
Potri.002G155300	PF00168	PTHR32246,PTHR32246:SF20				GO:0005515	AT2G45760.1	BAL,BAP2	BON association protein 2	black	0.151974	0.422728	0.371125	0.0434745	-0.0733143	0.700226	-0.0785017	0.680091	0.48835	0.00618152	0.539146	0.00211009	0.0698609	0.713743	-0.0983315	0.605188	0.0491627	0.796415	-0.0392194	0.836975	-0.189514	0.315845
Potri.002G165600										black	0.262613	0.160909	0.449859	0.0126223	0.00429551	0.982027	-0.0371852	0.845327	-0.0560945	0.768438	0.983633	2.19e-22	0.0239393	0.900075	-0.00997417	0.958281	0.0288701	0.879628	0.0132368	0.944653	-0.223281	0.235605
Potri.002G171100		PTHR23130,PTHR23130:SF97					AT3G61750.1		Cytochrome b561/ferric reductase transmembrane with DOMON related domain	black	0.193967	0.304395	0.345131	0.0617763	-0.0189023	0.921026	-0.0570991	0.764406	-0.00566606	0.976294	0.738976	3.11e-06	0.0416544	0.827	-0.033251	0.861526	0.043691	0.818678	-0.00492499	0.979394	-0.190751	0.312637
Potri.002G171800	PF00067	PTHR24298,PTHR24298:SF90	KOG0156			GO:0055114,GO:0020037,GO:0016705,GO:0005506	AT1G01280.1	CYP703,CYP703A2	cytochrome P450, family 703, subfamily A, polypeptide 2	black	0.183496	0.33174	0.23836	0.204636	-0.0982619	0.605445	-0.0738301	0.698215	-0.0529717	0.781009	0.515249	0.00357063	0.0254243	0.89391	-0.0687843	0.717975	0.292581	0.11665	-0.056934	0.765068	0.0272121	0.886496
Potri.002G173600	PF12899	PTHR31916,PTHR31916:SF6		3.2.1.26		GO:0033926	AT4G09510.1	CINV2	cytosolic invertase 2	black	0.0857467	0.652329	0.181292	0.337678	-0.0438066	0.818206	0.56907	0.00103179	-0.089853	0.636791	0.612525	0.00032084	0.0192506	0.919575	-0.0333586	0.861082	0.145377	0.44337	0.0345875	0.856016	-0.227453	0.226741
Potri.002G176400	PF02519	PTHR31374,PTHR31374:SF29			K14488	GO:0009733	AT2G46690.1		SAUR-like auxin-responsive protein family	black	0.220622	0.241376	0.495861	0.00532648	-0.24543	0.191125	0.0311937	0.870019	0.434745	0.0163598	0.643715	0.000124148	0.329396	0.0754865	-0.242771	0.196131	0.174322	0.356887	0.155844	0.41087	-0.213591	0.257083
Potri.002G182900	PF13812,PF01535,PF13041	PTHR24015,PTHR24015:SF479					AT4G01570.1		Tetratricopeptide repeat (TPR)-like superfamily protein	black	0.294331	0.114378	0.465692	0.00950105	-0.0348119	0.855092	-0.0689706	0.717242	-0.0575263	0.762693	0.71419	9.32e-06	0.458483	0.0108304	-0.0537821	0.777741	0.068104	0.720653	-0.0274074	0.885686	-0.454067	0.0117191
Potri.002G188100		PTHR24078,PTHR24078:SF255					AT1G75250.1	ATRL6,RL6,RSM3	RAD-like 6	black	0.27769	0.137347	0.515263	0.00356953	-0.249095	0.184372	0.188859	0.317552	-0.0309804	0.8709	0.741023	2.82e-06	0.332957	0.0721952	-0.233738	0.213815	0.351283	0.0569795	-0.127234	0.502853	-0.30891	0.0967173
Potri.002G193500										black	0.262613	0.160909	0.298432	0.109185	0.00948261	0.960336	-0.0739273	0.697836	-0.0102487	0.957134	-0.0503776	0.791493	-0.0585563	0.758568	-0.0302099	0.874085	-0.309737	0.0957807	-0.0605759	0.750499	0.102431	0.590151
Potri.002G206100	PF03073	PTHR10057,PTHR10057:SF0	KOG3797			GO:0016021	AT2G47770.1	ATTSPO,TSPO	TSPO(outer membrane tryptophan-rich sensory protein)-related	black	0.209838	0.265734	0.333368	0.0718225	-0.123078	0.517016	-0.119022	0.531024	0.148282	0.434213	0.49311	0.00562711	0.0369893	0.846132	-0.125305	0.509402	0.257486	0.169543	-0.0737607	0.698485	-0.146485	0.439866
Potri.002G228400	PF03106	PTHR31429,PTHR31429:SF10				GO:0043565,GO:0006355,GO:0003700	AT1G62300.1	ATWRKY6,WRKY6	WRKY family transcription factor	black	0.0373702	0.844567	0.0387421	0.838933	-0.1862	0.324537	0.311421	0.0938964	-0.159545	0.399706	0.368724	0.0449582	0.0022839	0.990443	-0.103709	0.585497	0.485518	0.00653303	0.195469	0.300592	-0.133201	0.482862
Potri.002G231350										black	-0.225252	0.23139	-0.134932	0.477139	-0.0850596	0.654943	-0.0346929	0.855582	-0.13713	0.469925	0.496527	0.0052557	-0.0483671	0.799643	-0.0709342	0.709533	0.0162072	0.932258	-0.0548411	0.773477	-0.371725	0.0431102
Potri.002G233200	PF01490	PTHR22950,PTHR22950:SF219	KOG1303		K15015		AT5G16740.1		Transmembrane amino acid transporter family protein	black	-0.206557	0.273452	-0.0505301	0.790875	-0.119566	0.529136	-0.0074871	0.968678	-0.0508348	0.789643	0.451417	0.0122813	0.0264028	0.889851	-0.105054	0.580614	-0.0873354	0.6463	-0.0890249	0.639913	-0.132846	0.484038
Potri.002G234300	PF00248	PTHR11732,PTHR11732:SF226	KOG1575	1.1.1.317			AT1G60710.1	ATB2	NAD(P)-linked oxidoreductase superfamily protein	black	0.307523	0.0983029	0.439981	0.0149729	-0.0221022	0.907709	0.121399	0.522792	-0.129149	0.496392	0.93136	8.27e-14	0.00403876	0.983101	-0.0205645	0.914106	0.145276	0.443691	0.162344	0.39138	-0.189405	0.31613
Potri.002G252000	PF02362	PTHR31140,PTHR31140:SF1				GO:0003677	AT3G24650.1	ABI3,SIS10	AP2/B3-like transcriptional factor family protein	black	0.262613	0.160909	0.449859	0.0126223	0.00429551	0.982027	-0.0371852	0.845327	-0.0560945	0.768438	0.983633	2.19e-22	0.0239393	0.900075	-0.00997417	0.958281	0.0288701	0.879628	0.0132368	0.944653	-0.223281	0.235605
Potri.002G261200										black	-0.0683153	0.719821	0.0578044	0.761579	-0.0817976	0.667408	-0.060898	0.749214	-0.0449246	0.813646	0.348462	0.0591414	0.101093	0.595041	-0.0735312	0.69938	0.139157	0.463321	-0.0386123	0.839466	-0.358997	0.0513838
Potri.003G004850	PF00685	PTHR11783,PTHR11783:SF74	KOG1584			GO:0008146	AT5G07010.1	ATST2A,ST2A	sulfotransferase 2A	black	0.262613	0.160909	0.449859	0.0126223	0.00429551	0.982027	-0.0371852	0.845327	-0.0560945	0.768438	0.983633	2.19e-22	0.0239393	0.900075	-0.00997417	0.958281	0.0288701	0.879628	0.0132368	0.944653	-0.223281	0.235605
Potri.003G005200	PF00685	PTHR11783,PTHR11783:SF74	KOG1584			GO:0008146	AT5G07010.1	ATST2A,ST2A	sulfotransferase 2A	black	-0.00597403	0.975006	0.056938	0.765052	-0.0571469	0.764214	0.135536	0.47515	-0.137141	0.469888	0.331371	0.0736469	0.0158019	0.933949	-0.0424758	0.823641	0.189634	0.315534	-0.0116242	0.951387	-0.235617	0.21005
Potri.003G007000	PF00067	PTHR24298,PTHR24298:SF116		1.14.13.89		GO:0055114,GO:0020037,GO:0016705,GO:0005506	AT4G37370.1	CYP81D8	cytochrome P450, family 81, subfamily D, polypeptide 8	black	0.131306	0.489164	0.0669022	0.725392	-0.0271701	0.88667	0.0263235	0.89018	0.00137871	0.994231	-0.00506773	0.978797	0.00389618	0.983698	-0.0278819	0.883721	0.124551	0.511974	0.0103452	0.956731	-0.157474	0.405932
Potri.003G010300	PF00069	PTHR27001,PTHR27001:SF45	KOG1187	2.7.11.1		GO:0006468,GO:0005524,GO:0004672	AT5G23170.1		Protein kinase superfamily protein	black	0.131306	0.489164	0.0669022	0.725392	-0.0271701	0.88667	0.0263235	0.89018	0.00137871	0.994231	-0.00506773	0.978797	0.00389618	0.983698	-0.0278819	0.883721	0.124551	0.511974	0.0103452	0.956731	-0.157474	0.405932
Potri.003G012900	PF00931	PTHR23155,PTHR23155:SF611				GO:0043531	AT3G07040.1	RPM1,RPS3	NB-ARC domain-containing disease resistance protein	black	0.0932599	0.624013	0.219341	0.244188	-0.115686	0.542683	0.0991671	0.60211	0.0184877	0.922753	0.687858	2.67e-05	-0.0140934	0.941077	-0.0905409	0.634202	0.312613	0.0925787	-0.0338178	0.859188	-0.181812	0.336271
Potri.003G017700										black	-0.0126783	0.946985	0.0458134	0.810025	-0.053465	0.779019	0.121907	0.521043	-0.117731	0.535522	0.492776	0.00566463	-0.00442759	0.981474	-0.0468572	0.805778	0.0752778	0.692581	-0.0150367	0.937141	-0.348284	0.0592804
Potri.003G023200										black	0.162212	0.391769	0.307676	0.0981266	-0.229488	0.222499	0.22961	0.222247	0.145452	0.443132	0.432204	0.0170703	0.195292	0.301039	-0.206316	0.274023	0.198666	0.292598	0.178585	0.345063	-0.0198474	0.91709
Potri.003G024900	PF00350,PF01031	PTHR11566,PTHR11566:SF45	KOG0446	3.6.5.5		GO:0005525	AT1G60500.1	DRP4C	Dynamin related protein 4C	black	-0.177723	0.347435	-0.193553	0.30545	-0.220814	0.240957	0.0262234	0.890595	0.026492	0.889481	-0.362578	0.0489385	0.0880641	0.643542	-0.296848	0.11117	0.102782	0.58887	0.170217	0.368498	-0.0210342	0.912151
Potri.003G025200	PF16987	PTHR33137					AT1G15780.1			black	0.0391532	0.837246	0.0779569	0.682196	0.440253	0.0149037	-0.0618735	0.745328	-0.163683	0.387431	0.375929	0.0406242	-0.10356	0.586037	-0.114338	0.547424	-0.136824	0.470925	-0.0962842	0.612758	-0.102862	0.58858
Potri.003G033466	PF04884	PTHR12770,PTHR12770:SF7					AT3G45890.1	RUS1	Protein of unknown function, DUF647	black	-0.0387603	0.838858	0.0703352	0.711882	-0.075531	0.691597	0.421677	0.0202922	-0.156976	0.407437	0.479058	0.00739859	0.00303358	0.987307	-0.0566382	0.766255	0.131418	0.488793	-0.00599538	0.974916	-0.15094	0.425928
Potri.003G050700	PF00847	PTHR31985,PTHR31985:SF23			K09286	GO:0006355,GO:0003700	AT5G11590.1	TINY2	Integrase-type DNA-binding superfamily protein	black	-0.144076	0.447505	0.0301484	0.87434	-0.161467	0.393979	0.35004	0.0579245	0.131817	0.487461	0.401385	0.0279173	-0.0569769	0.764896	-0.147629	0.436263	0.0958305	0.614441	-0.0774942	0.683985	-0.190653	0.312891
Potri.003G054400	PF00847	PTHR31985,PTHR31985:SF28				GO:0006355,GO:0003700	AT1G71450.1		Integrase-type DNA-binding superfamily protein	black	0.18217	0.335306	0.321967	0.0827242	-0.0328152	0.863323	-0.0616859	0.746075	-0.0331794	0.861821	0.679358	3.66e-05	0.0212436	0.91128	-0.0428595	0.822073	0.040311	0.8325	-0.00922784	0.9614	-0.0299244	0.875266
Potri.003G055501		PTHR10857,PTHR10857:SF26					AT5G07300.1	BON2	Calcium-dependent phospholipid-binding Copine family protein	black	0.260941	0.163689	0.286434	0.124892	0.00237258	0.990072	-0.0806336	0.671877	-0.00664009	0.97222	-0.0544919	0.774882	-0.0617085	0.745985	-0.0353024	0.853072	-0.279256	0.135053	-0.0629153	0.741184	0.116234	0.540759
Potri.003G058800	PF03000	PTHR32370,PTHR32370:SF16					AT3G15570.1		Phototropic-responsive NPH3 family protein	black	0.155713	0.411269	0.0472228	0.804291	-0.230413	0.220589	0.220935	0.240691	-0.419087	0.0211573	0.505125	0.00441256	-0.107695	0.571081	0.0501072	0.792588	0.444387	0.013883	0.412589	0.0234619	0.0932257	0.62414
Potri.003G067600	PF01477,PF00305	PTHR11771,PTHR11771:SF38		1.13.11.12	K00454	GO:0005515,GO:0055114,GO:0046872,GO:0016702	AT1G17420.1	LOX3	lipoxygenase 3	black	0.0337914	0.859297	0.156267	0.409584	-0.30439	0.101956	0.119177	0.530486	0.0686261	0.718597	0.644681	0.000120349	-0.0297187	0.876117	0.337434	0.068217	0.138347	0.465954	0.0711606	0.708646	-0.188293	0.319032
Potri.003G069400	PF01070	PTHR10578,PTHR10578:SF67		1.1.3.15	K11517	GO:0016491	AT3G14130.1		Aldolase-type TIM barrel family protein	black	0.143892	0.448093	0.449127	0.0127851	-0.367799	0.0455397	0.170299	0.368266	0.211605	0.261637	0.634698	0.000165102	0.366916	0.0461012	-0.342993	0.0635158	0.340333	0.0657328	-0.056141	0.768251	-0.329622	0.0752739
Potri.003G072750										black	0.131306	0.489164	0.0669022	0.725392	-0.0271701	0.88667	0.0263235	0.89018	0.00137871	0.994231	-0.00506773	0.978797	0.00389618	0.983698	-0.0278819	0.883721	0.124551	0.511974	0.0103452	0.956731	-0.157474	0.405932
Potri.003G078200										black	0.262613	0.160909	0.298432	0.109185	0.00948261	0.960336	-0.0739273	0.697836	-0.0102487	0.957134	-0.0503776	0.791493	-0.0585563	0.758568	-0.0302099	0.874085	-0.309737	0.0957807	-0.0605759	0.750499	0.102431	0.590151
Potri.003G080600	PF00847	PTHR31677,PTHR31677:SF8			K09286	GO:0006355,GO:0003700	AT4G17490.1	ATERF6,ERF-6-6,ERF6	ethylene responsive element binding factor 6	black	0.365006	0.0473343	0.60382	0.00041093	-0.029863	0.87552	-0.0896971	0.637378	0.0437375	0.818488	0.89405	2.85e-11	0.330492	0.0744614	-0.0557716	0.769735	0.124848	0.510961	-0.0230786	0.90365	-0.40645	0.0258247
Potri.003G084700		PTHR10359					AT2G36490.1	DML1,ROS1	demeter-like 1	black	0.214145	0.255821	0.406012	0.0260004	-0.00497187	0.979198	-0.0427032	0.822712	-0.0549651	0.772978	0.965181	7.62e-18	0.0139883	0.941516	-0.017743	0.925856	-0.00987401	0.9587	0.00515214	0.978443	-0.212575	0.259406
Potri.003G087000	PF03330,PF01357	PTHR31692,PTHR31692:SF2					AT4G17030.1	AT-EXPR,ATEXLB1,ATEXPR1,ATHEXP BETA 3.1,EXLB1,EXPR	expansin-like B1	black	0.231242	0.218887	0.4496	0.0126797	-0.0566927	0.766036	-0.0740391	0.697401	0.312545	0.0926534	0.68754	2.7e-05	0.175656	0.353163	-0.123574	0.515316	-0.110462	0.561174	0.228062	0.225467	-0.260955	0.163667
Potri.003G087700	PF00072,PF00249	PTHR31312,PTHR31312:SF2				GO:0000160	AT4G18020.2	APRR2,PRR2	CheY-like two-component responsive regulator family protein	black	-0.145721	0.44228	-0.305203	0.100998	0.211034	0.262957	-0.0327347	0.863656	0.00185297	0.992246	-0.481014	0.00712682	-0.131543	0.488374	0.327322	0.0774562	-0.302878	0.103756	-0.0438118	0.818184	0.184748	0.328392
Potri.003G088800	PF07690	PTHR11654,PTHR11654:SF121				GO:0055085,GO:0016021,GO:0016020,GO:0006810,GO:0005215	AT1G32450.1	NRT1.5	nitrate transporter 1.5	black	0.262613	0.160909	0.449859	0.0126223	0.00429551	0.982027	-0.0371852	0.845327	-0.0560945	0.768438	0.983633	2.19e-22	0.0239393	0.900075	-0.00997417	0.958281	0.0288701	0.879628	0.0132368	0.944653	-0.223281	0.235605
Potri.003G094200	PF00249	PTHR10641,PTHR10641:SF534	KOG0048		K09422		AT5G16770.2	AtMYB9,MYB9	myb domain protein 9	black	0.131306	0.489164	0.0669022	0.725392	-0.0271701	0.88667	0.0263235	0.89018	0.00137871	0.994231	-0.00506773	0.978797	0.00389618	0.983698	-0.0278819	0.883721	0.124551	0.511974	0.0103452	0.956731	-0.157474	0.405932
Potri.003G099150		PTHR23155,PTHR23155:SF633					AT3G07040.1	RPM1,RPS3	NB-ARC domain-containing disease resistance protein	black	0.262613	0.160909	0.449859	0.0126223	0.00429551	0.982027	-0.0371852	0.845327	-0.0560945	0.768438	0.983633	2.19e-22	0.0239393	0.900075	-0.00997417	0.958281	0.0288701	0.879628	0.0132368	0.944653	-0.223281	0.235605
Potri.003G115200	PF07279	PTHR33593,PTHR33593:SF2					AT3G60780.1		Protein of unknown function (DUF1442)	black	0.154439	0.415152	0.520277	0.00320656	-0.184766	0.328343	-0.163466	0.388071	0.542481	0.00195467	0.62062	0.000253206	0.295989	0.112257	-0.195241	0.301168	-0.0232574	0.902907	0.0566991	0.76601	-0.23099	0.219403
Potri.003G118700	PF05922,PF02225,PF00082	PTHR10795,PTHR10795:SF370		3.4.21.25		GO:0006508,GO:0004252	AT1G04110.1	SDD1	Subtilase family protein	black	0.0986436	0.604038	0.23574	0.209806	-0.061241	0.747847	0.0645512	0.734691	-0.0805682	0.672129	0.719542	7.43e-06	-0.0124614	0.94789	-0.0508506	0.789579	0.0861395	0.650836	-0.0141346	0.940905	-0.0564218	0.767124
Potri.003G122600		PTHR35278,PTHR35278:SF2					AT4G11720.1	GCS1,HAP2	hapless 2	black	0.301329	0.105623	0.363019	0.0486444	-0.0385524	0.839711	-0.0733916	0.699925	-0.0593449	0.755414	0.489059	0.00609616	0.01297	0.945767	-0.0422652	0.824502	0.269573	0.149698	-0.0106936	0.955275	-0.222717	0.236823
Potri.003G124000		PTHR35472								black	0.288914	0.121516	0.425336	0.0191199	-0.00774679	0.967592	-0.0555653	0.770564	-0.0717313	0.706411	0.759797	1.12e-06	0.0440793	0.817093	-0.0213937	0.910656	0.114253	0.547726	-0.00101548	0.995751	-0.356076	0.0534491
Potri.003G124300	PF00412	PTHR24206,PTHR24206:SF22	KOG1700			GO:0008270	AT3G61230.1		GATA type zinc finger transcription factor family protein	black	0.133521	0.4818	0.261836	0.162197	-0.0328351	0.863241	-0.0436382	0.818893	-0.113164	0.551573	0.507612	0.00419136	-0.0449211	0.81366	-0.0452706	0.812236	-0.099511	0.600845	-0.0377285	0.843094	-0.0101355	0.957607
Potri.003G131925	PF00183	PTHR11528,PTHR11528:SF47			K04079	GO:0051082,GO:0006950,GO:0006457,GO:0005524	AT5G52640.1	ATHS83,AtHsp90-1,ATHSP90.1,HSP81-1,HSP81.1,HSP83,HSP90.1	heat shock protein 90.1	black	-0.148528	0.433442	-0.0873121	0.646388	-0.127654	0.501432	0.507943	0.00416267	-0.15248	0.421165	0.551214	0.00159387	-0.0447611	0.814312	-0.0850167	0.655106	0.340712	0.0654133	-0.0193163	0.919302	-0.0280044	0.883213
Potri.003G143900	PF01204	PTHR23403,PTHR23403:SF1		3.2.1.28	K01194	GO:0005991,GO:0004555	AT4G24040.1	ATTRE1,TRE1	trehalase 1	black	0.584905	0.000686997	0.389007	0.0336167	0.0424027	0.82394	-0.239935	0.201572	-0.408796	0.0248997	0.478964	0.00741185	-0.143313	0.449938	0.259492	0.166126	0.350831	0.0573218	0.287105	0.123973	0.183199	0.332536
Potri.003G144200	PF00249	PTHR10641,PTHR10641:SF613	KOG0048		K09422		AT5G49330.1	ATMYB111,MYB111,PFG3	myb domain protein 111	black	-0.114175	0.548	-0.0291702	0.878386	-0.154132	0.416093	0.421585	0.0203223	0.0462627	0.808196	0.495483	0.00536693	-0.0610772	0.7485	-0.109996	0.562835	0.371964	0.0429655	0.0192208	0.919699	-0.00570647	0.976125
Potri.003G145000	PF11744	PTHR31086,PTHR31086:SF4	KOG4711			GO:0015743	AT4G00910.1		Aluminium activated malate transporter family protein	black	0.309945	0.0955467	0.357354	0.052538	-0.0221301	0.907593	-0.112779	0.552937	-0.0938429	0.621836	0.346856	0.0604005	0.120612	0.52551	-0.0445269	0.815267	0.0929182	0.62529	-0.0448563	0.813924	-0.139898	0.460922
Potri.003G147300	PF00010,PF14215	PTHR11514,PTHR11514:SF39			K13422	GO:0046983	AT1G32640.1	ATMYC2,JAI1,JIN1,MYC2,RD22BP1,ZBF1	Basic helix-loop-helix (bHLH) DNA-binding family protein	black	0.121146	0.523665	0.249479	0.183675	-0.118549	0.532669	-0.050045	0.79284	0.208356	0.269201	0.456206	0.0112814	0.110837	0.559834	-0.113949	0.548798	0.259641	0.165875	0.0386257	0.839411	-0.206325	0.274001
Potri.003G148450		PTHR14152,PTHR14152:SF5				GO:0000398	AT5G16780.1	DOT2,MDF	SART-1 family	black	0.046047	0.809074	0.259678	0.165812	0.205422	0.276154	-0.0870372	0.64743	0.076399	0.688228	0.551714	0.00157511	0.047086	0.804847	-0.347871	0.0596023	-0.04452	0.815295	-0.193717	0.305032	-0.416196	0.0221586
Potri.003G153266										black	0.0669649	0.725144	0.2566	0.171067	-0.0270714	0.887079	-0.029948	0.875168	-0.0797284	0.67536	0.61886	0.000266724	0.307694	0.0981055	-0.0372754	0.844956	0.0547053	0.774023	-0.0105416	0.95591	-0.363989	0.0480012
Potri.003G157600										black	0.114865	0.545567	0.219472	0.243899	-0.0662357	0.728025	0.223254	0.235665	-0.174228	0.357152	0.800253	1.11e-07	-0.0229885	0.904025	-0.0376587	0.843381	0.256301	0.171585	0.00832985	0.965154	0.021085	0.91194
Potri.003G162000	PF03016	PTHR11062,PTHR11062:SF105	KOG1021	2.4.2.41			AT1G27440.1	ATGUT1,GUT2,IRX10	Exostosin family protein	black	0.262613	0.160909	0.449859	0.0126223	0.00429551	0.982027	-0.0371852	0.845327	-0.0560945	0.768438	0.983633	2.19e-22	0.0239393	0.900075	-0.00997417	0.958281	0.0288701	0.879628	0.0132368	0.944653	-0.223281	0.235605
Potri.003G164500	PF00010	PTHR12565,PTHR12565:SF90				GO:0046983	AT5G50915.1		basic helix-loop-helix (bHLH) DNA-binding superfamily protein	black	0.262613	0.160909	0.449859	0.0126223	0.00429551	0.982027	-0.0371852	0.845327	-0.0560945	0.768438	0.983633	2.19e-22	0.0239393	0.900075	-0.00997417	0.958281	0.0288701	0.879628	0.0132368	0.944653	-0.223281	0.235605
Potri.003G167201	PF13589	PTHR23336,PTHR23336:SF7	KOG1845				AT4G24970.1		Histidine kinase-, DNA gyrase B-, and HSP90-like ATPase family protein	black	0.101354	0.594086	0.0400905	0.833403	-0.0329965	0.862575	0.136793	0.471026	-0.00925934	0.961269	-0.00514771	0.978462	0.00427059	0.982131	-0.0299152	0.875304	0.134818	0.477515	0.0142098	0.940591	-0.156414	0.40914
Potri.003G167400	PF02519	PTHR31374,PTHR31374:SF10			K14488	GO:0009733	AT5G50760.1		SAUR-like auxin-responsive protein family	black	0.390546	0.0328608	0.595506	0.000517101	-0.0168857	0.929429	0.0155356	0.935059	-0.0823543	0.665274	0.728159	5.09e-06	0.217977	0.247207	-0.050667	0.790321	-0.141083	0.457094	-0.0385451	0.839742	-0.0944642	0.619521
Potri.003G168200	PF14364	PTHR35762,PTHR35762:SF2					AT5G50710.1			black	-0.10456	0.582404	0.0359431	0.850434	-0.0628988	0.74125	0.209892	0.265609	-0.108789	0.567156	0.656202	8.24e-05	-0.0240011	0.899818	-0.0562228	0.767923	-0.0715796	0.707005	-0.0250954	0.895274	-0.210802	0.263494
Potri.003G190200	PF00069	PTHR24055,PTHR24055:SF192	KOG0659	2.7.11.22,2.7.11.23	K08829	GO:0006468,GO:0005524,GO:0004672	AT4G19110.1		Protein kinase superfamily protein	black	-0.119382	0.529773	-0.0353054	0.853059	-0.112394	0.554301	-0.0577967	0.761609	-0.04448	0.815458	0.353292	0.055478	-0.0456324	0.810762	-0.0938896	0.621663	0.110463	0.561168	-0.0551018	0.772428	-0.334536	0.0707717
Potri.003G193500	PF00685	PTHR11783,PTHR11783:SF89	KOG1584			GO:0008146	AT5G07010.1	ATST2A,ST2A	sulfotransferase 2A	black	0.560491	0.00127542	0.497994	0.0051029	0.118349	0.533368	-0.189273	0.316474	-0.0602089	0.751963	0.637977	0.000149001	-0.112595	0.553589	0.0991794	0.602065	0.310747	0.0946473	0.175929	0.352402	0.031868	0.867233
Potri.003G199575	PF00931	PTHR23155,PTHR23155:SF580	KOG4658			GO:0043531	AT3G14470.1		NB-ARC domain-containing disease resistance protein	black	0.128366	0.49903	0.200014	0.289269	-0.0505183	0.790923	0.311849	0.0934214	-0.193486	0.305618	0.563732	0.00117806	0.0149223	0.937618	-0.12001	0.527594	0.285171	0.126639	-0.0673095	0.723785	-0.30037	0.106793
Potri.004G009800										black	0.131306	0.489164	0.0669022	0.725392	-0.0271701	0.88667	0.0263235	0.89018	0.00137871	0.994231	-0.00506773	0.978797	0.00389618	0.983698	-0.0278819	0.883721	0.124551	0.511974	0.0103452	0.956731	-0.157474	0.405932
Potri.004G012600	PF07714	PTHR27002,PTHR27002:SF29		2.7.11.1		GO:0006468,GO:0004672	AT4G23180.1	CRK10,RLK4	cysteine-rich RLK (RECEPTOR-like protein kinase) 10	black	0.131306	0.489164	0.0669022	0.725392	-0.0271701	0.88667	0.0263235	0.89018	0.00137871	0.994231	-0.00506773	0.978797	0.00389618	0.983698	-0.0278819	0.883721	0.124551	0.511974	0.0103452	0.956731	-0.157474	0.405932
Potri.004G018400	PF00069	PTHR27001,PTHR27001:SF207	KOG1187	2.7.11.1		GO:0006468,GO:0005524,GO:0004672	AT3G20530.1		Protein kinase superfamily protein	black	0.12758	0.501683	0.310715	0.0946825	-0.0185971	0.922297	0.388548	0.0338451	-0.092112	0.628307	0.901809	1.03e-11	0.0234251	0.90221	-0.0171877	0.92817	0.0669214	0.725316	0.027016	0.887309	-0.202231	0.283846
Potri.004G025800	PF01657,PF07714	PTHR27002,PTHR27002:SF29	KOG1187	2.7.11.1		GO:0006468,GO:0004672	AT4G05200.1	CRK25	cysteine-rich RLK (RECEPTOR-like protein kinase) 25	black	-0.041631	0.827096	0.102529	0.589791	-0.0642963	0.735702	-0.0599341	0.75306	-0.087019	0.647499	0.604576	0.000402308	-0.0369268	0.846389	-0.0608023	0.749596	0.063866	0.737408	-0.0458704	0.809793	-0.371916	0.0429948
Potri.004G028350	PF07714	PTHR27002		2.7.11.1		GO:0006468,GO:0004672	AT1G11340.1		S-locus lectin protein kinase family protein	black	0.262613	0.160909	0.449859	0.0126223	0.00429551	0.982027	-0.0371852	0.845327	-0.0560945	0.768438	0.983633	2.19e-22	0.0239393	0.900075	-0.00997417	0.958281	0.0288701	0.879628	0.0132368	0.944653	-0.223281	0.235605
Potri.004G030200	PF01397,PF03936	PTHR31225,PTHR31225:SF0		4.2.3.48	K15086	GO:0016829,GO:0010333,GO:0008152,GO:0000287	AT1G61680.1	ATTPS14,TPS14	terpene synthase 14	black	0.535585	0.00228768	0.549408	0.00166332	-0.0906913	0.633637	-0.00637427	0.973332	-0.238054	0.205234	0.671496	4.86e-05	0.0819226	0.666929	-0.083905	0.659345	0.331571	0.0734626	0.40148	0.0278771	-0.102919	0.588369
Potri.004G033300	PF12609	PTHR33090,PTHR33090:SF2					AT4G05070.1		Wound-responsive family protein	black	0.185265	0.327017	0.413151	0.0232548	-0.015522	0.935116	-0.0527538	0.781888	0.04564	0.810731	0.889512	4.98e-11	0.0152204	0.936374	-0.0340734	0.858135	-0.0632775	0.739745	-0.013105	0.945203	-0.180502	0.339824
Potri.004G039700	PF00561	PTHR10992,PTHR10992:SF869	KOG4178	3.3.2.10			AT3G51000.1		alpha/beta-Hydrolases superfamily protein	black	-0.0463933	0.807664	0.0884317	0.642152	-0.0836344	0.660378	-0.0133133	0.944334	-0.115941	0.541786	0.514299	0.00364329	-0.0366031	0.84772	-0.0662767	0.727862	0.0205805	0.914039	-0.0235719	0.901601	0.102824	0.588717
Potri.004G049700										black	0.291025	0.118697	0.485255	0.00656645	-0.016798	0.929795	0.0210745	0.911983	-0.0404824	0.831798	0.940107	1.29e-14	0.022665	0.905369	-0.0323442	0.865267	0.0562564	0.767788	0.00468338	0.980404	-0.294821	0.113748
Potri.004G051500	PF00407	PTHR31338,PTHR31338:SF16				GO:0009607,GO:0006952	AT5G28010.1		Polyketide cyclase/dehydrase and lipid transport superfamily protein	black	0.131306	0.489164	0.0669022	0.725392	-0.0271701	0.88667	0.0263235	0.89018	0.00137871	0.994231	-0.00506773	0.978797	0.00389618	0.983698	-0.0278819	0.883721	0.124551	0.511974	0.0103452	0.956731	-0.157474	0.405932
Potri.004G056700	PF04398	PTHR31676,PTHR31676:SF32					AT5G46230.1		Protein of unknown function, DUF538	black	0.211175	0.262631	0.380581	0.038009	-0.0697794	0.714063	-0.0793623	0.676771	0.0537925	0.777699	0.521284	0.00313759	0.130814	0.490809	-0.0800056	0.674293	0.034475	0.856479	-0.042529	0.823424	-0.0175058	0.926844
Potri.004G066500							AT1G80260.1	emb1427	Spc97 / Spc98 family of spindle pole body (SBP) component	black	0.193355	0.305953	0.217556	0.248146	-0.202788	0.282494	0.347451	0.059932	-0.261411	0.162904	0.425744	0.0189925	0.158229	0.403656	-0.139077	0.463582	0.439258	0.0151583	0.0215042	0.910196	-0.209952	0.265469
Potri.004G067100	PF03168	PTHR31852,PTHR31852:SF48					AT1G54540.1		Late embryogenesis abundant (LEA) hydroxyproline-rich glycoprotein family	black	-0.00561819	0.976494	0.150676	0.426745	-0.147158	0.437745	0.0195684	0.918252	0.332934	0.0722163	0.525887	0.00283846	-0.0879824	0.643851	-0.128941	0.497092	0.300238	0.106954	-0.0839369	0.659223	-0.236901	0.207503
Potri.004G073100	PF00403	PTHR22814,PTHR22814:SF129	KOG1603			GO:0046872,GO:0030001	AT1G01490.1		Heavy metal transport/detoxification superfamily protein	black	0.455825	0.0113582	0.500725	0.00482828	-0.0205285	0.914256	-0.124195	0.51319	-0.0982751	0.605396	0.5558	0.00142874	0.186291	0.324298	-0.0408989	0.830092	0.181432	0.337301	0.127733	0.501166	-0.108535	0.568067
Potri.004G075550										black	0.262613	0.160909	0.298432	0.109185	0.00948261	0.960336	-0.0739273	0.697836	-0.0102487	0.957134	-0.0503776	0.791493	-0.0585563	0.758568	-0.0302099	0.874085	-0.309737	0.0957807	-0.0605759	0.750499	0.102431	0.590151
Potri.004G077200	PF00931	PTHR23155,PTHR23155:SF518				GO:0043531	AT3G14470.1		NB-ARC domain-containing disease resistance protein	black	0.112511	0.553885	0.311659	0.0936318	-0.0288917	0.879539	-0.0659031	0.729339	0.00772603	0.967679	0.815323	4.09e-08	0.0146106	0.938919	-0.0469483	0.805407	-0.0811799	0.669779	-0.0279823	0.883304	-0.207481	0.271263
Potri.004G078100	PF01124	PTHR10250,PTHR10250:SF16		2.5.1.18	K00799		AT1G65820.1		microsomal glutathione s-transferase, putative	black	-0.147899	0.435415	0.0865946	0.649109	-0.320158	0.0845639	0.210765	0.26358	0.0979571	0.60657	0.518341	0.00334275	-0.0181503	0.924159	-0.111999	0.555704	0.129539	0.495083	-0.0312242	0.869893	0.0867027	0.648699
Potri.004G085901		PTHR10527,PTHR10527:SF5					AT5G19820.1	emb2734	ARM repeat superfamily protein	black	0.262613	0.160909	0.449859	0.0126223	0.00429551	0.982027	-0.0371852	0.845327	-0.0560945	0.768438	0.983633	2.19e-22	0.0239393	0.900075	-0.00997417	0.958281	0.0288701	0.879628	0.0132368	0.944653	-0.223281	0.235605
Potri.004G088300		PTHR33237,PTHR33237:SF10					AT1G49000.1			black	0.193967	0.304395	0.345131	0.0617763	-0.0189023	0.921026	-0.0570991	0.764406	-0.00566606	0.976294	0.738976	3.11e-06	0.0416544	0.827	-0.033251	0.861526	0.043691	0.818678	-0.00492499	0.979394	-0.190751	0.312637
Potri.004G090600	PF00348	PTHR12001,PTHR12001:SF52	KOG0776	2.5.1.29	K13789	GO:0008299	AT4G36810.1	GGPS1	geranylgeranyl pyrophosphate synthase 1	black	0.169171	0.371493	0.275294	0.140913	-0.0701206	0.712724	0.0232881	0.90278	-0.10502	0.580737	0.466215	0.00941034	0.0718085	0.70611	-0.066808	0.725764	0.0771737	0.685226	-0.0338459	0.859072	0.146224	0.440689
Potri.004G094700	PF01554	PTHR11206,PTHR11206:SF167	KOG1347		K03327	GO:0055085,GO:0016020,GO:0015297,GO:0015238,GO:0006855	AT1G71140.1		MATE efflux family protein	black	0.0500717	0.792731	0.231939	0.217462	-0.0693417	0.715783	0.0741197	0.697087	0.0528592	0.781463	0.410616	0.024201	-0.0237312	0.900939	-0.073981	0.697627	-0.0622941	0.743654	-0.0438146	0.818173	0.0419939	0.825611
Potri.004G104700										black	0.308388	0.0973117	0.363345	0.0484276	0.00914515	0.961746	-0.0858291	0.652016	-0.0140603	0.941215	-0.0469018	0.805596	0.0691149	0.716674	-0.0356898	0.851477	-0.302498	0.104211	-0.0661665	0.728298	0.0351647	0.853639
Potri.004G116100	PF03634	PTHR31072,PTHR31072:SF5					AT3G02150.2	PTF1,TCP13,TFPD	plastid transcription factor 1	black	-0.00118521	0.995041	0.0831028	0.66241	-0.160885	0.395708	-0.0136547	0.942908	-0.0353344	0.85294	0.599757	0.000460132	-0.113501	0.550379	-0.135463	0.475393	0.00643454	0.97308	0.294774	0.113808	0.0531247	0.780392
Potri.004G118400		PTHR22970,PTHR22970:SF19					AT1G26580.1			black	0.0798516	0.674886	0.285026	0.12684	-0.29381	0.115051	-0.230528	0.220352	0.286175	0.12525	0.502697	0.00463804	0.156718	0.408216	-0.114191	0.547945	0.0791902	0.677435	0.105367	0.579481	-0.396965	0.0298544
Potri.004G120400		PTHR33673,PTHR33673:SF3					AT5G39200.1			black	0.262613	0.160909	0.449859	0.0126223	0.00429551	0.982027	-0.0371852	0.845327	-0.0560945	0.768438	0.983633	2.19e-22	0.0239393	0.900075	-0.00997417	0.958281	0.0288701	0.879628	0.0132368	0.944653	-0.223281	0.235605
Potri.004G134600		PTHR21596,PTHR21596:SF12					AT5G23570.1	ATSGS3,SGS3	XS domain-containing protein / XS zinc finger domain-containing protein-related	black	-0.266142	0.155153	-0.124861	0.510915	-0.110984	0.559313	0.140846	0.457858	-0.0479305	0.801416	0.368743	0.0449463	-0.0819427	0.666852	-0.0929068	0.625332	-0.105749	0.578099	-0.0783089	0.680836	-0.240528	0.200424
Potri.004G136000	PF03181	PTHR31236,PTHR31236:SF2					AT5G25610.1	ATRD22,RD22	BURP domain-containing protein	black	0.0725503	0.703209	0.185838	0.325496	-0.059755	0.753776	0.369355	0.0445642	-0.0564548	0.766991	0.475163	0.00796594	0.263181	0.159973	-0.0557633	0.769768	0.185281	0.326975	-0.00742997	0.968917	-0.175127	0.354638
Potri.004G136200										black	0.262613	0.160909	0.449859	0.0126223	0.00429551	0.982027	-0.0371852	0.845327	-0.0560945	0.768438	0.983633	2.19e-22	0.0239393	0.900075	-0.00997417	0.958281	0.0288701	0.879628	0.0132368	0.944653	-0.223281	0.235605
Potri.004G136700	PF03181	PTHR31236,PTHR31236:SF2					AT5G25610.1	ATRD22,RD22	BURP domain-containing protein	black	0.197782	0.294796	0.390811	0.0327323	-0.0143279	0.940098	-0.0528076	0.781671	-0.0417949	0.826425	0.943847	5.37e-15	0.0191244	0.920101	-0.0277061	0.884449	-0.0117047	0.951051	-0.00172491	0.992782	-0.213827	0.256544
Potri.004G142900	PF00135	PTHR23024,PTHR23024:SF186	KOG1515	3.1.1.1			AT1G19190.1		alpha/beta-Hydrolases superfamily protein	black	0.147602	0.436349	0.262662	0.160828	-0.0939663	0.621376	-0.00865584	0.963791	-0.14583	0.441936	0.721409	6.85e-06	-0.0382613	0.840906	-0.0810007	0.670466	0.257385	0.169716	-0.0423791	0.824036	-0.360186	0.0505615
Potri.004G150500							AT1G49380.1		cytochrome c biogenesis protein family	black	0.317297	0.0875378	0.473293	0.00825125	-0.0104091	0.956464	-0.0990558	0.602519	0.0683201	0.719802	0.511942	0.00382901	-0.0142166	0.940563	-0.052176	0.784221	-0.202437	0.283344	-0.0528256	0.781598	-0.0700696	0.712924
Potri.004G151900							AT4G36730.2	GBF1	G-box binding factor 1	black	0.0221158	0.907652	0.187091	0.322188	-0.0721005	0.704967	0.0829848	0.662861	0.0778886	0.68246	0.502881	0.00462062	-0.0202863	0.915263	-0.080199	0.673549	-0.159178	0.400805	0.0825511	0.664521	-0.12463	0.511703
Potri.004G169900		PTHR34776,PTHR34776:SF1					AT1G16770.1			black	0.043192	0.820715	0.160373	0.397232	-0.0850497	0.654981	-0.0341408	0.857857	-0.102961	0.588218	0.446192	0.013456	-0.0142147	0.940571	-0.0767445	0.686888	0.166017	0.380607	-0.0296907	0.876233	-0.0573321	0.763471
Potri.004G185900	PF01627	PTHR28242,PTHR28242:SF10	KOG4747		K14490	GO:0004871,GO:0000160	AT1G03430.1	AHP5	histidine-containing phosphotransfer factor 5	black	0.247495	0.187299	0.322451	0.082237	-0.0313131	0.869525	-0.0803379	0.673014	-0.117491	0.536358	0.664695	6.17e-05	-0.0264387	0.889702	-0.0372588	0.845024	0.147435	0.436873	-0.0246894	0.89696	-0.075556	0.6915
Potri.004G193400	PF13847	PTHR32266,PTHR32266:SF11		2.5.1.43	K05953		AT1G56430.1	ATNAS4,NAS4	nicotianamine synthase 4	black	0.262613	0.160909	0.449859	0.0126223	0.00429551	0.982027	-0.0371852	0.845327	-0.0560945	0.768438	0.983633	2.19e-22	0.0239393	0.900075	-0.00997417	0.958281	0.0288701	0.879628	0.0132368	0.944653	-0.223281	0.235605
Potri.004G196000	PF14368	PTHR33044,PTHR33044:SF24					AT3G43720.2		Bifunctional inhibitor/lipid-transfer protein/seed storage 2S albumin superfamily protein	black	-0.0450501	0.813134	0.0615126	0.746765	-0.0711735	0.708595	-0.0830147	0.662747	-0.0816676	0.667907	0.292308	0.117006	-0.0741868	0.696825	-0.0772875	0.684786	-0.0597116	0.753949	-0.0810685	0.670206	-0.298028	0.109688
Potri.004G203100	PF12327,PF00091	PTHR30314,PTHR30314:SF13		3.6.5.6	K03531	GO:0003924	AT2G36250.2	ATFTSZ2-1,FTSZ2-1	Tubulin/FtsZ family protein	black	-0.00552709	0.976875	-0.267062	0.153676	0.443315	0.0141418	-0.201611	0.285356	-0.0232238	0.903047	-0.501493	0.00475346	-0.357866	0.0521764	0.110715	0.560271	-0.200247	0.288697	0.132294	0.485873	0.0361327	0.849655
Potri.004G213500	PF13207	PTHR33477,PTHR33477:SF3					AT5G60760.1		P-loop containing nucleoside triphosphate hydrolases superfamily protein	black	0.360525	0.0503292	0.377915	0.0394908	0.0925316	0.626736	0.208096	0.269814	-0.0296031	0.876595	0.607986	0.000365356	0.153073	0.419341	-0.171929	0.363631	0.388002	0.034118	0.318385	0.0863975	-0.306498	0.0994862
Potri.004G220400	PF02362					GO:0003677	AT3G25730.1	EDF3	ethylene response DNA binding factor 3	black	0.222635	0.237	0.414146	0.0228918	-0.00344678	0.985578	-0.0418801	0.826077	-0.0552698	0.771752	0.970302	8.48e-19	0.0156672	0.934511	-0.0164935	0.931064	-0.00347474	0.985461	0.00650288	0.972794	-0.214804	0.254327
Potri.004G233700	PF07690	PTHR23500,PTHR23500:SF30				GO:0055085,GO:0016021	AT5G61520.1		Major facilitator superfamily protein	black	0.232149	0.217035	0.289201	0.12113	-0.0552632	0.771779	-0.0515187	0.786877	-0.131009	0.490157	0.733041	4.08e-06	-0.0182962	0.923551	-0.0380399	0.841816	0.283523	0.128943	0.0867866	0.64838	-0.067998	0.721071
Potri.004G235700	PF00069	PTHR27003,PTHR27003:SF76	KOG1187	2.7.11.1	K04730	GO:0006468,GO:0005524,GO:0004672	AT1G49730.1		Protein kinase superfamily protein	black	0.0358053	0.851002	0.135171	0.476353	-0.0801925	0.673574	-0.0422004	0.824767	-0.0733296	0.700167	0.562675	0.00120907	0.0841443	0.658432	-0.0770467	0.685718	0.0572573	0.763772	-0.030804	0.871629	-0.244225	0.193382
Potri.005G001650										black	0.131306	0.489164	0.0669022	0.725392	-0.0271701	0.88667	0.0263235	0.89018	0.00137871	0.994231	-0.00506773	0.978797	0.00389618	0.983698	-0.0278819	0.883721	0.124551	0.511974	0.0103452	0.956731	-0.157474	0.405932
Potri.005G003700	PF00403	PTHR22814,PTHR22814:SF84	KOG1603			GO:0046872,GO:0030001	AT4G08570.1		Heavy metal transport/detoxification superfamily protein	black	0.224182	0.233672	0.428908	0.0180299	-0.0550833	0.772502	-0.0919745	0.628821	-0.074517	0.69554	0.759432	1.14e-06	0.460221	0.0104964	-0.0711705	0.708607	0.0474841	0.803229	-0.0396897	0.835046	-0.326316	0.0784251
Potri.005G004100	PF13676	PTHR11017,PTHR11017:SF161				GO:0007165,GO:0005515	AT5G36930.2		Disease resistance protein (TIR-NBS-LRR class) family	black	0.133154	0.483017	0.232728	0.215858	-0.0775204	0.683884	0.0153639	0.935776	-0.0798114	0.675041	0.635359	0.000161737	-0.0312935	0.869606	-0.0689666	0.717258	0.128138	0.499796	-0.0362667	0.849103	0.109518	0.564546
Potri.005G008700	PF00931	PTHR23155,PTHR23155:SF611	KOG4658			GO:0043531	AT3G07040.1	RPM1,RPS3	NB-ARC domain-containing disease resistance protein	black	0.420591	0.0206512	0.53371	0.00238629	-0.0110789	0.953665	0.0409936	0.829704	-0.113635	0.549907	0.583202	0.000718444	0.293324	0.11568	-0.0388133	0.838641	0.106874	0.57404	-0.0232546	0.902919	-0.193366	0.305924
Potri.005G009700	PF08263,PF00560,PF13855	PTHR27004,PTHR27004:SF11	KOG0531,KOG0472	2.7.11.1		GO:0005515	AT1G74170.1	AtRLP13,RLP13	receptor like protein 13	black	0.0258829	0.892007	0.16448	0.385094	-0.0924893	0.626894	0.1645	0.385033	-0.0560761	0.768512	0.353873	0.0550497	0.126865	0.504101	-0.0912158	0.631667	0.0560312	0.768692	-0.0441105	0.816966	-0.0814515	0.668736
Potri.005G010700	PF01789	PTHR31407,PTHR31407:SF15				GO:0019898,GO:0015979,GO:0009654,GO:0009523,GO:0005509	AT4G15510.1		Photosystem II reaction center PsbP family protein	black	-0.156235	0.40968	-0.429802	0.0177654	-0.0592599	0.755754	0.234348	0.212588	-0.485336	0.00655617	-0.549945	0.00164241	-0.161063	0.395177	0.310398	0.0950374	0.0151323	0.936742	-0.080339	0.67301	0.246859	0.188473
Potri.005G011700	PF00240	PTHR10666	KOG0005,KOG0001			GO:0005515	AT5G37640.1	UBQ9	ubiquitin 9	black	0.0685347	0.718957	0.218688	0.245631	-0.0430918	0.821124	-0.0473266	0.803869	-0.0538201	0.777588	0.678364	3.79e-05	-0.0111276	0.953462	-0.0401447	0.833181	-0.0197174	0.917632	-0.00875035	0.963396	-0.125737	0.507932
Potri.005G013100	PF08263,PF00560,PF13855	PTHR27004,PTHR27004:SF11	KOG0531,KOG0472	2.7.11.1		GO:0005515	AT2G25470.1	AtRLP21,RLP21	receptor like protein 21	black	0.0829919	0.662834	0.245799	0.190438	-0.0468648	0.805746	-0.0452288	0.812406	-0.0798768	0.674789	0.518846	0.00330676	-0.0300986	0.874546	-0.055	0.772837	0.0711431	0.708715	-0.0294029	0.877423	-0.516424	0.00348248
Potri.005G016800	PF08263,PF00560,PF13855	PTHR27004,PTHR27004:SF11	KOG0472	2.7.11.1		GO:0005515	AT1G74190.1	AtRLP15,RLP15	receptor like protein 15	black	0.410275	0.0243309	0.512324	0.00379835	-0.0434175	0.819794	-0.0865265	0.649367	-0.170364	0.368081	0.758146	1.22e-06	0.118917	0.531389	-0.0451321	0.8128	0.16905	0.37184	0.183505	0.331714	-0.126132	0.506589
Potri.005G018300	PF08276,PF00954,PF07714,PF01453	PTHR27002,PTHR27002:SF135	KOG0198	2.7.11.1		GO:0048544,GO:0006468,GO:0004672	AT4G21390.1	B120	S-locus lectin protein kinase family protein	black	0.2906	0.119261	0.455083	0.0115095	-0.0124989	0.947734	-0.0551169	0.772367	-0.0862353	0.650472	0.887541	6.29e-11	0.0253311	0.894296	-0.0248275	0.896387	0.0804351	0.672641	0.00239198	0.989991	-0.215043	0.253785
Potri.005G024500	PF04588	PTHR28018,PTHR28018:SF1					AT5G27760.1		Hypoxia-responsive family protein	black	0.0495064	0.795022	0.309751	0.095765	-0.461756	0.0102086	0.249735	0.18321	0.0792621	0.677157	0.559674	0.00130105	0.250494	0.181838	-0.272585	0.145025	0.0435402	0.819293	0.294639	0.113981	0.154227	0.415802
Potri.005G029200	PF00067	PTHR24298,PTHR24298:SF160	KOG0156			GO:0055114,GO:0020037,GO:0016705,GO:0005506	AT3G52970.1	CYP76G1	cytochrome P450, family 76, subfamily G, polypeptide 1	black	0.131306	0.489164	0.0669022	0.725392	-0.0271701	0.88667	0.0263235	0.89018	0.00137871	0.994231	-0.00506773	0.978797	0.00389618	0.983698	-0.0278819	0.883721	0.124551	0.511974	0.0103452	0.956731	-0.157474	0.405932
Potri.005G029300	PF00571	PTHR13780,PTHR13780:SF54					AT1G09020.1	ATSNF4,SNF4	homolog of yeast sucrose nonfermenting 4	black	0.258756	0.167375	0.312348	0.0928708	0.000231585	0.999031	-0.0853774	0.653734	0.017849	0.925414	-0.0532202	0.780006	-0.0548765	0.773334	-0.0415231	0.827537	-0.318499	0.0862791	-0.0711376	0.708736	0.0709151	0.709608
Potri.005G029800	PF00067	PTHR24298,PTHR24298:SF160	KOG0156			GO:0055114,GO:0020037,GO:0016705,GO:0005506	AT3G52970.1	CYP76G1	cytochrome P450, family 76, subfamily G, polypeptide 1	black	0.129148	0.496397	0.078215	0.681199	-0.0671308	0.72449	-0.0646936	0.734127	-0.146645	0.439361	0.43962	0.0150653	-0.0422333	0.824632	-0.0427779	0.822406	0.356184	0.053372	-0.0296753	0.876296	-0.0918574	0.62926
Potri.005G030700	PF13676,PF00931	PTHR11017,PTHR11017:SF160	KOG0472			GO:0007165,GO:0005515,GO:0043531	AT1G69550.1		disease resistance protein (TIR-NBS-LRR class)	black	0.0225941	0.905664	0.243783	0.194217	-0.114092	0.548295	-0.102087	0.591405	0.214103	0.255917	0.678243	3.81e-05	0.060496	0.750818	-0.120443	0.526097	0.106766	0.574428	-0.0793132	0.67696	-0.524958	0.00289675
Potri.005G031600	PF13676,PF00931	PTHR11017,PTHR11017:SF160	KOG4658			GO:0007165,GO:0005515,GO:0043531	AT4G12010.1		Disease resistance protein (TIR-NBS-LRR class) family	black	0.288914	0.121516	0.425336	0.0191199	-0.00774679	0.967592	-0.0555653	0.770564	-0.0717313	0.706411	0.759797	1.12e-06	0.0440793	0.817093	-0.0213937	0.910656	0.114253	0.547726	-0.00101548	0.995751	-0.356076	0.0534491
Potri.005G041900		PTHR23155,PTHR23155:SF549					AT4G26090.1	RPS2	NB-ARC domain-containing disease resistance protein	black	0.190774	0.312579	0.290797	0.118999	-0.0484781	0.799192	0.2772	0.138072	-0.132595	0.484871	0.517077	0.00343432	0.00949095	0.960301	-0.0392973	0.836655	0.218846	0.245281	0.0003628	0.998482	-0.318664	0.0861074
Potri.005G043300	PF01487	PTHR21089,PTHR21089:SF12		1.1.1.25,4.2.1.10		GO:0003855	AT3G06350.1	EMB3004,MEE32	dehydroquinate dehydratase, putative / shikimate dehydrogenase, putative	black	0.359503	0.051033	0.542472	0.00195509	0.000348035	0.998544	-0.0439445	0.817643	-0.0841586	0.658377	0.892281	3.55e-11	0.0293797	0.87752	-0.0159111	0.933493	0.106247	0.576301	0.011093	0.953606	-0.303719	0.102752
Potri.005G044600		PTHR31762,PTHR31762:SF3					AT4G08630.1			black	0.0840941	0.658623	0.167009	0.377725	-0.137092	0.470048	-0.00973899	0.959264	-0.0681878	0.720323	0.488267	0.00619166	0.0206029	0.913946	-0.122344	0.519539	0.140743	0.458191	-0.10144	0.593771	0.182477	0.334477
Potri.005G056800	PF00954,PF01453,PF00069	PTHR27002,PTHR27002:SF109	KOG1187	2.7.11.1		GO:0048544,GO:0006468,GO:0005524,GO:0004672	AT5G60900.1	RLK1	receptor-like protein kinase 1	black	0.276167	0.139607	0.45564	0.0113958	-0.0682545	0.72006	-0.0753095	0.692457	-0.0320075	0.866657	0.765645	8.23e-07	0.226991	0.227711	-0.075134	0.693139	0.117969	0.53469	-0.0372645	0.845001	-0.146446	0.439988
Potri.005G062400	PF13639	PTHR22763		6.3.2.19		GO:0008270,GO:0005515	AT3G19950.1		RING/U-box superfamily protein	black	0.131306	0.489164	0.0669022	0.725392	-0.0271701	0.88667	0.0263235	0.89018	0.00137871	0.994231	-0.00506773	0.978797	0.00389618	0.983698	-0.0278819	0.883721	0.124551	0.511974	0.0103452	0.956731	-0.157474	0.405932
Potri.005G064900		PTHR11783,PTHR11783:SF65					AT2G03770.1		P-loop containing nucleoside triphosphate hydrolases superfamily protein	black	0.131306	0.489164	0.0669022	0.725392	-0.0271701	0.88667	0.0263235	0.89018	0.00137871	0.994231	-0.00506773	0.978797	0.00389618	0.983698	-0.0278819	0.883721	0.124551	0.511974	0.0103452	0.956731	-0.157474	0.405932
Potri.005G065900										black	0.131306	0.489164	0.0669022	0.725392	-0.0271701	0.88667	0.0263235	0.89018	0.00137871	0.994231	-0.00506773	0.978797	0.00389618	0.983698	-0.0278819	0.883721	0.124551	0.511974	0.0103452	0.956731	-0.157474	0.405932
Potri.005G067500	PF08241	PTHR10108,PTHR10108:SF781	KOG3010	2.1.1.145		GO:0008168,GO:0008152	AT5G10830.1		S-adenosyl-L-methionine-dependent methyltransferases superfamily protein	black	-0.0269893	0.887419	0.133535	0.481756	-0.0465134	0.807176	-0.00585293	0.975512	-0.126938	0.503853	0.763285	9.32e-07	-0.0207783	0.913216	-0.0371419	0.845505	0.106354	0.575913	-0.0014556	0.993909	-0.214308	0.25545
Potri.005G077100	PF03168	PTHR31852,PTHR31852:SF47					AT2G22180.1		hydroxyproline-rich glycoprotein family protein	black	0.262613	0.160909	0.449859	0.0126223	0.00429551	0.982027	-0.0371852	0.845327	-0.0560945	0.768438	0.983633	2.19e-22	0.0239393	0.900075	-0.00997417	0.958281	0.0288701	0.879628	0.0132368	0.944653	-0.223281	0.235605
Potri.005G079400	PF07731,PF00394	PTHR11709,PTHR11709:SF28	KOG1263	1.10.3.2,1.10.3.3		GO:0055114,GO:0016491,GO:0005507	AT4G39830.1		Cupredoxin superfamily protein	black	-0.0294328	0.8773	0.170875	0.366624	-0.109841	0.563391	0.0884225	0.642187	-0.0317134	0.867872	0.487627	0.00626968	0.117357	0.536826	-0.114271	0.54766	-0.107329	0.572399	-0.0697221	0.714288	-0.104944	0.581013
Potri.005G081300	PF13639	PTHR14155,PTHR14155:SF175			K16282	GO:0008270,GO:0005515	AT2G01150.1	RHA2B	RING-H2 finger protein 2B	black	0.262104	0.161751	0.347767	0.0596841	-0.0383429	0.840571	-0.0777866	0.682855	-0.076108	0.689357	0.659685	7.32e-05	0.137194	0.469715	-0.0446714	0.814678	0.0219612	0.908295	0.300367	0.106796	-0.1336	0.481539
Potri.005G090700	PF07690	PTHR23500,PTHR23500:SF47	KOG0254			GO:0055085,GO:0016021	AT3G19940.1		Major facilitator superfamily protein	black	0.252724	0.17785	0.300253	0.106935	-0.0220124	0.908083	-0.0926321	0.62636	0.028604	0.88073	-0.0661696	0.728286	-0.0658317	0.729622	-0.0547621	0.773795	-0.251459	0.180106	-0.0746235	0.695125	0.131453	0.488674
Potri.005G095250	PF00010	PTHR23042,PTHR23042:SF61				GO:0046983	AT4G37850.1		basic helix-loop-helix (bHLH) DNA-binding superfamily protein	black	0.24243	0.196781	0.350001	0.0579545	-0.0658075	0.729717	-0.0807056	0.671601	0.273046	0.14432	0.574649	0.000896139	-0.0452956	0.812134	-0.0757788	0.690634	-0.0189489	0.920832	0.518487	0.0033323	-0.0351632	0.853645
Potri.005G106100	PF13561	PTHR24322,PTHR24322:SF600	KOG0725	1.1.1.198			AT2G47140.1		NAD(P)-binding Rossmann-fold superfamily protein	black	0.300943	0.106093	0.286385	0.12496	-0.0829387	0.663038	-0.0933635	0.623626	-0.107663	0.571198	0.418159	0.0214746	-0.0442119	0.816552	-0.0711858	0.708547	0.335184	0.0701945	0.166922	0.377979	-0.184129	0.330045
Potri.005G108400	PF04783,PF04782	PTHR21450,PTHR21450:SF17					AT1G21740.1		Protein of unknown function (DUF630 and DUF632)	black	-0.216839	0.249745	-0.306765	0.0991775	0.200365	0.288406	-0.0821681	0.665988	-0.00213519	0.991066	-0.504729	0.00444862	-0.0487887	0.797932	-0.441032	0.0147065	-0.0047986	0.979922	-0.22863	0.224282	0.075338	0.692346
Potri.005G113200	PF13639	PTHR14155,PTHR14155:SF180				GO:0008270,GO:0005515	AT5G66160.1	ATRMR1,RMR1	receptor homology region transmembrane domain ring H2 motif protein 1	black	0.458253	0.0108751	0.62084	0.000251555	-0.036127	0.849678	0.043877	0.817918	-0.094144	0.620714	0.519489	0.00326139	0.362482	0.0490029	-0.0715048	0.707298	-0.0740035	0.697539	-0.0672225	0.724128	-0.180686	0.339325
Potri.005G116100	PF03140	PTHR31549,PTHR31549:SF6					AT2G36430.1		Plant protein of unknown function (DUF247)	black	0.0424935	0.823569	0.0801722	0.673652	-0.0733105	0.700241	0.101492	0.593581	-0.174611	0.356079	0.419072	0.0211623	0.0366262	0.847625	-0.0633218	0.739569	0.192165	0.308997	-0.0461297	0.808737	-0.254368	0.174951
Potri.005G128000	PF01501	PTHR13778,PTHR13778:SF12		2.4.1.43		GO:0016757	AT3G50760.1	GATL2	galacturonosyltransferase-like 2	black	0.242201	0.197216	0.355779	0.0536628	-0.162837	0.389924	-0.0177571	0.925797	-0.0578852	0.761255	0.680232	3.54e-05	0.19623	0.298678	-0.149523	0.430333	0.288892	0.121546	0.0936219	0.622661	-0.23367	0.213952
Potri.005G129050		PTHR35420,PTHR35420:SF1								black	0.131306	0.489164	0.0669022	0.725392	-0.0271701	0.88667	0.0263235	0.89018	0.00137871	0.994231	-0.00506773	0.978797	0.00389618	0.983698	-0.0278819	0.883721	0.124551	0.511974	0.0103452	0.956731	-0.157474	0.405932
Potri.005G139200	PF00069	PTHR24361,PTHR24361:SF334	KOG0198	2.7.11.25		GO:0006468,GO:0005524,GO:0004672	AT5G67080.1	MAPKKK19	mitogen-activated protein kinase kinase kinase 19	black	0.160077	0.398117	0.318564	0.0862111	-0.146931	0.438461	-0.154716	0.414306	0.200864	0.287182	0.475331	0.00794074	0.0219087	0.908514	-0.157381	0.406213	0.0673553	0.723604	-0.0433563	0.820044	-0.0537696	0.777792
Potri.005G142666										black	0.262613	0.160909	0.449859	0.0126223	0.00429551	0.982027	-0.0371852	0.845327	-0.0560945	0.768438	0.983633	2.19e-22	0.0239393	0.900075	-0.00997417	0.958281	0.0288701	0.879628	0.0132368	0.944653	-0.223281	0.235605
Potri.005G143600	PF11721,PF07714	PTHR27003,PTHR27003:SF59		2.7.11.1		GO:0006468,GO:0004672	AT5G24010.1		Protein kinase superfamily protein	black	0.0136879	0.942769	0.373444	0.0420795	-0.134636	0.478116	0.194391	0.303318	0.349665	0.058212	0.637229	0.000152544	0.328104	0.0767086	-0.155838	0.410888	-0.148902	0.432274	-0.109074	0.566136	-0.0937054	0.62235
Potri.005G143800	PF00067	PTHR24298,PTHR24298:SF116	KOG0156	1.14.13.89		GO:0055114,GO:0020037,GO:0016705,GO:0005506	AT4G37370.1	CYP81D8	cytochrome P450, family 81, subfamily D, polypeptide 8	black	0.148794	0.432609	0.256328	0.171537	-0.121946	0.520908	-0.0595394	0.754637	-0.0871384	0.647047	0.371608	0.0431814	0.174114	0.357472	-0.115966	0.541697	0.179637	0.342183	-0.0722446	0.704404	0.053557	0.778648
Potri.005G161700	PF05340	PTHR34046,PTHR34046:SF3					AT1G35210.1			black	0.126095	0.506714	0.213506	0.257276	-0.0463044	0.808026	0.178623	0.344959	-0.110765	0.560094	0.647036	0.000111515	-0.027348	0.885933	-0.0318814	0.867178	0.110286	0.561801	-0.0102572	0.957098	-0.00660345	0.972373
Potri.005G163500	PF04674	PTHR31279,PTHR31279:SF3					AT4G08950.1	EXO	Phosphate-responsive 1 family protein	black	0.255132	0.173615	0.471258	0.00857131	-0.0310671	0.870542	-0.0785367	0.679956	-0.0808856	0.670909	0.814666	4.28e-08	0.515132	0.00357953	-0.0517165	0.786077	0.0502611	0.791965	-0.0282466	0.88221	-0.393489	0.0314533
Potri.005G164900	PF00249	PTHR10641,PTHR10641:SF609	KOG0048		K09422		AT1G34670.1	AtMYB93,MYB93	myb domain protein 93	black	0.128052	0.500086	0.185415	0.326619	-0.1248	0.511124	0.119876	0.528059	-0.204373	0.278668	0.478461	0.00748329	0.414807	0.0226533	-0.105374	0.579457	0.0832041	0.662023	0.51453	0.00362547	-0.271116	0.14729
Potri.005G169700	PF00403	PTHR22814,PTHR22814:SF84	KOG1603			GO:0046872,GO:0030001	AT4G08570.1		Heavy metal transport/detoxification superfamily protein	black	0.267809	0.152485	0.377369	0.0398	-0.0548121	0.773594	-0.0405175	0.831654	-0.131364	0.488973	0.650106	0.000100869	0.193335	0.306005	-0.037291	0.844892	0.242236	0.197151	0.00764642	0.968012	-0.0636996	0.738069
Potri.005G169800	PF11250	PTHR33155,PTHR33155:SF12					AT1G22110.1		structural constituent of ribosome	black	0.131306	0.489164	0.0669022	0.725392	-0.0271701	0.88667	0.0263235	0.89018	0.00137871	0.994231	-0.00506773	0.978797	0.00389618	0.983698	-0.0278819	0.883721	0.124551	0.511974	0.0103452	0.956731	-0.157474	0.405932
Potri.005G171901	PF05255	PTHR13180,PTHR13180:SF3	KOG3393				AT1G36980.1			black	0.317468	0.0873579	0.407286	0.0254918	-0.00635646	0.973406	-0.0237037	0.901053	0.117078	0.537803	0.46276	0.0100242	0.0379716	0.842096	-0.325123	0.0795871	0.180337	0.340274	0.204326	0.27878	0.263146	0.16003
Potri.005G174400	PF08555	PTHR13282,PTHR13282:SF6	KOG3410		K13120		AT1G16810.2			black	0.131306	0.489164	0.0669022	0.725392	-0.0271701	0.88667	0.0263235	0.89018	0.00137871	0.994231	-0.00506773	0.978797	0.00389618	0.983698	-0.0278819	0.883721	0.124551	0.511974	0.0103452	0.956731	-0.157474	0.405932
Potri.005G183250										black	0.389061	0.0335902	0.563742	0.00117777	-0.0608317	0.749478	-0.0863202	0.65015	-0.0846599	0.656466	0.605592	0.00039097	0.421308	0.0204134	-0.0824791	0.664797	0.0812897	0.669357	-0.0426251	0.823031	-0.180697	0.339294
Potri.005G185500	PF00069	PTHR27001,PTHR27001:SF231	KOG1187	2.7.11.1	K04730	GO:0006468,GO:0005524,GO:0004672	AT5G56790.1		Protein kinase superfamily protein	black	0.262613	0.160909	0.298432	0.109185	0.00948261	0.960336	-0.0739273	0.697836	-0.0102487	0.957134	-0.0503776	0.791493	-0.0585563	0.758568	-0.0302099	0.874085	-0.309737	0.0957807	-0.0605759	0.750499	0.102431	0.590151
Potri.005G201200	PF06955,PF00722	PTHR31062,PTHR31062:SF28		2.4.1.207,3.2.1.151	K08235	GO:0048046,GO:0016762,GO:0006073,GO:0005618,GO:0005975,GO:0004553	AT4G14130.1	XTH15,XTR7	xyloglucan endotransglucosylase/hydrolase 15	black	0.308047	0.0977015	0.349198	0.0585717	0.0080079	0.9665	-0.0772484	0.684937	-0.0233224	0.902637	-0.0467531	0.806201	-0.0548614	0.773395	-0.0326021	0.864203	-0.275051	0.141279	-0.0602463	0.751814	0.061089	0.748453
Potri.005G201500		PTHR33124,PTHR33124:SF3					AT3G58850.1	HLH2,PAR2	phy rapidly regulated 2	black	0.325256	0.079457	0.429725	0.0177881	-0.0225722	0.905755	-0.0416137	0.827167	-0.0830194	0.662729	0.886387	7.21e-11	0.00433595	0.981858	-0.0233004	0.902729	0.193297	0.306102	0.00842668	0.96475	-0.162168	0.391901
Potri.005G212500	PF04570	PTHR33059					AT3G63230.1		Protein of unknown function (DUF581)	black	-0.081126	0.669986	0.00879487	0.96321	-0.158694	0.402257	0.0134206	0.943885	-0.0728684	0.701967	0.367888	0.0454837	0.0280102	0.883189	-0.120357	0.526392	0.160755	0.396094	-0.0854053	0.653627	0.0574832	0.762866
Potri.005G214200	PF12695	PTHR33428,PTHR33428:SF2		3.1.1.14	K08099		AT1G19670.1	ATCLH1,ATHCOR1,CLH1,CORI1	chlorophyllase 1	black	0.559172	0.00131699	0.556942	0.00139001	0.502161	0.00468913	-0.192389	0.308422	-0.178563	0.345124	0.629052	0.000196484	0.0112959	0.952758	-0.221078	0.240379	0.148629	0.433126	-0.0991074	0.602329	-0.159418	0.400085
Potri.005G220300										black	-0.0901511	0.635669	0.0456375	0.810741	-0.094465	0.619518	-0.0579591	0.760959	0.197606	0.295234	0.332633	0.0724902	-0.0562463	0.767828	-0.0692502	0.716143	0.0807758	0.671331	-0.0589717	0.756906	-0.0322014	0.865857
Potri.005G224100	PF00249	PTHR10641,PTHR10641:SF523	KOG0048		K09422		AT3G23250.1	ATMYB15,ATY19,MYB15	myb domain protein 15	black	0.174184	0.357274	0.346607	0.0605979	-0.0715615	0.707076	-0.0829001	0.663185	0.0792895	0.677052	0.641869	0.000131706	0.08717	0.646927	-0.0816347	0.668033	0.100126	0.598584	-0.0443022	0.816183	-0.217447	0.248387
Potri.005G235500	PF09118,PF07250	PTHR32208,PTHR32208:SF19		1.1.3.9			AT1G19900.1		glyoxal oxidase-related protein	black	0.0874564	0.645842	0.324205	0.0804895	-0.0672702	0.72394	0.0127565	0.946658	0.0684196	0.71941	0.640115	0.000139265	0.401508	0.0278652	-0.0856341	0.652757	-0.0405508	0.831518	-0.0658287	0.729633	-0.352138	0.0563371
Potri.005G248900	PF03641	PTHR31223,PTHR31223:SF21			K06966		AT4G35190.1		Putative lysine decarboxylase family protein	black	0.470623	0.00867333	0.584111	0.000701503	-0.207864	0.270361	-0.0508605	0.789539	-0.0655524	0.730726	0.672105	4.75e-05	0.422851	0.0199098	0.182028	0.335689	0.373756	0.0418944	0.0234642	0.902048	-0.240469	0.200539
Potri.006G013400	PF04578,PF13968	PTHR31325,PTHR31325:SF0					AT5G45530.1		Protein of unknown function (DUF594)	black	-0.0483294	0.799796	0.194878	0.302085	-0.082404	0.665084	-0.0147646	0.938276	0.187668	0.320668	0.576862	0.00084682	0.100528	0.597111	-0.107047	0.573415	-0.176841	0.349873	-0.0920378	0.628585	-0.278364	0.136357
Potri.006G019200	PF00403	PTHR22814,PTHR22814:SF79	KOG1603			GO:0046872,GO:0030001	AT4G16380.1		Heavy metal transport/detoxification superfamily protein	black	0.157703	0.405241	0.247739	0.186852	-0.241232	0.199072	0.132815	0.484142	-0.282439	0.130475	0.524258	0.00294136	0.173579	0.358974	0.283058	0.129598	0.201116	0.286565	-0.102678	0.58925	-0.205961	0.274867
Potri.006G019700	PF00403	PTHR22814,PTHR22814:SF79	KOG1603			GO:0046872,GO:0030001	AT4G16380.1		Heavy metal transport/detoxification superfamily protein	black	-0.0503072	0.791778	-0.0201589	0.915794	-0.0715262	0.707214	-0.0249217	0.895996	-0.142787	0.451622	0.340108	0.0659227	-0.0395918	0.835448	-0.053759	0.777834	0.0592266	0.755887	-0.03126	0.869745	0.0175696	0.926578
Potri.006G037900		PTHR38928								black	0.320424	0.0842921	0.461736	0.0102123	-0.0107981	0.954838	-0.0308485	0.871445	-0.059053	0.756581	0.895303	2.43e-11	0.0310959	0.870423	-0.0248977	0.896095	0.106078	0.576912	0.0130808	0.945304	-0.324575	0.0801248
Potri.006G038300										black	0.365832	0.0467977	0.554838	0.00146209	-0.0214869	0.910268	-0.0718298	0.706026	-0.0443744	0.815889	0.869203	4.64e-10	0.403555	0.0270047	-0.0447073	0.814532	0.122584	0.518714	-0.00955768	0.960022	-0.33329	0.0718933
Potri.006G044800		PTHR12874,PTHR12874:SF11					AT5G04010.1		F-box family protein	black	0.356286	0.053299	0.481712	0.00703191	-0.0205548	0.914146	-0.0717967	0.706155	-0.0856191	0.652814	0.915462	1.38e-12	0.00433431	0.981865	-0.0268514	0.887991	0.202786	0.282497	0.00036493	0.998473	-0.159243	0.400611
Potri.006G050300	PF04862	PTHR31265,PTHR31265:SF5					AT2G41810.1		Protein of unknown function, DUF642	black	0.273679	0.143354	0.329729	0.0751738	-0.0190373	0.920464	-0.0896809	0.637439	-0.0516189	0.786471	0.267401	0.153135	-0.0663981	0.727383	-0.047101	0.804786	-0.156094	0.410111	-0.061315	0.747552	0.048738	0.798138
Potri.006G050600	PF07065	PTHR15323,PTHR15323:SF6				GO:0007049	AT4G05440.1	EDA35	temperature sensing protein-related	black	-0.102007	0.591699	0.0636366	0.738319	-0.0337273	0.859561	-0.0614214	0.747128	0.00821522	0.965634	0.429482	0.0178597	-0.0459067	0.809645	-0.0455245	0.811202	-0.166558	0.379034	-0.051256	0.787939	-0.396356	0.0301297
Potri.006G050900		PTHR34799					AT3G57440.1			black	0.0358202	0.85094	0.0910406	0.632325	-0.0990628	0.602494	0.1594	0.400141	-0.15948	0.399901	0.548543	0.00169749	-0.0169678	0.929087	-0.0568481	0.765413	0.365496	0.047015	0.0100549	0.957944	-0.00992863	0.958471
Potri.006G055600	PF00201	PTHR11926,PTHR11926:SF224	KOG1192	2.4.1.271		GO:0016758,GO:0008152	AT4G15550.1	IAGLU	indole-3-acetate beta-D-glucosyltransferase	black	0.612899	0.000317392	0.695557	1.98e-05	-0.0800002	0.674314	-0.125637	0.508271	-0.137564	0.468508	0.691656	2.31e-05	0.167491	0.376331	0.154248	0.415736	0.251767	0.179555	0.0297781	0.875871	-0.171048	0.36613
Potri.006G058600	PF00560,PF13855,PF08263	PTHR27000,PTHR27000:SF136				GO:0005515	AT5G06860.1	ATPGIP1,PGIP1	polygalacturonase inhibiting protein 1	black	0.0742473	0.69659	0.309246	0.0963358	-0.188039	0.319697	-0.0751651	0.693019	0.404934	0.0264373	0.489842	0.00600297	0.0178829	0.925273	-0.156677	0.408343	-0.228812	0.223902	0.425797	0.0189763	-0.0740598	0.69732
Potri.006G059400		PTHR37748,PTHR37748:SF1								black	0.151883	0.423007	0.247694	0.186933	-0.0249648	0.895817	-0.0489999	0.797075	-0.116966	0.538196	0.606098	0.000385433	0.00883539	0.963041	-0.0332346	0.861593	0.0825598	0.664488	-0.0167857	0.929846	-0.4028	0.0273192
Potri.006G066150										black	-0.135122	0.476513	-0.0403796	0.832219	-0.0410985	0.829275	0.00426037	0.982174	-0.080604	0.671991	0.374658	0.0413633	-0.0365091	0.848106	-0.0315495	0.868549	0.0881559	0.643195	-0.0048217	0.979826	-0.244178	0.193473
Potri.006G072700	PF13855	PTHR23155	KOG0617			GO:0005515	AT2G19330.1	PIRL6	plant intracellular ras group-related LRR 6	black	0.163096	0.389161	0.303151	0.103428	-0.0215564	0.909979	-0.0363549	0.84874	-0.0777861	0.682857	0.851407	2.47e-09	0.00513175	0.978529	-0.0227991	0.904812	0.045316	0.812051	-0.00559951	0.976572	-0.267514	0.152955
Potri.006G084600	PF00400	PTHR14221,PTHR14221:SF7				GO:0005515	AT2G37670.1		Transducin/WD40 repeat-like superfamily protein	black	0.254189	0.175266	0.262094	0.161769	-0.00389491	0.983703	-0.0772409	0.684966	-0.025383	0.894081	-0.0554223	0.771139	-0.0667934	0.725822	-0.036333	0.848831	-0.217012	0.249357	-0.063155	0.740231	0.117049	0.537903
Potri.006G089400	PF02434	PTHR10811,PTHR10811:SF13	KOG2246	2.4.1.222		GO:0016757,GO:0016020	AT2G37730.1		Protein of unknown function (DUF604)	black	0.251565	0.179916	0.296722	0.111329	-0.151578	0.423951	0.0212593	0.911215	0.260558	0.164332	0.444695	0.0138093	-0.111315	0.558134	-0.128794	0.497587	0.27205	0.145848	0.296505	0.111602	0.0619085	0.745188
Potri.006G093200	PF04145	PTHR12483,PTHR12483:SF41	KOG3386		K14686	GO:0035434,GO:0016021,GO:0005375	AT2G26975.1		Ctr copper transporter family	black	0.262613	0.160909	0.449859	0.0126223	0.00429551	0.982027	-0.0371852	0.845327	-0.0560945	0.768438	0.983633	2.19e-22	0.0239393	0.900075	-0.00997417	0.958281	0.0288701	0.879628	0.0132368	0.944653	-0.223281	0.235605
Potri.006G101100	PF03171,PF14226	PTHR10209,PTHR10209:SF134	KOG0143	1.14.11.19		GO:0055114,GO:0016491	AT5G05600.1		2-oxoglutarate (2OG) and Fe(II)-dependent oxygenase superfamily protein	black	0.5653	0.00113333	0.499672	0.00493261	-0.108463	0.568325	-0.0934076	0.623461	-0.047311	0.803932	0.592889	0.000555178	-0.068817	0.717846	0.0722809	0.704262	0.410388	0.0242879	0.319369	0.0853761	0.0329366	0.862823
Potri.006G101200	PF03171,PF14226	PTHR10209,PTHR10209:SF134	KOG0143	1.14.11.9		GO:0055114,GO:0016491	AT5G05600.1		2-oxoglutarate (2OG) and Fe(II)-dependent oxygenase superfamily protein	black	0.245735	0.190557	0.21546	0.252842	-0.104715	0.581845	-0.0877592	0.644696	-0.0660296	0.728839	0.343018	0.0634951	-0.0669968	0.725019	-0.091975	0.62882	0.294667	0.113945	-0.0399662	0.833913	0.241091	0.199341
Potri.006G106300										black	0.284732	0.127249	0.402627	0.027392	-0.0217084	0.909347	-0.0246903	0.896956	-0.0715694	0.707045	0.712249	1.01e-05	0.0318098	0.867474	-0.0154299	0.9355	0.222624	0.237024	0.0313875	0.869218	-0.152953	0.41971
Potri.006G112400										black	0.0888328	0.640638	0.0940729	0.620979	-0.0720964	0.704983	0.291071	0.118636	-0.148145	0.434643	0.526252	0.0028158	-0.0330178	0.862488	-0.0358163	0.850956	0.309067	0.0965386	-0.00713399	0.970155	-0.0267902	0.888245
Potri.006G132200	PF00141	PTHR31356,PTHR31356:SF10		1.11.1.11	K00434	GO:0055114,GO:0020037,GO:0006979,GO:0004601	AT3G09640.1	APX1B,APX2	ascorbate peroxidase 2	black	0.262891	0.160451	0.28939	0.120876	-0.014436	0.939647	-0.0899472	0.636436	0.00396118	0.983426	-0.0648321	0.733578	-0.0708348	0.709923	-0.0469915	0.805231	-0.247133	0.187966	-0.0365185	0.848068	0.125023	0.510365
Potri.006G140900	PF04525	PTHR31087,PTHR31087:SF3					AT2G05910.1		Protein of unknown function (DUF567)	black	0.177987	0.346709	0.2112	0.262572	-0.150758	0.426493	0.23457	0.212142	-0.146395	0.440151	0.584199	0.000699895	-0.00751256	0.968571	-0.120582	0.525615	0.413542	0.0231118	0.0278676	0.88378	-0.223964	0.23414
Potri.006G147900		PTHR31250,PTHR31250:SF7					AT4G33050.3	EDA39	calmodulin-binding family protein	black	0.228487	0.224579	0.462338	0.0101014	-0.0821974	0.665876	-0.0673432	0.723652	0.320539	0.0841742	0.647071	0.00011139	0.106447	0.57558	-0.0897101	0.637329	0.195763	0.299851	-0.0296329	0.876472	-0.225933	0.229944
Potri.006G163632	PF02516	PTHR13872		2.4.99.18		GO:0016020,GO:0006486,GO:0004576	AT5G19690.1	STT3A	staurosporin and temperature sensitive 3-like A	black	0.146149	0.440927	0.225656	0.230531	-0.0809438	0.670685	0.067679	0.722328	-0.142994	0.450958	0.761934	1e-06	-0.0479755	0.801233	-0.0743636	0.696137	0.226082	0.229628	-0.0417398	0.826651	-0.285497	0.126186
Potri.006G172000	PF00609	PTHR11255		2.7.1.107		GO:0007205,GO:0004143	AT2G18730.1	ATDGK3,DGK3	diacylglycerol kinase 3	black	-0.122059	0.520519	-0.0572078	0.76397	-0.075739	0.690789	0.410574	0.0242171	-0.112839	0.552723	0.4381	0.0154595	-0.017838	0.92546	-0.0619918	0.744857	0.0249248	0.895983	-0.011632	0.951354	-0.301938	0.104885
Potri.006G172400	PF00609	PTHR11255		2.7.1.107		GO:0007205,GO:0004143	AT5G57690.1	ATDGK4,DGK4	diacylglycerol kinase 4	black	0.166513	0.379163	0.255021	0.173808	-0.15375	0.417262	0.181897	0.336041	-0.00132814	0.994442	0.481179	0.00710424	0.0637474	0.737879	-0.128964	0.497014	0.130947	0.490366	0.579061	0.000800195	0.0462678	0.808175
Potri.006G172800	PF00060	PTHR18966,PTHR18966:SF204				GO:0016020,GO:0004970	AT2G29110.1	ATGLR2.8,GLR2.8	glutamate receptor 2.8	black	-0.169992	0.36914	0.15046	0.427418	-0.146125	0.441004	0.126916	0.503928	0.49057	0.00591749	0.519633	0.00325129	-0.0335715	0.860204	-0.15231	0.42169	-0.100494	0.597237	-0.106355	0.575909	-0.0835167	0.660828
Potri.006G173300	PF01094	PTHR18966,PTHR18966:SF204					AT2G24720.1	ATGLR2.2,GLR2.2	glutamate receptor 2.2	black	0.160211	0.397716	0.260938	0.163694	-0.0696511	0.714567	-0.0766791	0.687142	0.086232	0.650485	0.368382	0.0451722	0.0753837	0.692169	-0.0852417	0.65425	0.0139911	0.941504	-0.0602061	0.751974	-0.292163	0.117196
Potri.006G174401		PTHR18966,PTHR18966:SF204					AT2G29110.1	ATGLR2.8,GLR2.8	glutamate receptor 2.8	black	-0.072469	0.703527	0.109053	0.56621	-0.052929	0.781181	-0.0463717	0.807753	-0.0470785	0.804878	0.690985	2.37e-05	-0.0255481	0.893396	-0.0583469	0.759406	-0.111025	0.559167	-0.045164	0.81267	-0.189259	0.316509
Potri.006G177250										black	0.271619	0.146512	0.445996	0.0135018	-0.0261524	0.890889	-0.0568377	0.765454	-0.040647	0.831123	0.921063	5.48e-13	0.0162761	0.931971	-0.0405322	0.831594	0.082173	0.665969	-0.0070348	0.970569	-0.314112	0.0909422
Potri.006G178000	PF00335	PTHR32191,PTHR32191:SF17				GO:0016021	AT5G57810.1	TET15	tetraspanin15	black	0.260345	0.164689	0.423363	0.0197447	-0.00894239	0.962594	-0.05376	0.77783	-0.0843287	0.657729	0.922762	4.09e-13	0.0316577	0.868102	-0.0227696	0.904934	0.0749619	0.693809	-0.00039051	0.998366	-0.35805	0.0520469
Potri.006G189700		PTHR35121,PTHR35121:SF1					AT5G35110.1			black	0.262613	0.160909	0.449859	0.0126223	0.00429551	0.982027	-0.0371852	0.845327	-0.0560945	0.768438	0.983633	2.19e-22	0.0239393	0.900075	-0.00997417	0.958281	0.0288701	0.879628	0.0132368	0.944653	-0.223281	0.235605
Potri.006G198666										black	0.0989742	0.60282	0.390852	0.0327124	-0.0929441	0.625193	0.100994	0.595404	0.28771	0.123147	0.70089	1.61e-05	0.239753	0.201924	-0.110925	0.559523	-0.00210063	0.99121	-0.0659037	0.729337	-0.287698	0.123163
Potri.006G250200	PF00400	PTHR19876	KOG0265,KOG0286,KOG0279		K17302	GO:0005515	AT1G52360.1		Coatomer, beta\' subunit	black	0.405462	0.0262224	0.522867	0.0030318	-0.0680255	0.720962	-0.1461	0.441082	-0.151062	0.425548	0.590053	0.000599198	0.266315	0.154874	0.390663	0.032804	-0.0596515	0.754189	-0.0457666	0.810215	0.00348314	0.985426
Potri.006G252701										black	-0.202527	0.283127	-0.069347	0.715762	-0.124951	0.510609	-0.0337302	0.85955	0.0341003	0.858024	0.437854	0.0155241	-0.0900973	0.635871	-0.108695	0.567492	-0.101923	0.592004	-0.0924799	0.626929	-0.0273148	0.88607
Potri.006G256900		PTHR35834,PTHR35834:SF1								black	0.12758	0.501683	0.310715	0.0946825	-0.0185971	0.922297	0.388548	0.0338451	-0.092112	0.628307	0.901809	1.03e-11	0.0234251	0.90221	-0.0171877	0.92817	0.0669214	0.725316	0.027016	0.887309	-0.202231	0.283846
Potri.006G267550							AT5G24970.2		Protein kinase superfamily protein	black	-0.0696257	0.714667	0.0841961	0.658234	-0.0969788	0.610185	-0.0833309	0.661538	0.142285	0.453231	0.46337	0.00991337	-0.0539317	0.777138	-0.0863095	0.650191	-0.0413946	0.828063	-0.082739	0.663802	-0.0898554	0.636782
Potri.006G268900	PF00497,PF01094,PF00060	PTHR18966,PTHR18966:SF242	KOG1052		K05387	GO:0016020,GO:0004970	AT2G29110.1	ATGLR2.8,GLR2.8	glutamate receptor 2.8	black	0.262613	0.160909	0.449859	0.0126223	0.00429551	0.982027	-0.0371852	0.845327	-0.0560945	0.768438	0.983633	2.19e-22	0.0239393	0.900075	-0.00997417	0.958281	0.0288701	0.879628	0.0132368	0.944653	-0.223281	0.235605
Potri.006G271720										black	0.11578	0.54235	0.379022	0.03887	-0.231618	0.218117	-0.140829	0.457913	0.200892	0.287113	0.695914	1.96e-05	0.13097	0.490286	-0.228265	0.225042	0.113528	0.550286	-0.0252234	0.894743	-0.394568	0.03095
Potri.006G273600										black	-0.105469	0.579112	0.220592	0.241441	-0.230127	0.221178	-0.0678302	0.721732	0.405703	0.0261252	0.515747	0.00353307	0.124858	0.510925	-0.224094	0.23386	-0.0479723	0.801246	-0.1947	0.302535	-0.214462	0.2551
Potri.006G274100	PF08784	PTHR13989					AT2G24490.1	ATRPA2,ATRPA32A,ROR1,RPA2,RPA32A	replicon protein A2	black	0.029151	0.878466	0.211386	0.262142	-0.084183	0.658284	0.254128	0.175371	0.085838	0.651982	0.518019	0.00336585	0.0151241	0.936776	-0.0886645	0.641273	0.0133528	0.944168	-0.0378533	0.842582	-0.115446	0.543523
Potri.006G278200										black	0.250245	0.182287	0.360392	0.0504204	-0.0612797	0.747693	-0.044636	0.814822	-0.0922322	0.627856	0.344943	0.0619278	0.258399	0.167982	-0.0522406	0.78396	0.240295	0.200874	-0.00484702	0.97972	-0.11721	0.537341
Potri.007G004700	PF11721,PF07714	PTHR27003,PTHR27003:SF71	KOG1187	2.7.11.1		GO:0006468,GO:0004672	AT2G37050.3		Leucine-rich repeat protein kinase family protein	black	0.0706013	0.710838	0.241703	0.198167	-0.18104	0.338363	0.0115317	0.951774	0.00570886	0.976115	0.467699	0.00915645	-0.0212284	0.911343	-0.184091	0.330147	-0.0366573	0.847497	-0.158499	0.402843	-0.0684039	0.719472
Potri.007G012100	PF00046	PTHR24326,PTHR24326:SF123				GO:0003677	AT2G17950.1	PGA6,WUS,WUS1	Homeodomain-like superfamily protein	black	0.291678	0.117834	0.431963	0.017139	-0.0233711	0.902435	-0.0363867	0.84861	-0.0614474	0.747024	0.79952	1.16e-07	0.0380901	0.841609	-0.0220695	0.907845	0.198317	0.293464	0.0249075	0.896055	-0.180524	0.339765
Potri.007G017800	PF00892	PTHR31218,PTHR31218:SF28				GO:0016021,GO:0016020,GO:0022857	AT1G75500.2	WAT1	Walls Are Thin 1	black	-0.0666368	0.72644	0.153788	0.417145	-0.186853	0.322815	0.0902721	0.635213	0.215956	0.251726	0.542103	0.00197177	-0.0722961	0.704203	-0.165095	0.383294	0.159826	0.398865	-0.0933884	0.623533	-0.0172538	0.927895
Potri.007G021300	PF03492	PTHR31009,PTHR31009:SF6		2.1.1.274	K08241	GO:0008168	AT3G11480.1	ATBSMT1,BSMT1	S-adenosyl-L-methionine-dependent methyltransferases superfamily protein	black	0.17074	0.367008	0.171186	0.365739	0.179515	0.342515	-0.0347205	0.855468	-0.396352	0.0301314	0.594632	0.000529559	-0.153436	0.418226	-0.0687768	0.718004	0.0765708	0.687562	0.013978	0.941559	0.0290768	0.878773
Potri.007G029800	PF00201	PTHR11926,PTHR11926:SF223		2.4.1.115	K12356	GO:0016758,GO:0008152	AT3G50740.1	UGT72E1	UDP-glucosyl transferase 72E1	black	-0.118904	0.531434	-0.00532321	0.977728	-0.0953776	0.616123	-0.0310776	0.870498	-0.166098	0.380371	0.551584	0.00157996	-0.080607	0.67198	-0.0759716	0.689886	0.0693562	0.715726	-0.0497384	0.794082	-0.123577	0.515306
Potri.007G040850										black	0.1018	0.592453	0.289322	0.120967	-0.0588695	0.757315	0.136519	0.471925	-0.0404614	0.831884	0.662688	6.61e-05	0.240472	0.200534	-0.0653061	0.731701	0.0491887	0.79631	-0.0353187	0.853004	-0.381188	0.0376777
Potri.007G055700	PF00690,PF12515,PF00122	PTHR24093,PTHR24093:SF262		3.6.3.8		GO:0005516,GO:0046872,GO:0000166	AT4G37640.1	ACA2	calcium ATPase 2	black	0.262613	0.160909	0.449859	0.0126223	0.00429551	0.982027	-0.0371852	0.845327	-0.0560945	0.768438	0.983633	2.19e-22	0.0239393	0.900075	-0.00997417	0.958281	0.0288701	0.879628	0.0132368	0.944653	-0.223281	0.235605
Potri.007G057900	PF00454,PF02259	PTHR11139,PTHR11139:SF1		2.7.11.1		GO:0016773,GO:0005515	AT2G17930.1		Phosphatidylinositol 3- and 4-kinase family protein with FAT domain	black	0.0510208	0.78889	0.209086	0.26749	-0.0550883	0.772482	-0.0565006	0.766807	0.00398043	0.983345	0.703143	1.47e-05	-0.0116988	0.951075	-0.0661513	0.728358	-0.0768192	0.686599	-0.0371556	0.845448	-0.302504	0.104204
Potri.007G059300	PF13193,PF00501	PTHR24095,PTHR24095:SF119	KOG1176	6.2.1.2		GO:0008152,GO:0003824	AT1G20560.1	AAE1	acyl activating enzyme 1	black	-0.159232	0.400644	0.0640269	0.73677	-0.0827104	0.663911	0.0863636	0.649985	0.18786	0.320166	0.444105	0.0139506	-0.049367	0.795587	-0.0796618	0.675617	-0.167798	0.375442	-0.0665674	0.726714	-0.028898	0.879513
Potri.007G071900		PTHR34379,PTHR34379:SF1					AT5G08240.1			black	0.105908	0.577525	0.133495	0.481888	-0.0505756	0.790691	-0.0180508	0.924573	-0.121163	0.523607	0.358328	0.0518515	-0.0326658	0.86394	-0.0252489	0.894637	0.161692	0.393311	0.00251518	0.989476	0.198637	0.292671
Potri.007G073000	PF01486,PF00319	PTHR11945,PTHR11945:SF242	KOG0014			GO:0006355,GO:0005634,GO:0003700,GO:0046983,GO:0003677	AT5G23260.2	ABS,AGL32,TT16	K-box region and MADS-box transcription factor family protein	black	0.197505	0.295485	0.357647	0.0523303	-0.00856869	0.964156	-0.0441405	0.816843	-0.0818888	0.667058	0.916659	1.14e-12	0.0166806	0.930284	-0.0204503	0.914581	0.0313998	0.869167	0.000180993	0.999243	-0.305457	0.1007
Potri.007G079800	PF03106	PTHR31221,PTHR31221:SF5				GO:0043565,GO:0006355,GO:0003700	AT5G64810.1	ATWRKY51,WRKY51	WRKY DNA-binding protein 51	black	0.437955	0.0154974	0.619336	0.000263009	-0.0335992	0.86009	-0.0894725	0.638225	-0.0441097	0.816969	0.848872	3.07e-09	0.137709	0.468035	-0.0581731	0.760102	0.0727917	0.702266	0.0363295	0.848845	-0.24822	0.18597
Potri.007G083100		PTHR36031,PTHR36031:SF1					AT3G07440.1			black	0.0814622	0.668695	0.202934	0.28214	-0.154799	0.414054	-0.120973	0.524264	-0.0170088	0.928916	0.61379	0.000309318	0.0737129	0.698672	-0.132721	0.484453	0.19178	0.309986	0.167061	0.377574	0.121879	0.521138
Potri.007G088301	PF07731	PTHR11709,PTHR11709:SF28		1.10.3.2,1.10.3.3		GO:0055114,GO:0016491,GO:0005507	AT4G39830.1		Cupredoxin superfamily protein	black	0.408073	0.0251819	0.553658	0.00150393	-0.0355841	0.851912	-0.08587	0.65186	-0.0925829	0.626544	0.873258	3.06e-10	0.199769	0.289873	-0.0477255	0.802248	0.211082	0.262845	0.0755469	0.691535	-0.423302	0.0197644
Potri.007G091500	PF01585	PTHR13288,PTHR13288:SF8			K12840	GO:0003676	AT1G30480.1	DRT111	D111/G-patch domain-containing protein	black	0.262613	0.160909	0.298432	0.109185	0.00948261	0.960336	-0.0739273	0.697836	-0.0102487	0.957134	-0.0503776	0.791493	-0.0585563	0.758568	-0.0302099	0.874085	-0.309737	0.0957807	-0.0605759	0.750499	0.102431	0.590151
Potri.007G095900	PF01061	PTHR19241,PTHR19241:SF229				GO:0016020	AT3G21090.1		ABC-2 type transporter family protein	black	-0.0917615	0.62962	0.0389247	0.838184	-0.0553257	0.771528	0.000318891	0.998666	-0.0223288	0.906767	0.51701	0.00343929	-0.0241815	0.899069	-0.0427776	0.822408	0.0783489	0.680681	-0.0144484	0.939596	-0.0499368	0.793278
Potri.007G099100	PF02362					GO:0003677	AT4G01500.1	NGA4	AP2/B3-like transcriptional factor family protein	black	0.101574	0.59328	0.276749	0.138739	-0.0192498	0.919578	-0.0223799	0.906554	-0.0805593	0.672163	0.854064	1.95e-09	-0.00374916	0.984313	-0.0235824	0.901557	0.0665578	0.726752	0.00618932	0.974105	-0.279439	0.134787
Potri.007G103650										black	0.193967	0.304395	0.345131	0.0617763	-0.0189023	0.921026	-0.0570991	0.764406	-0.00566606	0.976294	0.738976	3.11e-06	0.0416544	0.827	-0.033251	0.861526	0.043691	0.818678	-0.00492499	0.979394	-0.190751	0.312637
Potri.007G108000	PF00010	PTHR12565,PTHR12565:SF125				GO:0046983	AT4G00120.1	EDA33,GT140,IND,IND1	basic helix-loop-helix (bHLH) DNA-binding superfamily protein	black	0.377256	0.0398638	0.391318	0.032487	0.000642048	0.997313	-0.0899616	0.636382	-0.0977577	0.607306	0.438384	0.015385	-0.0107083	0.955214	-0.0157701	0.934081	0.172053	0.363277	-0.015098	0.936885	-0.0505768	0.790687
Potri.007G111900	PF13639	PTHR14155,PTHR14155:SF94				GO:0008270,GO:0005515	AT4G33565.1		RING/U-box superfamily protein	black	0.025179	0.894928	0.309384	0.0961798	-0.0760711	0.6895	0.00532301	0.977729	0.479367	0.00735504	0.635441	0.000161323	-0.0418293	0.826285	-0.0879815	0.643854	-0.0290794	0.878762	-0.0643999	0.735291	-0.109273	0.565422
Potri.007G115100	PF01486,PF00319	PTHR11945,PTHR11945:SF179	KOG0014			GO:0006355,GO:0005634,GO:0003700,GO:0046983,GO:0003677	AT2G22540.1	AGL22,SVP	K-box region and MADS-box transcription factor family protein	black	0.232873	0.215563	0.272711	0.144832	-0.004281	0.982088	-0.0851167	0.654726	0.0174326	0.927149	-0.063011	0.740803	-0.0743637	0.696137	-0.0406133	0.831261	-0.34655	0.060643	0.0131622	0.944964	0.120271	0.526691
Potri.007G117301	PF00201	PTHR11926,PTHR11926:SF271				GO:0016758,GO:0008152	AT2G43840.1	UGT74F1	UDP-glycosyltransferase 74 F1	black	0.131306	0.489164	0.0669022	0.725392	-0.0271701	0.88667	0.0263235	0.89018	0.00137871	0.994231	-0.00506773	0.978797	0.00389618	0.983698	-0.0278819	0.883721	0.124551	0.511974	0.0103452	0.956731	-0.157474	0.405932
Potri.007G118500	PF03936	PTHR31225,PTHR31225:SF5		4.2.3.105,4.2.3.106		GO:0016829,GO:0010333,GO:0000287	AT3G25810.1		Terpenoid cyclases/Protein prenyltransferases superfamily protein	black	0.131306	0.489164	0.0669022	0.725392	-0.0271701	0.88667	0.0263235	0.89018	0.00137871	0.994231	-0.00506773	0.978797	0.00389618	0.983698	-0.0278819	0.883721	0.124551	0.511974	0.0103452	0.956731	-0.157474	0.405932
Potri.007G118600	PF01397,PF03936	PTHR31225,PTHR31225:SF5		4.2.3.105,4.2.3.106		GO:0016829,GO:0010333,GO:0008152,GO:0000287	AT4G16740.1	ATTPS03,TPS03	terpene synthase 03	black	0.305914	0.100166	0.399528	0.0287182	-0.107295	0.572521	-0.0849249	0.655456	-0.0889534	0.640183	0.526339	0.00281043	0.0729015	0.701837	-0.112525	0.553836	0.135639	0.474813	-0.0865958	0.649104	-0.0664651	0.727118
Potri.007G119000	PF03514	PTHR31636,PTHR31636:SF5					AT3G49950.1		GRAS family transcription factor	black	-0.128573	0.49833	-0.0750666	0.693402	-0.237593	0.20614	0.064761	0.73386	-0.0882784	0.642732	0.419573	0.0209927	-0.0344364	0.856639	-0.176679	0.350321	0.432441	0.017003	-0.106331	0.575996	0.0107508	0.955036
Potri.007G122200	PF00141	PTHR31235		1.11.1.7	K00430	GO:0055114,GO:0020037,GO:0006979,GO:0004601	AT5G15180.1		Peroxidase superfamily protein	black	0.131306	0.489164	0.0669022	0.725392	-0.0271701	0.88667	0.0263235	0.89018	0.00137871	0.994231	-0.00506773	0.978797	0.00389618	0.983698	-0.0278819	0.883721	0.124551	0.511974	0.0103452	0.956731	-0.157474	0.405932
Potri.007G125200	PF00069	PTHR27009,PTHR27009:SF19	KOG1187	3.1.4.46		GO:0006468,GO:0005524,GO:0004672	AT1G66980.1	SNC4	suppressor of npr1-1 constitutive 4	black	0.2464	0.189321	0.439846	0.0150073	-0.035422	0.852579	-0.0889968	0.640019	-0.0805357	0.672254	0.820564	2.83e-08	0.19886	0.292119	-0.0483796	0.799592	0.0502479	0.792018	-0.0319069	0.867073	-0.283823	0.128521
Potri.007G125450	PF13947,PF00069	PTHR27009,PTHR27009:SF19	KOG1187	3.1.4.46		GO:0030247,GO:0006468,GO:0005524,GO:0004672	AT1G66980.1	SNC4	suppressor of npr1-1 constitutive 4	black	0.194767	0.302366	0.287349	0.123639	-0.0291312	0.878548	-0.0604784	0.750888	-0.0253588	0.894181	0.709181	1.15e-05	0.00159568	0.993323	-0.0316241	0.868241	0.152104	0.422326	-0.00267453	0.988809	-0.099331	0.601507
Potri.007G135900	PF01556	PTHR24078,PTHR24078:SF266					AT2G20560.1		DNAJ heat shock family protein	black	0.119194	0.530429	0.374155	0.0416589	-0.25858	0.167674	-0.144573	0.445924	0.138665	0.464922	0.492584	0.00568621	0.313882	0.0911915	-0.232507	0.216306	0.271734	0.146335	0.025699	0.89277	0.000170733	0.999286
Potri.007G136700	PF00226,PF01556	PTHR24078,PTHR24078:SF188	KOG0714		K09510		AT2G20560.1		DNAJ heat shock family protein	black	0.2101	0.265125	0.34503	0.0618582	0.236315	0.208663	0.0434938	0.819483	-0.248609	0.185258	0.520106	0.00321836	0.286015	0.12547	-0.16931	0.371094	-0.00914935	0.961729	-0.191245	0.311363	-0.445027	0.0137304
Potri.007G138200	PF08282	PTHR24092,PTHR24092:SF64		3.6.3.1		GO:0016021,GO:0015914,GO:0005524,GO:0004012,GO:0000287	AT5G44240.2	ALA2	aminophospholipid ATPase 2	black	0.340916	0.0652419	0.38378	0.0362903	-0.204197	0.279092	0.152474	0.421186	-0.248709	0.185075	0.616985	0.000281834	0.345715	0.0613083	-0.157047	0.407222	0.621997	0.000243056	0.0745513	0.695406	-0.04544	0.811546
Potri.007G141600										black	0.150795	0.426378	0.261402	0.16292	-0.0341072	0.857995	-0.0319859	0.866746	-0.0832153	0.66198	0.591464	0.000576937	-0.0212524	0.911243	-0.0381433	0.841391	0.00971673	0.959357	-0.0167055	0.930181	0.124213	0.513128
Potri.007G141800										black	0.36313	0.04857	0.520016	0.00322459	-0.00308886	0.987075	-0.0841788	0.6583	-0.0458513	0.80987	0.772673	5.64e-07	-0.019136	0.920053	-0.0340907	0.858063	-0.101717	0.592759	-0.0277103	0.884431	-0.101584	0.593243
Potri.007G144200	PF12708	PTHR31375,PTHR31375:SF2		3.2.1.15	K01184		AT3G59850.1		Pectin lyase-like superfamily protein	black	0.279408	0.134832	0.471552	0.00852454	-0.00478487	0.97998	0.0991827	0.602052	-0.0890806	0.639702	0.962538	2.09e-17	0.18074	0.339177	-0.0179073	0.925171	0.0163861	0.931512	0.139484	0.462263	-0.257515	0.169493
Potri.008G000966										black	0.262613	0.160909	0.449859	0.0126223	0.00429551	0.982027	-0.0371852	0.845327	-0.0560945	0.768438	0.983633	2.19e-22	0.0239393	0.900075	-0.00997417	0.958281	0.0288701	0.879628	0.0132368	0.944653	-0.223281	0.235605
Potri.008G001600		PTHR31182,PTHR31182:SF3					AT5G04860.1			black	-0.209696	0.266064	-0.0543635	0.775399	-0.189622	0.315566	0.234074	0.213137	-0.0683986	0.719493	0.587511	0.000641233	0.0771949	0.685144	-0.0487232	0.798198	0.166632	0.378818	-0.112381	0.554347	-0.217145	0.249062
Potri.008G017200	PF14432	PTHR24015,PTHR24015:SF603					AT5G04780.1		Pentatricopeptide repeat (PPR) superfamily protein	black	0.308801	0.0968404	0.504512	0.00446857	-0.075022	0.693575	-0.113955	0.548778	0.0580529	0.760583	0.653874	8.9e-05	-0.021019	0.912215	-0.0952802	0.616485	-0.0293832	0.877505	-0.0727729	0.70234	-0.314966	0.0900195
Potri.008G024200										black	0.043371	0.819984	0.073439	0.69974	-0.243413	0.194915	0.102222	0.590915	-0.313757	0.0913278	0.530768	0.00254845	0.13227	0.485953	-0.181416	0.337344	0.512223	0.00380639	0.192432	0.308312	-0.231735	0.217879
Potri.008G024400	PF14510,PF08370,PF00005,PF01061	PTHR19241,PTHR19241:SF261				GO:0016887,GO:0005524,GO:0016020	AT1G66950.1	ATPDR11,PDR11	pleiotropic drug resistance 11	black	0.146941	0.438427	0.374981	0.0411746	-0.0281542	0.882592	-0.0464717	0.807346	0.0359067	0.850585	0.858641	1.29e-09	0.00532892	0.977704	-0.0434167	0.819797	-0.0814896	0.66859	-0.0193567	0.919133	-0.0940269	0.62115
Potri.008G040200										black	0.294108	0.114666	0.368558	0.0450617	-0.0317586	0.867685	-0.0569685	0.76493	-0.103988	0.584483	0.82578	1.94e-08	-0.0125082	0.947695	-0.0223568	0.90665	0.266839	0.154033	-0.000931967	0.9961	-0.0587544	0.757775
Potri.008G045532										black	0.00581979	0.975651	0.364431	0.0477099	-0.241693	0.198186	0.00772576	0.96768	0.402907	0.0272745	0.54412	0.001882	0.25724	0.169965	-0.249622	0.183415	-0.0130029	0.945629	-0.12051	0.525864	-0.297741	0.110047
Potri.008G051400	PF00892	PTHR31218,PTHR31218:SF65				GO:0016021,GO:0016020,GO:0022857	AT5G13670.1		nodulin MtN21 /EamA-like transporter family protein	black	0.12758	0.501683	0.310715	0.0946825	-0.0185971	0.922297	0.388548	0.0338451	-0.092112	0.628307	0.901809	1.03e-11	0.0234251	0.90221	-0.0171877	0.92817	0.0669214	0.725316	0.027016	0.887309	-0.202231	0.283846
Potri.008G052801	PF00378	PTHR11941,PTHR11941:SF84				GO:0008152,GO:0003824	AT1G65520.1	ATECI1,ECHIC,ECI1,PEC11	delta(3), delta(2)-enoyl CoA isomerase 1	black	0.181779	0.33636	0.200939	0.286998	-0.0660255	0.728855	-0.00267435	0.98881	-0.129183	0.496278	0.364873	0.047421	0.102579	0.589611	-0.0520762	0.784624	0.13979	0.461272	-0.000236023	0.999012	0.127361	0.502424
Potri.008G066100										black	0.173733	0.358541	0.362172	0.0492114	-0.0116475	0.95129	0.260235	0.164874	-0.082545	0.664544	0.947708	2.03e-15	0.0240998	0.899408	-0.0152442	0.936275	0.0561532	0.768202	0.0231771	0.903241	-0.213392	0.257537
Potri.008G080000	PF02365	PTHR31989,PTHR31989:SF48				GO:0006355,GO:0003677	AT1G79580.2	ANAC033,SMB	NAC (No Apical Meristem) domain transcriptional regulator superfamily protein	black	0.131306	0.489164	0.0669022	0.725392	-0.0271701	0.88667	0.0263235	0.89018	0.00137871	0.994231	-0.00506773	0.978797	0.00389618	0.983698	-0.0278819	0.883721	0.124551	0.511974	0.0103452	0.956731	-0.157474	0.405932
Potri.008G085100	PF01846	PTHR15377			K12824		AT3G19840.1	ATPRP40C,PRP40C	pre-mRNA-processing protein 40C	black	0.204405	0.27859	0.456195	0.0112834	-0.0966784	0.611298	0.00421302	0.982372	0.174995	0.355005	0.889787	4.81e-11	0.230816	0.219761	-0.104596	0.582275	0.185345	0.326804	-0.0607126	0.749954	-0.380414	0.0381003
Potri.008G093500		PTHR34359,PTHR34359:SF3					AT1G26600.1	CLE9	CLAVATA3/ESR-RELATED 9	black	0.0723902	0.703835	0.159887	0.398682	-0.0353891	0.852715	-0.0302715	0.87383	-0.0803056	0.673139	0.634277	0.000167282	-0.00809988	0.966116	-0.0278188	0.883982	0.0493052	0.795837	-0.0172167	0.928049	-0.256075	0.171975
Potri.008G101000	PF01501	PTHR11183,PTHR11183:SF59	KOG1950	2.4.1.123	K18819	GO:0016757	AT2G47180.1	AtGolS1,GolS1	galactinol synthase 1	black	0.359503	0.051033	0.542472	0.00195509	0.000348035	0.998544	-0.0439445	0.817643	-0.0841586	0.658377	0.892281	3.55e-11	0.0293797	0.87752	-0.0159111	0.933493	0.106247	0.576301	0.011093	0.953606	-0.303719	0.102752
Potri.008G101750							AT3G06510.2	ATSFR2,SFR2	Glycosyl hydrolase superfamily protein	black	0.181677	0.336636	0.262208	0.16158	-0.0839248	0.659269	-0.0209767	0.91239	-0.145441	0.443167	0.593781	0.000541938	0.0542107	0.776014	-0.0688374	0.717766	0.204383	0.278645	-0.00835669	0.965042	-0.00288297	0.987937
Potri.008G107200	PF02466	PTHR15371,PTHR15371:SF1					AT4G16160.2	ATOEP16-2,ATOEP16-S	Mitochondrial import inner membrane translocase subunit Tim17/Tim22/Tim23 family protein	black	0.396498	0.0300653	0.56725	0.00107978	-0.0398297	0.834473	-0.116526	0.539735	-0.089495	0.63814	0.864133	7.64e-10	0.114056	0.548421	-0.0595066	0.754768	0.0470254	0.805093	-0.0467195	0.806337	-0.169008	0.37196
Potri.008G117300	PF06351	PTHR31843,PTHR31843:SF2		5.3.99.6	K10525	GO:0016853,GO:0009507	AT3G25780.1	AOC3	allene oxide cyclase 3	black	0.392073	0.0321243	0.510572	0.00394062	-0.202986	0.282014	-0.134066	0.479999	0.0818961	0.66703	0.668454	5.41e-05	0.116112	0.541187	0.369399	0.0445368	0.0219018	0.908542	0.140121	0.460201	-0.182029	0.335687
Potri.008G121800	PF00582	PTHR31964,PTHR31964:SF55				GO:0006950	AT1G68300.1		Adenine nucleotide alpha hydrolases-like superfamily protein	black	0.22039	0.241883	0.27254	0.145095	-0.121145	0.52367	0.0891136	0.639578	-0.125997	0.507049	0.537099	0.00221065	0.0511227	0.788478	-0.114684	0.546204	0.286684	0.124549	-0.0745758	0.695311	0.00579107	0.975771
Potri.008G123500	PF02485	PTHR31042,PTHR31042:SF16				GO:0016020,GO:0008375	AT1G68390.1		Core-2/I-branching beta-1,6-N-acetylglucosaminyltransferase family protein	black	0.0810992	0.670088	0.283736	0.128643	-0.0408502	0.830292	0.16735	0.376739	-0.0385349	0.839783	0.818384	3.3e-08	-0.000180703	0.999244	-0.0433678	0.819997	-0.0358197	0.850942	-0.00599679	0.97491	-0.0214565	0.910394
Potri.008G127100	PF00657	PTHR22835,PTHR22835:SF187				GO:0016788	AT1G71120.1	GLIP6	GDSL-motif lipase/hydrolase 6	black	0.262613	0.160909	0.449859	0.0126223	0.00429551	0.982027	-0.0371852	0.845327	-0.0560945	0.768438	0.983633	2.19e-22	0.0239393	0.900075	-0.00997417	0.958281	0.0288701	0.879628	0.0132368	0.944653	-0.223281	0.235605
Potri.008G132850	PF04749	PTHR15907,PTHR15907:SF47					AT1G14870.1	PCR2	PLANT CADMIUM RESISTANCE 2	black	0.441478	0.0145949	0.573393	0.000925249	-0.0531008	0.780488	-0.0794132	0.676575	-0.0885836	0.641579	0.741285	2.79e-06	0.125891	0.507407	-0.0677339	0.722111	0.0713642	0.707848	0.386791	0.0347302	-0.280512	0.133233
Potri.008G148233										black	0.0887738	0.64086	0.0887754	0.640855	-0.0427378	0.822571	-0.0575571	0.76257	0.00324912	0.986405	0.304708	0.10158	-0.014003	0.941454	-0.036499	0.848148	0.188466	0.318578	-0.0126063	0.947286	0.0151325	0.936741
Potri.008G149200	PF13561	PTHR24322,PTHR24322:SF566	KOG0725				AT1G54870.1		NAD(P)-binding Rossmann-fold superfamily protein	black	0.505162	0.00440921	0.510032	0.00398535	0.20898	0.267739	0.0340898	0.858067	-0.146902	0.43855	0.4761	0.00782614	0.174376	0.356737	-0.0558636	0.769365	0.145608	0.442639	0.00322045	0.986525	-0.277749	0.137261
Potri.008G149666										black	0.384219	0.0360591	0.448987	0.0128164	-0.0280888	0.882864	-0.0852094	0.654373	-0.031656	0.868109	0.455155	0.0114946	-0.0355097	0.852218	-0.054071	0.776577	-0.0251801	0.894923	-0.0361117	0.849741	-0.0447049	0.814541
Potri.008G150700	PF07690	PTHR23500,PTHR23500:SF77	KOG0254			GO:0055085,GO:0016021	AT5G26250.1		Major facilitator superfamily protein	black	0.336575	0.0689669	0.53501	0.00231756	-0.0647051	0.734081	-0.0616941	0.746042	-0.0995577	0.600673	0.789846	2.11e-07	0.326041	0.0786916	-0.0762163	0.688937	0.0832878	0.661703	-0.000704623	0.997052	-0.150559	0.42711
Potri.008G157700	PF09742	PTHR12895,PTHR12895:SF9					AT1G04200.1			black	0.197649	0.295127	0.274667	0.141857	-0.0279837	0.883299	-0.0415613	0.827381	-0.0791409	0.677625	0.724403	6.01e-06	-0.00613647	0.974326	-0.0244416	0.897989	0.219412	0.244033	-0.000835898	0.996502	-0.125295	0.509438
Potri.008G157900	PF00504	PTHR14154,PTHR14154:SF5					AT3G22840.1	ELIP,ELIP1	Chlorophyll A-B binding family protein	black	0.161516	0.393832	0.26084	0.163859	-0.189694	0.315377	-0.149185	0.431388	0.190658	0.312878	0.578757	0.0008065	0.117362	0.536809	-0.162674	0.390404	0.429248	0.017929	0.0717429	0.706366	0.0120023	0.949808
Potri.008G161000		PTHR24015,PTHR24015:SF851					AT2G03880.1		Pentatricopeptide repeat (PPR) superfamily protein	black	0.198217	0.293714	0.139116	0.463455	-0.0306557	0.872242	0.0154352	0.935478	-0.018641	0.922114	3.38e-06	0.999986	0.0129104	0.946015	-0.033344	0.861142	0.1755	0.353597	0.00726919	0.969589	-0.238443	0.204474
Potri.008G172600		PTHR31964,PTHR31964:SF32					AT4G13450.1		Adenine nucleotide alpha hydrolases-like superfamily protein	black	0.131306	0.489164	0.0669022	0.725392	-0.0271701	0.88667	0.0263235	0.89018	0.00137871	0.994231	-0.00506773	0.978797	0.00389618	0.983698	-0.0278819	0.883721	0.124551	0.511974	0.0103452	0.956731	-0.157474	0.405932
Potri.008G182000	PF02096	PTHR12428,PTHR12428:SF18	KOG1239		K03217	GO:0051205,GO:0016021	AT1G24490.1	ALB4,ARTEMIS	OxaA/YidC-like membrane insertion protein	black	0.356558	0.0531042	0.43814	0.0154489	-0.197625	0.295187	-0.0415245	0.827531	0.322877	0.0818096	0.536537	0.00223896	0.0707571	0.710227	-0.0746874	0.694876	0.368448	0.0451308	0.278938	0.135517	-0.110567	0.560797
Potri.008G184700										black	0.13583	0.474183	0.260952	0.16367	-0.0425129	0.823489	-0.013821	0.942214	-0.148852	0.432429	0.543293	0.00191839	-0.00090887	0.996197	-0.0362305	0.849252	0.181036	0.338373	-0.00347961	0.98544	-0.198614	0.292727
Potri.008G186700	PF14009	PTHR33052,PTHR33052:SF29								black	0.196397	0.298258	0.380786	0.037897	-0.0982441	0.605511	0.0944345	0.619631	0.0499333	0.793292	0.609167	0.000353281	-0.0422029	0.824757	-0.104291	0.583382	0.11609	0.541265	-0.0622713	0.743744	-0.312823	0.0923484
Potri.008G187700		PTHR23155					AT3G07040.1	RPM1,RPS3	NB-ARC domain-containing disease resistance protein	black	0.213459	0.257383	0.291963	0.117459	-0.0498294	0.793713	-0.0846286	0.656585	-0.0567033	0.765994	0.547186	0.00175238	0.155606	0.411594	-0.0555672	0.770557	0.19259	0.307908	-0.0277603	0.884224	-0.240452	0.200572
Potri.008G209300		PTHR33433					AT5G24860.1	ATFPF1,FPF1	flowering promoting factor 1	black	0.131306	0.489164	0.0669022	0.725392	-0.0271701	0.88667	0.0263235	0.89018	0.00137871	0.994231	-0.00506773	0.978797	0.00389618	0.983698	-0.0278819	0.883721	0.124551	0.511974	0.0103452	0.956731	-0.157474	0.405932
Potri.008G211300	PF00226	PTHR24078,PTHR24078:SF193					AT3G06778.1		Chaperone DnaJ-domain superfamily protein	black	0.208579	0.268678	0.232961	0.215386	-0.0471847	0.804446	-0.0354545	0.852446	-0.0634618	0.739013	0.581672	0.000747749	-0.00341953	0.985692	-0.0417965	0.826419	0.282901	0.129821	-0.00373697	0.984364	-0.155577	0.411683
Potri.008G214800	PF00462	PTHR10168,PTHR10168:SF115	KOG1752	1.8.1.9	K03676	GO:0045454,GO:0015035,GO:0009055	AT5G18600.1		Thioredoxin superfamily protein	black	0.313679	0.0914127	0.582478	0.000732179	-0.0458766	0.809768	-0.0879109	0.644122	0.188177	0.319334	0.758672	1.18e-06	0.399302	0.0288172	-0.0711724	0.7086	0.0277923	0.884092	-0.0408795	0.830172	-0.341879	0.0644373
Potri.008G216200	PF02536	PTHR13068,PTHR13068:SF28	KOG1267		K15032	GO:0006355,GO:0005739,GO:0003690	AT5G07900.1		Mitochondrial transcription termination factor family protein	black	0.0664839	0.727044	-0.139129	0.463412	0.25976	0.165674	0.0206684	0.913673	-0.131115	0.489802	-0.401847	0.027721	-0.375665	0.0407768	-0.068823	0.717823	0.0317929	0.867543	0.0655039	0.730918	0.0213327	0.910909
Potri.008G218100		PTHR33484,PTHR33484:SF3								black	0.17211	0.363118	0.307047	0.0988506	-0.0310187	0.870742	-0.0688874	0.717569	0.0370186	0.846011	0.450979	0.0123764	0.035523	0.852163	-0.0464384	0.807481	0.0346065	0.855938	-0.0328483	0.863187	-0.30343	0.103095
Potri.008G218700										black	0.288333	0.122301	0.407846	0.0252711	-0.0540937	0.776486	-0.113644	0.549874	0.161682	0.393341	0.216632	0.250208	0.0331605	0.861899	-0.0816201	0.668089	-0.11995	0.527805	-0.0768746	0.686384	0.0095714	0.959965
Potri.008G226000	PF12776	PTHR31704,PTHR31704:SF28					AT5G41980.1			black	0.000813934	0.996594	0.260302	0.164761	-0.0539314	0.777139	0.0148122	0.938077	0.549185	0.0016721	0.623989	0.000229	-0.0359236	0.850515	-0.0808765	0.670944	-0.117466	0.536445	-0.0617129	0.745967	-0.132173	0.486278
Potri.009G008300		PTHR36619,PTHR36619:SF1								black	-0.050088	0.792666	0.0338246	0.85916	-0.161985	0.392441	0.0578256	0.761494	-0.0870089	0.647537	0.430868	0.017454	-0.0104117	0.956453	-0.124059	0.513655	0.234701	0.211879	-0.0740029	0.697542	0.340432	0.0656491
Potri.009G013701		PTHR37720,PTHR37720:SF1					AT2G28430.1			black	0.167048	0.377613	0.227244	0.22718	-0.102034	0.591597	0.175426	0.353803	-0.249323	0.183957	0.532738	0.00243884	0.188561	0.318329	-0.266703	0.15425	0.303418	0.10311	0.027783	0.88413	-0.407026	0.0255951
Potri.009G016100	PF04564	PTHR22849,PTHR22849:SF0		6.3.2.19		GO:0016567,GO:0004842	AT3G11840.1	PUB24	plant U-box 24	black	-0.122972	0.517379	0.099802	0.599775	-0.105252	0.579899	-0.0954249	0.615947	0.23658	0.208138	0.403252	0.0271305	-0.0620922	0.744457	-0.104638	0.582122	-0.0682482	0.720085	-0.0933423	0.623705	-0.138328	0.466018
Potri.009G019100										black	0.0130219	0.94555	0.159108	0.401016	-0.0819085	0.666983	0.202767	0.282543	-0.00296043	0.987613	0.540476	0.00204684	0.0034844	0.98542	-0.0712202	0.708412	0.186972	0.3225	-0.0241417	0.899234	-0.362993	0.0486614
Potri.009G025200	PF00234	PTHR33076,PTHR33076:SF4					AT2G18370.1		Bifunctional inhibitor/lipid-transfer protein/seed storage 2S albumin superfamily protein	black	0.102979	0.588153	0.13461	0.478202	-0.218661	0.24569	0.258083	0.16852	-0.334785	0.0705494	0.424918	0.0192508	0.0849187	0.65548	-0.175789	0.352793	0.449385	0.0127275	-0.0795173	0.676173	-0.210556	0.264064
Potri.009G026300	PF02434	PTHR10811,PTHR10811:SF27	KOG2246	2.4.1.122		GO:0016757,GO:0016020	AT1G07850.1		Protein of unknown function (DUF604)	black	0.0432691	0.8204	0.257289	0.169881	-0.0704076	0.711598	-0.0422348	0.824626	0.0879889	0.643826	0.660439	7.14e-05	-0.0272135	0.88649	-0.0658106	0.729705	0.012771	0.946598	-0.0329678	0.862694	-0.0420795	0.825262
Potri.009G033900	PF00067	PTHR24286,PTHR24286:SF86	KOG0157	1.14.13.93		GO:0055114,GO:0020037,GO:0016705,GO:0005506	AT2G29090.1	CYP707A2	cytochrome P450, family 707, subfamily A, polypeptide 2	black	0.282771	0.130005	0.344312	0.0624383	-0.165233	0.382889	0.0378963	0.842405	-0.222455	0.237388	0.616288	0.000287634	0.174153	0.357362	-0.131414	0.488805	0.466758	0.00931667	0.0764148	0.688167	-0.283971	0.128313
Potri.009G034600	PF02535	PTHR11040,PTHR11040:SF23	KOG1558		K14709	GO:0055085,GO:0046873,GO:0030001,GO:0016020	AT5G59520.1	ZIP2	ZRT/IRT-like protein 2	black	0.147579	0.436421	0.110046	0.562659	-0.0326106	0.864168	0.112049	0.555526	-0.00601468	0.974836	-0.00401939	0.983182	0.166353	0.379627	-0.0358495	0.85082	0.130454	0.492014	0.0073537	0.969236	-0.200116	0.289019
Potri.009G048300		PTHR22814,PTHR22814:SF106					AT3G07600.1		Heavy metal transport/detoxification superfamily protein	black	0.262613	0.160909	0.449859	0.0126223	0.00429551	0.982027	-0.0371852	0.845327	-0.0560945	0.768438	0.983633	2.19e-22	0.0239393	0.900075	-0.00997417	0.958281	0.0288701	0.879628	0.0132368	0.944653	-0.223281	0.235605
Potri.009G053300	PF02341	PTHR33791,PTHR33791:SF4					AT5G19855.1		Chaperonin-like RbcX protein	black	-0.0546797	0.774126	0.200377	0.288378	-0.263551	0.159365	0.239376	0.202655	0.0277726	0.884173	0.544342	0.00187238	0.414806	0.0226535	-0.0790493	0.677978	0.193919	0.304518	-0.135869	0.474058	-0.285462	0.126234
Potri.009G062300		PTHR10593,PTHR10593:SF10					AT3G57670.1	NTT,WIP2	C2H2-type zinc finger family protein	black	0.131306	0.489164	0.0669022	0.725392	-0.0271701	0.88667	0.0263235	0.89018	0.00137871	0.994231	-0.00506773	0.978797	0.00389618	0.983698	-0.0278819	0.883721	0.124551	0.511974	0.0103452	0.956731	-0.157474	0.405932
Potri.009G062800	PF00107,PF08240	PTHR11695,PTHR11695:SF497		1.1.1.195	K00083	GO:0055114,GO:0016491,GO:0008270	AT4G37980.1	ATCAD7,CAD7,ELI3,ELI3-1	elicitor-activated gene 3-1	black	0.234971	0.211339	0.299909	0.107357	-0.116171	0.54098	-0.0962487	0.61289	-0.00592226	0.975222	0.118067	0.534349	-0.0164142	0.931395	-0.130822	0.490784	-0.116313	0.540482	-0.02827	0.882113	0.0907072	0.633577
Potri.009G069400	PF08627	PTHR31326,PTHR31326:SF3					AT5G19380.1	CLT1	CRT (chloroquine-resistance transporter)-like transporter 1	black	0.080481	0.672464	0.134018	0.480157	-0.0953502	0.616225	0.407624	0.0253586	-0.204863	0.277492	0.481877	0.00700962	0.0628432	0.74147	-0.222584	0.237109	0.470137	0.00875218	0.208939	0.267834	-0.121683	0.521815
Potri.009G073700	PF02775	PTHR18968,PTHR18968:SF137		4.1.1.1	K01568	GO:0030976,GO:0003824	AT5G54960.1	PDC2	pyruvate decarboxylase-2	black	0.125578	0.508472	0.0699917	0.71323	-0.0362948	0.848988	0.0113348	0.952596	0.0180226	0.92469	0.00097277	0.995929	0.0149225	0.937617	-0.0387545	0.838882	0.129564	0.494998	0.00302755	0.987332	-0.16267	0.390415
Potri.009G075500	PF03514	PTHR31636,PTHR31636:SF26					AT4G08250.1		GRAS family transcription factor	black	0.283472	0.129014	0.346089	0.0610092	-0.169471	0.370632	-0.0808398	0.671085	-0.0813278	0.66921	0.510307	0.00396252	0.177816	0.347179	-0.149631	0.429997	0.304321	0.102037	0.0349831	0.854386	-0.0159179	0.933465
Potri.009G084600	PF05770	PTHR14217,PTHR14217:SF4		2.7.1.134,2.7.1.159	K00913	GO:0052726,GO:0052725,GO:0047325,GO:0032957,GO:0005622,GO:0005524,GO:0000287	AT4G08170.2		Inositol 1,3,4-trisphosphate 5/6-kinase family protein	black	0.336081	0.0694004	0.406754	0.0257035	-0.0994496	0.601071	-0.109282	0.565389	0.143805	0.448367	0.541291	0.00200895	0.0279637	0.883382	0.0125311	0.947599	0.437562	0.0156009	0.00598291	0.974968	-0.100772	0.596218
Potri.009G094500	PF04450	PTHR33321,PTHR33321:SF2					AT2G15220.1		Plant basic secretory protein (BSP) family protein	black	0.0315245	0.868652	0.216459	0.250596	-0.0614592	0.746978	0.24445	0.192961	0.498775	0.005023	0.474287	0.00809849	-0.0319951	0.866709	-0.0673788	0.723511	0.0926529	0.626282	-0.0402974	0.832556	-0.058577	0.758485
Potri.009G094600	PF04450	PTHR33321					AT2G15220.1		Plant basic secretory protein (BSP) family protein	black	0.258347	0.16807	0.484421	0.00667357	-0.00477777	0.980009	0.169802	0.369684	-0.0737288	0.69861	0.948235	1.77e-15	0.267373	0.153178	-0.0206028	0.913946	0.0310505	0.87061	0.012323	0.948469	-0.286713	0.124509
Potri.009G097200	PF04199	PTHR31118		3.5.1.9		GO:0019441,GO:0004061	AT1G44542.1		Cyclase family protein	black	0.131306	0.489164	0.0669022	0.725392	-0.0271701	0.88667	0.0263235	0.89018	0.00137871	0.994231	-0.00506773	0.978797	0.00389618	0.983698	-0.0278819	0.883721	0.124551	0.511974	0.0103452	0.956731	-0.157474	0.405932
Potri.009G100500	PF05922,PF00082	PTHR10795,PTHR10795:SF425		3.4.14.10		GO:0006508,GO:0004252	AT4G34980.1	SLP2	subtilisin-like serine protease 2	black	0.262613	0.160909	0.449859	0.0126223	0.00429551	0.982027	-0.0371852	0.845327	-0.0560945	0.768438	0.983633	2.19e-22	0.0239393	0.900075	-0.00997417	0.958281	0.0288701	0.879628	0.0132368	0.944653	-0.223281	0.235605
Potri.009G122800		PTHR11206,PTHR11206:SF116					AT2G21340.1		MATE efflux family protein	black	-0.0977147	0.607464	0.0576761	0.762093	-0.352739	0.0558887	0.288487	0.122094	-0.104409	0.582952	0.491847	0.00576996	-0.00574946	0.975945	-0.29374	0.115141	0.183535	0.331633	0.383829	0.0362643	-0.0264285	0.889744
Potri.009G123100	PF00494	PTHR11626,PTHR11626:SF2		2.5.1.21	K00801	GO:0016740,GO:0009058	AT4G34640.1	ERG9,SQS1	squalene synthase 1	black	0.128768	0.497674	-0.0206697	0.913668	0.300177	0.107029	0.105576	0.578724	-0.0115489	0.951702	-0.393	0.0316838	-0.0783058	0.680848	0.0692259	0.716238	0.107375	0.572234	-0.416195	0.0221587	-0.0658545	0.729531
Potri.009G131700	PF05971	PTHR13393,PTHR13393:SF0		2.1.1.181		GO:0008168	AT2G21070.3	FIO1	methyltransferases	black	0.35847	0.0517521	0.544086	0.0018835	0.00826045	0.965444	-0.0677373	0.722098	-0.0553837	0.771294	0.864842	7.14e-10	-0.00544488	0.977219	-0.022966	0.904118	-0.117067	0.537842	-0.0160414	0.93295	-0.154266	0.415682
Potri.009G140400	PF07883	PTHR31238,PTHR31238:SF44					AT5G39130.1		RmlC-like cupins superfamily protein	black	0.0691529	0.716525	-0.00205962	0.991382	0.0869831	0.647635	0.121553	0.52226	-0.0317981	0.867522	-0.0347439	0.855372	-0.0266755	0.88872	-0.0590461	0.756609	0.0405673	0.83145	-0.0183659	0.92326	-0.163527	0.387889
Potri.009G142200	PF00182	PTHR22595,PTHR22595:SF34	KOG4742	3.2.1.14		GO:0016998,GO:0006032,GO:0004568	AT3G12500.1	ATHCHIB,B-CHI,CHI-B,HCHIB,PR-3,PR3	basic chitinase	black	0.201748	0.285022	0.441145	0.0146781	-0.0524854	0.782971	0.148663	0.433022	0.0763137	0.688559	0.881806	1.22e-10	0.159084	0.401087	0.0240014	0.899816	0.0278965	0.88366	-0.0317223	0.867835	-0.232847	0.215617
Potri.009G156950										black	0.0205254	0.914268	0.103938	0.584664	-0.0725812	0.703089	-0.0274091	0.885679	-0.0634148	0.7392	0.588153	0.000630389	-0.0415099	0.827591	-0.0672118	0.72417	0.147601	0.436352	-0.018699	0.921873	-0.341772	0.0645258
Potri.009G170000	PF14570,PF03552	PTHR13301,PTHR13301:SF40		2.4.2.24		GO:0030244,GO:0016760,GO:0016020	AT4G38190.1	ATCSLD4,CSLD4	cellulose synthase like D4	black	0.262613	0.160909	0.298432	0.109185	0.00948261	0.960336	-0.0739273	0.697836	-0.0102487	0.957134	-0.0503776	0.791493	-0.0585563	0.758568	-0.0302099	0.874085	-0.309737	0.0957807	-0.0605759	0.750499	0.102431	0.590151
Potri.010G003700		PTHR33825,PTHR33825:SF4					AT1G08530.1			black	-0.195033	0.301694	-0.149408	0.430692	-0.129036	0.496773	0.202354	0.283546	-0.14433	0.446697	0.425644	0.0190236	-0.0528674	0.78143	-0.0884117	0.642228	0.189883	0.314888	-0.0399534	0.833965	-0.129242	0.496081
Potri.010G006600		PTHR36751,PTHR36751:SF1					AT3G06780.1		glycine-rich protein	black	-0.282969	0.129724	-0.0301241	0.87444	-0.253378	0.176694	0.300573	0.106544	0.34966	0.0582157	0.513566	0.00370014	0.0684418	0.719323	-0.219626	0.243561	0.128691	0.497934	-0.0815703	0.66828	0.0353664	0.852808
Potri.010G018701	PF11883,PF07714	PTHR27002,PTHR27002:SF97	KOG1187	2.7.11.1		GO:0004674,GO:0006468,GO:0004672	AT4G27300.1		S-locus lectin protein kinase family protein	black	0.00590027	0.975314	0.208992	0.267711	-0.0797774	0.675172	0.173384	0.359522	0.060212	0.751951	0.537002	0.00221552	0.28004	0.133914	-0.0905779	0.634064	-0.0140358	0.941318	-0.0699398	0.713433	-0.327591	0.077198
Potri.010G021100	PF00069	PTHR24056,PTHR24056:SF107		2.7.11.22,2.7.11.23	K08818	GO:0006468,GO:0005524,GO:0004672	AT1G67580.2		Protein kinase superfamily protein	black	-0.114481	0.546922	0.0222644	0.907035	-0.0858499	0.651937	0.362706	0.048853	-0.0267828	0.888275	0.555058	0.00145438	-0.0179499	0.924994	-0.0784768	0.680187	-0.00929489	0.96112	-0.0316762	0.868026	-0.271166	0.147212
Potri.010G025500	PF08276,PF00954,PF01453,PF07714	PTHR27002,PTHR27002:SF97	KOG1187	2.7.11.1		GO:0048544,GO:0006468,GO:0004672	AT4G27290.1		S-locus lectin protein kinase family protein	black	0.384531	0.0358957	0.526422	0.00280537	-0.126985	0.503696	-0.0749711	0.693773	-0.115797	0.542292	0.77459	5.07e-07	0.126827	0.504231	0.215584	0.252564	0.0404782	0.831815	-0.0228201	0.904724	-0.217955	0.247257
Potri.010G026700		PTHR33068								black	-0.00113631	0.995245	0.131998	0.48686	-0.13553	0.47517	0.142571	0.452312	-0.0803945	0.672797	0.396406	0.0301073	-0.139365	0.462648	-0.138421	0.465714	-0.134368	0.479	-0.0579908	0.760832	-0.09022	0.635409
Potri.010G039100							AT1G59840.2	CCB4	cofactor assembly of complex C	black	0.146162	0.440887	0.379476	0.0386176	-0.0282663	0.882128	0.118149	0.534064	0.071331	0.707978	0.899195	1.47e-11	0.00761328	0.96815	-0.0324744	0.86473	0.0173113	0.927655	-0.00166959	0.993014	-0.184907	0.327969
Potri.010G044600		PTHR23155,PTHR23155:SF458					AT3G46730.1		NB-ARC domain-containing disease resistance protein	black	0.15377	0.417201	0.18971	0.315337	-0.19019	0.314091	0.197582	0.295293	-0.138	0.467084	0.413086	0.0232786	0.112048	0.555528	-0.147538	0.43655	0.476323	0.00779331	-0.0457233	0.810392	0.0157406	0.934204
Potri.010G049600	PF13920,PF07002	PTHR10857,PTHR10857:SF34	KOG4172		K16280		AT5G14420.3	RGLG2	RING domain ligase2	black	0.411384	0.0239111	0.555353	0.00144413	-0.0811115	0.670041	-0.10905	0.566222	-0.0239956	0.899841	0.608228	0.000362854	0.21265	0.259233	0.543355	0.00191564	-0.131455	0.488668	-0.164482	0.385087	-0.324422	0.0802756
Potri.010G053800	PF02458	PTHR31623,PTHR31623:SF3		2.3.1.160		GO:0016747	AT1G24430.1		HXXXD-type acyl-transferase family protein	black	0.293895	0.114941	0.446032	0.0134933	-0.0145962	0.938979	-0.0962629	0.612837	-0.0611937	0.748035	0.55843	0.00134092	-0.0486183	0.798624	-0.0506796	0.790271	-0.203225	0.281436	-0.0598748	0.753297	-0.203559	0.280627
Potri.010G060900	PF00043,PF02798	PTHR11260,PTHR11260:SF227	KOG0406	2.5.1.18	K00799	GO:0005515	AT2G29420.1	ATGSTU7,GST25,GSTU7	glutathione S-transferase tau 7	black	0.355673	0.0537397	0.454852	0.0115569	-0.150253	0.42806	0.276866	0.138566	-0.177614	0.347736	0.690366	2.42e-05	0.152491	0.421132	-0.133373	0.482291	0.413013	0.0233057	0.107089	0.573265	-0.257581	0.169381
Potri.010G072100		PTHR11668,PTHR11668:SF259		3.1.3.16			AT2G39840.1	TOPP4	type one serine/threonine protein phosphatase 4	black	0.262613	0.160909	0.449859	0.0126223	0.00429551	0.982027	-0.0371852	0.845327	-0.0560945	0.768438	0.983633	2.19e-22	0.0239393	0.900075	-0.00997417	0.958281	0.0288701	0.879628	0.0132368	0.944653	-0.223281	0.235605
Potri.010G072200	PF02095	PTHR34629,PTHR34629:SF1				GO:0005199				black	0.121887	0.521112	0.174663	0.355935	-0.152939	0.419752	0.341736	0.0645556	-0.191451	0.310833	0.567106	0.00108365	-0.0445848	0.815031	-0.121816	0.521355	0.193078	0.30666	0.0971396	0.609591	0.00848303	0.964514
Potri.010G085300	PF14368	PTHR33044,PTHR33044:SF36					AT3G22600.1		Bifunctional inhibitor/lipid-transfer protein/seed storage 2S albumin superfamily protein	black	0.469373	0.00887722	0.565493	0.00112793	-0.0387885	0.838743	-0.114892	0.545475	-0.136195	0.472988	0.641476	0.00013337	0.21078	0.263544	-0.0505782	0.790681	0.231923	0.217496	-0.0274829	0.885374	-0.0542983	0.775662
Potri.010G088200		PTHR33181,PTHR33181:SF7					AT5G43150.1			black	0.153242	0.418822	0.300153	0.107059	-0.192825	0.307307	0.144063	0.447546	-0.0891289	0.63952	0.511366	0.00387562	0.415102	0.0225474	-0.173	0.360602	0.315978	0.0889356	-0.0754993	0.69172	-0.256732	0.170839
Potri.010G096800	PF14226,PF03171	PTHR10209,PTHR10209:SF177	KOG0143	1.14.11.13	K04125	GO:0055114,GO:0016491	AT4G21200.1	ATGA2OX8,GA2OX8	gibberellin 2-oxidase 8	black	0.314468	0.0905566	0.531297	0.00251858	-0.02667	0.888743	-0.00152606	0.993614	-0.0715234	0.707225	0.877834	1.89e-10	0.425746	0.018992	-0.0496117	0.794595	0.100068	0.598799	-0.0209884	0.912342	-0.439386	0.0151254
Potri.010G098000	PF03763	PTHR31471,PTHR31471:SF1					AT2G02170.2		Remorin family protein	black	-0.215588	0.252554	-0.351192	0.0570481	0.367823	0.045525	0.0993259	0.601525	0.125263	0.509544	-0.50807	0.0041517	-0.098402	0.604928	-0.272854	0.144612	0.0139498	0.941676	0.166788	0.378367	-0.275647	0.140383
Potri.010G119200		PTHR33702,PTHR33702:SF2					AT2G47485.1			black	0.262613	0.160909	0.298432	0.109185	0.00948261	0.960336	-0.0739273	0.697836	-0.0102487	0.957134	-0.0503776	0.791493	-0.0585563	0.758568	-0.0302099	0.874085	-0.309737	0.0957807	-0.0605759	0.750499	0.102431	0.590151
Potri.010G121400		PTHR27005,PTHR27005:SF28					AT1G25390.1		Protein kinase superfamily protein	black	0.262613	0.160909	0.449859	0.0126223	0.00429551	0.982027	-0.0371852	0.845327	-0.0560945	0.768438	0.983633	2.19e-22	0.0239393	0.900075	-0.00997417	0.958281	0.0288701	0.879628	0.0132368	0.944653	-0.223281	0.235605
Potri.010G123200	PF00582	PTHR31964,PTHR31964:SF6				GO:0006950	AT1G68300.1		Adenine nucleotide alpha hydrolases-like superfamily protein	black	0.269502	0.14981	0.382255	0.0371013	-0.00264418	0.988936	0.226507	0.22873	-0.184222	0.329795	0.517934	0.00337202	0.287511	0.123419	-0.385887	0.0351928	0.225462	0.230943	-0.0202351	0.915476	-0.100681	0.59655
Potri.010G127900		PTHR34956,PTHR34956:SF1								black	0.127261	0.502761	0.287682	0.123185	-0.0689238	0.717426	0.399779	0.0286091	-0.134867	0.477355	0.704219	1.41e-05	0.263896	0.158798	-0.0513494	0.787561	0.277898	0.137041	0.0189565	0.9208	-0.19758	0.2953
Potri.010G133300	PF13639	PTHR14155,PTHR14155:SF110			K16282	GO:0008270,GO:0005515	AT3G61460.1	BRH1	brassinosteroid-responsive RING-H2	black	0.17211	0.363117	0.303967	0.102457	-0.0262631	0.89043	-0.0620471	0.744637	-0.0889752	0.6401	0.496722	0.00523516	-0.0384403	0.840171	-0.0474727	0.803276	-0.0632898	0.739696	-0.0390441	0.837694	-0.256076	0.171974
Potri.010G140700							AT5G14010.1	KNU	C2H2 and C2HC zinc fingers superfamily protein	black	-0.137032	0.470244	0.0116376	0.951331	-0.0424607	0.823703	-0.0667277	0.726081	-0.0144805	0.939462	0.411086	0.0240234	-0.049063	0.79682	-0.0527398	0.781944	-0.158469	0.402933	-0.0592173	0.755924	-0.45854	0.0108193
Potri.010G147500										black	0.262613	0.160909	0.449859	0.0126223	0.00429551	0.982027	-0.0371852	0.845327	-0.0560945	0.768438	0.983633	2.19e-22	0.0239393	0.900075	-0.00997417	0.958281	0.0288701	0.879628	0.0132368	0.944653	-0.223281	0.235605
Potri.010G150750										black	0.0263778	0.889954	-0.00194514	0.991861	-0.0527091	0.782069	-0.0611651	0.74815	-0.0154419	0.93545	0.212868	0.258734	-0.0205042	0.914357	-0.044123	0.816914	0.18737	0.321453	-0.0233831	0.902385	-0.0428871	0.82196
Potri.010G155700	PF07714	PTHR27006,PTHR27006:SF11		2.7.11.1		GO:0006468,GO:0004672	AT3G14840.2		Leucine-rich repeat transmembrane protein kinase	black	0.38933	0.033457	0.462193	0.010128	-0.0297625	0.875936	-0.0604541	0.750985	-0.124467	0.512261	0.687971	2.65e-05	-0.00362072	0.98485	-0.0241306	0.89928	0.307806	0.0979775	-0.00160289	0.993293	-0.132636	0.484736
Potri.010G165600				5.2.1.8	K09579		AT1G26550.1		FKBP-like peptidyl-prolyl cis-trans isomerase family protein	black	0.186853	0.322814	0.315779	0.0891483	-0.0980566	0.606202	-0.096414	0.612277	0.22076	0.241073	0.512486	0.00378537	-0.0666817	0.726262	-0.109667	0.564012	0.0924628	0.626993	-0.0775495	0.683772	-0.315109	0.0898661
Potri.010G165800	PF03124,PF03105	PTHR10783,PTHR10783:SF43				GO:0016021	AT1G14040.1		EXS (ERD1/XPR1/SYG1) family protein	black	-0.0710016	0.709269	-0.0836557	0.660297	-0.0687848	0.717973	-0.0451356	0.812786	-0.0908999	0.632853	0.310478	0.0949474	-0.0313095	0.86954	-0.0501158	0.792553	0.10931	0.565288	-0.0427566	0.822494	-0.270236	0.14866
Potri.010G176800	PF00089	PTHR22939,PTHR22939:SF87		3.4.21.107		GO:0006508,GO:0004252	AT5G36950.1	DegP10	DegP protease 10	black	0.174084	0.357554	0.13672	0.471267	-0.15052	0.427232	-0.00933988	0.960932	-0.293858	0.114988	0.517712	0.00338805	-0.0529241	0.781201	0.0385334	0.839789	0.168107	0.374551	0.45423	0.0116852	-0.321072	0.0836301
Potri.010G184600	PF00328	PTHR20963,PTHR20963:SF8	KOG1382	3.1.3.62,3.1.3.8	K03103	GO:0003993	AT1G09870.1		histidine acid phosphatase family protein	black	0.379964	0.0383478	0.383084	0.0366588	-0.208882	0.267967	-0.0233803	0.902397	-0.240268	0.200927	0.553315	0.00151625	0.0610743	0.748511	-0.170683	0.367171	0.509806	0.00400428	0.243761	0.194258	-0.191933	0.309592
Potri.010G187800	PF00487,PF11960	PTHR32100,PTHR32100:SF17			K10257	GO:0006629,GO:0055114,GO:0016717	AT5G05580.1	FAD8	fatty acid desaturase 8	black	0.0272664	0.886271	0.240242	0.200977	0.00590218	0.975306	-0.0320466	0.866496	0.159195	0.400754	0.626089	0.00021498	0.0522154	0.784061	0.309887	0.0956118	-0.25494	0.17395	-0.271515	0.146673	-0.348416	0.0591774
Potri.010G190900	PF05266									black	0.286799	0.124391	0.426985	0.0186102	-0.053388	0.77933	-0.125459	0.508877	0.126755	0.504475	0.556893	0.00139163	-0.02921	0.878222	-0.0756595	0.691098	0.0555889	0.770469	-0.0623143	0.743574	-0.0346762	0.855651
Potri.010G192500		PTHR32246,PTHR32246:SF19					AT1G07310.1		Calcium-dependent lipid-binding (CaLB domain) family protein	black	0.213175	0.258032	0.342879	0.0636094	-0.0949807	0.617599	0.137532	0.468612	-0.109918	0.563116	0.54785	0.00172535	0.225799	0.230228	-0.0836967	0.66014	0.237293	0.20673	-0.025564	0.89333	-0.263177	0.159979
Potri.010G197100										black	0.131306	0.489164	0.0669022	0.725392	-0.0271701	0.88667	0.0263235	0.89018	0.00137871	0.994231	-0.00506773	0.978797	0.00389618	0.983698	-0.0278819	0.883721	0.124551	0.511974	0.0103452	0.956731	-0.157474	0.405932
Potri.010G198100										black	0.376801	0.0401234	0.583556	0.000711811	-0.00688337	0.971203	-0.057671	0.762113	-0.0897755	0.637083	0.949237	1.35e-15	0.202523	0.283137	-0.0248087	0.896464	0.088186	0.643081	0.000419295	0.998245	-0.29437	0.114327
Potri.010G199800	PF13912	PTHR26374,PTHR26374:SF194					AT5G06070.1	RAB,RBE	C2H2 and C2HC zinc fingers superfamily protein	black	0.135502	0.475262	0.126134	0.506581	-0.132873	0.483949	-0.0109823	0.954069	-0.15699	0.407394	0.475868	0.00786059	-0.126679	0.504732	-0.120204	0.526922	-0.036419	0.848477	0.447724	0.0131024	0.164859	0.383984
Potri.010G200300										black	-0.0748314	0.694316	0.125038	0.510311	-0.103619	0.585823	0.214019	0.256107	-0.0246991	0.896919	0.747507	2.07e-06	-0.0183913	0.923155	-0.0962391	0.612925	0.048222	0.800232	-0.0486651	0.798434	-0.241519	0.19852
Potri.010G201900		PTHR33142					AT5G02220.1			black	0.285548	0.126115	0.489357	0.00606054	-0.177997	0.34668	-0.0446094	0.814931	0.0641465	0.736296	0.599195	0.000467332	0.416447	0.02207	-0.172626	0.361659	0.213491	0.257311	0.0305268	0.872775	0.121729	0.521656
Potri.010G223733										black	0.0865375	0.649325	0.0101548	0.957526	-0.0412179	0.828786	0.0231283	0.903444	-0.0156642	0.934523	-0.0115266	0.951795	-0.00567301	0.976265	-0.0352057	0.85347	0.131848	0.487357	-0.000261188	0.998907	-0.194288	0.303581
Potri.010G226900										black	0.0381259	0.841462	0.252205	0.178773	-0.0642671	0.735818	0.0777475	0.683006	0.220147	0.242416	0.445375	0.0136479	-0.0179704	0.924908	-0.0609343	0.749069	0.0314475	0.86897	-0.038082	0.841642	-0.182106	0.335478
Potri.010G229350										black	-0.0230011	0.903973	0.0549057	0.773217	-0.398393	0.029217	0.370683	0.0437446	-0.220385	0.241895	0.534882	0.00232426	0.0559665	0.768952	-0.310129	0.0953395	0.428041	0.0182896	0.393711	0.0313492	-0.0754372	0.691961
Potri.010G235400		PTHR37725					AT2G38790.1			black	0.164957	0.383696	0.358707	0.0515863	-0.0307343	0.871917	-0.0622814	0.743704	-0.0313816	0.869242	0.838854	7.07e-09	0.0107173	0.955176	-0.0401404	0.833199	0.0350976	0.853915	-0.0110166	0.953925	-0.327843	0.0769574
Potri.010G235800	PF08370,PF01061	PTHR19241,PTHR19241:SF307				GO:0016020	AT2G36380.1	ATPDR6,PDR6	pleiotropic drug resistance 6	black	0.131306	0.489164	0.0669022	0.725392	-0.0271701	0.88667	0.0263235	0.89018	0.00137871	0.994231	-0.00506773	0.978797	0.00389618	0.983698	-0.0278819	0.883721	0.124551	0.511974	0.0103452	0.956731	-0.157474	0.405932
Potri.010G236700	PF00067	PTHR24296,PTHR24296:SF12	KOG0157			GO:0055114,GO:0020037,GO:0016705,GO:0005506	AT2G27690.1	CYP94C1	cytochrome P450, family 94, subfamily C, polypeptide 1	black	0.140197	0.459952	0.128446	0.498758	-0.17156	0.364675	0.10436	0.58313	-0.298171	0.109509	0.471706	0.00850006	-0.164395	0.385342	-0.0337202	0.85959	0.500496	0.00485088	-0.0565467	0.766622	-0.239008	0.203371
Potri.010G238200	PF07883	PTHR31238,PTHR31238:SF8					AT3G10080.1		RmlC-like cupins superfamily protein	black	-0.00213056	0.991085	0.151966	0.422753	-0.103048	0.587901	-0.0693726	0.715661	-0.0240374	0.899667	0.683344	3.16e-05	-0.0335826	0.860158	-0.102308	0.590597	0.111982	0.555763	-0.0566996	0.766009	-0.347308	0.0600445
Potri.010G246600		PTHR23155,PTHR23155:SF592					AT3G07040.1	RPM1,RPS3	NB-ARC domain-containing disease resistance protein	black	0.262613	0.160909	0.449859	0.0126223	0.00429551	0.982027	-0.0371852	0.845327	-0.0560945	0.768438	0.983633	2.19e-22	0.0239393	0.900075	-0.00997417	0.958281	0.0288701	0.879628	0.0132368	0.944653	-0.223281	0.235605
Potri.011G012950	PF01582,PF00931	PTHR11017,PTHR11017:SF161				GO:0007165,GO:0005515,GO:0043531	AT1G27170.1		transmembrane receptors;ATP binding	black	0.205724	0.275433	0.433071	0.016825	-0.0414655	0.827773	0.0350646	0.854051	-0.0969734	0.610205	0.767669	7.39e-07	0.393828	0.0312946	-0.0588893	0.757236	0.0291646	0.87841	-0.0404129	0.832083	-0.558064	0.00135285
Potri.011G013101	PF00931	PTHR11017,PTHR11017:SF161				GO:0043531	AT5G36930.2		Disease resistance protein (TIR-NBS-LRR class) family	black	0.190923	0.312193	0.392459	0.0319405	-0.0448807	0.813825	-0.0505095	0.790959	0.125024	0.510361	0.715879	8.68e-06	0.00731611	0.969393	-0.0399074	0.834154	0.124618	0.511745	-0.00207484	0.991318	-0.132057	0.486663
Potri.011G016640										black	0.262613	0.160909	0.449859	0.0126223	0.00429551	0.982027	-0.0371852	0.845327	-0.0560945	0.768438	0.983633	2.19e-22	0.0239393	0.900075	-0.00997417	0.958281	0.0288701	0.879628	0.0132368	0.944653	-0.223281	0.235605
Potri.011G024900	PF00291	PTHR10314,PTHR10314:SF123		4.2.1.20	K01696		AT5G28237.1		Pyridoxal-5\'-phosphate-dependent enzyme family protein	black	0.249003	0.184539	0.409127	0.0247715	-0.0604573	0.750972	-0.0411711	0.828978	0.177265	0.348701	0.758774	1.18e-06	0.151764	0.423375	-0.0743638	0.696136	0.195353	0.300884	-0.0303695	0.873426	-0.199337	0.290937
Potri.011G027700	PF00069,PF01657	PTHR27002,PTHR27002:SF62		2.7.11.1		GO:0006468,GO:0005524,GO:0004672	AT4G23310.1	CRK23	cysteine-rich RLK (RECEPTOR-like protein kinase) 23	black	0.210172	0.264956	0.343069	0.0634533	-0.130364	0.492316	0.0113406	0.952572	-0.204682	0.277925	0.693902	2.11e-05	0.0873082	0.646403	-0.130559	0.491663	-0.000161449	0.999324	0.253633	0.176243	-0.274404	0.142254
Potri.011G033800	PF08276,PF00954,PF01453,PF07714	PTHR27002,PTHR27002:SF84	KOG1187	2.7.11.1		GO:0048544,GO:0006468,GO:0004672	AT1G11340.1		S-locus lectin protein kinase family protein	black	0.262613	0.160909	0.449859	0.0126223	0.00429551	0.982027	-0.0371852	0.845327	-0.0560945	0.768438	0.983633	2.19e-22	0.0239393	0.900075	-0.00997417	0.958281	0.0288701	0.879628	0.0132368	0.944653	-0.223281	0.235605
Potri.011G033901	PF07714	PTHR27002,PTHR27002:SF84		2.7.10.2		GO:0006468,GO:0004672	AT1G65800.1	ARK2,RK2	receptor kinase 2	black	0.171759	0.364111	0.304544	0.101774	-0.0658262	0.729643	-0.0837039	0.660113	-0.057448	0.763007	0.597496	0.000489706	-0.04478	0.814235	-0.0669307	0.72528	0.0982465	0.605501	-0.0426645	0.82287	-0.0197082	0.91767
Potri.011G034900	PF08276,PF00954,PF01453,PF07714	PTHR27002,PTHR27002:SF84	KOG1187	2.7.11.1		GO:0048544,GO:0006468,GO:0004672	AT1G11340.1		S-locus lectin protein kinase family protein	black	0.337678	0.0680051	0.569979	0.00100855	0.00794371	0.966769	-0.0564174	0.767141	-0.0516896	0.786186	0.944669	4.39e-15	0.34597	0.0611046	-0.0185669	0.922423	0.00390842	0.983646	0.00180033	0.992467	-0.310942	0.0944295
Potri.011G037800	PF08276,PF00954,PF07714	PTHR27002,PTHR27002:SF84	KOG1187	2.7.11.1		GO:0048544,GO:0006468,GO:0004672	AT1G11330.2		S-locus lectin protein kinase family protein	black	0.0500366	0.792874	0.237916	0.205505	-0.0375475	0.843838	-0.071548	0.707129	-0.0596672	0.754126	0.678845	3.73e-05	0.223019	0.236171	-0.0515279	0.78684	-0.134843	0.477434	-0.0373069	0.844827	-0.278897	0.135577
Potri.011G039000	PF08276,PF01453,PF00954,PF07714	PTHR27002,PTHR27002:SF84	KOG1187	2.7.11.1		GO:0048544,GO:0006468,GO:0004672	AT1G11330.1		S-locus lectin protein kinase family protein	black	-0.0691714	0.716452	0.186188	0.324571	-0.12157	0.522205	-0.0997725	0.599884	0.307147	0.0987351	0.693399	2.16e-05	0.00576489	0.97588	-0.115865	0.542051	0.085993	0.651393	-0.0784092	0.680449	-0.290664	0.119176
Potri.011G039300	PF08276,PF00954,PF01453,PF07714	PTHR27002,PTHR27002:SF84	KOG1187	2.7.11.1		GO:0048544,GO:0006468,GO:0004672	AT1G11330.1		S-locus lectin protein kinase family protein	black	0.291392	0.118211	0.506893	0.00425432	-0.0305506	0.872677	-0.0924713	0.626961	-0.0161851	0.93235	0.874752	2.62e-10	0.170241	0.368431	-0.0521345	0.784388	0.0758752	0.69026	-0.0243012	0.898571	-0.413521	0.0231192
Potri.011G044600	PF00070	PTHR22912		1.6.5.9		GO:0055114,GO:0016491	AT1G07180.1	ATNDI1,NDA1	alternative NAD(P)H dehydrogenase 1	black	0.365025	0.0473214	0.564585	0.00115353	-0.054829	0.773525	-0.00499496	0.979101	-0.0830019	0.662796	0.914111	1.71e-12	0.297535	0.110305	-0.0701859	0.712467	0.16333	0.388469	0.0512226	0.788074	-0.341709	0.0645786
Potri.011G047100		PTHR31342,PTHR31342:SF16					AT1G11070.1			black	0.262613	0.160909	0.449859	0.0126223	0.00429551	0.982027	-0.0371852	0.845327	-0.0560945	0.768438	0.983633	2.19e-22	0.0239393	0.900075	-0.00997417	0.958281	0.0288701	0.879628	0.0132368	0.944653	-0.223281	0.235605
Potri.011G050300	PF05922,PF00082	PTHR10795,PTHR10795:SF362		3.4.14.10		GO:0006508,GO:0004252	AT2G04160.1	AIR3	Subtilisin-like serine endopeptidase family protein	black	0.156641	0.408452	0.0877159	0.644859	-0.0340372	0.858284	0.0266502	0.888825	-0.00760533	0.968184	-0.00650442	0.972787	0.00803512	0.966387	-0.0298597	0.875534	0.181671	0.336653	0.016549	0.930833	-0.152282	0.421775
Potri.011G058000	PF05078	PTHR31621,PTHR31621:SF0					AT4G18425.1		Protein of unknown function (DUF679)	black	0.213487	0.257319	0.277723	0.137298	-0.169382	0.370887	-0.214486	0.255045	-0.0262445	0.890507	0.377012	0.0400028	-0.0974413	0.608475	0.376048	0.0405559	-0.0937247	0.622277	-0.206552	0.273464	0.201262	0.286208
Potri.011G071100	PF07731,PF07732,PF00394	PTHR11709,PTHR11709:SF94		1.10.3.2	K05909	GO:0055114,GO:0016491,GO:0005507	AT5G09360.1	LAC14	laccase 14	black	0.131306	0.489164	0.0669022	0.725392	-0.0271701	0.88667	0.0263235	0.89018	0.00137871	0.994231	-0.00506773	0.978797	0.00389618	0.983698	-0.0278819	0.883721	0.124551	0.511974	0.0103452	0.956731	-0.157474	0.405932
Potri.011G073700	PF11721,PF07714	PTHR27006,PTHR27006:SF8	KOG1187	2.7.11.1		GO:0006468,GO:0004672	AT1G29740.1		Leucine-rich repeat transmembrane protein kinase	black	0.284732	0.127249	0.402627	0.027392	-0.0217084	0.909347	-0.0246903	0.896956	-0.0715694	0.707045	0.712249	1.01e-05	0.0318098	0.867474	-0.0154299	0.9355	0.222624	0.237024	0.0313875	0.869218	-0.152953	0.41971
Potri.011G078050	PF02201,PF03126	PTHR14445,PTHR14445:SF39	KOG1946			GO:0005515,GO:0003677	AT5G63700.1		zinc ion binding;DNA binding	black	-0.0231614	0.903306	0.0647474	0.733914	-0.209924	0.265534	0.0810404	0.670314	-0.0745144	0.69555	0.482343	0.006947	0.179564	0.342381	-0.189434	0.316054	0.18644	0.323904	0.214589	0.254814	-0.372909	0.0423982
Potri.011G096701		PTHR20953,PTHR20953:SF2					AT1G73170.1		P-loop containing nucleoside triphosphate hydrolases superfamily protein	black	0.262156	0.161666	0.299799	0.107492	0.00622755	0.973945	-0.0781462	0.681465	-0.00498385	0.979147	-0.0484619	0.799258	-0.0549374	0.773089	-0.0339547	0.858624	-0.305917	0.100163	-0.0626273	0.742328	0.0984622	0.604706
Potri.011G102450										black	0.262613	0.160909	0.449859	0.0126223	0.00429551	0.982027	-0.0371852	0.845327	-0.0560945	0.768438	0.983633	2.19e-22	0.0239393	0.900075	-0.00997417	0.958281	0.0288701	0.879628	0.0132368	0.944653	-0.223281	0.235605
Potri.011G109850										black	0.131306	0.489164	0.0669022	0.725392	-0.0271701	0.88667	0.0263235	0.89018	0.00137871	0.994231	-0.00506773	0.978797	0.00389618	0.983698	-0.0278819	0.883721	0.124551	0.511974	0.0103452	0.956731	-0.157474	0.405932
Potri.011G123100	PF01582	PTHR31008				GO:0007165,GO:0005515	AT1G52900.1		Toll-Interleukin-Resistance (TIR) domain family protein	black	0.262613	0.160909	0.449859	0.0126223	0.00429551	0.982027	-0.0371852	0.845327	-0.0560945	0.768438	0.983633	2.19e-22	0.0239393	0.900075	-0.00997417	0.958281	0.0288701	0.879628	0.0132368	0.944653	-0.223281	0.235605
Potri.011G125100	PF11883,PF08276,PF00954,PF01453,PF07714	PTHR27002,PTHR27002:SF9	KOG1187	2.7.11.1		GO:0004674,GO:0048544,GO:0006468,GO:0004672	AT4G27290.1		S-locus lectin protein kinase family protein	black	0.160203	0.397739	0.301288	0.105673	-0.0137835	0.942371	-0.0451707	0.812643	-0.0894146	0.638443	0.845973	3.94e-09	0.0127637	0.946628	-0.0240869	0.899462	0.0310794	0.870491	-0.00551354	0.976932	-0.327414	0.077368
Potri.011G137900	PF00067	PTHR24286,PTHR24286:SF61		1.14.13.109		GO:0055114,GO:0020037,GO:0016705,GO:0005506	AT2G42850.1	CYP718	cytochrome P450, family 718	black	0.131306	0.489164	0.0669022	0.725392	-0.0271701	0.88667	0.0263235	0.89018	0.00137871	0.994231	-0.00506773	0.978797	0.00389618	0.983698	-0.0278819	0.883721	0.124551	0.511974	0.0103452	0.956731	-0.157474	0.405932
Potri.011G138500	PF01428	PTHR14677,PTHR14677:SF2				GO:0008270	AT3G28210.1	PMZ,SAP12	zinc finger (AN1-like) family protein	black	0.478179	0.00752345	0.66926	5.26e-05	0.0084204	0.964776	-0.143996	0.44776	-0.0910504	0.632288	0.823171	2.34e-08	0.392589	0.0318787	0.246699	0.188769	-0.0688376	0.717765	-0.0753442	0.692322	-0.316536	0.0883427
Potri.011G139400		PTHR33647					AT3G20340.1			black	0.124069	0.513622	0.350983	0.0572065	-0.030444	0.873117	0.234719	0.211844	0.037055	0.845862	0.900035	1.31e-11	0.0105222	0.955991	-0.0312728	0.869692	0.032459	0.864793	0.00565265	0.97635	-0.187484	0.321153
Potri.011G144000	PF00806	PTHR12537,PTHR12537:SF13	KOG2049			GO:0003723	AT1G22240.1	APUM8,PUM8	pumilio 8	black	0.185503	0.326384	0.235522	0.210239	-0.0515909	0.786585	-0.0560369	0.768669	0.00423304	0.982288	0.586706	0.00065508	-0.0410406	0.829512	-0.0355549	0.852032	0.284755	0.127217	-0.0174611	0.927031	-0.00268725	0.988756
Potri.011G147100	PF00069	PTHR27003,PTHR27003:SF91	KOG1187	2.7.11.1,2.7.10.1	K04733	GO:0006468,GO:0005524,GO:0004672	AT4G10390.1		Protein kinase superfamily protein	black	0.132617	0.484798	0.31149	0.0938189	-0.0936611	0.622515	0.00553081	0.976859	0.10061	0.596808	0.572286	0.000951562	0.235637	0.210009	-0.108482	0.568256	0.0571775	0.764092	-0.0412062	0.828834	-0.227574	0.226487
Potri.011G150100	PF14226,PF03171	PTHR10209,PTHR10209:SF196	KOG0143	1.14.11.9		GO:0055114,GO:0016491	AT4G10490.1		2-oxoglutarate (2OG) and Fe(II)-dependent oxygenase superfamily protein	black	0.0738177	0.698264	0.128227	0.499499	-0.210075	0.265182	0.355195	0.0540852	-0.117498	0.536335	0.574128	0.000908111	0.0607711	0.74972	-0.092946	0.625186	0.121613	0.522053	0.556479	0.0014056	0.0704907	0.711272
Potri.011G156200	PF14226,PF03171	PTHR10209,PTHR10209:SF138	KOG0143	1.14.11.20		GO:0055114,GO:0016491	AT1G06650.2		2-oxoglutarate (2OG) and Fe(II)-dependent oxygenase superfamily protein	black	0.0555342	0.770689	0.276672	0.138854	-0.345325	0.061621	0.182525	0.334349	0.0976046	0.607871	0.48706	0.0063396	0.194573	0.302856	-0.134133	0.479776	0.0492486	0.796067	0.382652	0.036889	-0.161651	0.393432
Potri.011G157400		PTHR33076,PTHR33076:SF15								black	0.242949	0.195795	0.270039	0.148968	-0.039414	0.836177	-0.0195489	0.918333	-0.0657291	0.730027	0.606056	0.000385884	-0.00288077	0.987946	-0.0368524	0.846695	0.257294	0.169872	0.00534658	0.97763	-0.19742	0.295698
Potri.011G160500	PF08031,PF01565	PTHR32448,PTHR32448:SF11		1.3.3.8		GO:0055114,GO:0050660,GO:0016491	AT1G30760.1		FAD-binding Berberine family protein	black	0.131306	0.489164	0.0669022	0.725392	-0.0271701	0.88667	0.0263235	0.89018	0.00137871	0.994231	-0.00506773	0.978797	0.00389618	0.983698	-0.0278819	0.883721	0.124551	0.511974	0.0103452	0.956731	-0.157474	0.405932
Potri.011G161300	PF08031,PF01565	PTHR32448,PTHR32448:SF11		1.3.3.8		GO:0055114,GO:0050660,GO:0016491	AT1G30760.1		FAD-binding Berberine family protein	black	0.262613	0.160909	0.449859	0.0126223	0.00429551	0.982027	-0.0371852	0.845327	-0.0560945	0.768438	0.983633	2.19e-22	0.0239393	0.900075	-0.00997417	0.958281	0.0288701	0.879628	0.0132368	0.944653	-0.223281	0.235605
Potri.011G165800	PF11721,PF07714	PTHR27003,PTHR27003:SF7	KOG1187	2.7.11.1	K04730	GO:0006468,GO:0004672	AT3G51550.1	FER	Malectin/receptor-like protein kinase family protein	black	0.252107	0.178947	0.370158	0.0440675	0.228978	0.223557	-0.11207	0.55545	0.0374867	0.844088	0.708944	1.16e-05	-0.0631727	0.740161	-0.09036	0.634883	0.0454623	0.811455	-0.0215347	0.910069	-0.149887	0.4292
Potri.012G002400										black	0.251115	0.180722	0.455813	0.0113607	-0.0109031	0.9544	-0.0380853	0.841629	-0.0908971	0.632864	0.954372	3.14e-16	0.125863	0.507502	-0.0228715	0.904511	0.0639659	0.737012	0.00520905	0.978205	-0.253986	0.175622
Potri.012G006800	PF00141	PTHR31235		1.11.1.7	K00430	GO:0055114,GO:0020037,GO:0006979,GO:0004601	AT1G05260.1	RCI3,RCI3A	Peroxidase superfamily protein	black	0.146822	0.438802	0.378685	0.0390582	-0.0445688	0.815096	0.308385	0.0973147	-0.0348328	0.855006	0.811728	5.23e-08	0.231652	0.218048	-0.0542368	0.77591	0.0167301	0.930078	-0.00504737	0.978882	-0.160863	0.395773
Potri.012G009300	PF00004	PTHR23074,PTHR23074:SF20	KOG0737	3.6.1.3		GO:0005524	AT5G53540.1		P-loop containing nucleoside triphosphate hydrolases superfamily protein	black	-0.046775	0.806112	0.0615338	0.746681	-0.0635257	0.738759	0.190741	0.312665	-0.131619	0.48812	0.511787	0.00384149	-0.013831	0.942172	-0.0587612	0.757748	0.00656898	0.972517	-0.0301522	0.874324	-0.364406	0.0477263
Potri.012G011900	PF03140	PTHR31549,PTHR31549:SF2					AT4G31980.1			black	0.270961	0.147531	0.328131	0.0766829	-0.0597143	0.753938	0.0844339	0.657327	-0.0412999	0.828451	0.538443	0.00214417	0.0944099	0.619723	-0.0594918	0.754827	0.252353	0.178511	-0.00109682	0.99541	-0.371353	0.0433358
Potri.012G013400	PF02362					GO:0003677	AT4G01500.1	NGA4	AP2/B3-like transcriptional factor family protein	black	0.262613	0.160909	0.449859	0.0126223	0.00429551	0.982027	-0.0371852	0.845327	-0.0560945	0.768438	0.983633	2.19e-22	0.0239393	0.900075	-0.00997417	0.958281	0.0288701	0.879628	0.0132368	0.944653	-0.223281	0.235605
Potri.012G014700	PF07734,PF00646	PTHR32133,PTHR32133:SF127				GO:0005515	AT1G12170.1		F-box family protein	black	0.262613	0.160909	0.449859	0.0126223	0.00429551	0.982027	-0.0371852	0.845327	-0.0560945	0.768438	0.983633	2.19e-22	0.0239393	0.900075	-0.00997417	0.958281	0.0288701	0.879628	0.0132368	0.944653	-0.223281	0.235605
Potri.012G019933										black	0.212122	0.260447	0.252374	0.178472	-0.000118155	0.999506	0.105045	0.580647	-0.0272874	0.886184	-0.0500035	0.793008	-0.0573288	0.763485	-0.0332859	0.861382	-0.289468	0.120772	-0.0536747	0.778174	0.102445	0.5901
Potri.012G030000										black	-0.0203408	0.915036	0.0132266	0.944695	-0.0296928	0.876224	-0.0373664	0.844582	-0.0944442	0.619596	0.363967	0.0480157	-0.00514764	0.978462	-0.0314482	0.868967	0.0218684	0.908681	-0.0253462	0.894234	-0.324926	0.0797797
Potri.012G031700	PF03106	PTHR32096,PTHR32096:SF20				GO:0043565,GO:0006355,GO:0003700	AT5G24110.1	ATWRKY30,WRKY30	WRKY DNA-binding protein 30	black	0.492681	0.00567533	0.635197	0.000162557	-0.0302437	0.873946	-0.0898524	0.636793	-0.11333	0.550986	0.856496	1.56e-09	0.171839	0.363884	-0.0491562	0.796442	0.236433	0.20843	-0.0124144	0.948087	-0.29207	0.117318
Potri.012G038300	PF00249	PTHR12802,PTHR12802:SF60	KOG0724				AT1G18330.1	EPR1,RVE7	Homeodomain-like superfamily protein	black	0.323533	0.0811561	0.634051	0.000168456	-0.157192	0.406783	-0.0558673	0.769351	0.0407226	0.830814	0.796859	1.37e-07	0.345285	0.0616525	-0.172142	0.363026	0.105012	0.580768	-0.119819	0.528257	-0.324746	0.0799565
Potri.012G047100	PF00168	PTHR23180,PTHR23180:SF290	KOG1030			GO:0005515	AT3G17980.1		Calcium-dependent lipid-binding (CaLB domain) family protein	black	0.247521	0.187252	0.354544	0.0545586	-0.201648	0.285266	-0.225916	0.22998	0.101716	0.592761	0.508992	0.00407285	0.160026	0.398267	0.168008	0.374839	0.0947972	0.618281	0.215797	0.252083	0.0217474	0.909185
Potri.012G055900	PF05678	PTHR33143,PTHR33143:SF4					AT3G18360.1		VQ motif-containing protein	black	0.264994	0.157008	0.473455	0.0082262	-0.0365977	0.847742	-0.0829909	0.662838	-0.0456705	0.810607	0.776148	4.65e-07	0.113339	0.550953	-0.0572733	0.763707	-0.0534543	0.779063	-0.0382489	0.840957	-0.271589	0.146558
Potri.012G057800										black	0.192789	0.3074	0.362129	0.04924	-0.179242	0.343264	-0.0113646	0.952471	0.296529	0.111572	0.615072	0.000298014	0.162659	0.390449	-0.210234	0.264813	0.159108	0.401015	0.322539	0.0821487	-0.2601	0.165101
Potri.012G059600		PTHR34359,PTHR34359:SF2					AT1G68795.1	CLE12	CLAVATA3/ESR-RELATED 12	black	0.262613	0.160909	0.449859	0.0126223	0.00429551	0.982027	-0.0371852	0.845327	-0.0560945	0.768438	0.983633	2.19e-22	0.0239393	0.900075	-0.00997417	0.958281	0.0288701	0.879628	0.0132368	0.944653	-0.223281	0.235605
Potri.012G060951	PF04749	PTHR15907,PTHR15907:SF49					AT1G49030.1		PLAC8 family protein	black	0.380847	0.0378633	0.611236	0.000332969	0.109422	0.56489	-0.0949151	0.617843	-0.0470058	0.805173	0.886738	6.92e-11	0.364199	0.0478629	-0.066197	0.728177	0.0144128	0.939744	-0.043015	0.821438	-0.336122	0.0693648
Potri.012G063101	PF00271	PTHR24031,PTHR24031:SF252		3.6.4.12			AT5G08110.1		nucleic acid binding;ATP-dependent helicases;ATP binding;helicases;ATP-dependent helicases	black	0.0418559	0.826176	0.201044	0.286742	-0.0668723	0.72551	-0.0606357	0.75026	-0.122119	0.520311	0.729907	4.71e-06	-0.0459225	0.809581	-0.0635064	0.738836	0.0586553	0.758172	-0.02953	0.876898	-0.119734	0.528553
Potri.012G066250										black	0.262613	0.160909	0.449859	0.0126223	0.00429551	0.982027	-0.0371852	0.845327	-0.0560945	0.768438	0.983633	2.19e-22	0.0239393	0.900075	-0.00997417	0.958281	0.0288701	0.879628	0.0132368	0.944653	-0.223281	0.235605
Potri.012G087000	PF01657,PF07714	PTHR27002,PTHR27002:SF121	KOG1187	2.7.11.1		GO:0006468,GO:0004672	AT5G40380.1	CRK42	cysteine-rich RLK (RECEPTOR-like protein kinase) 42	black	-0.137041	0.470216	0.0459528	0.809457	-0.154374	0.415352	0.0765791	0.68753	0.10706	0.573369	0.434309	0.01648	-0.0372917	0.844889	-0.14815	0.434627	-0.0266868	0.888673	-0.118206	0.533865	-0.270423	0.148369
Potri.012G099500										black	0.285404	0.126315	0.343345	0.0632266	-0.000373152	0.998439	-0.0817947	0.667419	-0.00569762	0.976162	0.00186379	0.992201	0.000893179	0.996263	-0.0430589	0.821258	-0.314871	0.0901223	-0.067537	0.722887	0.0521196	0.784448
Potri.012G116050	PF05879	PTHR11649,PTHR11649:SF65					AT5G45160.1		Root hair defective 3 GTP-binding protein (RHD3)	black	0.131306	0.489164	0.0669022	0.725392	-0.0271701	0.88667	0.0263235	0.89018	0.00137871	0.994231	-0.00506773	0.978797	0.00389618	0.983698	-0.0278819	0.883721	0.124551	0.511974	0.0103452	0.956731	-0.157474	0.405932
Potri.012G120900		PTHR35584					AT2G32210.1			black	0.481587	0.00704873	0.581187	0.00075725	-0.00676047	0.971716	-0.111045	0.559096	-0.12597	0.507141	0.738035	3.25e-06	0.16299	0.389473	-0.0366886	0.847368	-0.134523	0.478489	0.432664	0.0169398	-0.143248	0.450145
Potri.012G122200	PF00931	PTHR23155,PTHR23155:SF528	KOG4658			GO:0043531	AT3G14470.1		NB-ARC domain-containing disease resistance protein	black	-0.00056978	0.997616	0.189977	0.314642	-0.143964	0.447863	0.28662	0.124636	0.297881	0.109872	0.508647	0.00410218	0.256157	0.171834	-0.175494	0.353614	0.271474	0.146736	0.00126538	0.994705	-0.161933	0.392597
Potri.012G123550	PF10584,PF00227	PTHR11599,PTHR11599:SF16	KOG0181	3.4.25.1	K02726	GO:0019773,GO:0006511,GO:0004175,GO:0051603,GO:0005839,GO:0004298	AT1G16470.2	PAB1	proteasome subunit PAB1	black	-0.0263217	0.890187	0.0129479	0.945859	-0.3616	0.0495973	0.520919	0.00316242	-0.0975414	0.608105	0.576086	0.000863838	-0.0172987	0.927708	0.0420785	0.825265	0.378399	0.0392183	0.289381	0.120888	0.219156	0.244598
Potri.012G124300	PF08263,PF00560,PF00069	PTHR27000,PTHR27000:SF46	KOG1187	2.7.11.1		GO:0005515,GO:0006468,GO:0005524,GO:0004672	AT4G08850.1		Leucine-rich repeat receptor-like protein kinase family protein	black	0.32841	0.0764176	0.562995	0.0011996	-0.0236379	0.901327	-0.0961012	0.613437	-0.0509169	0.78931	0.824688	2.1e-08	0.339237	0.0666631	-0.0535391	0.77872	0.0399288	0.834066	-0.0326284	0.864094	-0.501508	0.00475197
Potri.012G131201	PF00067	PTHR24296,PTHR24296:SF32		1.14.13.109		GO:0055114,GO:0020037,GO:0016705,GO:0005506	AT2G44890.1	CYP704A1	cytochrome P450, family 704, subfamily A, polypeptide 1	black	0.262613	0.160909	0.449859	0.0126223	0.00429551	0.982027	-0.0371852	0.845327	-0.0560945	0.768438	0.983633	2.19e-22	0.0239393	0.900075	-0.00997417	0.958281	0.0288701	0.879628	0.0132368	0.944653	-0.223281	0.235605
Potri.013G005800	PF01501	PTHR11183,PTHR11183:SF59	KOG1950	2.4.1.123	K18819	GO:0016757	AT1G56600.1	AtGolS2,GolS2	galactinol synthase 2	black	0.195994	0.299271	0.293592	0.115333	-0.0347951	0.855161	-0.0663528	0.727562	-0.0167623	0.929944	0.617126	0.000280673	0.0289534	0.879284	-0.0394045	0.836215	0.132578	0.484929	-0.0126488	0.947108	-0.109028	0.566299
Potri.013G020000	PF00888	PTHR11932,PTHR11932:SF72				GO:0031625,GO:0006511	AT4G02570.1	ATCUL1,AXR6,CUL1	cullin 1	black	0.152	0.422648	0.19228	0.308702	-0.0877331	0.644794	-0.00406083	0.983009	-0.128007	0.500239	0.426586	0.0187325	0.135021	0.476845	-0.0750697	0.693389	0.287836	0.122975	-0.0128351	0.94633	-0.220822	0.240938
Potri.013G022400										black	0.262613	0.160909	0.449859	0.0126223	0.00429551	0.982027	-0.0371852	0.845327	-0.0560945	0.768438	0.983633	2.19e-22	0.0239393	0.900075	-0.00997417	0.958281	0.0288701	0.879628	0.0132368	0.944653	-0.223281	0.235605
Potri.013G029700	PF00560,PF08263,PF13855,PF00069	PTHR27000,PTHR27000:SF32	KOG1187	2.7.11.1		GO:0005515,GO:0006468,GO:0005524,GO:0004672	AT4G08850.1		Leucine-rich repeat receptor-like protein kinase family protein	black	-0.11543	0.543581	0.0707339	0.710318	-0.141743	0.45497	0.0627729	0.74175	-0.0510241	0.788877	0.551172	0.00159547	0.121361	0.522924	-0.140762	0.45813	-0.0298358	0.875632	-0.102441	0.590114	-0.21197	0.260795
Potri.013G037000	PF00560,PF08263,PF13855,PF00069	PTHR27000,PTHR27000:SF32	KOG1187	2.7.11.1		GO:0005515,GO:0006468,GO:0005524,GO:0004672	AT4G08850.1		Leucine-rich repeat receptor-like protein kinase family protein	black	0.184896	0.327998	0.308282	0.0974329	-0.0775752	0.683672	0.0802572	0.673325	-0.158343	0.403313	0.657122	7.99e-05	0.312017	0.093236	-0.0659033	0.729338	0.256202	0.171756	-0.0261189	0.891028	-0.135419	0.475536
Potri.013G037800		PTHR33181,PTHR33181:SF7					AT5G43150.1			black	0.197861	0.294598	0.248791	0.184925	-0.0295461	0.876831	-0.0970959	0.609752	0.060408	0.751169	-0.0605358	0.750659	-0.0706234	0.710751	-0.0593497	0.755395	-0.243205	0.195308	-0.0830616	0.662568	0.114246	0.547748
Potri.013G041900	PF00187,PF00967	PTHR22595,PTHR22595:SF62				GO:0008061,GO:0050832,GO:0042742	AT3G04720.1	HEL,PR-4,PR4	pathogenesis-related 4	black	0.117277	0.537108	0.206308	0.274042	-0.157331	0.406364	0.0461889	0.808496	-0.0551447	0.772256	0.410301	0.0243208	-0.101768	0.592571	-0.0441357	0.816863	0.157826	0.404869	0.0317389	0.867766	-0.139074	0.463593
Potri.013G048200	PF01657	PTHR32080,PTHR32080:SF6					AT1G04520.1	PDLP2	plasmodesmata-located protein 2	black	0.19174	0.310088	0.233375	0.214547	-0.109588	0.564293	0.104267	0.58347	-0.204303	0.278836	0.452113	0.0121315	0.116968	0.538188	-0.0723844	0.703857	0.416328	0.0221121	-0.0219403	0.908382	-0.00377902	0.984188
Potri.013G049950		PTHR24322,PTHR24322:SF566					AT1G54870.1		NAD(P)-binding Rossmann-fold superfamily protein	black	0.266081	0.15525	0.382253	0.0371024	-0.0711997	0.708493	-0.0425846	0.823196	-0.121445	0.522634	0.673225	4.57e-05	0.342767	0.0637017	-0.0710515	0.709073	0.199881	0.289598	-0.0272438	0.886364	-0.21101	0.263012
Potri.013G058600		PTHR11122,PTHR11122:SF18					AT1G64770.1	NDF2,NDH45	NDH-dependent cyclic electron flow 1	black	0.131306	0.489164	0.0669022	0.725392	-0.0271701	0.88667	0.0263235	0.89018	0.00137871	0.994231	-0.00506773	0.978797	0.00389618	0.983698	-0.0278819	0.883721	0.124551	0.511974	0.0103452	0.956731	-0.157474	0.405932
Potri.013G064501	PF03195	PTHR31529,PTHR31529:SF4					AT3G03760.1	LBD20	LOB domain-containing protein 20	black	-0.0228892	0.904437	0.104658	0.582048	-0.0455166	0.811233	-0.000737851	0.996912	-0.127224	0.502886	0.637218	0.000152599	-0.012875	0.946163	-0.0328648	0.863119	0.0957944	0.614575	-0.00294427	0.98768	-0.0827635	0.663708
Potri.013G074000		PTHR33599,PTHR33599:SF1					AT1G68765.1	IDA	Putative membrane lipoprotein	black	0.315692	0.089241	0.527549	0.00273667	-0.0136951	0.942739	-0.00823193	0.965564	0.0041702	0.982551	0.908513	4e-12	-0.00108346	0.995466	-0.0335902	0.860127	-0.0382048	0.841138	-0.0108232	0.954734	-0.174905	0.355257
Potri.013G092200										black	0.111302	0.55818	0.164672	0.384531	-0.0514051	0.787336	0.201118	0.286559	-0.0177851	0.92568	0.434818	0.0163397	0.00739234	0.969074	-0.0529011	0.781294	0.0975959	0.607904	0.000696105	0.997087	-0.293014	0.116085
Potri.013G093800							AT1G71350.1		eukaryotic translation initiation factor SUI1 family protein	black	0.257537	0.169456	0.445433	0.0136342	-0.00311496	0.986966	-0.0463029	0.808032	-0.0431384	0.820934	0.968756	1.71e-18	0.0314339	0.869026	-0.0183732	0.92323	0.0357366	0.851285	0.00810094	0.966111	-0.227541	0.226557
Potri.013G094000	PF00954,PF01453,PF00069	PTHR27002,PTHR27002:SF136	KOG1187	2.7.11.1		GO:0048544,GO:0006468,GO:0005524,GO:0004672	AT2G19130.1		S-locus lectin protein kinase family protein	black	-0.203188	0.281524	-0.0475372	0.803013	-0.193551	0.305454	0.0160355	0.932975	0.223425	0.235296	0.550016	0.00163966	-0.0952775	0.616495	-0.17941	0.342803	-0.0837902	0.659783	0.339453	0.0664789	-0.180623	0.339496
Potri.013G096300	PF00069	PTHR27002,PTHR27002:SF136	KOG1187	2.7.11.1	K04733	GO:0006468,GO:0005524,GO:0004672	AT1G34300.1		lectin protein kinase family protein	black	0.262613	0.160909	0.449859	0.0126223	0.00429551	0.982027	-0.0371852	0.845327	-0.0560945	0.768438	0.983633	2.19e-22	0.0239393	0.900075	-0.00997417	0.958281	0.0288701	0.879628	0.0132368	0.944653	-0.223281	0.235605
Potri.013G103900	PF01073	PTHR10366,PTHR10366:SF352				GO:0055114,GO:0016616,GO:0006694,GO:0003854	AT1G75280.1		NmrA-like negative transcriptional regulator family protein	black	0.131306	0.489164	0.0669022	0.725392	-0.0271701	0.88667	0.0263235	0.89018	0.00137871	0.994231	-0.00506773	0.978797	0.00389618	0.983698	-0.0278819	0.883721	0.124551	0.511974	0.0103452	0.956731	-0.157474	0.405932
Potri.013G108800	PF00011	PTHR11527,PTHR11527:SF158			K13993		AT1G07400.1		HSP20-like chaperones superfamily protein	black	0.200154	0.288924	0.351102	0.0571163	-0.034707	0.855524	0.0903248	0.635015	-0.0850794	0.654868	0.814055	4.46e-08	0.0226651	0.905369	-0.0299845	0.875018	0.15499	0.413469	0.0168098	0.929746	-0.224083	0.233883
Potri.013G111600		PTHR33088,PTHR33088:SF5								black	0.0768132	0.686622	0.152927	0.419789	-0.0711633	0.708635	0.350111	0.0578698	-0.0941752	0.620598	0.470249	0.00873388	0.0133818	0.944047	-0.0439236	0.817728	0.248783	0.184941	0.0231561	0.903328	-0.162905	0.389724
Potri.013G137200	PF00043,PF02798	PTHR11260,PTHR11260:SF317	KOG0406	2.5.1.18	K00799	GO:0005515	AT1G17180.1	ATGSTU25,GSTU25	glutathione S-transferase TAU 25	black	0.362198	0.0491941	0.583497	0.000712901	0.00500831	0.979045	-0.0535324	0.778747	-0.068059	0.72083	0.96413	1.15e-17	0.224285	0.233452	-0.0182451	0.923764	0.0484078	0.799478	0.00590551	0.975292	-0.321687	0.0830063
Potri.013G140600	PF00238	PTHR11761				GO:0006412,GO:0005840,GO:0003735	ATCG00780.1		ribosomal protein L14	black	0.150821	0.426297	0.281893	0.131253	-0.0417675	0.826538	-0.0539163	0.7772	-0.0263056	0.890254	0.695531	1.98e-05	0.0224397	0.906306	-0.0480568	0.800903	0.0836986	0.660133	-0.0150633	0.93703	-0.0832698	0.661771
Potri.013G142000							AT3G20362.1			black	-0.0156946	0.934396	0.237423	0.206475	-0.138703	0.464797	0.0362472	0.849184	0.12203	0.520617	0.566921	0.00108864	0.171323	0.365349	-0.123983	0.513915	0.0505491	0.790799	-0.0854496	0.653459	-0.0490839	0.796735
Potri.013G142232	PF04560,PF00562	PTHR20856,PTHR20856:SF20		2.7.7.6	K03043	GO:0006351,GO:0003899,GO:0003677,GO:0032549	ATCG00190.1		RNA polymerase subunit beta	black	-0.070359	0.711788	0.00551256	0.976936	-0.275577	0.140489	0.130936	0.490402	-0.070229	0.712299	0.429744	0.0177825	-0.0738541	0.698122	-0.215731	0.252232	0.457764	0.0109711	-0.0405272	0.831614	-0.00511022	0.978619
Potri.013G142800	PF02874,PF00306,PF00006	PTHR15184,PTHR15184:SF42	KOG1353	3.6.3.14		GO:0046034,GO:0015992,GO:0033178,GO:0016820,GO:0015991,GO:0005524	ATCG00120.1		ATP synthase subunit alpha	black	0.168818	0.372505	0.218707	0.24559	0.0375638	0.843771	-0.0347205	0.855468	-0.120431	0.526137	0.605149	0.000395885	-0.176033	0.352112	0.194426	0.30323	-0.137994	0.467105	0.0868106	0.648289	0.00791064	0.966907
Potri.013G151900										black	-0.0613472	0.747424	0.155044	0.413305	-0.278452	0.136227	0.278035	0.136839	0.249836	0.183027	0.546992	0.00176036	0.0201305	0.915912	-0.250341	0.182115	0.223645	0.234824	-0.181396	0.337398	-0.0855101	0.653229
Potri.013G152300		PTHR34558,PTHR34558:SF2					AT3G09280.1			black	0.239454	0.202504	0.363161	0.0485497	-0.197136	0.296408	-0.0406463	0.831127	-0.0591445	0.756215	0.626071	0.000215092	0.165125	0.383205	-0.174373	0.356744	0.406462	0.02582	0.0291721	0.878379	-0.19632	0.298451
Potri.014G003832	PF00931	PTHR23155,PTHR23155:SF563	KOG4658			GO:0043531	AT3G14470.1		NB-ARC domain-containing disease resistance protein	black	0.137978	0.467157	0.270786	0.147804	-0.0523887	0.783362	-0.10135	0.5941	-0.0746454	0.69504	0.640552	0.000137348	-0.0413475	0.828256	-0.0653923	0.73136	-0.122836	0.517846	-0.0577604	0.761755	-0.143462	0.449464
Potri.014G010400		PTHR34776,PTHR34776:SF1					AT1G16770.1			black	0.0115552	0.951675	0.168778	0.372621	-0.0332445	0.861552	0.655615	8.4e-05	-0.10731	0.57247	0.728559	5e-06	0.0201192	0.915959	-0.0203889	0.914836	0.0867718	0.648436	0.0338568	0.859027	-0.161377	0.394245
Potri.014G014600		PTHR33526,PTHR33526:SF2					AT1G58420.1		Uncharacterised conserved protein UCP031279	black	0.262613	0.160909	0.449859	0.0126223	0.00429551	0.982027	-0.0371852	0.845327	-0.0560945	0.768438	0.983633	2.19e-22	0.0239393	0.900075	-0.00997417	0.958281	0.0288701	0.879628	0.0132368	0.944653	-0.223281	0.235605
Potri.014G020300	PF00806	PTHR12537,PTHR12537:SF63	KOG2049			GO:0003723	AT5G56510.1	APUM12,PUM12	pumilio 12	black	0.300501	0.106632	0.470141	0.00875154	-0.0176409	0.926281	-0.0793571	0.676791	-0.134439	0.478767	0.889586	4.93e-11	0.0715869	0.706977	0.157144	0.406929	0.00575259	0.975932	-0.0363057	0.848943	-0.324809	0.0798947
Potri.014G020432	PF00067	PTHR24298,PTHR24298:SF87				GO:0055114,GO:0020037,GO:0016705,GO:0005506	AT4G37370.1	CYP81D8	cytochrome P450, family 81, subfamily D, polypeptide 8	black	0.205706	0.275477	0.315471	0.0894774	-0.149282	0.431085	-0.0420545	0.825364	0.0479969	0.801146	0.411108	0.024015	0.0892952	0.638893	-0.139068	0.463613	0.296184	0.112009	-0.0515626	0.786699	0.024133	0.89927
Potri.014G020500	PF00067	PTHR24298,PTHR24298:SF87		1.14.13.89		GO:0055114,GO:0020037,GO:0016705,GO:0005506	AT4G37370.1	CYP81D8	cytochrome P450, family 81, subfamily D, polypeptide 8	black	0.195519	0.300466	0.160721	0.396196	-0.159757	0.399071	0.129961	0.493666	-0.177557	0.347893	0.449638	0.0126712	0.0998834	0.599476	-0.124919	0.510716	0.481026	0.00712507	0.322832	0.0818551	-0.369656	0.0443777
Potri.014G025600	PF02458	PTHR31896		2.3.1.133		GO:0016747	AT5G42830.1		HXXXD-type acyl-transferase family protein	black	0.246653	0.188854	0.43881	0.0152741	-0.114152	0.54808	-0.0409645	0.829823	0.0219445	0.908365	0.707763	1.22e-05	0.0813925	0.668962	-0.0670669	0.724742	0.103485	0.58631	-0.0766767	0.687151	-0.237164	0.206984
Potri.014G027400	PF01764	PTHR21493,PTHR21493:SF104	KOG4569	3.1.1.3		GO:0006629	AT5G42930.1		alpha/beta-Hydrolases superfamily protein	black	0.28696	0.124171	0.38242	0.0370132	-0.0155554	0.934977	-0.00961018	0.959802	-0.0409712	0.829796	0.73164	4.35e-06	0.0205826	0.91403	-0.0267118	0.88857	0.107601	0.571421	0.017038	0.928794	-0.275638	0.140397
Potri.014G027600	PF01764	PTHR21493,PTHR21493:SF104	KOG4569	3.1.1.3		GO:0006629	AT5G42930.1		alpha/beta-Hydrolases superfamily protein	black	0.262613	0.160909	0.449859	0.0126223	0.00429551	0.982027	-0.0371852	0.845327	-0.0560945	0.768438	0.983633	2.19e-22	0.0239393	0.900075	-0.00997417	0.958281	0.0288701	0.879628	0.0132368	0.944653	-0.223281	0.235605
Potri.014G030950										black	0.197043	0.296639	0.38683	0.0347103	-0.00783878	0.967207	0.189557	0.315735	-0.0767764	0.686765	0.964768	8.96e-18	0.0242702	0.8987	-0.0140844	0.941114	0.0499507	0.793222	0.0209409	0.912539	-0.217674	0.247881
Potri.014G033400	PF01734	PTHR32176	KOG0513			GO:0006629	AT2G26560.1	PLA IIA,PLA2A,PLP2	phospholipase A 2A	black	0.076801	0.68667	0.0185684	0.922417	-0.0372981	0.844863	0.222751	0.236748	-0.0175722	0.926568	-0.0051645	0.978392	0.00452765	0.981056	-0.0312507	0.869783	0.141708	0.455083	0.0171322	0.928402	-0.154169	0.415978
Potri.014G038000	PF00067	PTHR24298,PTHR24298:SF102	KOG0156			GO:0055114,GO:0020037,GO:0016705,GO:0005506	AT4G31940.1	CYP82C4	cytochrome P450, family 82, subfamily C, polypeptide 4	black	0.131306	0.489164	0.0669022	0.725392	-0.0271701	0.88667	0.0263235	0.89018	0.00137871	0.994231	-0.00506773	0.978797	0.00389618	0.983698	-0.0278819	0.883721	0.124551	0.511974	0.0103452	0.956731	-0.157474	0.405932
Potri.014G050532	PF13962	PTHR24177					AT1G34050.1		Ankyrin repeat family protein	black	0.262613	0.160909	0.449859	0.0126223	0.00429551	0.982027	-0.0371852	0.845327	-0.0560945	0.768438	0.983633	2.19e-22	0.0239393	0.900075	-0.00997417	0.958281	0.0288701	0.879628	0.0132368	0.944653	-0.223281	0.235605
Potri.014G059600	PF15054	PTHR33528,PTHR33528:SF3					AT4G25225.1			black	0.262613	0.160909	0.449859	0.0126223	0.00429551	0.982027	-0.0371852	0.845327	-0.0560945	0.768438	0.983633	2.19e-22	0.0239393	0.900075	-0.00997417	0.958281	0.0288701	0.879628	0.0132368	0.944653	-0.223281	0.235605
Potri.014G061300		PTHR34115,PTHR34115:SF1								black	0.262613	0.160909	0.298432	0.109185	0.00948261	0.960336	-0.0739273	0.697836	-0.0102487	0.957134	-0.0503776	0.791493	-0.0585563	0.758568	-0.0302099	0.874085	-0.309737	0.0957807	-0.0605759	0.750499	0.102431	0.590151
Potri.014G063500	PF01582,PF00931	PTHR11017,PTHR11017:SF174	KOG4658			GO:0007165,GO:0005515,GO:0043531	AT5G17680.1		disease resistance protein (TIR-NBS-LRR class), putative	black	0.0929206	0.625281	0.243485	0.194779	-0.0374316	0.844314	-0.0285053	0.881139	-0.136316	0.472589	0.822756	2.41e-08	3.85e-07	0.999998	-0.0359293	0.850491	0.094343	0.619973	-0.00708416	0.970363	-0.264639	0.157586
Potri.014G071200		PTHR33601,PTHR33601:SF1					AT3G60890.2	ZPR2	protein binding	black	0.26082	0.163891	0.491391	0.0058223	-0.166261	0.379896	-0.158556	0.402671	0.313945	0.0911237	0.637574	0.000150898	0.403803	0.0269018	-0.148702	0.432899	0.107057	0.57338	0.269004	0.150593	-0.319161	0.0855921
Potri.014G075900	PF02365	PTHR31989,PTHR31989:SF21				GO:0006355,GO:0003677	AT1G33060.2	ANAC014,NAC014	NAC 014	black	0.395232	0.0306432	0.561389	0.00124776	-0.15667	0.408364	0.0763457	0.688435	-0.00863538	0.963877	0.706317	1.29e-05	0.126907	0.503958	-0.172905	0.36087	0.284972	0.126915	-0.0114648	0.952053	-0.328964	0.0758937
Potri.014G078401										black	0.131306	0.489164	0.0669022	0.725392	-0.0271701	0.88667	0.0263235	0.89018	0.00137871	0.994231	-0.00506773	0.978797	0.00389618	0.983698	-0.0278819	0.883721	0.124551	0.511974	0.0103452	0.956731	-0.157474	0.405932
Potri.014G082500	PF00201	PTHR11926,PTHR11926:SF190				GO:0016758,GO:0008152	AT4G34131.1	UGT73B3	UDP-glucosyl transferase 73B3	black	-0.102007	0.591699	0.0636366	0.738319	-0.0337273	0.859561	-0.0614214	0.747128	0.00821522	0.965634	0.429482	0.0178597	-0.0459067	0.809645	-0.0455245	0.811202	-0.166558	0.379034	-0.051256	0.787939	-0.396356	0.0301297
Potri.014G091100		PTHR10108,PTHR10108:SF882					AT4G01240.1		S-adenosyl-L-methionine-dependent methyltransferases superfamily protein	black	0.259952	0.16535	0.428491	0.0181546	-0.00395934	0.983433	-0.0403792	0.83222	-0.0652385	0.731969	0.969485	1.23e-18	0.0173432	0.927522	-0.0143277	0.940099	0.0805771	0.672094	0.0102623	0.957077	-0.209773	0.265884
Potri.014G101100	PF04564	PTHR22849,PTHR22849:SF38		6.3.2.19		GO:0016567,GO:0004842	AT2G35930.1	PUB23	plant U-box 23	black	0.292966	0.116146	0.464204	0.00976365	-0.00950474	0.960243	-0.0594263	0.755089	-0.057501	0.762794	0.908299	4.13e-12	0.0447437	0.814383	-0.0253751	0.894114	0.0884906	0.64193	0.000894321	0.996258	-0.323165	0.0815225
Potri.014G103200										black	0.255321	0.173285	0.305279	0.10091	-0.158526	0.402763	0.0175858	0.926511	-0.119642	0.528871	0.704246	1.4e-05	0.0859414	0.651589	-0.108326	0.568817	0.243427	0.194889	0.131781	0.487581	-0.282469	0.130433
Potri.014G113200	PF00005,PF00664	PTHR24221,PTHR24221:SF205		3.6.3.44	K05658	GO:0016887,GO:0005524,GO:0055085,GO:0042626,GO:0016021,GO:0006810	AT3G62150.1	PGP21	P-glycoprotein 21	black	0.137572	0.468482	0.353609	0.0552441	-0.13849	0.465488	-0.117342	0.536879	0.342306	0.0640829	0.544791	0.00185296	0.0164698	0.931163	0.377312	0.0398321	-0.094419	0.619689	-0.179518	0.342508	-0.33026	0.0746779
Potri.014G117000	PF00249	PTHR10641,PTHR10641:SF494	KOG0048		K09422		AT2G47190.1	ATMYB2,MYB2	myb domain protein 2	black	0.32379	0.0809002	0.535834	0.00227486	-0.137402	0.469035	-0.142425	0.45278	0.448006	0.0130379	0.660609	7.1e-05	0.0831479	0.662237	-0.069807	0.713955	0.0243012	0.898572	0.288931	0.121494	-0.103791	0.585197
Potri.014G118300		PTHR33124,PTHR33124:SF13					AT2G47270.1		sequence-specific DNA binding transcription factors;transcription regulators	black	0.262613	0.160909	0.449859	0.0126223	0.00429551	0.982027	-0.0371852	0.845327	-0.0560945	0.768438	0.983633	2.19e-22	0.0239393	0.900075	-0.00997417	0.958281	0.0288701	0.879628	0.0132368	0.944653	-0.223281	0.235605
Potri.014G124000										black	0.136222	0.472899	0.226394	0.22897	-0.29389	0.114947	0.159231	0.400647	-0.151999	0.422651	0.486705	0.00638365	0.088463	0.642034	-0.214112	0.255896	0.414468	0.0227755	0.372149	0.042854	-0.0622307	0.743906
Potri.014G132500	PF02705	PTHR30540,PTHR30540:SF25			K03549	GO:0071805,GO:0016020,GO:0015079	AT4G13420.1	ATHAK5,HAK5	high affinity K+ transporter 5	black	0.122374	0.519435	0.186114	0.324765	-0.128786	0.497614	0.0686183	0.718628	-0.110218	0.562043	0.424834	0.0192773	0.122331	0.519584	-0.108577	0.567917	0.278427	0.136264	-0.0420642	0.825324	-0.0242066	0.898964
Potri.014G133700	PF00462	PTHR10168,PTHR10168:SF81	KOG1752	1.8.1.9	K03676	GO:0045454,GO:0015035,GO:0009055	AT3G62930.1		Thioredoxin superfamily protein	black	0.00124782	0.994779	0.276297	0.139413	-0.0603891	0.751244	-0.0760128	0.689726	0.319861	0.0848694	0.552971	0.00152873	-0.0190496	0.920412	-0.070956	0.709447	-0.14182	0.454722	-0.0574052	0.763179	-0.0680132	0.721011
Potri.014G138900	PF08137	PTHR33102,PTHR33102:SF11					AT3G63088.1	DVL14,RTFL14	ROTUNDIFOLIA like 14	black	0.285807	0.125757	0.433748	0.0166356	-0.125083	0.510158	-0.139973	0.460679	0.00130404	0.994543	0.488854	0.00612079	0.126925	0.503899	-0.119638	0.528884	0.172549	0.361877	-0.0789632	0.67831	0.218543	0.245953
Potri.014G139800	PF01535	PTHR24015					AT5G44230.1		Pentatricopeptide repeat (PPR) superfamily protein	black	0.384426	0.0359508	0.377165	0.0399157	-0.00990248	0.958581	-0.0955195	0.615596	-0.0845664	0.656822	0.296238	0.111941	0.0593401	0.755433	-0.0262922	0.89031	0.204403	0.278597	-0.025114	0.895197	-0.0187613	0.921613
Potri.014G152900	PF04116,PF12076	PTHR11863,PTHR11863:SF41			K15404	GO:0055114,GO:0016491,GO:0006633,GO:0005506	AT1G02205.2	CER1	Fatty acid hydroxylase superfamily	black	0.0672145	0.72416	0.103642	0.585738	0.0305921	0.872505	0.0112949	0.952763	-0.152301	0.421719	0.526275	0.00281443	-0.09582	0.61448	-0.105916	0.577496	-0.0146285	0.938844	0.0160556	0.93289	0.0310523	0.870603
Potri.014G155100	PF03106	PTHR31429,PTHR31429:SF10				GO:0043565,GO:0006355,GO:0003700	AT1G62300.1	ATWRKY6,WRKY6	WRKY family transcription factor	black	0.373033	0.0423239	0.431091	0.0173894	0.169229	0.371325	0.0313207	0.869494	-0.116231	0.540769	0.643316	0.000125748	0.187456	0.321226	-0.169626	0.370188	0.380851	0.0378613	0.0915996	0.630227	-0.556764	0.00139599
Potri.014G161900	PF04526	PTHR23130,PTHR23130:SF80					AT4G17280.1		Auxin-responsive family protein	black	-0.170399	0.367981	-0.0297459	0.876004	-0.201895	0.284664	0.00648393	0.972873	0.0569165	0.765138	0.406673	0.0257358	-0.0736467	0.69893	-0.167773	0.375517	0.26573	0.155817	-0.0261381	0.890949	-0.140087	0.460311
Potri.014G163500										black	0.131306	0.489164	0.0669022	0.725392	-0.0271701	0.88667	0.0263235	0.89018	0.00137871	0.994231	-0.00506773	0.978797	0.00389618	0.983698	-0.0278819	0.883721	0.124551	0.511974	0.0103452	0.956731	-0.157474	0.405932
Potri.014G172050	PF00249	PTHR31499					AT2G06020.1		Homeodomain-like superfamily protein	black	0.0827516	0.663754	0.102148	0.591182	-0.0890983	0.639636	0.097358	0.608783	-0.109666	0.564017	0.628585	0.0001993	-0.0329517	0.86276	-0.0614672	0.746946	0.328596	0.0762413	-0.017799	0.925622	-0.0963375	0.612561
Potri.014G176100	PF09139	PTHR13619,PTHR13619:SF0			K17807		AT3G47630.2			black	0.140533	0.458868	0.169302	0.371118	-0.0635469	0.738675	-0.0239928	0.899852	-0.110027	0.562727	0.347247	0.0600921	-0.00940848	0.960645	-0.0377109	0.843167	0.240749	0.199999	0.00782529	0.967264	0.027174	0.886654
Potri.014G178700		PTHR11669,PTHR11669:SF13	KOG2035		K10756		AT5G27740.1	EMB161,EMB251,EMB2775,RFC3	ATPase family associated with various cellular activities (AAA)	black	0.0723902	0.703835	0.159887	0.398682	-0.0353891	0.852715	-0.0302715	0.87383	-0.0803056	0.673139	0.634277	0.000167282	-0.00809988	0.966116	-0.0278188	0.883982	0.0493052	0.795837	-0.0172167	0.928049	-0.256075	0.171975
Potri.014G180501	PF00067	PTHR24282,PTHR24282:SF45				GO:0055114,GO:0020037,GO:0016705,GO:0005506	AT1G75130.1	CYP721A1	cytochrome P450, family 721, subfamily A, polypeptide 1	black	0.11693	0.53832	0.156442	0.409055	-0.180311	0.340344	0.130308	0.492501	-0.139739	0.461435	0.459695	0.0105965	0.0426633	0.822875	-0.155847	0.410861	0.168985	0.372025	0.365231	0.0471875	-0.173258	0.359877
Potri.014G182166	PF00332	PTHR32227,PTHR32227:SF16		3.2.1.39		GO:0005975,GO:0004553	AT2G16230.1		O-Glycosyl hydrolases family 17 protein	black	0.148389	0.433879	0.184967	0.32781	-0.0829934	0.662828	0.150063	0.428651	-0.0807844	0.671298	0.436162	0.0159743	-0.02234	0.90672	-0.0818537	0.667193	0.219227	0.24444	-0.0261766	0.890789	-0.270353	0.148477
Potri.014G192100		PTHR34538,PTHR34538:SF2					AT5G44005.1			black	0.1782	0.346121	0.215442	0.252884	-0.141454	0.455899	0.146764	0.438986	-0.170967	0.366362	0.404848	0.0264723	0.206851	0.272754	-0.119212	0.530365	0.279211	0.135118	-0.0876287	0.645189	-0.0310415	0.870648
Potri.014G193766	PF00107	PTHR11695,PTHR11695:SF401		1.1.1.284		GO:0055114,GO:0016491,GO:0008270	AT5G43940.2	ADH2,ATGSNOR1,GSNOR,HOT5,PAR2	GroES-like zinc-binding dehydrogenase family protein	black	0.569737	0.00101468	0.553286	0.00151733	-0.0309513	0.87102	-0.090434	0.634605	-0.370387	0.0439267	0.563034	0.00119844	0.0733117	0.700237	0.467933	0.00911699	0.127972	0.500358	-0.0787276	0.679219	0.150151	0.428379
Potri.015G002800	PF14226,PF03171	PTHR10209,PTHR10209:SF111	KOG0143	1.14.11.9		GO:0055114,GO:0016491	AT5G24530.1	DMR6	2-oxoglutarate (2OG) and Fe(II)-dependent oxygenase superfamily protein	black	0.0366683	0.847452	0.171314	0.365375	-0.326455	0.0782911	0.280909	0.132661	0.0489792	0.79716	0.643849	0.000123613	0.0197925	0.917319	-0.0207246	0.913439	0.218496	0.246056	0.342271	0.0641116	0.0473194	0.803899
Potri.015G011400										black	-0.171963	0.363534	0.0175062	0.926843	-0.109091	0.566073	0.120466	0.526017	0.247859	0.186631	0.414038	0.0229308	-0.0747395	0.694674	-0.0945352	0.619257	0.125036	0.510318	-0.0571634	0.764148	-0.0953379	0.616271
Potri.015G012100	PF12776	PTHR31704,PTHR31704:SF9					AT5G05800.1			black	-0.129241	0.496082	0.0370425	0.845913	-0.100259	0.598097	0.00123583	0.994829	-0.00903838	0.962192	0.455215	0.0114824	-0.0504391	0.791244	-0.101396	0.593931	-0.0292893	0.877894	-0.0695461	0.71498	-0.323827	0.0808635
Potri.015G013300	PF02469	PTHR32077,PTHR32077:SF10					AT5G03170.1	ATFLA11,FLA11	FASCICLIN-like arabinogalactan-protein 11	black	0.262613	0.160909	0.449859	0.0126223	0.00429551	0.982027	-0.0371852	0.845327	-0.0560945	0.768438	0.983633	2.19e-22	0.0239393	0.900075	-0.00997417	0.958281	0.0288701	0.879628	0.0132368	0.944653	-0.223281	0.235605
Potri.015G016500		PTHR24056,PTHR24056:SF181					AT5G53450.1	ORG1	OBP3-responsive gene 1	black	0.215246	0.253327	0.371634	0.0431656	-0.163276	0.388629	0.132389	0.485558	0.060822	0.749517	0.482229	0.00696223	0.0393039	0.836628	-0.110555	0.560843	-0.0264475	0.889665	0.203362	0.281103	0.208353	0.269208
Potri.015G023200	PF00847	PTHR31194,PTHR31194:SF16				GO:0006355,GO:0003700	AT4G27950.1	CRF4	cytokinin response factor 4	black	-0.204433	0.278524	-0.100716	0.596422	-0.0490658	0.796808	0.315511	0.0894349	-0.23737	0.206579	0.52368	0.00297865	0.105936	0.577423	-0.153418	0.418282	0.125081	0.510165	0.258785	0.167325	-0.308195	0.0975316
Potri.015G024100	PF00704	PTHR11177,PTHR11177:SF161		3.2.1.14	K01183	GO:0005975,GO:0004553	AT5G24090.1	ATCHIA,CHIA	chitinase A	black	0.346276	0.060861	0.415069	0.0225594	-0.168831	0.37247	-0.00116676	0.995118	-0.253713	0.176103	0.658241	7.69e-05	0.0842672	0.657963	-0.0900972	0.635872	0.169553	0.370396	0.518311	0.0033449	-0.110742	0.560175
Potri.015G024500	PF08263,PF00560,PF13855	PTHR27004,PTHR27004:SF25	KOG0472	2.7.11.1		GO:0005515	AT2G34930.1		disease resistance family protein / LRR family protein	black	0.401306	0.0279511	0.611132	0.000333967	-0.100998	0.595388	-0.142457	0.452678	0.0763203	0.688533	0.843161	4.98e-09	0.263432	0.15956	-0.0358014	0.851018	0.172935	0.360787	0.0311962	0.870008	-0.411104	0.0240165
Potri.015G026300	PF00954,PF01453,PF00069	PTHR27002,PTHR27002:SF50	KOG1187	2.7.11.1		GO:0048544,GO:0006468,GO:0005524,GO:0004672	AT5G24080.1		Protein kinase superfamily protein	black	0.369876	0.0442416	0.465554	0.00952522	-0.15011	0.428506	-0.11597	0.541683	-0.065526	0.730831	0.716913	8.31e-06	0.314241	0.0908024	-0.136298	0.47265	0.376296	0.0404129	0.234269	0.212747	-0.249569	0.183511
Potri.015G031000	PF04564	PTHR22849,PTHR22849:SF9		6.3.2.19		GO:0016567,GO:0004842	AT5G37490.1		ARM repeat superfamily protein	black	0.0771079	0.685481	0.296362	0.111783	-0.0848536	0.655728	-0.0974286	0.608522	0.453976	0.0117382	0.638385	0.000147096	-0.0529136	0.781243	-0.084208	0.658189	0.0931499	0.624424	-0.0603333	0.751467	-0.00397754	0.983357
Potri.015G034800		PTHR34780,PTHR34780:SF2					AT1G67920.1			black	0.262613	0.160909	0.449859	0.0126223	0.00429551	0.982027	-0.0371852	0.845327	-0.0560945	0.768438	0.983633	2.19e-22	0.0239393	0.900075	-0.00997417	0.958281	0.0288701	0.879628	0.0132368	0.944653	-0.223281	0.235605
Potri.015G047400	PF00307,PF00225	PTHR24115,PTHR24115:SF474	KOG0239	3.6.4.5	K10406	GO:0005515,GO:0008017,GO:0007018,GO:0005524,GO:0003777,GO:0005871	AT1G63640.1		P-loop nucleoside triphosphate hydrolases superfamily protein with CH (Calponin Homology) domain	black	0.111242	0.558393	0.102675	0.58926	-0.1412	0.456718	0.00521163	0.978195	-0.244969	0.191987	0.40846	0.0250306	-0.0112322	0.953025	-0.1038	0.585165	0.375788	0.0407057	0.180111	0.340888	-0.151203	0.425113
Potri.015G062433										black	0.0112803	0.952824	0.210237	0.264805	-0.0530551	0.780672	-0.0569297	0.765085	0.0121984	0.948989	0.743263	2.54e-06	-2.43e-05	0.999898	-0.0625587	0.742601	-0.00307361	0.987139	-0.0314159	0.869101	-0.298889	0.108617
Potri.015G072300										black	0.287001	0.124115	0.32118	0.0835204	-0.00321785	0.986536	-0.0732718	0.700392	-0.0036785	0.984608	-0.0538754	0.777365	-0.0541357	0.776317	-0.0381597	0.841323	-0.249672	0.183324	-0.0564142	0.767154	0.0971164	0.609676
Potri.015G072950										black	-0.143968	0.44785	0.0284858	0.88122	-0.165754	0.381371	0.37623	0.040451	-0.101703	0.592807	0.480526	0.00719375	0.135816	0.474232	-0.0893588	0.638653	-0.00393729	0.983526	-0.0350791	0.853991	-0.0746726	0.694934
Potri.015G085100	PF16974	PTHR34806,PTHR34806:SF1					AT5G50200.1	ATNRT3.1,NRT3.1,WR3	nitrate transmembrane transporters	black	0.240231	0.200998	0.277845	0.137119	-0.00199247	0.991663	0.00322129	0.986521	-0.0240193	0.899742	-0.0549429	0.773067	-0.0600847	0.752459	-0.0361667	0.849515	-0.286833	0.124345	-0.057813	0.761544	0.133712	0.48117
Potri.015G086900	PF00067	PTHR24296,PTHR24296:SF1	KOG0157			GO:0055114,GO:0020037,GO:0016705,GO:0005506	AT2G23180.1	CYP96A1	cytochrome P450, family 96, subfamily A, polypeptide 1	black	0.391064	0.0326095	0.452142	0.0121254	-0.0542212	0.775972	-0.12691	0.503951	-0.0836414	0.660352	0.490724	0.00589944	-0.0892806	0.638948	-0.0708824	0.709736	-0.018129	0.924247	-0.0811078	0.670055	0.162614	0.390582
Potri.015G087200	PF08614,PF00400	PTHR19878	KOG0288		K17890	GO:0005515	AT5G50230.1		Transducin/WD40 repeat-like superfamily protein	black	-0.131195	0.489536	0.147745	0.4359	-0.328491	0.0763413	0.0741917	0.696806	0.245851	0.190342	0.421202	0.0204484	0.0126368	0.947158	-0.293467	0.115495	0.121858	0.52121	-0.12322	0.516528	-0.12161	0.522065
Potri.015G102400		PTHR31384,PTHR31384:SF35					AT5G62000.3	ARF1-BP,ARF2,HSS,ORE14	auxin response factor 2	black	0.131306	0.489164	0.0669022	0.725392	-0.0271701	0.88667	0.0263235	0.89018	0.00137871	0.994231	-0.00506773	0.978797	0.00389618	0.983698	-0.0278819	0.883721	0.124551	0.511974	0.0103452	0.956731	-0.157474	0.405932
Potri.015G104400	PF00153	PTHR24089,PTHR24089:SF283			K15102		AT5G14040.1	PHT3;1	phosphate transporter 3;1	black	0.262356	0.161335	0.413945	0.0229649	-0.126707	0.504637	0.0211784	0.911551	-0.111636	0.556993	0.61333	0.000313466	0.466104	0.00942952	-0.143503	0.449334	0.00435575	0.981775	0.526875	0.00277755	-0.113348	0.550922
Potri.015G107100	PF02485	PTHR19297,PTHR19297:SF93				GO:0016020,GO:0008375	AT3G03690.1	UNE7	Core-2/I-branching beta-1,6-N-acetylglucosaminyltransferase family protein	black	0.0302111	0.87408	0.157356	0.406288	-0.0459849	0.809327	-0.0771594	0.685281	-0.050913	0.789326	0.478332	0.00750157	-0.0610888	0.748453	-0.0572707	0.763718	-0.176545	0.350694	-0.0694924	0.715191	-0.33443	0.0708667
Potri.015G107700										black	0.179515	0.342516	0.0988272	0.603361	-0.104944	0.581013	0.0668008	0.725792	-0.150977	0.425813	0.385358	0.0354655	-0.050042	0.792852	-0.0692554	0.716122	0.455543	0.0114155	-0.0248683	0.896217	0.0739037	0.697928
Potri.015G112101	PF04578	PTHR31325,PTHR31325:SF0					AT4G19080.1		Protein of unknown function (DUF594)	black	0.262613	0.160909	0.449859	0.0126223	0.00429551	0.982027	-0.0371852	0.845327	-0.0560945	0.768438	0.983633	2.19e-22	0.0239393	0.900075	-0.00997417	0.958281	0.0288701	0.879628	0.0132368	0.944653	-0.223281	0.235605
Potri.015G114800	PF04578,PF13968	PTHR31325,PTHR31325:SF0					AT5G45540.1		Protein of unknown function (DUF594)	black	0.210158	0.26499	0.367292	0.0458614	-0.116405	0.54016	0.0612971	0.747623	-0.0934386	0.623345	0.584706	0.000690614	0.299802	0.10749	-0.114579	0.546575	0.170211	0.368516	0.0718416	0.70598	-0.371778	0.0430783
Potri.015G115300	PF13968	PTHR31325,PTHR31325:SF0					AT5G45470.1		Protein of unknown function (DUF594)	black	0.0643771	0.735381	0.229676	0.222111	-0.189444	0.316028	0.0484768	0.799198	-0.0256983	0.892773	0.492393	0.00570778	0.310777	0.0946139	-0.17139	0.365159	0.135052	0.476744	-0.0671685	0.724341	-0.23799	0.205361
Potri.015G115701	PF02536	PTHR13068,PTHR13068:SF7				GO:0006355,GO:0005739,GO:0003690	AT4G19650.1		Mitochondrial transcription termination factor family protein	black	0.159732	0.399147	0.411882	0.0237246	-0.0268274	0.88809	-0.0675311	0.722911	0.115955	0.541735	0.926503	2.09e-13	-0.00437029	0.981714	-0.0482504	0.800117	-0.0421797	0.824852	-0.0270272	0.887262	-0.329538	0.0753533
Potri.015G116700	PF03016	PTHR11062,PTHR11062:SF81	KOG1021	2.4.2.41			AT5G61840.1	GUT1	Exostosin family protein	black	0.262613	0.160909	0.449859	0.0126223	0.00429551	0.982027	-0.0371852	0.845327	-0.0560945	0.768438	0.983633	2.19e-22	0.0239393	0.900075	-0.00997417	0.958281	0.0288701	0.879628	0.0132368	0.944653	-0.223281	0.235605
Potri.015G116750										black	0.150114	0.428493	0.258778	0.167337	-0.0843557	0.657625	0.226083	0.229627	-0.135842	0.474145	0.630937	0.000185466	-0.017562	0.92661	-0.0724238	0.703703	0.175728	0.352962	-0.0306124	0.872421	-0.0899576	0.636397
Potri.015G122950										black	0.185704	0.325851	0.246045	0.18998	-0.0429863	0.821555	-0.0701274	0.712697	-0.0510583	0.788738	0.581569	0.000749757	-0.00337198	0.985891	-0.0433804	0.819945	0.201874	0.284715	-0.0140763	0.941148	-0.173753	0.358485
Potri.015G124000	PF09735	PTHR12093,PTHR12093:SF10					AT2G35110.1	GRL,NAP1,NAPP	transcription activators	black	0.197505	0.295485	0.357647	0.0523303	-0.00856869	0.964156	-0.0441405	0.816843	-0.0818888	0.667058	0.916659	1.14e-12	0.0166806	0.930284	-0.0204503	0.914581	0.0313998	0.869167	0.000180993	0.999243	-0.305457	0.1007
Potri.015G125700	PF00612	PTHR31250				GO:0005515	AT4G33050.2	EDA39	calmodulin-binding family protein	black	0.312927	0.0922342	0.358085	0.0520221	0.00572015	0.976068	-0.0964607	0.612104	-0.0208215	0.913036	-0.0603316	0.751474	0.0257581	0.892525	0.0561305	0.768293	-0.341426	0.0648146	-0.0820312	0.666512	0.0643448	0.735509
Potri.015G125950	PF00612	PTHR31250				GO:0005515	AT4G33050.1	EDA39	calmodulin-binding family protein	black	-0.0849954	0.655188	0.138643	0.46499	-0.193793	0.304837	0.39736	0.029677	-0.0756499	0.691135	0.589801	0.000603265	0.152146	0.422196	-0.155302	0.412519	0.288969	0.121442	0.0564689	0.766934	-0.385296	0.0354976
Potri.015G133100	PF13906,PF13520	PTHR11785,PTHR11785:SF230	KOG1286		K03294	GO:0016020,GO:0015171,GO:0003333	AT4G21120.1	AAT1,CAT1	amino acid transporter 1	black	0.166247	0.379937	0.288409	0.122199	-0.171368	0.36522	-0.046932	0.805473	-0.0725058	0.703383	0.565888	0.00111693	0.112922	0.55243	-0.129001	0.49689	0.41258	0.0234655	-0.0584704	0.758912	0.159586	0.399583
Potri.015G140700										black	0.300567	0.106552	0.304515	0.101808	-0.00653045	0.972678	-0.0895257	0.638024	-0.0889757	0.640098	0.346736	0.060496	-0.0285767	0.880843	-0.020192	0.915656	0.117565	0.536099	-0.0224327	0.906335	0.017681	0.926114
Potri.015G142450										black	0.131306	0.489164	0.0669022	0.725392	-0.0271701	0.88667	0.0263235	0.89018	0.00137871	0.994231	-0.00506773	0.978797	0.00389618	0.983698	-0.0278819	0.883721	0.124551	0.511974	0.0103452	0.956731	-0.157474	0.405932
Potri.015G143100		PTHR10566,PTHR10566:SF85					AT1G79600.1		Protein kinase superfamily protein	black	0.0717746	0.706242	0.213894	0.256393	-0.0748225	0.694351	0.10486	0.581316	-0.148523	0.433458	0.574408	0.000901653	0.204147	0.279211	-0.0764635	0.687978	0.0488703	0.797601	-0.0481219	0.800638	-0.461483	0.0102593
Potri.015G144000										black	0.262613	0.160909	0.449859	0.0126223	0.00429551	0.982027	-0.0371852	0.845327	-0.0560945	0.768438	0.983633	2.19e-22	0.0239393	0.900075	-0.00997417	0.958281	0.0288701	0.879628	0.0132368	0.944653	-0.223281	0.235605
Potri.015G145000		PTHR35459					AT1G01730.1			black	0.0844589	0.657232	0.101668	0.592938	-0.145104	0.444237	0.0255907	0.893219	-0.198179	0.293807	0.497376	0.00516675	-0.0213723	0.910745	-0.11136	0.557974	0.379849	0.0384115	-0.0561378	0.768264	0.237434	0.206453
Potri.016G010700										black	0.282673	0.130143	0.34407	0.0626349	-0.0142325	0.940497	-0.0854436	0.653482	-0.0567553	0.765785	0.0431654	0.820824	-0.0655464	0.73075	-0.0489479	0.797286	-0.237038	0.207233	-0.0682382	0.720124	0.0285848	0.88081
Potri.016G015600		PTHR34663,PTHR34663:SF2		3.6.1.3			AT3G54540.1	ATGCN4,GCN4	general control non-repressible 4	black	0.354939	0.0542709	0.544103	0.00188277	-0.0196164	0.918052	-0.0718482	0.705954	-0.0697105	0.714334	0.909694	3.36e-12	0.25078	0.181324	-0.0401873	0.833007	0.10642	0.575676	-0.00884443	0.963003	-0.378803	0.0389923
Potri.016G016500	PF00201	PTHR11926,PTHR11926:SF267				GO:0016758,GO:0008152	AT3G21790.1		UDP-Glycosyltransferase superfamily protein	black	-0.0228892	0.904437	0.104658	0.582048	-0.0455166	0.811233	-0.000737851	0.996912	-0.127224	0.502886	0.637218	0.000152599	-0.012875	0.946163	-0.0328648	0.863119	0.0957944	0.614575	-0.00294427	0.98768	-0.0827635	0.663708
Potri.016G017400	PF00201	PTHR11926,PTHR11926:SF267		2.4.1.115		GO:0016758,GO:0008152	AT3G21790.1		UDP-Glycosyltransferase superfamily protein	black	0.0592293	0.755876	0.188632	0.318145	-0.149711	0.429749	-0.0657417	0.729977	-0.0929219	0.625276	0.545223	0.00183443	0.0275895	0.884932	-0.137553	0.468544	-0.103314	0.586933	0.330472	0.0744797	-0.0620144	0.744767
Potri.016G021500	PF00201	PTHR11926,PTHR11926:SF280	KOG1192	2.4.1.85		GO:0016758,GO:0008152	AT1G22380.1	AtUGT85A3,UGT85A3	UDP-glucosyl transferase 85A3	black	0.499714	0.00492846	0.67926	3.67e-05	0.00168765	0.992938	-0.0164986	0.931043	-0.00616181	0.97422	0.758874	1.17e-06	0.380865	0.0378535	-0.290892	0.118873	0.335554	0.069866	-0.0307506	0.87185	-0.26787	0.152388
Potri.016G021600	PF00201	PTHR11926,PTHR11926:SF235		2.4.1.324		GO:0016758,GO:0008152	AT1G22400.1	ATUGT85A1,UGT85A1	UDP-Glycosyltransferase superfamily protein	black	-0.18082	0.338961	-0.155906	0.410682	-0.111151	0.558719	0.442494	0.0143429	-0.122432	0.519234	0.312752	0.0924262	-0.0419367	0.825845	0.111026	0.559162	0.22099	0.240572	-0.0379465	0.842199	-0.0696023	0.714759
Potri.016G022000	PF00201	PTHR11926,PTHR11926:SF280	KOG1192	2.4.1.85		GO:0016758,GO:0008152	AT1G22380.1	AtUGT85A3,UGT85A3	UDP-glucosyl transferase 85A3	black	0.242027	0.19755	0.389242	0.0335007	-0.200087	0.289091	0.213526	0.257229	0.0067542	0.971743	0.638155	0.000148167	-0.049004	0.797059	-0.143225	0.45022	0.320782	0.0839261	0.0411723	0.828973	-0.153985	0.416543
Potri.016G022400	PF00201	PTHR11926,PTHR11926:SF280	KOG1192	2.4.1.85		GO:0016758,GO:0008152	AT1G22380.1	AtUGT85A3,UGT85A3	UDP-glucosyl transferase 85A3	black	0.501646	0.00473862	0.649014	0.000104549	0.204818	0.2776	-0.11112	0.558827	-0.0983577	0.605092	0.793689	1.67e-07	0.397218	0.0297409	-0.173371	0.359559	0.228971	0.223572	-0.142986	0.450984	-0.352047	0.0564047
Potri.016G026050	PF03514	PTHR31636,PTHR31636:SF50			K14494		AT2G01570.1	RGA,RGA1	GRAS family transcription factor family protein	black	0.262613	0.160909	0.449859	0.0126223	0.00429551	0.982027	-0.0371852	0.845327	-0.0560945	0.768438	0.983633	2.19e-22	0.0239393	0.900075	-0.00997417	0.958281	0.0288701	0.879628	0.0132368	0.944653	-0.223281	0.235605
Potri.016G029900	PF13855,PF00069	PTHR27000,PTHR27000:SF31	KOG1187	2.7.11.1		GO:0005515,GO:0006468,GO:0005524,GO:0004672	AT3G47570.1		Leucine-rich repeat protein kinase family protein	black	0.163096	0.389161	0.303151	0.103428	-0.0215564	0.909979	-0.0363549	0.84874	-0.0777861	0.682857	0.851407	2.47e-09	0.00513175	0.978529	-0.0227991	0.904812	0.045316	0.812051	-0.00559951	0.976572	-0.267514	0.152955
Potri.016G031300	PF00069	PTHR27007,PTHR27007:SF24	KOG1187	2.7.11.1		GO:0006468,GO:0005524,GO:0004672	AT5G65600.1		Concanavalin A-like lectin protein kinase family protein	black	0.249363	0.183885	0.303227	0.103338	0.0064465	0.97303	-0.0781563	0.681425	0.0704331	0.711498	-0.0544557	0.775028	-0.062519	0.742759	-0.0362805	0.849046	-0.326036	0.0786973	-0.0669793	0.725087	0.102339	0.590485
Potri.016G031600	PF03015,PF07993	PTHR11011,PTHR11011:SF25	KOG1221	1.2.1.50,1.2.1.42	K13356	GO:0080019	AT3G11980.1	FAR2,MS2	Jojoba acyl CoA reductase-related male sterility protein	black	-0.307466	0.0983682	-0.292371	0.116923	-0.251334	0.180329	-0.000229133	0.999041	0.205262	0.276537	-0.431999	0.0171288	-0.0898212	0.636911	-0.0749363	0.693908	-0.352653	0.0559522	0.160097	0.398056	0.200984	0.286888
Potri.016G039700	PF03140	PTHR31549,PTHR31549:SF27					AT3G50120.1		Plant protein of unknown function (DUF247)	black	0.14791	0.435381	0.236495	0.208306	-0.0463473	0.807852	-0.0395879	0.835464	-0.0530925	0.780522	0.395927	0.0303249	0.00950922	0.960224	-0.0355523	0.852043	0.198928	0.291951	0.00317574	0.986712	-0.261625	0.162548
Potri.016G039800	PF03140	PTHR31549,PTHR31549:SF27					AT3G50180.1		Plant protein of unknown function (DUF247)	black	0.0587731	0.757701	0.283944	0.128352	-0.0279204	0.883561	-0.0349822	0.85439	0.169852	0.369541	0.814001	4.48e-08	-0.0160613	0.932867	-0.0416121	0.827173	0.0129931	0.94567	-0.0139484	0.941682	-0.270333	0.148509
Potri.016G047300	PF03107,PF07649	PTHR32410,PTHR32410:SF152				GO:0055114,GO:0047134	AT5G22355.1		Cysteine/Histidine-rich C1 domain family protein	black	0.244557	0.192759	0.390413	0.0329256	-0.112843	0.55271	0.0207416	0.913369	-0.0335807	0.860166	0.503508	0.00456159	-0.0105929	0.955696	-0.101607	0.59316	0.227217	0.227236	-0.0350643	0.854052	-0.116272	0.540625
Potri.016G053200	PF00847	PTHR31241,PTHR31241:SF3				GO:0006355,GO:0003700	AT3G57600.1		Integrase-type DNA-binding superfamily protein	black	0.218927	0.245102	0.343394	0.0631863	-0.0283104	0.881946	-0.0511165	0.788503	-0.13106	0.489988	0.760996	1.05e-06	0.00731824	0.969384	-0.033575	0.860189	0.114746	0.545986	-0.00918512	0.961579	-0.335858	0.0695971
Potri.016G058700	PF04434,PF10551,PF03101	PTHR31669,PTHR31669:SF63				GO:0008270,GO:0006355	AT4G38180.1	FRS5	FAR1-related sequence 5	black	-0.0908094	0.633193	0.0561748	0.768115	-0.195727	0.299942	0.0317889	0.86756	0.0620517	0.744618	0.450336	0.0125171	0.0595294	0.754677	-0.186543	0.323633	0.110885	0.559667	-0.149615	0.430047	-0.285371	0.126361
Potri.016G069400	PF04564	PTHR22849,PTHR22849:SF38		6.3.2.19		GO:0016567,GO:0004842	AT3G52450.1	PUB22	plant U-box 22	black	0.141461	0.455877	0.196379	0.298303	-0.151873	0.42304	-0.115445	0.543528	-0.153993	0.416518	0.504768	0.00444505	0.291494	0.118076	-0.140236	0.459828	0.107781	0.570774	0.446244	0.0134438	-0.39865	0.0291034
Potri.016G077500	PF08244,PF00251	PTHR31953,PTHR31953:SF1		3.2.1.26	K01193		AT3G52600.1	AtcwINV2,CWINV2	cell wall invertase 2	black	0.131306	0.489164	0.0669022	0.725392	-0.0271701	0.88667	0.0263235	0.89018	0.00137871	0.994231	-0.00506773	0.978797	0.00389618	0.983698	-0.0278819	0.883721	0.124551	0.511974	0.0103452	0.956731	-0.157474	0.405932
Potri.016G079100	PF00280	PTHR33091,PTHR33091:SF1				GO:0009611,GO:0004867	AT2G38870.1		Serine protease inhibitor, potato inhibitor I-type family protein	black	0.175009	0.354967	0.272205	0.145608	-0.0593399	0.755434	0.114025	0.548529	-0.0986628	0.603967	0.817443	3.52e-08	-0.0147792	0.938215	-0.0511599	0.788327	0.247213	0.187819	0.00511508	0.978598	-0.14934	0.430905
Potri.016G079700	PF14009	PTHR33148,PTHR33148:SF2					AT3G10120.1			black	0.118129	0.534132	0.311466	0.0938457	-0.0524619	0.783066	0.0782012	0.681252	-0.151609	0.423856	0.724986	5.86e-06	0.376596	0.0402406	-0.0495386	0.794892	0.122707	0.518289	-0.00933381	0.960958	-0.226585	0.228567
Potri.016G093900	PF05678	PTHR33624,PTHR33624:SF3					AT3G56710.1	SIB1	sigma factor binding protein 1	black	0.262613	0.160909	0.449859	0.0126223	0.00429551	0.982027	-0.0371852	0.845327	-0.0560945	0.768438	0.983633	2.19e-22	0.0239393	0.900075	-0.00997417	0.958281	0.0288701	0.879628	0.0132368	0.944653	-0.223281	0.235605
Potri.016G108600	PF00646,PF08387	PTHR32212,PTHR32212:SF115				GO:0005515	AT5G56420.2		F-box/RNI-like/FBD-like domains-containing protein	black	0.0155806	0.934872	0.21302	0.258387	-0.137389	0.469077	-0.0214502	0.910421	-0.0448102	0.814112	0.454335	0.0116635	0.432873	0.0168808	-0.138259	0.466242	0.0179734	0.924896	-0.0983786	0.605015	-0.239843	0.201749
Potri.016G126100	PF00847	PTHR31241,PTHR31241:SF2				GO:0006355,GO:0003700	AT2G38340.1		Integrase-type DNA-binding superfamily protein	black	0.0382078	0.841126	0.193334	0.306007	-0.0689206	0.717439	0.12131	0.523099	-0.0738124	0.698284	0.71052	1.09e-05	-0.0324461	0.864847	-0.0681348	0.720532	0.0492132	0.79621	-0.0386498	0.839312	-0.506213	0.0043146
Potri.016G131100	PF04525	PTHR31087,PTHR31087:SF11					AT5G01750.2		Protein of unknown function (DUF567)	black	0.262613	0.160909	0.449859	0.0126223	0.00429551	0.982027	-0.0371852	0.845327	-0.0560945	0.768438	0.983633	2.19e-22	0.0239393	0.900075	-0.00997417	0.958281	0.0288701	0.879628	0.0132368	0.944653	-0.223281	0.235605
Potri.016G131400	PF04525	PTHR31087,PTHR31087:SF11					AT5G01750.2		Protein of unknown function (DUF567)	black	0.131306	0.489164	0.0669022	0.725392	-0.0271701	0.88667	0.0263235	0.89018	0.00137871	0.994231	-0.00506773	0.978797	0.00389618	0.983698	-0.0278819	0.883721	0.124551	0.511974	0.0103452	0.956731	-0.157474	0.405932
Potri.016G140500	PF02535	PTHR11040,PTHR11040:SF70	KOG2474			GO:0055085,GO:0046873,GO:0030001,GO:0016020	AT3G08650.2		ZIP metal ion transporter family	black	0.1824	0.334684	0.334286	0.0709959	-0.373491	0.0420518	0.046784	0.806075	0.171219	0.365644	0.574385	0.00090219	0.1508	0.426361	-0.346515	0.060671	0.266089	0.155237	0.491529	0.00580639	-0.182246	0.335099
Potri.017G000601	PF00067	PTHR24282,PTHR24282:SF20				GO:0055114,GO:0020037,GO:0016705,GO:0005506	AT2G26710.1	BAS1,CYP72B1,CYP734A1	Cytochrome P450 superfamily protein	black	0.0772	0.685124	0.279633	0.134504	-0.0487943	0.797909	-0.0590203	0.756712	-0.0691204	0.716653	0.74344	2.51e-06	0.241584	0.198395	-0.0570225	0.764713	-0.110973	0.55935	-0.037999	0.841983	-0.182227	0.335151
Potri.017G002800	PF14111	PTHR33233,PTHR33233:SF1					AT2G01050.1		zinc ion binding;nucleic acid binding	black	0.262613	0.160909	0.449859	0.0126223	0.00429551	0.982027	-0.0371852	0.845327	-0.0560945	0.768438	0.983633	2.19e-22	0.0239393	0.900075	-0.00997417	0.958281	0.0288701	0.879628	0.0132368	0.944653	-0.223281	0.235605
Potri.017G003400	PF00069	PTHR27000,PTHR27000:SF10	KOG1187	2.7.11.1,2.7.10.1		GO:0006468,GO:0005524,GO:0004672	AT5G48380.1	BIR1	BAK1-interacting receptor-like kinase 1	black	0.262613	0.160909	0.449859	0.0126223	0.00429551	0.982027	-0.0371852	0.845327	-0.0560945	0.768438	0.983633	2.19e-22	0.0239393	0.900075	-0.00997417	0.958281	0.0288701	0.879628	0.0132368	0.944653	-0.223281	0.235605
Potri.017G005001	PF07714	PTHR27000,PTHR27000:SF113	KOG1187	2.7.11.1		GO:0006468,GO:0004672	AT5G48380.1	BIR1	BAK1-interacting receptor-like kinase 1	black	0.477125	0.00767576	0.725564	5.71e-06	-0.0461177	0.808786	-0.118004	0.534569	0.0568629	0.765353	0.748226	2e-06	0.216033	0.251553	-0.0919888	0.628768	-0.117762	0.535413	-0.00838124	0.964939	-0.232082	0.21717
Potri.017G006200	PF12708	PTHR31375,PTHR31375:SF2		3.2.1.15	K01184		AT3G59850.1		Pectin lyase-like superfamily protein	black	0.34598	0.0610964	0.41381	0.0230138	-0.030676	0.872158	-0.109191	0.565717	0.120434	0.526126	0.435928	0.0160374	0.0697682	0.714107	-0.0567246	0.765908	0.13383	0.480778	-0.0437537	0.818422	-0.0977445	0.607355
Potri.017G008800	PF13947,PF00069	PTHR27009,PTHR27009:SF19		3.1.4.46		GO:0030247,GO:0006468,GO:0005524,GO:0004672	AT1G67000.1		Protein kinase superfamily protein	black	0.0913969	0.630988	0.150212	0.428188	-0.0576961	0.762013	-0.0705111	0.711192	-0.0445891	0.815014	0.494293	0.00549614	-0.0458051	0.810059	-0.0477959	0.801962	0.102167	0.591112	-0.0444948	0.815398	0.0276374	0.884734
Potri.017G011600	PF02458	PTHR31623,PTHR31623:SF3		2.3.1.160		GO:0016747	AT3G26040.1		HXXXD-type acyl-transferase family protein	black	0.23306	0.215184	0.267758	0.152566	-0.0454799	0.811383	-0.0167042	0.930186	-0.0774057	0.684328	0.558802	0.00132887	-0.0221946	0.907325	-0.0397593	0.834761	0.147728	0.435953	-0.00966113	0.959589	-0.0951932	0.616808
Potri.017G014900	PF00931	PTHR23155,PTHR23155:SF580	KOG4658			GO:0043531	AT3G14470.1		NB-ARC domain-containing disease resistance protein	black	-0.0403582	0.832307	0.117643	0.535828	-0.114481	0.546923	-0.0822978	0.665491	-0.109286	0.565376	0.531838	0.00248841	0.0734767	0.699593	-0.107572	0.571527	0.0269814	0.887452	-0.0707368	0.710306	-0.194713	0.302504
Potri.017G015101		PTHR23155,PTHR23155:SF580					AT3G14460.1		LRR and NB-ARC domains-containing disease resistance protein	black	0.337678	0.0680051	0.569979	0.00100855	0.00794371	0.966769	-0.0564174	0.767141	-0.0516896	0.786186	0.944669	4.39e-15	0.34597	0.0611046	-0.0185669	0.922423	0.00390842	0.983646	0.00180033	0.992467	-0.310942	0.0944295
Potri.017G023550										black	0.131306	0.489164	0.0669022	0.725392	-0.0271701	0.88667	0.0263235	0.89018	0.00137871	0.994231	-0.00506773	0.978797	0.00389618	0.983698	-0.0278819	0.883721	0.124551	0.511974	0.0103452	0.956731	-0.157474	0.405932
Potri.017G024900										black	0.0128385	0.946316	0.112294	0.554657	-0.174498	0.356396	0.44972	0.012653	-0.252301	0.178603	0.487465	0.00628958	0.0304852	0.872947	-0.0750174	0.693593	0.36855	0.0450672	-0.01608	0.932789	-0.174151	0.357367
Potri.017G030400		PTHR32487,PTHR32487:SF5		1.3.1.99			AT4G24220.1	AWI31,VEP1	NAD(P)-binding Rossmann-fold superfamily protein	black	0.285996	0.125496	0.378834	0.0389749	-0.168368	0.373801	0.0931944	0.624257	-0.202941	0.282122	0.611197	0.000333343	0.229429	0.222622	-0.13431	0.479192	0.284077	0.128165	0.193578	0.305384	0.132251	0.486015
Potri.017G033932	PF13855	PTHR23155,PTHR23155:SF497				GO:0005515	AT4G10780.1		LRR and NB-ARC domains-containing disease resistance protein	black	0.196974	0.296812	0.373985	0.0417594	-0.0277779	0.884151	0.0668422	0.725629	-0.0708431	0.70989	0.950469	9.67e-16	-0.000199316	0.999166	-0.0290358	0.878942	0.0925446	0.626687	0.00131307	0.994506	-0.174797	0.355557
Potri.017G035400	PF13947,PF00069	PTHR27009,PTHR27009:SF19	KOG1187	3.1.4.46		GO:0030247,GO:0006468,GO:0005524,GO:0004672	AT5G38260.1		Protein kinase superfamily protein	black	0.368763	0.0449334	0.401375	0.0279216	-0.0279317	0.883514	-0.0945462	0.619216	-0.0997949	0.599801	0.45951	0.0106318	-0.0580157	0.760732	-0.038722	0.839015	0.044662	0.814716	-0.0465267	0.807122	0.0627825	0.741712
Potri.017G045400	PF00153	PTHR24089,PTHR24089:SF392	KOG0759		K15104		AT4G24570.1	DIC2	dicarboxylate carrier 2	black	0.142927	0.451172	0.197368	0.295828	-0.0498979	0.793436	-0.0585708	0.75851	-0.0128363	0.946325	0.434558	0.0164112	0.0291533	0.878456	-0.0473453	0.803793	0.214621	0.254741	-0.0113909	0.952362	-0.100529	0.597107
Potri.017G047200		PTHR33088								black	0.0589458	0.75701	0.0577279	0.761885	-0.288228	0.122444	0.48478	0.00662725	-0.255267	0.17338	0.558674	0.00133299	0.0405584	0.831487	-0.211916	0.26092	0.497448	0.00515933	0.347092	0.0602148	-0.0282042	0.882385
Potri.017G048300	PF04577	PTHR20961,PTHR20961:SF33				GO:0016757	AT4G33600.1			black	-0.105358	0.579512	-0.0636445	0.738287	-0.0602127	0.751948	-0.0320123	0.866638	-0.0700198	0.713119	0.338171	0.0675786	-0.0372079	0.845233	-0.0434113	0.81982	-0.0282775	0.882082	-0.0402335	0.832817	-0.193448	0.305717
Potri.017G050400	PF00925,PF00926	PTHR21327,PTHR21327:SF9	KOG1284	3.5.4.25,4.1.99.12	K14652	GO:0009231,GO:0003935,GO:0008686	AT5G64300.1	ATGCH,ATRIBA1,GCH,RFD1	GTP cyclohydrolase II	black	0.0900609	0.636008	0.191434	0.310875	-0.083574	0.660609	-0.081728	0.667675	0.0396079	0.835381	0.384408	0.0359604	-0.0321543	0.866051	-0.0828132	0.663518	0.0863708	0.649958	-0.045377	0.811802	0.165104	0.383268
Potri.017G064100	PF00141	PTHR31517,PTHR31517:SF7		1.11.1.7	K00430	GO:0055114,GO:0020037,GO:0006979,GO:0004601	AT5G67400.1	RHS19	root hair specific 19	black	0.274799	0.141659	0.368215	0.0452775	-0.142139	0.4537	0.229705	0.22205	-0.135328	0.475834	0.451595	0.0122428	0.287177	0.123874	-0.110557	0.560835	0.511724	0.00384656	0.0113021	0.952733	-0.260033	0.165214
Potri.017G083500	PF01490	PTHR22950,PTHR22950:SF280	KOG1303		K15015		AT5G15240.1		Transmembrane amino acid transporter family protein	black	0.362504	0.0489884	0.330316	0.0746258	-0.101925	0.591998	-0.0338973	0.85886	-0.0870513	0.647377	0.588075	0.000631692	-0.0180342	0.924642	-0.0751939	0.692907	0.367964	0.0454361	0.526477	0.00280195	-0.0818948	0.667035
Potri.017G094800	PF03634	PTHR31072,PTHR31072:SF5					AT3G02150.2	PTF1,TCP13,TFPD	plastid transcription factor 1	black	0.296155	0.112046	0.284049	0.128203	-0.150165	0.428336	0.0929914	0.625016	-0.217728	0.247761	0.521145	0.00314702	0.00878677	0.963244	-0.12645	0.505511	0.338844	0.0669991	0.213819	0.256562	-0.216131	0.251333
Potri.017G095500		PTHR34023,PTHR34023:SF1								black	0.131306	0.489164	0.0669022	0.725392	-0.0271701	0.88667	0.0263235	0.89018	0.00137871	0.994231	-0.00506773	0.978797	0.00389618	0.983698	-0.0278819	0.883721	0.124551	0.511974	0.0103452	0.956731	-0.157474	0.405932
Potri.017G096200	PF12819	PTHR27003,PTHR27003:SF101		2.7.11.1			AT3G51550.1	FER	Malectin/receptor-like protein kinase family protein	black	0.29247	0.116794	0.32087	0.0838361	-0.0685643	0.71884	-0.0618439	0.745446	-0.0847947	0.655952	0.602686	0.000424174	-0.0133323	0.944254	-0.0626096	0.742399	0.260501	0.164427	-0.0253205	0.89434	-0.238625	0.204119
Potri.017G103800	PF13676,PF00931,PF01582	PTHR11017,PTHR11017:SF174	KOG4658			GO:0007165,GO:0005515,GO:0043531	AT5G17680.1		disease resistance protein (TIR-NBS-LRR class), putative	black	0.118764	0.531923	0.304715	0.101572	-0.0928193	0.625659	0.221458	0.239552	0.210591	0.263984	0.488455	0.00616884	0.0456838	0.810553	-0.091283	0.631415	0.129951	0.493699	-0.0575045	0.76278	-0.171012	0.366233
Potri.017G104800	PF03106	PTHR32096,PTHR32096:SF18				GO:0043565,GO:0006355,GO:0003700	AT2G34830.1	AtWRKY35,MEE24,WRKY35	WRKY DNA-binding protein 35	black	0.212022	0.260676	0.324549	0.0801503	-0.0528356	0.781558	-0.0642537	0.735871	-0.0808312	0.671118	0.791604	1.89e-07	0.00845133	0.964646	-0.0465573	0.806997	0.16933	0.371038	-0.0125756	0.947414	-0.134628	0.478142
Potri.017G105700	PF13676,PF00931	PTHR11017,PTHR11017:SF174				GO:0007165,GO:0005515,GO:0043531	AT5G17680.1		disease resistance protein (TIR-NBS-LRR class), putative	black	0.202916	0.282184	0.189287	0.316437	-0.188221	0.319221	0.19642	0.298202	-0.323263	0.0814243	0.531388	0.00251352	0.0455042	0.811284	-0.085006	0.655147	0.438548	0.0153425	0.405872	0.0260568	-0.0912837	0.631412
Potri.017G107700										black	0.104208	0.583684	0.14203	0.454048	-0.0708716	0.709778	-0.0378959	0.842407	-0.122012	0.52068	0.570007	0.00100783	-0.0429885	0.821546	-0.0468082	0.805977	0.180908	0.33872	-0.0289624	0.879246	0.061707	0.74599
Potri.017G118201	PF14380	PTHR33138,PTHR33138:SF3					AT5G38210.1		Protein kinase family protein	black	0.131306	0.489164	0.0669022	0.725392	-0.0271701	0.88667	0.0263235	0.89018	0.00137871	0.994231	-0.00506773	0.978797	0.00389618	0.983698	-0.0278819	0.883721	0.124551	0.511974	0.0103452	0.956731	-0.157474	0.405932
Potri.017G118300		PTHR24115,PTHR24115:SF515				GO:0007018,GO:0005871,GO:0003777	AT3G45850.2		P-loop containing nucleoside triphosphate hydrolases superfamily protein	black	0.262613	0.160909	0.449859	0.0126223	0.00429551	0.982027	-0.0371852	0.845327	-0.0560945	0.768438	0.983633	2.19e-22	0.0239393	0.900075	-0.00997417	0.958281	0.0288701	0.879628	0.0132368	0.944653	-0.223281	0.235605
Potri.017G122000	PF03492	PTHR31009,PTHR31009:SF14		2.1.1.50		GO:0008168	AT5G37970.1		S-adenosyl-L-methionine-dependent methyltransferases superfamily protein	black	0.262613	0.160909	0.449859	0.0126223	0.00429551	0.982027	-0.0371852	0.845327	-0.0560945	0.768438	0.983633	2.19e-22	0.0239393	0.900075	-0.00997417	0.958281	0.0288701	0.879628	0.0132368	0.944653	-0.223281	0.235605
Potri.017G124200	PF02704	PTHR23201,PTHR23201:SF1					AT1G74670.1		Gibberellin-regulated family protein	black	0.185478	0.326451	0.366217	0.0465494	-0.0172997	0.927703	-0.0258318	0.892219	-0.0658413	0.729584	0.88634	7.25e-11	0.00637206	0.973341	-0.025713	0.892712	-0.0055865	0.976627	0.0014556	0.993909	-0.070308	0.711988
Potri.017G125800	PF00249	PTHR10641,PTHR10641:SF526	KOG0048		K09422		AT1G66370.1	AtMYB113,MYB113	myb domain protein 113	black	0.131306	0.489164	0.0669022	0.725392	-0.0271701	0.88667	0.0263235	0.89018	0.00137871	0.994231	-0.00506773	0.978797	0.00389618	0.983698	-0.0278819	0.883721	0.124551	0.511974	0.0103452	0.956731	-0.157474	0.405932
Potri.017G132300										black	-0.0282482	0.882203	0.0245924	0.897363	-0.0995258	0.60079	0.138179	0.466502	-0.0963845	0.612387	0.470404	0.00870873	-0.0459371	0.809521	-0.073565	0.699249	0.159466	0.399943	0.336952	0.0686369	-0.0460471	0.809073
Potri.017G133950	PF01734	PTHR32176	KOG0513	3.1.1.26		GO:0006629	AT2G26560.1	PLA IIA,PLA2A,PLP2	phospholipase A 2A	black	-0.0524462	0.78313	0.0917905	0.629511	-0.0401451	0.83318	-0.0499704	0.793142	-0.0315563	0.868521	0.559612	0.001303	-0.0304303	0.873174	-0.0425574	0.823308	-0.160678	0.396324	-0.0287977	0.879928	-0.0968143	0.610794
Potri.017G140900	PF01124	PTHR10250,PTHR10250:SF16		2.5.1.18	K00799		AT1G65820.1		microsomal glutathione s-transferase, putative	black	-0.0427067	0.822698	0.278838	0.135663	-0.172956	0.360726	-0.046643	0.806649	0.250201	0.182368	0.504776	0.00444435	0.274178	0.142596	-0.183801	0.330922	-0.105953	0.577363	-0.15282	0.420118	-0.389686	0.0332814
Potri.017G143400	PF00931	PTHR23155,PTHR23155:SF518	KOG4658			GO:0043531	AT3G14470.1		NB-ARC domain-containing disease resistance protein	black	0.160815	0.395915	0.360414	0.0504054	-0.185732	0.325776	-0.14417	0.447204	0.0131802	0.944889	0.564952	0.00114313	0.408011	0.0252062	-0.26364	0.159218	0.337234	0.0683907	0.0759044	0.690147	-0.140148	0.460111
Potri.017G144033		PTHR23155,PTHR23155:SF518					AT3G14470.1		NB-ARC domain-containing disease resistance protein	black	0.262613	0.160909	0.449859	0.0126223	0.00429551	0.982027	-0.0371852	0.845327	-0.0560945	0.768438	0.983633	2.19e-22	0.0239393	0.900075	-0.00997417	0.958281	0.0288701	0.879628	0.0132368	0.944653	-0.223281	0.235605
Potri.017G144066	PF00931	PTHR23155,PTHR23155:SF518				GO:0043531	AT3G14470.1		NB-ARC domain-containing disease resistance protein	black	0.131306	0.489164	0.0669022	0.725392	-0.0271701	0.88667	0.0263235	0.89018	0.00137871	0.994231	-0.00506773	0.978797	0.00389618	0.983698	-0.0278819	0.883721	0.124551	0.511974	0.0103452	0.956731	-0.157474	0.405932
Potri.017G147300	PF00403	PTHR22814,PTHR22814:SF129	KOG1603			GO:0046872,GO:0030001	AT1G01490.2		Heavy metal transport/detoxification superfamily protein	black	0.208062	0.269895	0.44046	0.014851	-0.0865845	0.649147	0.108023	0.569904	0.167422	0.376529	0.699427	1.7e-05	0.208952	0.267804	-0.103037	0.58794	0.0463563	0.807815	-0.0539462	0.77708	-0.180813	0.338978
Potri.017G147700										black	0.0670008	0.725003	0.154986	0.413483	-0.157395	0.40617	0.30773	0.0980648	-0.155071	0.413222	0.464682	0.0096787	0.411127	0.0240079	-0.132862	0.483987	0.315456	0.0894933	0.059524	0.754698	-0.192556	0.307996
Potri.018G001550	PF13180,PF13365	PTHR22939,PTHR22939:SF103		3.4.21.107		GO:0005515	AT5G27660.1		Trypsin family protein with PDZ domain	black	0.0403809	0.832214	0.118709	0.532113	-0.298624	0.108945	0.156929	0.407578	0.00196146	0.991792	0.508763	0.00409227	-0.0471181	0.804716	-0.256222	0.171722	0.425465	0.0190795	0.14322	0.450235	-0.210003	0.265349
Potri.018G002400	PF00582,PF00069	PTHR27003,PTHR27003:SF107	KOG1187	2.7.11.1		GO:0006950,GO:0006468,GO:0005524,GO:0004672	AT2G24370.1		Protein kinase protein with adenine nucleotide alpha hydrolases-like domain	black	0.240517	0.200446	0.281431	0.131913	-0.0403335	0.832408	-0.0358429	0.850847	-0.0206205	0.913872	0.596057	0.000509386	0.00360323	0.984923	-0.0428511	0.822107	0.200572	0.287897	0.00372983	0.984394	-0.175058	0.354829
Potri.018G005500	PF07839	PTHR33349,PTHR33349:SF2				GO:0005516	AT5G10660.1		calmodulin-binding protein-related	black	0.131306	0.489164	0.0669022	0.725392	-0.0271701	0.88667	0.0263235	0.89018	0.00137871	0.994231	-0.00506773	0.978797	0.00389618	0.983698	-0.0278819	0.883721	0.124551	0.511974	0.0103452	0.956731	-0.157474	0.405932
Potri.018G010500										black	0.215001	0.25388	0.217982	0.247196	-0.0243705	0.898284	0.0122809	0.948644	-0.0179343	0.925058	0.33266	0.0724657	0.0119195	0.950154	-0.0299435	0.875187	0.128379	0.498986	0.0143819	0.939873	-0.226397	0.228963
Potri.018G011400	PF00512,PF02518,PF00072	PTHR24423,PTHR24423:SF475	KOG0519	2.7.13.3		GO:0007165,GO:0000155,GO:0000160	AT5G10720.1	AHK5,CKI2,HK5	histidine kinase 5	black	0.262613	0.160909	0.298432	0.109185	0.00948261	0.960336	-0.0739273	0.697836	-0.0102487	0.957134	-0.0503776	0.791493	-0.0585563	0.758568	-0.0302099	0.874085	-0.309737	0.0957807	-0.0605759	0.750499	0.102431	0.590151
Potri.018G012100	PF00497,PF13458,PF00060	PTHR18966,PTHR18966:SF242	KOG1052		K05387	GO:0016020,GO:0004970	AT2G29120.1	ATGLR2.7,GLR2.7	glutamate receptor 2.7	black	0.141546	0.455603	0.405205	0.0263269	-0.0144619	0.939539	-0.0567817	0.765679	0.434648	0.0163865	0.793107	1.73e-07	-0.00423771	0.982269	-0.044771	0.814272	-0.0758829	0.69023	-0.0277163	0.884406	-0.185324	0.326861
Potri.018G013000	PF00497,PF13458,PF00060	PTHR18966,PTHR18966:SF204	KOG1052		K05387	GO:0016020,GO:0004970	AT2G29120.1	ATGLR2.7,GLR2.7	glutamate receptor 2.7	black	0.289222	0.121101	0.342936	0.0635622	-0.0408658	0.830228	-0.10067	0.596588	-0.088747	0.640962	0.315777	0.0891505	-0.0718827	0.705819	-0.058057	0.760567	-0.0748378	0.694291	-0.0718511	0.705943	0.0748967	0.694062
Potri.018G028000	PF00847	PTHR31194,PTHR31194:SF13				GO:0006355,GO:0003700	AT5G25390.2	SHN2	Integrase-type DNA-binding superfamily protein	black	0.02498	0.895753	0.0853627	0.653789	-0.205776	0.275309	-0.000484828	0.997971	0.122243	0.519885	0.407992	0.0252137	-0.0506935	0.790214	-0.176448	0.350961	0.274314	0.142391	0.0348357	0.854994	-0.0613009	0.747608
Potri.018G040301	PF00854	PTHR11654,PTHR11654:SF150				GO:0016020,GO:0006810,GO:0005215	AT1G52190.1		Major facilitator superfamily protein	black	0.0313088	0.869543	0.188931	0.317365	-0.0846146	0.656638	-0.0576129	0.762346	0.0529684	0.781022	0.487607	0.00627219	-0.0254654	0.893739	-0.0725736	0.703118	0.0149493	0.937505	-0.0381969	0.841171	0.0309968	0.870833
Potri.018G041050	PF05703	PTHR31351,PTHR31351:SF7					AT4G32780.1		phosphoinositide binding	black	0.197025	0.296685	0.256763	0.170787	-0.002503	0.989527	-0.0742097	0.696736	0.0717281	0.706424	-0.0604	0.7512	-0.0715804	0.707002	-0.0422669	0.824495	-0.310385	0.0950526	-0.0693389	0.715794	0.0714607	0.707471
Potri.018G041900	PF00069	PTHR11909,PTHR11909:SF97	KOG0580,KOG2345	2.7.11.1		GO:0006468,GO:0005524,GO:0004672	AT4G28880.1	ckl3	casein kinase I-like 3	black	0.131306	0.489164	0.0669022	0.725392	-0.0271701	0.88667	0.0263235	0.89018	0.00137871	0.994231	-0.00506773	0.978797	0.00389618	0.983698	-0.0278819	0.883721	0.124551	0.511974	0.0103452	0.956731	-0.157474	0.405932
Potri.018G047300	PF00847	PTHR31985,PTHR31985:SF34				GO:0006355,GO:0003700	AT1G19210.1		Integrase-type DNA-binding superfamily protein	black	0.392451	0.0319443	0.549535	0.00165838	-0.080075	0.674026	0.00141969	0.994059	0.100195	0.598334	0.636459	0.000156273	0.25001	0.182713	-0.0882061	0.643005	0.205875	0.275072	0.101118	0.594951	-0.156702	0.408265
Potri.018G052350										black	0.262613	0.160909	0.298432	0.109185	0.00948261	0.960336	-0.0739273	0.697836	-0.0102487	0.957134	-0.0503776	0.791493	-0.0585563	0.758568	-0.0302099	0.874085	-0.309737	0.0957807	-0.0605759	0.750499	0.102431	0.590151
Potri.018G064000		PTHR22835,PTHR22835:SF247					AT1G53920.1	GLIP5	GDSL-motif lipase 5	black	0.279545	0.134633	0.386103	0.0350819	-0.405233	0.0263153	-0.0430833	0.821159	-0.102474	0.589994	0.511745	0.00384489	0.167267	0.376978	-0.0872941	0.646457	0.217534	0.248194	0.422392	0.0200584	0.194585	0.302827
Potri.018G070800	PF00069	PTHR27002,PTHR27002:SF75	KOG1187	2.7.11.1		GO:0006468,GO:0005524,GO:0004672	AT5G20050.1		Protein kinase superfamily protein	black	0.262613	0.160909	0.449859	0.0126223	0.00429551	0.982027	-0.0371852	0.845327	-0.0560945	0.768438	0.983633	2.19e-22	0.0239393	0.900075	-0.00997417	0.958281	0.0288701	0.879628	0.0132368	0.944653	-0.223281	0.235605
Potri.018G071600	PF10184,PF04832	PTHR11220,PTHR11220:SF35					AT5G20140.1		SOUL heme-binding family protein	black	0.436019	0.0160129	0.471336	0.00855895	-0.200417	0.288278	-0.0151292	0.936755	-0.24692	0.18836	0.61801	0.000273485	0.214996	0.253891	-0.0437896	0.818275	0.274721	0.141776	0.177026	0.34936	0.0619954	0.744843
Potri.018G078600	PF13962,PF12796	PTHR24177,PTHR24177:SF11					AT1G03670.1		ankyrin repeat family protein	black	0.224814	0.232322	0.304587	0.101724	-0.108266	0.569031	-0.089848	0.63681	-0.145858	0.441847	0.40653	0.0257928	0.305261	0.100931	-0.0869298	0.647837	0.0912696	0.631465	0.349987	0.0579651	0.0910931	0.632128
Potri.018G095200	PF06955,PF00722	PTHR31062,PTHR31062:SF32		2.4.1.207	K08235	GO:0048046,GO:0016762,GO:0006073,GO:0005618,GO:0005975,GO:0004553	AT4G25810.1	XTH23,XTR6	xyloglucan endotransglycosylase 6	black	0.407623	0.0253589	0.638912	0.000144668	-0.0616153	0.746356	-0.085166	0.654538	0.0734524	0.699688	0.823117	2.35e-08	0.282542	0.130329	-0.0871337	0.647064	0.127969	0.500366	-0.0571871	0.764053	-0.30549	0.100662
Potri.018G098000	PF13639	PTHR14155,PTHR14155:SF138				GO:0008270,GO:0005515	AT2G18670.1		RING/U-box superfamily protein	black	0.225467	0.230932	0.5145	0.00362781	-0.159398	0.400146	-0.0575899	0.762438	0.25453	0.174667	0.784077	2.96e-07	0.421229	0.0204396	-0.123874	0.514289	0.107678	0.571143	0.0586969	0.758005	-0.266155	0.155131
Potri.018G098900							AT5G57760.1			black	0.43714	0.0157128	0.60434	0.000404981	-0.0421199	0.825096	-0.075691	0.690975	-0.0851652	0.654541	0.736148	3.54e-06	0.261397	0.162927	-0.0486729	0.798402	0.280345	0.133474	0.00496385	0.979231	-0.267422	0.1531
Potri.018G099300										black	0.279733	0.134359	0.322054	0.0826358	-0.0783109	0.680828	-0.0159836	0.933191	-0.2166	0.250279	0.824805	2.08e-08	0.0239854	0.899883	-0.0579408	0.761032	0.21308	0.258248	0.474934	0.00800048	-0.249411	0.183798
Potri.018G109900	PF02458	PTHR31642,PTHR31642:SF57				GO:0016747	AT2G19070.1	SHT	spermidine hydroxycinnamoyl transferase	black	-0.0513457	0.787576	0.0956272	0.615196	-0.121847	0.521248	0.145005	0.444552	0.0161765	0.932386	0.480821	0.00715321	-0.0451692	0.812649	-0.0859787	0.651447	0.3147	0.0903059	-0.0306945	0.872082	-0.29114	0.118544
Potri.018G119100										black	0.262613	0.160909	0.449859	0.0126223	0.00429551	0.982027	-0.0371852	0.845327	-0.0560945	0.768438	0.983633	2.19e-22	0.0239393	0.900075	-0.00997417	0.958281	0.0288701	0.879628	0.0132368	0.944653	-0.223281	0.235605
Potri.018G124500	PF02362	PTHR31391				GO:0003677	AT3G18990.1	REM39,VRN1	AP2/B3-like transcriptional factor family protein	black	0.0596708	0.754112	0.147067	0.438029	-0.0373349	0.844711	-0.0604847	0.750862	-0.0571554	0.76418	0.553297	0.00151693	0.021451	0.910417	-0.0455834	0.810962	0.0412717	0.828566	-0.0259755	0.891623	-0.319549	0.0851905
Potri.018G135000	PF00069	PTHR27001,PTHR27001:SF222		2.7.11.1,2.7.10.2		GO:0006468,GO:0005524,GO:0004672	AT2G17220.1		Protein kinase superfamily protein	black	-0.0222804	0.906968	0.118842	0.531649	-0.0323177	0.865377	-0.00906542	0.962079	-0.0851858	0.654463	0.640244	0.000138695	-0.0219085	0.908514	-0.0292938	0.877875	0.0821909	0.665901	0.000511288	0.997861	-0.276086	0.139727
Potri.018G135400		PTHR23155,PTHR23155:SF497					AT4G27220.1		NB-ARC domain-containing disease resistance protein	black	0.0614854	0.746873	0.285726	0.125869	-0.051995	0.784952	0.367468	0.0457499	0.171104	0.365971	0.625371	0.000219683	0.1788	0.344473	-0.0656677	0.73027	0.0424989	0.823547	-0.029349	0.877646	-0.449782	0.0126394
Potri.018G137300										black	0.0766596	0.687217	0.173327	0.359683	-0.110502	0.56103	0.234978	0.211325	-0.122184	0.520089	0.483258	0.00682544	0.0912444	0.63156	-0.0825541	0.664509	0.340024	0.0659937	-0.0178641	0.925351	-0.319103	0.0856517
Potri.018G148132	PF00400,PF04192	PTHR22840				GO:0005515,GO:0032040,GO:0006364	AT4G04940.1		transducin family protein / WD-40 repeat family protein	black	0.130766	0.49097	0.157497	0.405863	-0.103857	0.584957	-0.00195353	0.991826	-0.152059	0.422464	0.403928	0.02685	-0.0383123	0.840697	-0.0773132	0.684686	0.225997	0.229808	-0.0401979	0.832963	-0.0308206	0.871561
Potri.019G000101	PF03936	PTHR31225,PTHR31225:SF16		4.2.3.15		GO:0016829,GO:0010333,GO:0000287	AT3G25820.1	ATTPS-CIN,TPS-CIN	terpene synthase-like sequence-1,8-cineole	black	0.262613	0.160909	0.449859	0.0126223	0.00429551	0.982027	-0.0371852	0.845327	-0.0560945	0.768438	0.983633	2.19e-22	0.0239393	0.900075	-0.00997417	0.958281	0.0288701	0.879628	0.0132368	0.944653	-0.223281	0.235605
Potri.019G011750	PF00954,PF01453,PF00069	PTHR27002,PTHR27002:SF142	KOG1187	2.7.11.1		GO:0048544,GO:0006468,GO:0005524,GO:0004672	AT5G60900.1	RLK1	receptor-like protein kinase 1	black	0.131347	0.489028	0.271774	0.146272	-0.0820832	0.666313	0.0356774	0.851528	0.119731	0.528564	0.397028	0.029826	0.0173525	0.927483	-0.0799219	0.674615	0.0583042	0.759577	-0.0682579	0.720047	0.0900687	0.635979
Potri.019G013300	PF05678	PTHR33624,PTHR33624:SF3					AT2G41180.1		VQ motif-containing protein	black	0.146875	0.438635	0.336127	0.0693599	-0.0664001	0.727375	0.152677	0.420559	0.103402	0.586611	0.463289	0.00992809	-0.0725679	0.70314	-0.0737383	0.698573	-0.144442	0.446341	-0.0612504	0.74781	0.142692	0.451926
Potri.019G016200	PF03492	PTHR31009,PTHR31009:SF7		2.1.1.50	K18848	GO:0008168	AT1G68040.1		S-adenosyl-L-methionine-dependent methyltransferases superfamily protein	black	0.0270712	0.88708	0.0862771	0.650314	-0.197251	0.296121	-0.0904491	0.634548	-0.0823501	0.665291	0.463968	0.00980577	-0.0955399	0.61552	-0.368982	0.0447967	0.299047	0.108421	0.175618	0.353267	0.181401	0.337383
Potri.019G023100	PF01397,PF03936	PTHR31225,PTHR31225:SF15		4.2.3.8		GO:0016829,GO:0010333,GO:0008152,GO:0000287	AT5G23960.2	ATTPS21,TPS21	terpene synthase 21	black	0.217707	0.247807	0.404892	0.0264543	-0.0098393	0.958845	-0.0305425	0.87271	-0.0637841	0.737733	0.941719	8.93e-15	0.0129025	0.946049	-0.0205716	0.914076	0.0068141	0.971492	0.00577151	0.975853	-0.127509	0.501923
Potri.019G028200	PF00737	PTHR34469			K02709	GO:0050821,GO:0042301,GO:0016020,GO:0015979,GO:0009523	ATCG00710.1		photosystem II reaction center protein H	black	0.215177	0.253483	0.335104	0.0702651	-0.0499355	0.793283	-0.0582902	0.759633	0.0672328	0.724087	0.616793	0.000283418	-0.0212821	0.91112	-0.0579604	0.760954	0.0571665	0.764135	-0.0228585	0.904565	-0.179833	0.341648
Potri.019G028600	PF00119	PTHR11410	KOG4665	3.6.3.14	K02108	GO:0015986,GO:0015078	ATCG00150.1		ATPase, F0 complex, subunit A protein	black	-0.116304	0.540512	0.0368134	0.846855	-0.25123	0.180516	0.188855	0.317563	0.0810482	0.670284	0.470078	0.00876185	0.00547896	0.977076	-0.229069	0.223368	-0.0502018	0.792205	0.337947	0.0677721	-0.0654971	0.730945
Potri.019G035000		PTHR34132,PTHR34132:SF1					AT5G18150.1		Methyltransferase-related protein	black	0.211357	0.262211	0.413372	0.0231738	-0.174158	0.357347	0.0999105	0.599377	-0.0139393	0.94172	0.687831	2.67e-05	0.340091	0.0659371	-0.181188	0.337961	0.308777	0.0968687	-0.104459	0.582773	0.0322961	0.865466
Potri.019G035900										black	0.131306	0.489164	0.0669022	0.725392	-0.0271701	0.88667	0.0263235	0.89018	0.00137871	0.994231	-0.00506773	0.978797	0.00389618	0.983698	-0.0278819	0.883721	0.124551	0.511974	0.0103452	0.956731	-0.157474	0.405932
Potri.019G049600	PF02469	PTHR36069,PTHR36069:SF1					AT5G16920.1		Fasciclin-like arabinogalactan family protein	black	0.131306	0.489164	0.0669022	0.725392	-0.0271701	0.88667	0.0263235	0.89018	0.00137871	0.994231	-0.00506773	0.978797	0.00389618	0.983698	-0.0278819	0.883721	0.124551	0.511974	0.0103452	0.956731	-0.157474	0.405932
Potri.019G059600	PF08263,PF00560,PF13855,PF00069	PTHR27000,PTHR27000:SF196	KOG1187	2.7.11.1		GO:0005515,GO:0006468,GO:0005524,GO:0004672	AT4G08850.1		Leucine-rich repeat receptor-like protein kinase family protein	black	-0.0526588	0.782272	0.0302956	0.873731	-0.0631889	0.740097	0.121176	0.523562	-0.0883769	0.642359	0.373996	0.0417527	-0.065212	0.732074	-0.0620837	0.744491	-0.0415132	0.827578	-0.0473348	0.803836	-0.0473488	0.803779
Potri.019G061900	PF07690	PTHR24064,PTHR24064:SF282		3.6.3.27	K08176	GO:0055085,GO:0016021	AT5G43360.1	ATPT4,PHT1;3,PHT3	phosphate transporter 1;3	black	0.254189	0.175266	0.262094	0.161769	-0.00389491	0.983703	-0.0772409	0.684966	-0.025383	0.894081	-0.0554223	0.771139	-0.0667934	0.725822	-0.036333	0.848831	-0.217012	0.249357	-0.063155	0.740231	0.117049	0.537903
Potri.019G068300	PF13676,PF00931	PTHR11017,PTHR11017:SF162	KOG0617			GO:0007165,GO:0005515,GO:0043531	AT5G17680.1		disease resistance protein (TIR-NBS-LRR class), putative	black	0.28696	0.124171	0.38242	0.0370132	-0.0155554	0.934977	-0.00961018	0.959802	-0.0409712	0.829796	0.73164	4.35e-06	0.0205826	0.91403	-0.0267118	0.88857	0.107601	0.571421	0.017038	0.928794	-0.275638	0.140397
Potri.019G070900	PF03007,PF06974	PTHR31650,PTHR31650:SF2		2.3.1.75,2.3.1.20		GO:0045017,GO:0004144	AT5G53390.1		O-acyltransferase (WSD1-like) family protein	black	0.361158	0.0498971	0.358066	0.0520351	-0.156114	0.410048	0.114363	0.547339	-0.242021	0.19756	0.529547	0.00261848	0.0745053	0.695585	-0.129303	0.495873	0.514702	0.0036123	0.0532328	0.779956	-0.0790917	0.677814
Potri.019G073100	PF00069	PTHR24056,PTHR24056:SF213		2.7.11.22,2.7.11.23		GO:0006468,GO:0005524,GO:0004672	AT1G71530.1		Protein kinase superfamily protein	black	0.437264	0.0156797	0.644527	0.000120948	0.0124209	0.94806	-0.0924649	0.626985	-0.0475899	0.802799	0.716234	8.55e-06	0.236406	0.208483	-0.0342281	0.857497	-0.19695	0.296874	-0.0376967	0.843225	-0.180305	0.340361
Potri.019G074200	PF13855,PF00931	PTHR23155,PTHR23155:SF506	KOG0472			GO:0005515,GO:0043531	AT3G14460.1		LRR and NB-ARC domains-containing disease resistance protein	black	0.134237	0.479434	0.273948	0.142945	-0.021691	0.909419	-0.0507047	0.790169	-0.0777083	0.683157	0.509817	0.0040033	-0.052565	0.78265	-0.0422695	0.824484	-0.111239	0.558403	-0.0348613	0.854888	-0.172823	0.361101
Potri.019G080201		PTHR11918,PTHR11918:SF45		2.8.4.5			AT1G72090.1		Methylthiotransferase	black	0.0680129	0.721012	0.240232	0.200997	-0.138558	0.465268	0.0668433	0.725625	0.187075	0.32223	0.470675	0.00866492	0.139368	0.462637	-0.13136	0.488985	0.135665	0.474726	0.131342	0.489046	-0.391588	0.0323566
Potri.019G082300										black	0.0617667	0.745753	-0.00965906	0.959598	-0.0500529	0.792808	0.252549	0.178162	-0.0159815	0.933199	-0.012158	0.949157	-0.00108389	0.995464	-0.0397161	0.834938	0.187825	0.320258	0.0139509	0.941672	-0.126247	0.506199
Potri.019G089600	PF01061	PTHR19241,PTHR19241:SF242				GO:0016020	AT1G53270.1		ABC-2 type transporter family protein	black	0.177774	0.347293	0.217345	0.248614	-0.129298	0.495892	0.171319	0.36536	0.0740556	0.697336	0.399496	0.0287326	0.0053359	0.977675	-0.101861	0.59223	0.340008	0.0660075	-0.0725352	0.703268	0.13806	0.466891
Potri.019G090300	PF02987	PTHR23241,PTHR23241:SF49					AT2G42560.1		late embryogenesis abundant domain-containing protein / LEA domain-containing protein	black	0.27437	0.142305	0.266885	0.153959	-0.0925943	0.626501	-0.0765044	0.687819	-0.11431	0.547523	0.438266	0.015416	0.12823	0.499487	-0.0713275	0.707992	0.385534	0.0353747	0.103641	0.585743	-0.0221455	0.907529
Potri.019G093700	PF00187,PF00182	PTHR22595,PTHR22595:SF61	KOG4742	3.2.1.14	K01183	GO:0008061,GO:0016998,GO:0006032,GO:0004568	AT3G54420.1	ATCHITIV,ATEP3,CHIV,EP3	homolog of carrot EP3-3 chitinase	black	0.310224	0.095233	0.47281	0.0083262	-0.0435408	0.819291	-0.0627699	0.741762	-0.106455	0.575549	0.641017	0.000135334	0.43823	0.0154253	-0.0537589	0.777835	0.165341	0.382574	-0.0250816	0.895332	-0.144112	0.447391
Potri.019G097580	PF13676,PF00931	PTHR11017,PTHR11017:SF174				GO:0007165,GO:0005515,GO:0043531	AT4G11170.1		Disease resistance protein (TIR-NBS-LRR class) family	black	0.258001	0.168661	0.421103	0.0204813	-0.00596705	0.975035	-0.0409621	0.829833	-0.0671587	0.72438	0.961169	3.42e-17	0.0156366	0.934638	-0.0153255	0.935936	0.0928746	0.625453	0.00948048	0.960345	-0.205408	0.276186
Potri.019G102500		PTHR31852,PTHR31852:SF26					AT1G65690.1		Late embryogenesis abundant (LEA) hydroxyproline-rich glycoprotein family	black	0.262613	0.160909	0.449859	0.0126223	0.00429551	0.982027	-0.0371852	0.845327	-0.0560945	0.768438	0.983633	2.19e-22	0.0239393	0.900075	-0.00997417	0.958281	0.0288701	0.879628	0.0132368	0.944653	-0.223281	0.235605
Potri.019G104300		PTHR33320,PTHR33320:SF2					AT1G52855.1			black	-0.0850888	0.654832	0.0549968	0.77285	-0.105927	0.577456	0.147812	0.435687	-0.063185	0.740112	0.557202	0.00138131	-0.0523119	0.783672	-0.0848185	0.655861	0.0135654	0.943281	-0.0421449	0.824994	0.147405	0.436967
Potri.019G108500										black	0.262613	0.160909	0.449859	0.0126223	0.00429551	0.982027	-0.0371852	0.845327	-0.0560945	0.768438	0.983633	2.19e-22	0.0239393	0.900075	-0.00997417	0.958281	0.0288701	0.879628	0.0132368	0.944653	-0.223281	0.235605
Potri.019G111100	PF13855,PF07714,PF12819	PTHR27003,PTHR27003:SF105	KOG1187	2.7.11.1,2.7.10.1		GO:0005515,GO:0006468,GO:0004672	AT4G29990.1		Leucine-rich repeat transmembrane protein kinase protein	black	0.262613	0.160909	0.449859	0.0126223	0.00429551	0.982027	-0.0371852	0.845327	-0.0560945	0.768438	0.983633	2.19e-22	0.0239393	0.900075	-0.00997417	0.958281	0.0288701	0.879628	0.0132368	0.944653	-0.223281	0.235605
Potri.019G117800	PF12609	PTHR33090,PTHR33090:SF2					AT4G10265.1		Wound-responsive family protein	black	0.159254	0.400578	0.348023	0.0594841	-0.0681131	0.720617	-0.0733866	0.699944	0.125031	0.510337	0.517445	0.00340747	-0.0601663	0.752133	-0.0739744	0.697653	-0.0761097	0.68935	-0.0561033	0.768402	0.0249056	0.896062
Potri.019G120700	PF08263,PF00560,PF00069,PF13855	PTHR27000,PTHR27000:SF196	KOG1187	2.7.11.1		GO:0005515,GO:0006468,GO:0005524,GO:0004672	AT1G35710.1		Protein kinase family protein with leucine-rich repeat domain	black	0.352592	0.0559981	0.609603	0.000348913	-0.101161	0.594791	0.053594	0.778499	0.109402	0.564962	0.829418	1.48e-08	0.341679	0.0646033	-0.121248	0.523315	0.175402	0.353869	-0.0564628	0.766959	-0.357354	0.0525381
Potri.019G121900	PF00197	PTHR33107,PTHR33107:SF5				GO:0004866	AT1G73325.1		Kunitz family trypsin and protease inhibitor protein	black	0.217205	0.248928	0.289889	0.120208	-0.0730482	0.701265	0.142333	0.453075	0.0210229	0.912198	0.690504	2.41e-05	-0.0258347	0.892207	-0.0583869	0.759246	0.379049	0.0388548	-0.0147241	0.938445	-0.0784251	0.680387
Potri.019G122500	PF08263,PF13855,PF00069	PTHR27000,PTHR27000:SF196	KOG1187	2.7.11.1		GO:0005515,GO:0006468,GO:0005524,GO:0004672	AT4G08850.1		Leucine-rich repeat receptor-like protein kinase family protein	black	0.198047	0.294136	0.498945	0.00500582	-0.0847842	0.655992	-0.0765223	0.68775	0.339149	0.0667383	0.674202	4.41e-05	0.122798	0.517977	-0.117055	0.537884	-0.00402018	0.983179	-0.0824042	0.665083	-0.561134	0.00125555
Potri.019G122700	PF13855,PF00069	PTHR27000,PTHR27000:SF196	KOG1187	2.7.11.1		GO:0005515,GO:0006468,GO:0005524,GO:0004672	AT4G08850.1		Leucine-rich repeat receptor-like protein kinase family protein	black	-0.13177	0.487618	0.123795	0.514559	-0.0929264	0.625259	0.130362	0.492321	0.154479	0.415031	0.399581	0.0286951	0.198746	0.292401	-0.0950067	0.617502	-0.0979159	0.606722	-0.0701056	0.712783	-0.25238	0.178463
Potri.019G123800	PF00999	PTHR32468,PTHR32468:SF33	KOG1650			GO:0055085,GO:0016021,GO:0015299,GO:0006812	AT2G13620.1	ATCHX15,CHX15	cation/hydrogen exchanger 15	black	0.291666	0.117849	0.47023	0.00873705	-0.000499051	0.997912	-0.0474913	0.8032	-0.0665334	0.726848	0.956258	1.76e-16	0.0340841	0.85809	-0.0154804	0.93529	0.0669176	0.725331	0.00811933	0.966034	-0.294643	0.113977
Potri.019G128650							AT3G51632.1	CPuORF44	conserved peptide upstream open reading frame 44	black	0.262613	0.160909	0.298432	0.109185	0.00948261	0.960336	-0.0739273	0.697836	-0.0102487	0.957134	-0.0503776	0.791493	-0.0585563	0.758568	-0.0302099	0.874085	-0.309737	0.0957807	-0.0605759	0.750499	0.102431	0.590151
Potri.019G129100	PF00560,PF08263,PF00069,PF13855	PTHR27000,PTHR27000:SF196	KOG1187	2.7.11.1		GO:0005515,GO:0006468,GO:0005524,GO:0004672	AT1G35710.1		Protein kinase family protein with leucine-rich repeat domain	black	0.316408	0.0884788	0.446493	0.0133859	-0.017289	0.927748	-0.0562722	0.767724	-0.12713	0.503203	0.890579	4.37e-11	-0.00643314	0.973085	-0.0241948	0.899013	0.0300946	0.874562	0.245979	0.190104	-0.101573	0.593284
Potri.019G130500	PF00043,PF02798	PTHR11260,PTHR11260:SF297	KOG0406	2.5.1.18	K00799	GO:0005515	AT1G17180.1	ATGSTU25,GSTU25	glutathione S-transferase TAU 25	black	0.107277	0.572586	0.269612	0.149637	-0.00278397	0.988351	-0.0189716	0.920737	0.0748105	0.694398	0.358631	0.0516393	-0.0572295	0.763883	0.0215717	0.909915	-0.252613	0.178049	-0.0601472	0.752209	0.0466814	0.806492
Potri.019G133200	PF01230	PTHR23089,PTHR23089:SF19	KOG3379		K01522		AT5G58240.1	FHIT	FRAGILE HISTIDINE TRIAD	black	0.376461	0.0403183	0.392873	0.0317441	0.240126	0.201202	-0.0604824	0.750872	-0.106542	0.575235	0.425096	0.0191948	0.141775	0.454869	-0.27598	0.139885	-0.0906332	0.633855	0.441038	0.014705	-0.0276863	0.884531
Potri.T004800	PF01764	PTHR21493,PTHR21493:SF148		3.1.1.1		GO:0006629	AT5G14930.2	SAG101	senescence-associated gene 101	black	0.423739	0.0196243	0.614597	0.000302163	-0.0263346	0.890133	-0.0812759	0.66941	-0.113105	0.55178	0.906476	5.37e-12	0.162691	0.390354	-0.00915187	0.961718	0.156526	0.408798	-0.0146135	0.938907	-0.358718	0.0515784
Potri.T005300	PF07725,PF13676,PF00931	PTHR11017,PTHR11017:SF172	KOG4658			GO:0007165,GO:0005515,GO:0043531	AT5G36930.1		Disease resistance protein (TIR-NBS-LRR class) family	black	0.0595281	0.754682	0.136424	0.472237	-0.0667622	0.725945	0.2351	0.211082	-0.0597505	0.753794	0.257392	0.169705	0.0125432	0.947549	-0.0471336	0.804654	0.197963	0.294345	0.00531313	0.97777	-0.123877	0.514276
Potri.T013500		PTHR23155,PTHR23155:SF497					AT1G12220.2	RPS5	Disease resistance protein (CC-NBS-LRR class) family	black	-0.0192501	0.919577	0.0479826	0.801204	-0.0689821	0.717197	-0.00893874	0.962609	-0.148246	0.434326	0.502804	0.00462785	-0.0471991	0.804387	-0.0445252	0.815274	0.136962	0.470473	-0.0244411	0.897991	0.0506671	0.790321
Potri.T014500	PF05729,PF13855	PTHR23155,PTHR23155:SF497				GO:0005515	AT4G10780.1		LRR and NB-ARC domains-containing disease resistance protein	black	-0.0510271	0.788865	0.110314	0.561701	-0.101204	0.594634	0.385066	0.0356171	-0.153544	0.417895	0.633527	0.000171221	0.164329	0.385536	-0.0876244	0.645206	0.103866	0.584924	-0.0498575	0.793599	-0.330044	0.0748796
Potri.T016000		PTHR27006,PTHR27006:SF37		2.7.11.1			AT1G53430.1		Leucine-rich repeat transmembrane protein kinase	black	0.165819	0.381183	0.19578	0.299809	-0.264441	0.157909	0.0347779	0.855232	-0.143767	0.44849	0.470463	0.00869921	-0.0592145	0.755935	-0.197158	0.296352	0.364689	0.0475408	0.288908	0.121525	-0.0184522	0.922901
Potri.T021200	PF08276,PF00954,PF01453,PF07714	PTHR27002,PTHR27002:SF97	KOG1187	2.7.11.1		GO:0048544,GO:0006468,GO:0004672	AT4G27290.1		S-locus lectin protein kinase family protein	black	-0.00874246	0.963429	0.23195	0.21744	-0.162841	0.389911	0.0122406	0.948813	0.318224	0.0865662	0.483752	0.00676064	-0.0284391	0.881413	-0.16078	0.396021	0.0227087	0.905188	-0.0645079	0.734863	-0.261058	0.163495
Potri.T022800	PF11883,PF08276,PF01453,PF00954,PF07714	PTHR27002,PTHR27002:SF97	KOG1187	2.7.11.1		GO:0004674,GO:0048544,GO:0006468,GO:0004672	AT4G27290.1		S-locus lectin protein kinase family protein	black	0.211553	0.261757	0.27088	0.147656	-0.132894	0.483879	0.129683	0.494599	-0.142858	0.451396	0.673087	4.59e-05	-0.042563	0.823285	-0.105079	0.580523	0.139509	0.462181	0.456828	0.0111565	0.0635649	0.738603
Potri.T024700	PF13855,PF00931	PTHR23155,PTHR23155:SF497	KOG4658			GO:0005515,GO:0043531	AT5G63020.1		Disease resistance protein (CC-NBS-LRR class) family	black	0.0444407	0.815619	0.253649	0.176215	-0.109255	0.565485	0.0747376	0.694681	0.0196575	0.917881	0.566912	0.00108888	0.371111	0.0434831	-0.114367	0.547322	-0.0223185	0.90681	0.0830379	0.662658	-0.380775	0.037903
Potri.T027300	PF05729,PF13855	PTHR23155,PTHR23155:SF497	KOG4658			GO:0005515	AT4G27220.1		NB-ARC domain-containing disease resistance protein	black	0.292241	0.117094	0.44067	0.0147979	-0.0290198	0.879009	0.150953	0.425885	-0.100509	0.597178	0.846682	3.71e-09	0.0101852	0.957399	-0.02932	0.877766	0.154507	0.414944	0.0151043	0.936858	-0.153792	0.417134
Potri.T031366		PTHR33484								black	0.262613	0.160909	0.298432	0.109185	0.00948261	0.960336	-0.0739273	0.697836	-0.0102487	0.957134	-0.0503776	0.791493	-0.0585563	0.758568	-0.0302099	0.874085	-0.309737	0.0957807	-0.0605759	0.750499	0.102431	0.590151
Potri.T031600		PTHR33484								black	0.0820593	0.666405	0.258608	0.167626	-0.0475812	0.802835	-0.0588792	0.757276	0.0438417	0.818062	0.531151	0.00252682	-0.02473	0.896791	-0.0570434	0.764629	-0.0984628	0.604704	-0.0321239	0.866177	0.152206	0.42201
Potri.T033600										black	0.316682	0.0881884	0.302226	0.104539	0.18193	0.335953	-0.104244	0.583552	-0.069061	0.716886	-0.083718	0.660059	-0.0947674	0.618392	-0.0655493	0.730739	-0.296397	0.111739	-0.0942616	0.620276	0.151518	0.424137
Potri.T040566	PF01095	PTHR31707,PTHR31707:SF38		3.1.1.11		GO:0042545,GO:0030599,GO:0005618	AT1G02810.1		Plant invertase/pectin methylesterase inhibitor superfamily	black	0.262613	0.160909	0.449859	0.0126223	0.00429551	0.982027	-0.0371852	0.845327	-0.0560945	0.768438	0.983633	2.19e-22	0.0239393	0.900075	-0.00997417	0.958281	0.0288701	0.879628	0.0132368	0.944653	-0.223281	0.235605
Potri.T041050										black	0.201982	0.284451	0.177301	0.348601	-0.0567704	0.765725	-0.0611081	0.748377	-0.00757201	0.968323	0.335087	0.0702806	-0.0515274	0.786841	-0.0338241	0.859162	0.312017	0.0932359	-0.0221768	0.907399	0.205685	0.275527
Potri.T042200	PF08263,PF00560,PF13855,PF00069	PTHR27000,PTHR27000:SF196	KOG1187	2.7.11.1		GO:0005515,GO:0006468,GO:0005524,GO:0004672	AT4G08850.1		Leucine-rich repeat receptor-like protein kinase family protein	black	-0.0222804	0.906968	0.118842	0.531649	-0.0323177	0.865377	-0.00906542	0.962079	-0.0851858	0.654463	0.640244	0.000138695	-0.0219085	0.908514	-0.0292938	0.877875	0.0821909	0.665901	0.000511288	0.997861	-0.276086	0.139727
Potri.T043800	PF03106	PTHR31221,PTHR31221:SF25				GO:0043565,GO:0006355,GO:0003700	AT5G13080.1	ATWRKY75,WRKY75	WRKY DNA-binding protein 75	black	0.261777	0.162294	0.434203	0.0165091	-0.0304103	0.873257	-0.0755681	0.691453	0.00607519	0.974583	0.624478	0.000225667	0.298778	0.108754	-0.0487319	0.798162	0.0877922	0.644571	-0.0132081	0.944773	-0.251088	0.180771
Potri.T050000	PF00225	PTHR24115,PTHR24115:SF449		3.6.4.5	K10406	GO:0008017,GO:0007018,GO:0005524,GO:0003777,GO:0005871	AT5G27550.1		P-loop containing nucleoside triphosphate hydrolases superfamily protein	black	0.00448411	0.981238	0.100181	0.598382	0.131815	0.487468	-0.0825096	0.66468	-0.0737442	0.69855	0.515522	0.00355	-0.0523579	0.783486	-0.100947	0.595574	-0.105627	0.578542	-0.091966	0.628853	-0.403806	0.0269006
Potri.T052675										black	0.243581	0.194597	0.352674	0.0559367	-0.0756333	0.691199	0.308392	0.0973069	-0.18589	0.32536	0.516094	0.00350704	0.0251284	0.895138	-0.082007	0.666605	-0.0459515	0.809463	0.0812262	0.669601	-0.121162	0.523613
Potri.T053950	PF00254					GO:0006457				black	0.262613	0.160909	0.449859	0.0126223	0.00429551	0.982027	-0.0371852	0.845327	-0.0560945	0.768438	0.983633	2.19e-22	0.0239393	0.900075	-0.00997417	0.958281	0.0288701	0.879628	0.0132368	0.944653	-0.223281	0.235605
Potri.T060300	PF00931	PTHR23155,PTHR23155:SF518	KOG4658			GO:0043531	AT3G14470.1		NB-ARC domain-containing disease resistance protein	black	0.379322	0.0387029	0.544207	0.00187823	-0.0356441	0.851665	-0.106276	0.576195	-0.0414548	0.827817	0.583977	0.000703983	0.170021	0.369059	-0.0679121	0.721409	-0.137377	0.469117	-0.0631776	0.740142	0.018708	0.921835
Potri.T064400	PF13947,PF14380,PF00069	PTHR27009,PTHR27009:SF21	KOG1187	3.1.4.46		GO:0030247,GO:0006468,GO:0005524,GO:0004672	AT1G67000.1		Protein kinase superfamily protein	black	0.262613	0.160909	0.449859	0.0126223	0.00429551	0.982027	-0.0371852	0.845327	-0.0560945	0.768438	0.983633	2.19e-22	0.0239393	0.900075	-0.00997417	0.958281	0.0288701	0.879628	0.0132368	0.944653	-0.223281	0.235605
Potri.T065200	PF14380,PF00069	PTHR27009,PTHR27009:SF21	KOG1187	3.1.4.46		GO:0006468,GO:0005524,GO:0004672	AT5G38260.1		Protein kinase superfamily protein	black	0.0886461	0.641342	0.261398	0.162927	-0.048189	0.800366	-0.0595436	0.75462	-0.0373024	0.844845	0.817767	3.45e-08	0.0125345	0.947585	-0.0540288	0.776747	0.0289046	0.879486	-0.0244299	0.898037	-0.196443	0.298143
Potri.T065800		PTHR24006,PTHR24006:SF472					AT4G26090.1	RPS2	NB-ARC domain-containing disease resistance protein	black	0.213069	0.258275	0.370177	0.0440556	-0.0591378	0.756242	0.106266	0.576233	0.150646	0.426839	0.49282	0.00565964	-0.0147652	0.938273	-0.0571196	0.764323	0.182312	0.334923	-0.0173682	0.927418	-0.0919787	0.628806
Potri.T075500	PF07714	PTHR27000,PTHR27000:SF10		2.7.11.1,2.7.10.1		GO:0006468,GO:0004672	AT5G48380.1	BIR1	BAK1-interacting receptor-like kinase 1	black	0.194159	0.303909	0.22606	0.229676	-0.0255478	0.893397	-0.088515	0.641838	-0.0196083	0.918086	-0.0718258	0.706042	-0.0816563	0.66795	-0.0560762	0.768511	-0.279196	0.13514	-0.0865354	0.649333	0.0947043	0.618627
Potri.T075800	PF07714	PTHR27000,PTHR27000:SF10	KOG1187	2.7.11.1,2.7.10.1		GO:0006468,GO:0004672	AT5G48380.1	BIR1	BAK1-interacting receptor-like kinase 1	black	0.2397	0.202026	0.314484	0.0905393	-0.0748238	0.694346	-0.0804748	0.672488	0.202177	0.283976	0.418974	0.0211958	-0.0360024	0.850191	-0.0722996	0.704189	0.349593	0.0582674	-0.0449743	0.813443	-0.113642	0.549883
Potri.T080400		PTHR31250,PTHR31250:SF13					AT4G33050.3	EDA39	calmodulin-binding family protein	black	0.326936	0.0778272	0.524744	0.00291032	-0.0423507	0.824153	-0.0601319	0.752271	-0.0217738	0.909074	0.875721	2.36e-10	0.247053	0.188113	-0.0575598	0.762559	0.123721	0.514811	-0.0254143	0.893951	-0.315435	0.0895165
Potri.T083400	PF00280	PTHR33091,PTHR33091:SF11				GO:0009611,GO:0004867	AT2G38870.1		Serine protease inhibitor, potato inhibitor I-type family protein	black	0.262613	0.160909	0.449859	0.0126223	0.00429551	0.982027	-0.0371852	0.845327	-0.0560945	0.768438	0.983633	2.19e-22	0.0239393	0.900075	-0.00997417	0.958281	0.0288701	0.879628	0.0132368	0.944653	-0.223281	0.235605
Potri.T083700	PF02434	PTHR10811,PTHR10811:SF13	KOG2246	2.4.1.122		GO:0016757,GO:0016020	AT2G37730.1		Protein of unknown function (DUF604)	black	0.0832754	0.66175	0.279304	0.134983	-0.115876	0.542012	0.0413411	0.828282	0.0573272	0.763491	0.640791	0.000136309	0.0181383	0.924209	-0.102974	0.58817	0.159765	0.399047	-0.0427302	0.822602	0.0145405	0.939211
Potri.T085100	PF01453,PF00069	PTHR27002,PTHR27002:SF64	KOG1187	2.7.11.1		GO:0006468,GO:0005524,GO:0004672	AT5G60900.1	RLK1	receptor-like protein kinase 1	black	0.204119	0.279279	0.472993	0.00829775	-0.143363	0.449778	0.046695	0.806437	0.0992556	0.601784	0.631822	0.000180484	0.341474	0.0647745	-0.151278	0.42488	-0.0772276	0.685017	0.103603	0.585881	-0.198122	0.29395
Potri.T085700	PF00560,PF13855	PTHR27004,PTHR27004:SF1	KOG0472			GO:0005515	AT5G40170.1	AtRLP54,RLP54	receptor like protein 54	black	-0.00726373	0.969612	0.186655	0.323335	-0.0602293	0.751882	-0.0420875	0.825229	0.0915803	0.6303	0.470192	0.00874316	-0.014173	0.940745	-0.0699069	0.713563	-0.146329	0.440359	-0.049362	0.795607	0.0705938	0.710867
Potri.T085800	PF08263,PF00560,PF13855	PTHR27004,PTHR27004:SF1	KOG0472			GO:0005515	AT4G13920.1	AtRLP50,RLP50	receptor like protein 50	black	0.336744	0.0688187	0.556245	0.00141352	-0.0385382	0.83977	-0.0500992	0.79262	-0.114555	0.546661	0.866059	6.34e-10	0.287459	0.123489	-0.0656514	0.730335	-0.113269	0.551201	0.171236	0.365597	-0.299554	0.107795
Potri.T086100	PF00560,PF13855	PTHR27004,PTHR27004:SF1	KOG0472			GO:0005515	AT5G40170.1	AtRLP54,RLP54	receptor like protein 54	black	0.446286	0.0134341	0.68074	3.48e-05	-0.0467712	0.806127	-0.0838642	0.659501	-0.0301538	0.874317	0.856843	1.52e-09	0.227982	0.225634	-0.0741753	0.69687	0.022543	0.905877	-0.00154484	0.993536	-0.354862	0.0543267
Potri.T086800	PF03140	PTHR31549,PTHR31549:SF2					AT4G31980.1			black	0.197672	0.29507	0.250772	0.181339	-0.0854919	0.653298	-0.0408667	0.830224	-0.148927	0.432196	0.430714	0.0174989	0.133511	0.481834	-0.0791269	0.677679	0.232241	0.216847	-0.0538358	0.777525	-0.114443	0.547055
Potri.T089950		PTHR27009,PTHR27009:SF19		2.7.11.1			AT1G67000.1		Protein kinase superfamily protein	black	0.131306	0.489164	0.0669022	0.725392	-0.0271701	0.88667	0.0263235	0.89018	0.00137871	0.994231	-0.00506773	0.978797	0.00389618	0.983698	-0.0278819	0.883721	0.124551	0.511974	0.0103452	0.956731	-0.157474	0.405932
Potri.T093200	PF00931	PTHR23155,PTHR23155:SF611				GO:0043531	AT3G07040.1	RPM1,RPS3	NB-ARC domain-containing disease resistance protein	black	0.310772	0.0946186	0.331467	0.0735589	-0.112217	0.554928	-0.188301	0.319011	-0.191333	0.311136	0.451206	0.0123271	-0.0312074	0.869962	0.420045	0.0208338	0.0331868	0.86179	-0.14448	0.446218	0.0581305	0.760273
Potri.T093800	PF14531,PF03822	PTHR24343,PTHR24343:SF123	KOG0583	2.7.11.1		GO:0007165	AT5G57630.1	CIPK21,SnRK3.4	CBL-interacting protein kinase 21	black	0.313392	0.0917257	0.419529	0.0210073	-0.0608006	0.749602	-0.00409652	0.982859	-0.126929	0.503884	0.847223	3.54e-09	0.0782938	0.680894	-0.059986	0.752853	0.115027	0.544999	0.285402	0.126317	-0.174155	0.357356
Potri.T094701		PTHR12289,PTHR12289:SF38					AT2G19080.1		metaxin-related	black	0.131306	0.489164	0.0669022	0.725392	-0.0271701	0.88667	0.0263235	0.89018	0.00137871	0.994231	-0.00506773	0.978797	0.00389618	0.983698	-0.0278819	0.883721	0.124551	0.511974	0.0103452	0.956731	-0.157474	0.405932
Potri.T095000	PF00657	PTHR22835,PTHR22835:SF262				GO:0016788	AT1G53990.1	GLIP3	GDSL-motif lipase 3	black	0.131306	0.489164	0.0669022	0.725392	-0.0271701	0.88667	0.0263235	0.89018	0.00137871	0.994231	-0.00506773	0.978797	0.00389618	0.983698	-0.0278819	0.883721	0.124551	0.511974	0.0103452	0.956731	-0.157474	0.405932
Potri.T095200										black	0.0644493	0.735095	0.0791427	0.677618	-0.0587279	0.757881	-0.0742168	0.696708	-0.132301	0.485849	0.528903	0.00265605	-0.0456329	0.81076	-0.0505141	0.79094	0.0456294	0.810774	0.18556	0.326235	-0.211218	0.262531
Potri.T098100	PF07714	PTHR27002,PTHR27002:SF116	KOG1187	2.7.11.1		GO:0006468,GO:0004672	AT4G21390.1	B120	S-locus lectin protein kinase family protein	black	0.21791	0.247358	0.384127	0.0361074	-0.134583	0.478289	-0.0375215	0.843945	-0.00426416	0.982158	0.627136	0.000208275	0.280669	0.133007	-0.130128	0.493107	0.230608	0.220188	0.0895531	0.637921	-0.196351	0.298373
Potri.T100300		PTHR34023								black	-0.117791	0.535311	0.0382748	0.840851	-0.0407617	0.830654	-0.0542148	0.775998	0.0492674	0.795991	0.3912	0.0325438	-0.0310239	0.870721	-0.055354	0.771414	-0.241968	0.197662	-0.0601817	0.752072	-0.108563	0.567968
Potri.T105633							AT1G66070.1		Translation initiation factor eIF3 subunit	black	0.309787	0.095725	0.38985	0.0332011	-0.1116	0.55712	-0.152689	0.420522	-0.126396	0.505693	0.626935	0.000209544	0.0700209	0.713115	-0.113545	0.550226	0.168282	0.374047	-0.0755823	0.691397	0.0231429	0.903383
Potri.T106400		PTHR35726,PTHR35726:SF1					AT3G62990.1			black	0.164203	0.385905	0.242113	0.197385	-0.080143	0.673764	-0.0767418	0.686899	0.286242	0.125156	0.552966	0.00152893	-0.0780713	0.681754	-0.0769077	0.686256	-0.0475735	0.802866	0.530928	0.00253939	-0.0814826	0.668617
Potri.T108800		PTHR22814,PTHR22814:SF129					AT1G01490.2		Heavy metal transport/detoxification superfamily protein	black	0.0350023	0.854307	0.00931143	0.961051	-0.149208	0.431316	0.134985	0.476965	-0.123863	0.514324	0.381414	0.0375553	-0.107556	0.571585	0.147735	0.435931	0.33431	0.0709745	-0.0775559	0.683747	0.094061	0.621023
Potri.T116100	PF00931	PTHR23155,PTHR23155:SF443	KOG4658			GO:0043531	AT3G14460.1		LRR and NB-ARC domains-containing disease resistance protein	black	0.13695	0.470515	0.320873	0.0838327	-0.133056	0.483341	-0.0337219	0.859584	0.0349416	0.854557	0.511915	0.00383113	0.242622	0.196415	-0.129786	0.494252	0.228544	0.224461	-0.0607118	0.749957	-0.451614	0.0122389
Potri.T119100	PF08263,PF00560,PF13855	PTHR27004,PTHR27004:SF1	KOG0472			GO:0005515	AT3G05660.1	AtRLP33,RLP33	receptor like protein 33	black	-0.00205139	0.991416	0.275905	0.139997	-0.185238	0.327088	-0.0984508	0.604748	0.436328	0.0159296	0.505477	0.0043806	0.167232	0.377079	-0.0947186	0.618574	-0.061462	0.746967	0.0609505	0.749005	-0.393763	0.031325
Potri.T119150	PF08263,PF00560,PF13855	PTHR27004,PTHR27004:SF1	KOG0472			GO:0005515	AT3G05660.1	AtRLP33,RLP33	receptor like protein 33	black	0.017853	0.925397	0.279709	0.134394	-0.225439	0.230993	-0.0491957	0.796281	0.299947	0.107311	0.436107	0.015989	0.219643	0.243523	-0.209783	0.265862	-0.00562672	0.976458	0.216943	0.249513	-0.123669	0.514989
Potri.T122400	PF07714,PF14381	PTHR23257,PTHR23257:SF440		2.7.11.1		GO:0006468,GO:0004672	AT1G08720.1	ATEDR1,EDR1	Protein kinase superfamily protein	black	0.220308	0.242064	0.363915	0.0480499	-0.21297	0.258501	-0.191839	0.309834	0.042468	0.823673	0.574353	0.000902929	0.274987	0.141374	0.231335	0.218697	0.0872846	0.646493	0.0439802	0.817497	-0.352694	0.0559222
Potri.T126600	PF08488,PF13947,PF00069	PTHR27005,PTHR27005:SF19	KOG0984	2.7.11.1		GO:0016021,GO:0004674,GO:0030247,GO:0006468,GO:0005524,GO:0004672	AT1G19390.1		Wall-associated kinase family protein	black	0.142499	0.452543	0.278705	0.135857	-0.0254149	0.893949	-0.0446271	0.814859	-0.0975337	0.608133	0.866169	6.27e-10	0.00509759	0.978672	-0.0290645	0.878824	0.0435516	0.819247	-0.0115469	0.95171	-0.340009	0.0660064
Potri.T127900	PF01637,PF13676	PTHR11017,PTHR11017:SF174	KOG4658			GO:0005524,GO:0007165,GO:0005515	AT5G36930.1		Disease resistance protein (TIR-NBS-LRR class) family	black	0.116949	0.538253	0.196261	0.298601	-0.0395974	0.835425	-0.0435703	0.81917	-0.0919541	0.628898	0.605868	0.000387942	0.00643827	0.973064	-0.0339201	0.858767	0.0972354	0.609236	-0.0224213	0.906382	-0.344366	0.0623946
Potri.T128600	PF01657,PF07714	PTHR27002,PTHR27002:SF62	KOG1187	2.7.11.1		GO:0006468,GO:0004672	AT4G05200.1	CRK25	cysteine-rich RLK (RECEPTOR-like protein kinase) 25	black	0.262613	0.160909	0.298432	0.109185	0.00948261	0.960336	-0.0739273	0.697836	-0.0102487	0.957134	-0.0503776	0.791493	-0.0585563	0.758568	-0.0302099	0.874085	-0.309737	0.0957807	-0.0605759	0.750499	0.102431	0.590151
Potri.T129600	PF00931	PTHR23155,PTHR23155:SF633				GO:0043531	AT3G07040.1	RPM1,RPS3	NB-ARC domain-containing disease resistance protein	black	0.262613	0.160909	0.298432	0.109185	0.00948261	0.960336	-0.0739273	0.697836	-0.0102487	0.957134	-0.0503776	0.791493	-0.0585563	0.758568	-0.0302099	0.874085	-0.309737	0.0957807	-0.0605759	0.750499	0.102431	0.590151
Potri.T129900		PTHR12874,PTHR12874:SF11					AT5G04010.1		F-box family protein	black	0.262613	0.160909	0.449859	0.0126223	0.00429551	0.982027	-0.0371852	0.845327	-0.0560945	0.768438	0.983633	2.19e-22	0.0239393	0.900075	-0.00997417	0.958281	0.0288701	0.879628	0.0132368	0.944653	-0.223281	0.235605
Potri.T130800							AT5G24810.2		ABC1 family protein	black	0.131306	0.489164	0.0669022	0.725392	-0.0271701	0.88667	0.0263235	0.89018	0.00137871	0.994231	-0.00506773	0.978797	0.00389618	0.983698	-0.0278819	0.883721	0.124551	0.511974	0.0103452	0.956731	-0.157474	0.405932
Potri.T131101										black	0.131306	0.489164	0.0669022	0.725392	-0.0271701	0.88667	0.0263235	0.89018	0.00137871	0.994231	-0.00506773	0.978797	0.00389618	0.983698	-0.0278819	0.883721	0.124551	0.511974	0.0103452	0.956731	-0.157474	0.405932
Potri.T132200	PF06101	PTHR17204,PTHR17204:SF28					AT2G44230.1		Plant protein of unknown function (DUF946)	black	0.167269	0.376973	0.36459	0.047606	-0.114025	0.548531	-0.0836467	0.660331	0.261522	0.16272	0.548468	0.00170049	0.288307	0.122336	-0.125821	0.507646	0.178644	0.3449	-0.0915395	0.630453	-0.190467	0.313372
Potri.T135600	PF04578,PF13968	PTHR31325,PTHR31325:SF0					AT5G45470.1		Protein of unknown function (DUF594)	black	-0.0420708	0.825297	0.287265	0.123754	-0.146631	0.439407	0.226026	0.229747	0.303225	0.10334	0.496259	0.00528413	0.395984	0.0302989	-0.264965	0.157055	-0.0205916	0.913993	-0.143912	0.448028	-0.327093	0.0776754
Potri.T136100										black	0.0389676	0.838008	0.172394	0.362313	-0.0512979	0.787769	-0.0557812	0.769697	-0.000740108	0.996903	0.531837	0.00248844	0.0148385	0.937968	-0.0580279	0.760684	-0.0367852	0.846971	-0.0283718	0.881692	-0.0390148	0.837814
Potri.T146400	PF00069	PTHR27003,PTHR27003:SF92	KOG1187	2.7.11.1		GO:0006468,GO:0005524,GO:0004672	AT1G06840.1		Leucine-rich repeat protein kinase family protein	black	-0.0355662	0.851986	-0.0683872	0.719538	-0.136363	0.472437	0.17991	0.341436	-0.228265	0.225042	0.395035	0.0307342	-0.0835029	0.660881	-0.0930235	0.624896	0.313603	0.0914949	-0.049137	0.796519	0.0130864	0.945281
Potri.T150300	PF03087	PTHR31509,PTHR31509:SF12					AT2G17070.1		Arabidopsis protein of unknown function (DUF241)	black	0.262613	0.160909	0.449859	0.0126223	0.00429551	0.982027	-0.0371852	0.845327	-0.0560945	0.768438	0.983633	2.19e-22	0.0239393	0.900075	-0.00997417	0.958281	0.0288701	0.879628	0.0132368	0.944653	-0.223281	0.235605
Potri.T154000	PF02140,PF01301	PTHR23421,PTHR23421:SF49		3.2.1.23		GO:0030246,GO:0005975,GO:0004553	AT5G20710.1	BGAL7	beta-galactosidase 7	black	0.214939	0.254019	0.264589	0.157667	0.00240822	0.989923	-0.0816303	0.66805	-0.00312466	0.986925	-0.0614495	0.747016	-0.0692919	0.715979	-0.0378436	0.842621	-0.342196	0.0641737	-0.0712997	0.708101	0.0458783	0.809761
Potri.T154100	PF01582	PTHR11017,PTHR11017:SF174				GO:0007165,GO:0005515	AT1G72920.1		Toll-Interleukin-Resistance (TIR) domain family protein	black	0.145394	0.443315	0.284223	0.12796	-0.0777812	0.682875	-0.0835879	0.660556	0.0827506	0.663757	0.492191	0.00573072	0.135732	0.474507	-0.0818036	0.667385	0.122848	0.517807	-0.0517462	0.785957	0.0872003	0.646812
Potri.T154800	PF06880	PTHR31050,PTHR31050:SF2					AT1G13470.1		Protein of unknown function (DUF1262)	black	0.211842	0.26109	0.330933	0.0740518	-0.0314113	0.86912	-0.0320329	0.866553	-0.110952	0.559426	0.767895	7.3e-07	-0.00890586	0.962746	-0.0221987	0.907308	0.123334	0.516138	0.00879551	0.963208	0.0123649	0.948294
Potri.T156100	PF12695	PTHR33428,PTHR33428:SF2		3.1.1.14	K08099		AT1G19670.1	ATCLH1,ATHCOR1,CLH1,CORI1	chlorophyllase 1	black	0.0297135	0.876138	0.0771086	0.685478	-0.170279	0.368322	0.0534261	0.779176	-0.148674	0.432985	0.52531	0.00287452	-0.00608917	0.974524	-0.1239	0.5142	0.354046	0.0549229	0.144005	0.447732	-0.0394756	0.835924
Potri.T158600	PF03140	PTHR31549,PTHR31549:SF2					AT4G31980.1			black	0.0939216	0.621543	0.210547	0.264086	-0.0400501	0.833569	-0.029737	0.876041	-0.108226	0.569176	0.744667	2.37e-06	-0.026607	0.889004	-0.0307272	0.871947	0.184613	0.328751	-0.00175592	0.992652	-0.198143	0.293898
Potri.T165400	PF01556	PTHR24078,PTHR24078:SF257					AT3G62600.1	ATERDJ3B,ERDJ3B	DNAJ heat shock family protein	black	0.0340357	0.85829	0.260823	0.163887	-0.422953	0.0198769	0.0347066	0.855525	0.214984	0.253919	0.495928	0.00531925	0.116309	0.540493	-0.163151	0.388996	0.216421	0.250681	0.212722	0.259069	0.00962218	0.959752
Potri.T167100	PF00332	PTHR32227,PTHR32227:SF125		3.2.1.39		GO:0005975,GO:0004553	AT4G16260.1		Glycosyl hydrolase superfamily protein	black	0.412111	0.0236394	0.575315	0.000881032	-0.0865589	0.649244	0.00903698	0.962198	0.0321989	0.865867	0.732356	4.21e-06	0.057862	0.761348	-0.133862	0.480672	0.143248	0.450147	0.23337	0.214558	-0.281049	0.132461
Potri.T168400	PF01370	PTHR10366,PTHR10366:SF425		1.1.1.348		GO:0050662,GO:0003824	AT2G45400.1	BEN1	NAD(P)-binding Rossmann-fold superfamily protein	black	0.326077	0.0786574	0.41616	0.0221714	0.197509	0.295475	-0.0817272	0.667678	-0.289964	0.120108	0.537884	0.00217161	0.200779	0.287391	-0.193033	0.306775	-0.14502	0.444504	0.117479	0.536402	-0.16556	0.381935
Potri.T169800	PF03081	PTHR12542,PTHR12542:SF34	KOG2344		K07195	GO:0006887,GO:0000145	AT3G29400.1	ATEXO70E1,EXO70E1	exocyst subunit exo70 family protein E1	black	-0.0695302	0.715042	0.00830363	0.965264	-0.108236	0.569139	-0.0913888	0.631018	0.0637498	0.73787	0.363534	0.0483021	0.0534821	0.778951	-0.109766	0.563659	-0.0241035	0.899393	-0.0828862	0.663238	-0.213679	0.256881
Potri.T172002	PF05879	PTHR11649,PTHR11649:SF65					AT5G45160.1		Root hair defective 3 GTP-binding protein (RHD3)	black	-0.0819413	0.666857	0.0459071	0.809643	-0.232244	0.21684	0.385848	0.0352128	-0.154102	0.416185	0.51402	0.00366485	0.170533	0.367596	-0.192151	0.309033	0.378599	0.0391063	-0.0306213	0.872384	-0.350083	0.0578913
Potri.T172029										black	0.195595	0.300276	0.379426	0.0386452	-0.0437983	0.81824	-0.0663834	0.727441	-0.0323352	0.865304	0.689351	2.52e-05	0.246317	0.189475	-0.0526965	0.782119	0.0661761	0.72826	-0.0231224	0.903468	-0.222954	0.23631
Potri.T179201										black	0.262613	0.160909	0.449859	0.0126223	0.00429551	0.982027	-0.0371852	0.845327	-0.0560945	0.768438	0.983633	2.19e-22	0.0239393	0.900075	-0.00997417	0.958281	0.0288701	0.879628	0.0132368	0.944653	-0.223281	0.235605
Potri.001G000800	PF00225	PTHR24115,PTHR24115:SF391	KOG4280	3.6.4.5	K10406	GO:0008017,GO:0007018,GO:0005524,GO:0003777,GO:0005871	AT1G55550.1		P-loop containing nucleoside triphosphate hydrolases superfamily protein	blue	-0.685809	2.88e-05	-0.665156	6.07e-05	-0.376078	0.0405385	0.132275	0.485937	-0.103987	0.584484	-0.155042	0.413311	-0.122832	0.517859	0.0961698	0.613183	-0.132957	0.483672	0.0164197	0.931372	-0.259104	0.166784
Potri.001G001600	PF02887,PF00224	PTHR11817,PTHR11817:SF5		2.7.1.40	K00873	GO:0030955,GO:0006096,GO:0004743,GO:0000287	AT5G56350.1		Pyruvate kinase family protein	blue	-0.637521	0.00015115	-0.762593	9.67e-07	-0.0583963	0.759208	0.289051	0.121332	-0.282966	0.129729	-0.369079	0.044736	-0.385637	0.0353216	0.313374	0.0917454	-0.277669	0.137378	-0.159586	0.399583	0.351474	0.0568357
Potri.001G002500	PF00118	PTHR11353,PTHR11353:SF8			K04077	GO:0005524	AT3G13470.1		TCP-1/cpn60 chaperonin family protein	blue	-0.588102	0.000631248	-0.781648	3.41e-07	-0.376922	0.0400544	0.328375	0.0764508	-0.205554	0.275839	-0.306583	0.0993881	-0.379246	0.038745	0.0288651	0.879649	0.236384	0.208525	0.244399	0.193056	0.351118	0.0571041
Potri.001G003200	PF08263,PF00560,PF13855	PTHR27004,PTHR27004:SF23	KOG0472			GO:0005515	AT4G04220.1	AtRLP46,RLP46	receptor like protein 46	blue	0.488272	0.00619103	0.671314	4.89e-05	-0.0653316	0.7316	-0.120877	0.524596	0.025429	0.89389	0.459305	0.0106713	0.226242	0.229291	-0.0991622	0.602128	-0.00934603	0.960906	0.134029	0.48012	-0.35047	0.0575965
Potri.001G003500		PTHR35104,PTHR35104:SF1					AT5G56520.1			blue	0.629985	0.000190956	0.653714	8.95e-05	0.462309	0.0101067	-0.224799	0.232355	0.0552279	0.771921	0.0765772	0.687537	0.228647	0.224246	0.00526474	0.977972	-0.101007	0.595356	-0.283308	0.129246	-0.263976	0.158668
Potri.001G004100		PTHR34114,PTHR34114:SF2					AT5G56540.1	AGP14,ATAGP14	arabinogalactan protein 14	blue	-0.847937	3.33e-09	-0.682449	3.26e-05	-0.225235	0.231426	0.195678	0.300065	0.376835	0.0401039	-0.256543	0.171165	-0.234536	0.21221	-0.330629	0.074334	-0.271698	0.146389	-0.138985	0.463882	0.198509	0.292989
Potri.001G004600	PF03953,PF00091	PTHR11588,PTHR11588:SF48			K07374	GO:0003924,GO:0007017,GO:0005874	AT5G19770.1	TUA3	tubulin alpha-3	blue	-0.895289	2.43e-11	-0.898396	1.63e-11	-0.129917	0.493813	0.197026	0.296683	0.0507103	0.790146	-0.383735	0.0363136	-0.396169	0.0302147	-0.0161052	0.932684	-0.314717	0.0902879	-0.0633866	0.739311	0.151455	0.424332
Potri.001G005300		PTHR10992,PTHR10992:SF351					AT5G19850.1		alpha/beta-Hydrolases superfamily protein	blue	0.514786	0.00360589	0.60762	0.000369173	-0.267974	0.152222	0.100429	0.597473	-9.53e-05	0.999601	0.440237	0.0149076	0.411876	0.0237269	0.0521559	0.784302	0.521845	0.00309971	0.0457971	0.810091	-0.28621	0.125201
Potri.001G005500		PTHR31469,PTHR31469:SF4					AT4G08810.1	SUB1	calcium ion binding	blue	-0.670983	4.95e-05	-0.464721	0.00967162	-0.260513	0.164407	0.321893	0.0827989	0.328892	0.0759613	-0.0347784	0.85523	-0.0729285	0.701732	-0.216008	0.25161	-0.220983	0.240588	-0.0334226	0.860818	-0.324773	0.0799305
Potri.001G005700	PF00355,PF08417	PTHR21266,PTHR21266:SF25		1.14.12.20		GO:0055114,GO:0051537,GO:0016491,GO:0010277	AT4G25650.1	ACD1-LIKE,PTC52,TIC55-IV	ACD1-like	blue	0.288019	0.122728	0.500753	0.00482557	0.172112	0.363112	-0.20168	0.285187	0.23894	0.203504	0.398671	0.0290941	0.235676	0.209933	-0.319958	0.0847695	-0.253407	0.176642	0.227532	0.226576	-0.588736	0.000620672
Potri.001G005900	PF00355,PF08417	PTHR21266,PTHR21266:SF25		1.14.12.20		GO:0055114,GO:0051537,GO:0016491,GO:0010277	AT4G25650.1	ACD1-LIKE,PTC52,TIC55-IV	ACD1-like	blue	0.632495	0.000176771	0.596336	0.000505519	0.473181	0.00826857	-0.139725	0.46148	-0.0819562	0.6668	0.172676	0.361518	0.128389	0.49895	0.0219889	0.90818	-0.147331	0.437202	-0.207812	0.270482	-0.159203	0.40073
Potri.001G006200		PTHR31250					AT3G13600.1		calmodulin-binding family protein	blue	0.282352	0.130599	0.504496	0.00447002	-0.235502	0.210279	-0.0559699	0.768938	0.120998	0.524176	0.529927	0.00259652	0.470547	0.00868565	-0.224723	0.232516	0.224859	0.232227	-0.115543	0.543185	-0.284176	0.128025
Potri.001G006500	PF07983,PF00332	PTHR32227,PTHR32227:SF48		3.2.1.39		GO:0005975,GO:0004553	AT3G13560.2		O-Glycosyl hydrolases family 17 protein	blue	-0.764967	8.54e-07	-0.764642	8.68e-07	-0.522927	0.00302784	0.0911384	0.631958	0.125871	0.507476	-0.335941	0.0695244	-0.251956	0.179217	-0.0195529	0.918317	0.0664373	0.727228	0.143611	0.448987	0.160659	0.396381
Potri.001G006600	PF13193,PF00501	PTHR24095,PTHR24095:SF153		6.2.1.1		GO:0008152,GO:0003824	AT1G55320.1	AAE18	acyl-activating enzyme 18	blue	-0.235522	0.210238	-0.522793	0.00303664	-0.462622	0.0100494	0.164903	0.383856	-0.285659	0.125962	-0.428732	0.0180824	-0.30353	0.102977	0.275319	0.140875	0.403673	0.0269554	0.164872	0.383945	0.446951	0.0132797
Potri.001G007000	PF00646,PF01344	PTHR24412,PTHR24412:SF230				GO:0005515	AT1G15670.1		Galactose oxidase/kelch repeat superfamily protein	blue	0.422964	0.0198732	0.71527	8.91e-06	0.247396	0.187481	-0.231917	0.217507	0.553014	0.00152719	0.277289	0.137939	0.509076	0.00406574	-0.130898	0.490528	-0.222557	0.237168	-0.213755	0.256708	-0.283858	0.128471
Potri.001G007900	PF00271,PF00270	PTHR24031,PTHR24031:SF264		3.6.4.13	K11594	GO:0005524,GO:0003676	AT2G42520.1		P-loop containing nucleoside triphosphate hydrolases superfamily protein	blue	-0.607258	0.000372991	-0.54076	0.00203359	0.0132156	0.944741	0.294861	0.113696	-0.176438	0.350989	0.0085509	0.96423	-0.0649334	0.733177	-0.223789	0.234514	-0.14659	0.439535	0.0148546	0.937901	-0.433087	0.0168205
Potri.001G008400	PF04398	PTHR31676,PTHR31676:SF12					AT5G19860.1		Protein of unknown function, DUF538	blue	0.867424	5.54e-10	0.896318	2.13e-11	0.351049	0.0571566	-0.194008	0.304292	-0.170745	0.366992	0.469925	0.0087867	0.43753	0.0156095	-0.216295	0.250964	0.207774	0.270573	0.0229897	0.90402	-0.186126	0.324733
Potri.001G008500	PF14368	PTHR33044,PTHR33044:SF28					AT2G44290.1		Bifunctional inhibitor/lipid-transfer protein/seed storage 2S albumin superfamily protein	blue	0.494104	0.00551689	0.460814	0.0103844	-0.0160699	0.932831	0.169333	0.371028	-0.250705	0.181459	0.119934	0.527861	0.179755	0.341859	-0.224647	0.232679	0.202827	0.282399	0.157042	0.407237	0.387573	0.0343338
Potri.001G009600	PF00385,PF01426,PF00145	PTHR10629,PTHR10629:SF28		2.1.1.37	K00558	GO:0003682	AT1G69770.1	CMT3	chromomethylase 3	blue	-0.853167	2.11e-09	-0.905263	6.39e-12	-0.403409	0.0270653	0.388275	0.0339814	-0.115958	0.541728	-0.244324	0.193198	-0.359731	0.0508751	-0.0184696	0.922828	0.090901	0.632849	0.0145872	0.939016	0.108843	0.566962
Potri.001G010200	PF16916,PF01545	PTHR11562,PTHR11562:SF45	KOG1485			GO:0055085,GO:0016021,GO:0008324,GO:0006812	AT3G58060.1		Cation efflux family protein	blue	-0.476047	0.00783407	-0.375236	0.0410263	-0.324764	0.0799389	0.114047	0.548451	-0.00742401	0.968942	0.0409043	0.83007	-0.140715	0.458282	-0.262097	0.161763	0.188273	0.319084	-0.0783221	0.680785	-0.0579978	0.760804
Potri.001G010500	PF03145	PTHR10315,PTHR10315:SF45	KOG3002	6.3.2.19	K04506	GO:0007275,GO:0006511,GO:0005634	AT3G58040.1	SINAT2	seven in absentia of Arabidopsis 2	blue	0.801565	1.02e-07	0.878636	1.73e-10	0.338958	0.066902	-0.346986	0.0602979	-0.060906	0.749182	0.397742	0.0295061	0.443283	0.0141497	0.0820594	0.666405	-0.0399693	0.8339	-0.177093	0.349176	-0.0650284	0.732801
Potri.001G010600		PTHR34268					AT2G31945.1			blue	0.303144	0.103437	0.377674	0.039627	-0.0691728	0.716447	-0.0786132	0.679661	-0.0458308	0.809954	0.360695	0.0502128	0.271911	0.146062	0.473726	0.00818446	-0.0809455	0.670679	-0.132376	0.4856	-0.183402	0.331991
Potri.001G010800	PF01268	PTHR10025		6.3.4.3	K01938	GO:0009396,GO:0005524,GO:0004329	AT1G50480.1	THFS	10-formyltetrahydrofolate synthetase	blue	0.78567	2.7e-07	0.761511	1.02e-06	0.158415	0.403095	-0.32417	0.080524	-0.224016	0.234029	0.348894	0.0588066	0.189589	0.315651	0.166193	0.380092	0.0377711	0.842919	-0.0403713	0.832253	0.0350798	0.853988
Potri.001G011500	PF00141	PTHR31388,PTHR31388:SF28		1.11.1.7	K00430	GO:0055114,GO:0020037,GO:0006979,GO:0004601	AT5G06720.1	ATPA2,PA2	peroxidase 2	blue	0.354836	0.0543455	0.593662	0.000543677	0.0337848	0.859324	0.0298849	0.87543	0.0947882	0.618315	0.698863	1.74e-05	0.306652	0.0993083	-0.073924	0.697849	0.0802295	0.673432	-0.0408463	0.830308	-0.439288	0.0151506
Potri.001G012800	PF03715	PTHR12687,PTHR12687:SF4			K14833		AT2G18220.1		Noc2p family	blue	-0.597339	0.000491819	-0.625077	0.000221642	0.0399832	0.833843	0.355571	0.0538126	-0.150763	0.426478	-0.188974	0.317252	-0.0638413	0.737506	-0.149108	0.43163	0.0800625	0.674074	-0.0988935	0.603117	-0.38765	0.0342952
Potri.001G013200	PF14608,PF00013,PF00642	PTHR10288,PTHR10288:SF154				GO:0003723,GO:0046872	AT3G12130.1		KH domain-containing protein / zinc finger (CCCH type) family protein	blue	-0.734464	3.83e-06	-0.693886	2.12e-05	-0.522818	0.00303503	0.432911	0.0168702	-0.130861	0.490652	-0.108459	0.568338	-0.199693	0.29006	-0.122029	0.52062	0.179637	0.342182	0.104741	0.581747	0.0846657	0.656444
Potri.001G013500	PF00106	PTHR24322,PTHR24322:SF411	KOG0725	1.3.1.9	K00208	GO:0016491,GO:0008152	AT2G05990.1	ENR1,MOD1	NAD(P)-binding Rossmann-fold superfamily protein	blue	-0.726644	5.45e-06	-0.832078	1.2e-08	-0.27718	0.138101	0.350217	0.0577888	-0.183525	0.331662	-0.307455	0.0983807	-0.370654	0.0437624	-0.258528	0.167762	0.0989605	0.60287	0.200387	0.288353	0.164593	0.384761
Potri.001G015300	PF01477,PF00305	PTHR11771,PTHR11771:SF42		1.13.11.12	K00454	GO:0005515,GO:0055114,GO:0046872,GO:0016702	AT3G45140.1	ATLOX2,LOX2	lipoxygenase 2	blue	0.724145	6.08e-06	0.565459	0.00112888	0.440687	0.0147936	-0.0187179	0.921794	-0.405318	0.0262808	0.146829	0.438781	0.194941	0.301926	-0.282171	0.130856	0.291959	0.117465	0.153919	0.416744	0.0526334	0.782374
Potri.001G015500	PF01477,PF00305	PTHR11771,PTHR11771:SF42		1.13.11.12	K00454	GO:0005515,GO:0055114,GO:0046872,GO:0016702	AT3G45140.1	ATLOX2,LOX2	lipoxygenase 2	blue	0.457688	0.010986	0.384818	0.0357458	-0.11386	0.549111	0.206514	0.273552	-0.405553	0.0261856	0.522306	0.00306893	0.195999	0.299257	0.0618816	0.745295	0.654634	8.68e-05	0.173873	0.358148	-0.313267	0.0918625
Potri.001G015700	PF06398,PF00168	PTHR10024,PTHR10024:SF243				GO:0005515	AT3G57880.1		Calcium-dependent lipid-binding (CaLB domain) plant phosphoribosyltransferase family protein	blue	-0.477808	0.00757676	-0.633017	0.000173944	0.286189	0.12523	0.264945	0.157088	-0.342966	0.0635383	-0.220353	0.241964	-0.285117	0.126713	-0.322713	0.0819743	-0.0676674	0.722373	0.239682	0.202061	-0.236183	0.208925
Potri.001G016200	PF08007	PTHR12461,PTHR12461:SF38	KOG2132	1.14.11.27	K10277		AT3G20810.1		2-oxoglutarate (2OG) and Fe(II)-dependent oxygenase superfamily protein	blue	-0.489807	0.00600706	-0.700506	1.63e-05	-0.386861	0.0346947	0.151208	0.425095	-0.0123265	0.948454	-0.417974	0.0215381	-0.334309	0.0709758	0.00154464	0.993537	0.31185	0.0934203	0.318883	0.0858803	0.520823	0.00316899
Potri.001G016600		PTHR31029,PTHR31029:SF3					AT5G12900.1			blue	-0.530399	0.00256944	-0.678959	3.71e-05	-0.326033	0.0786996	0.188937	0.317348	-0.173956	0.357914	-0.364824	0.047453	-0.255667	0.172684	0.206854	0.272747	-0.0577626	0.761746	0.306164	0.099875	-0.0265023	0.889438
Potri.001G016800		PTHR22850,PTHR22850:SF94					AT5G12920.1		Transducin/WD40 repeat-like superfamily protein	blue	-0.255195	0.173505	-0.380638	0.0379776	0.186832	0.322869	-0.0497258	0.794133	-0.181322	0.337597	-0.233445	0.214405	-0.450913	0.0123908	0.166995	0.377766	-0.177509	0.348026	-0.152144	0.422201	0.317089	0.0877578
Potri.001G017000		PTHR33984,PTHR33984:SF2					AT4G12070.1			blue	0.548407	0.00170294	0.815318	4.09e-08	0.0392171	0.836984	-0.163546	0.387836	0.27455	0.142033	0.351018	0.0571801	0.673911	4.45e-05	0.0352231	0.853398	-0.191399	0.310967	-0.128148	0.499764	-0.503697	0.00454394
Potri.001G017100		PTHR35507					AT5G12930.1			blue	-0.57832	0.000815648	-0.711328	1.05e-05	-0.449122	0.0127862	0.254848	0.174111	-0.218803	0.245376	-0.205287	0.276477	-0.240856	0.199794	-0.118436	0.533064	0.425559	0.0190504	0.131977	0.48693	0.229885	0.221677
Potri.001G017300	PF00010	PTHR16223,PTHR16223:SF36				GO:0046983	AT1G51140.1		basic helix-loop-helix (bHLH) DNA-binding superfamily protein	blue	0.725058	5.84e-06	0.738014	3.25e-06	0.30795	0.097812	-0.152476	0.421178	-0.0397683	0.834724	0.217227	0.248878	0.436569	0.0158651	-0.274587	0.141978	0.230695	0.220009	0.201154	0.286472	-0.286717	0.124503
Potri.001G017600	PF03140	PTHR31549,PTHR31549:SF2					AT4G31980.1			blue	0.367686	0.0456113	0.547687	0.00173195	-0.140747	0.458177	-0.146342	0.440317	0.0803542	0.672952	0.204718	0.277839	0.251625	0.179808	-0.170321	0.368201	-0.0330426	0.862385	0.0689106	0.717478	-0.206256	0.274167
Potri.001G018800	PF02535	PTHR11040,PTHR11040:SF46	KOG2474		K07238	GO:0055085,GO:0046873,GO:0030001,GO:0016020	AT3G20870.1	ZTP29	ZIP metal ion transporter family	blue	0.487594	0.00627381	0.576868	0.000846693	0.474783	0.00802319	-0.0616729	0.746127	0.0141154	0.940985	0.426505	0.0187572	0.116271	0.540629	-0.524363	0.00293466	0.0949146	0.617845	-0.0360513	0.849989	-0.113393	0.550763
Potri.001G019400	PF00153	PTHR24089,PTHR24089:SF316	KOG0749		K05863		AT5G13490.2	AAC2	ADP/ATP carrier 2	blue	-0.724117	6.09e-06	-0.835619	9.15e-09	-0.233732	0.213827	0.513486	0.00370645	-0.187343	0.321523	-0.279383	0.134869	-0.374621	0.0413853	0.066332	0.727644	-0.0480148	0.801073	0.228971	0.223571	0.44483	0.0137773
Potri.001G019500	PF01535,PF13041	PTHR24015,PTHR24015:SF666					AT2G22410.1	SLO1	SLOW GROWTH 1	blue	-0.504001	0.0045157	-0.429907	0.0177345	-0.23038	0.220658	0.278127	0.136705	0.207739	0.270654	-0.0847053	0.656293	-0.116803	0.538765	-0.00533715	0.97767	-0.13358	0.481607	0.186591	0.323506	0.0423703	0.824072
Potri.001G019600	PF13639	PTHR14155,PTHR14155:SF75	KOG1493		K19045	GO:0008270,GO:0005515	AT3G63530.2	BB,BB2	RING/U-box superfamily protein	blue	-0.698013	1.8e-05	-0.600772	0.000447386	-0.58901	0.000616154	0.378283	0.0392837	0.24554	0.190921	-0.169703	0.369969	-0.111426	0.557741	-0.379238	0.0387499	0.286136	0.125303	0.140704	0.458316	0.183765	0.331018
Potri.001G021600	PF12937	PTHR31215				GO:0005515	AT1G22220.1		F-box family protein	blue	0.261629	0.162541	0.366024	0.0466734	-0.104459	0.582773	-0.168584	0.373178	0.31319	0.0919463	0.145712	0.442308	0.132188	0.486225	-0.08421	0.658181	0.240634	0.200222	0.015634	0.934649	0.0206246	0.913855
Potri.001G023100	PF07145	PTHR33790,PTHR33790:SF4					AT2G41430.1	CID1,ERD15,LSR1	dehydration-induced protein (ERD15)	blue	0.295478	0.112908	0.516698	0.00346223	0.0102493	0.957131	-0.146493	0.439839	0.345957	0.0611144	0.320626	0.0840856	0.332493	0.0726182	-0.560377	0.00127896	0.195178	0.301327	0.121325	0.523049	-0.282824	0.12993
Potri.001G023500	PF03514	PTHR31636,PTHR31636:SF48					AT1G50420.1	SCL-3,SCL3	scarecrow-like 3	blue	0.64682	0.000112301	0.650845	9.84e-05	0.578608	0.000809613	-0.232071	0.217194	-0.0977889	0.607191	0.170737	0.367016	0.136207	0.472948	-0.259695	0.165784	-0.176084	0.351971	-0.0158933	0.933567	-0.117727	0.535535
Potri.001G023900	PF14416,PF13839	PTHR32285,PTHR32285:SF36					AT1G29050.1	TBL38	TRICHOME BIREFRINGENCE-LIKE 38	blue	0.193577	0.305388	0.316587	0.088288	0.181345	0.337535	-0.0647797	0.733786	0.231195	0.218984	-0.0370298	0.845965	0.16797	0.374948	-0.277609	0.137468	-0.0685388	0.718941	-0.359635	0.0509418	0.104502	0.582617
Potri.001G024800	PF00191	PTHR10502,PTHR10502:SF99	KOG0819			GO:0005544,GO:0005509	AT2G38760.1	ANN3,ANNAT3	annexin 3	blue	0.553716	0.00150183	0.649064	0.000104376	0.11499	0.545129	-0.279154	0.135201	0.391022	0.0326296	0.201782	0.28494	0.151484	0.424242	-0.121774	0.5215	0.179674	0.34208	-0.0985588	0.60435	-0.048523	0.79901
Potri.001G024900	PF00191	PTHR10502,PTHR10502:SF104	KOG0819			GO:0005544,GO:0005509	AT2G38750.1	ANNAT4	annexin 4	blue	0.507831	0.0041724	0.566734	0.00109372	0.346314	0.0608306	-0.377381	0.0397931	0.415563	0.0223829	0.0175858	0.926511	0.0962817	0.612768	-0.0285947	0.880768	-0.0854492	0.653461	-0.196468	0.298081	0.0428984	0.821914
Potri.001G025100		PTHR33334,PTHR33334:SF1					AT3G54500.1			blue	-0.943553	5.77e-15	-0.804031	8.7e-08	-0.327094	0.0776745	0.286778	0.124421	0.293171	0.115879	-0.258631	0.167586	-0.224945	0.232042	-0.136267	0.472749	-0.175221	0.354374	-0.124843	0.510977	-0.125485	0.508789
Potri.001G025200	PF00067	PTHR24298,PTHR24298:SF122				GO:0055114,GO:0020037,GO:0016705,GO:0005506	AT1G33720.1	CYP76C6	cytochrome P450, family 76, subfamily C, polypeptide 6	blue	0.40342	0.0270608	0.638766	0.000145337	-0.0524365	0.783169	-0.0141183	0.940973	0.0168321	0.929653	0.230988	0.219408	0.655631	8.4e-05	-0.108307	0.568884	-0.202303	0.28367	-0.107416	0.572086	-0.357789	0.0522306
Potri.001G025400	PF00931	PTHR23155,PTHR23155:SF563	KOG4658			GO:0043531	AT3G14470.1		NB-ARC domain-containing disease resistance protein	blue	0.763441	9.25e-07	0.833496	1.08e-08	0.385531	0.0353762	-0.263766	0.159011	-0.148088	0.434821	0.376364	0.0403739	0.518869	0.00330511	0.122424	0.519263	-0.122879	0.517699	-0.100616	0.59679	-0.469895	0.00879163
Potri.001G026000	PF13837	PTHR31307,PTHR31307:SF4	KOG4282				AT3G14180.1		sequence-specific DNA binding transcription factors	blue	0.712209	1.01e-05	0.676587	4.05e-05	0.439687	0.015048	-0.348767	0.0589046	-0.0544365	0.775105	0.196154	0.298869	0.253435	0.176593	0.135264	0.476045	0.0105217	0.955993	-0.31109	0.0942638	0.118178	0.533963
Potri.001G026100	PF01008	PTHR10233,PTHR10233:SF9	KOG1465		K03754	GO:0044237	AT3G07300.2		NagB/RpiA/CoA transferase-like superfamily protein	blue	0.632012	0.000179427	0.454116	0.011709	0.56554	0.00112661	-0.306545	0.0994327	-0.120979	0.524243	-0.172826	0.361093	0.0289983	0.879098	-0.144455	0.446298	-0.0315963	0.868356	-0.0134288	0.943851	0.118186	0.533935
Potri.001G026200	PF03145	PTHR10315,PTHR10315:SF29	KOG3002	6.3.2.19	K04506	GO:0007275,GO:0006511,GO:0005634	AT3G61790.1		Protein with RING/U-box and TRAF-like domains	blue	0.306135	0.0999083	0.541426	0.00200271	-0.117107	0.537702	0.0306584	0.872231	0.148381	0.433905	0.576903	0.000845926	0.390192	0.0330338	-0.37686	0.0400897	0.137879	0.467478	0.141815	0.45474	-0.178875	0.344267
Potri.001G027100	PF00854	PTHR11654,PTHR11654:SF133			K14638	GO:0016020,GO:0006810,GO:0005215	AT3G54450.1		Major facilitator superfamily protein	blue	-0.757609	1.25e-06	-0.569107	0.00103085	0.049668	0.794367	-0.036765	0.847054	0.501832	0.00472069	-0.245103	0.191737	-0.205523	0.275914	-0.324531	0.0801683	-0.433987	0.0165692	-0.170141	0.368715	-0.124156	0.513324
Potri.001G027700	PF05142	PTHR31604,PTHR31604:SF2					AT5G12330.4	LRP1	Lateral root primordium (LRP) protein-related	blue	-0.710454	1.09e-05	-0.705139	1.35e-05	-0.484552	0.00665666	0.430928	0.0174365	-0.0125218	0.947638	-0.194344	0.303438	-0.0699364	0.713447	0.178204	0.346111	-0.0598117	0.753549	0.121049	0.524	0.142985	0.450987
Potri.001G028000	PF02525	PTHR30543,PTHR30543:SF2	KOG4530	1.6.5.2,1.6.5.3			AT3G27890.1	NQR	NADPH:quinone oxidoreductase	blue	-0.609935	0.000345615	-0.541948	0.00197881	-0.232646	0.216023	-0.0271032	0.886947	0.524934	0.00289826	-0.396282	0.0301632	-0.362135	0.0492363	0.149383	0.430771	-0.393215	0.0315823	0.00266335	0.988856	0.469072	0.00892687
Potri.001G028200	PF00026	PTHR13683,PTHR13683:SF258	KOG1339	3.4.23.12		GO:0006508,GO:0004190	AT3G54400.1		Eukaryotic aspartyl protease family protein	blue	-0.748721	1.95e-06	-0.843774	4.73e-09	-0.0976753	0.60761	0.522758	0.003039	-0.224034	0.233988	-0.364913	0.047395	-0.352558	0.0560229	0.024809	0.896463	-0.19432	0.303498	0.114333	0.547444	0.108905	0.566741
Potri.001G029800	PF00170,PF14144	PTHR22952,PTHR22952:SF206			K14431	GO:0043565,GO:0006355,GO:0003700,GO:0006351	AT3G12250.2	BZIP45,TGA6	TGACG motif-binding factor 6	blue	0.366881	0.0461237	0.562008	0.00122901	-0.411214	0.0239753	-0.0967112	0.611176	0.158063	0.404157	0.309842	0.0956625	0.416838	0.021933	-0.051939	0.785178	0.14562	0.442602	0.227846	0.225917	-0.257621	0.169312
Potri.001G030200	PF12756,PF12847	PTHR11006,PTHR11006:SF55	KOG1499	2.1.1.125	K11436	GO:0008168,GO:0006479	AT3G12270.1	ATPRMT3,PRMT3	protein arginine methyltransferase 3	blue	-0.299026	0.108448	-0.569398	0.00102334	0.492327	0.0057153	0.211114	0.262771	-0.344868	0.0619884	-0.316541	0.0883373	-0.469777	0.00881086	0.198712	0.292484	-0.141518	0.455693	0.0866356	0.648953	0.162082	0.392156
Potri.001G030750	PF04561,PF06883,PF04560,PF04565,PF04563,PF00562	PTHR20856,PTHR20856:SF5		2.7.7.6	K03002	GO:0006351,GO:0003899,GO:0003677,GO:0005634,GO:0032549	AT1G29940.1	NRPA2	nuclear RNA polymerase A2	blue	-0.710597	1.08e-05	-0.658901	7.52e-05	-0.146574	0.439586	0.34346	0.0631328	0.0260449	0.891335	-0.0541348	0.77632	-0.240264	0.200935	-0.0881848	0.643086	-0.0852718	0.654135	-0.0225355	0.905908	-0.396195	0.0302029
Potri.001G030900	PF06839,PF00929	PTHR23044,PTHR23044:SF35	KOG0542			GO:0008270	AT3G15140.1		Polynucleotidyl transferase, ribonuclease H-like superfamily protein	blue	0.647398	0.000110209	0.359337	0.0511478	0.239215	0.202969	-0.27398	0.142896	-0.356904	0.0528577	-0.166352	0.37963	-0.0767492	0.68687	0.431566	0.0172527	-0.035413	0.852616	0.162471	0.391005	0.213983	0.25619
Potri.001G031400	PF11934,PF01857,PF01858	PTHR13742,PTHR13742:SF17			K04681	GO:0051726,GO:0005634,GO:0006357,GO:0007049,GO:0006351	AT3G12280.2	ATRBR1,RB,RB1,RBR,RBR1	retinoblastoma-related 1	blue	-0.57119	0.000978274	-0.506657	0.00427515	-0.59852	0.000476119	0.285693	0.125914	-0.073788	0.698379	-0.0118599	0.950403	0.0185966	0.922299	0.0611551	0.748189	0.079708	0.675439	0.187765	0.320415	-0.188612	0.318198
Potri.001G032400	PF12695	PTHR23024,PTHR23024:SF135	KOG1515	3.1.1.1			AT5G16080.1	AtCXE17,CXE17	carboxyesterase 17	blue	0.560674	0.00126974	0.748196	2e-06	0.168139	0.37446	-0.130834	0.490743	-0.0356485	0.851647	0.842415	5.29e-09	0.292703	0.11649	-0.133248	0.482704	0.077147	0.685329	0.0157894	0.934001	-0.378791	0.038999
Potri.001G032900	PF16845	PTHR11413,PTHR11413:SF55				GO:0004869	AT3G12490.2	ATCYS6,ATCYSB,CYSB	cystatin B	blue	0.61324	0.000314281	0.659426	7.39e-05	0.03607	0.849912	-0.335804	0.0696446	0.17966	0.342118	0.0677942	0.721873	0.160471	0.396939	-0.127579	0.501684	0.00569937	0.976154	-0.0720359	0.70522	0.416635	0.0220041
Potri.001G033600		PTHR35294,PTHR35294:SF2					AT2G26920.1		Ubiquitin-associated/translation elongation factor EF1B protein	blue	-0.481498	0.00706078	-0.553537	0.00150826	0.0432332	0.820547	0.362702	0.0488559	-0.169872	0.369484	-0.198299	0.293509	-0.160589	0.396589	-0.442788	0.0142706	0.339355	0.0665623	0.0232736	0.90284	-0.204051	0.279441
Potri.001G034200	PF09454,PF05743	PTHR23306,PTHR23306:SF3	KOG2391		K12183	GO:0015031,GO:0006464	AT3G12400.1	ATELC,ELC	Ubiquitin-conjugating enzyme/RWD-like protein	blue	0.661472	6.89e-05	0.717091	8.25e-06	0.447031	0.0132613	-0.350481	0.0575877	-0.0114819	0.951982	0.27204	0.145862	0.191714	0.310155	0.0236875	0.90112	-0.196266	0.298587	-0.305634	0.100494	-0.128741	0.497764
Potri.001G035700	PF03399	PTHR12436					AT3G54380.1		SAC3/GANP/Nin1/mts3/eIF-3 p25 family	blue	0.644283	0.000121901	0.510873	0.00391587	0.543862	0.00189331	-0.0978747	0.606874	-0.263712	0.159099	-0.0684714	0.719206	0.0305797	0.872556	0.065905	0.729332	-0.033205	0.861715	-0.208032	0.269964	-0.172198	0.362867
Potri.001G036900	PF13193,PF00501	PTHR24096,PTHR24096:SF149		6.2.1.34,6.2.1.12	K01904	GO:0008152,GO:0003824	AT3G21240.1	4CL2,AT4CL2	4-coumarate:CoA ligase 2	blue	0.547137	0.00175439	0.655856	8.33e-05	0.39821	0.0292982	-0.455612	0.0114016	0.405217	0.026322	0.0343249	0.857098	0.22128	0.23994	-0.0665841	0.726648	-0.363071	0.0486092	-0.230572	0.220263	-0.0256976	0.892776
Potri.001G037000		PTHR21596,PTHR21596:SF12					AT5G23570.1	ATSGS3,SGS3	XS domain-containing protein / XS zinc finger domain-containing protein-related	blue	0.812294	5.03e-08	0.901141	1.13e-11	0.322	0.0826905	-0.167078	0.377525	-0.184905	0.327976	0.479098	0.00739295	0.453478	0.0118423	0.0384895	0.83997	-0.0813966	0.668946	0.0492469	0.796074	-0.409937	0.02446
Potri.001G037200	PF00097,PF01485	PTHR11685,PTHR11685:SF149			K11975	GO:0046872,GO:0016567,GO:0004842	AT3G14250.1		RING/U-box superfamily protein	blue	0.541866	0.00198259	0.628852	0.000197685	-0.0220662	0.907859	-0.106629	0.574922	0.0800703	0.674044	0.160162	0.397862	0.0992843	0.601679	0.405586	0.0261723	-0.228654	0.224232	-0.0672321	0.72409	-0.0977067	0.607494
Potri.001G041400	PF01167	PTHR16517,PTHR16517:SF27	KOG2502				AT1G16070.1	AtTLP8,TLP8	tubby like protein 8	blue	-0.492822	0.00565944	-0.637027	0.000153514	-0.307519	0.0983069	0.129847	0.494048	-0.212089	0.260522	-0.293703	0.115189	-0.305429	0.100733	0.224706	0.232553	0.317374	0.0874575	-0.0622649	0.74377	0.118577	0.532573
Potri.001G041700	PF00026	PTHR13683,PTHR13683:SF263	KOG1339	3.4.23.12		GO:0006508,GO:0004190	AT1G79720.1		Eukaryotic aspartyl protease family protein	blue	-0.727068	5.34e-06	-0.774554	5.08e-07	-0.082854	0.663361	0.148177	0.434543	0.192092	0.309184	-0.496521	0.00525634	-0.458853	0.0107584	0.231622	0.218109	-0.380568	0.0380161	-0.123205	0.516582	0.267272	0.15334
Potri.001G041800		PTHR33494,PTHR33494:SF1					AT2G24100.1			blue	0.720325	7.18e-06	0.828661	1.56e-08	0.555562	0.00143692	-0.238327	0.204701	-0.109115	0.565988	0.45432	0.0116666	0.538622	0.00213543	0.0289127	0.879452	-0.199431	0.290705	-0.129667	0.494652	-0.449582	0.0126837
Potri.001G042600	PF00012	PTHR19375,PTHR19375:SF229			K03283		AT3G12580.1	ATHSP70,HSP70	heat shock protein 70	blue	0.548371	0.00170437	0.75125	1.72e-06	0.0931925	0.624264	-0.0857498	0.652317	-0.150115	0.42849	0.818421	3.29e-08	0.45948	0.0106376	-0.077275	0.684834	0.0513206	0.787677	-0.00179848	0.992474	-0.388055	0.0340915
Potri.001G043000	PF00481	PTHR13832,PTHR13832:SF356	KOG0699	3.1.3.16	K17499	GO:0003824,GO:0006470,GO:0004722	AT4G31860.1		Protein phosphatase 2C family protein	blue	0.296426	0.111702	0.359745	0.0508657	-0.222383	0.237543	-0.218852	0.245269	0.202632	0.282872	0.0623082	0.743598	0.242073	0.197462	0.176088	0.35196	0.152893	0.419895	0.0963898	0.612367	-0.10168	0.592894
Potri.001G044300	PF01075	PTHR37698,PTHR37698:SF1				GO:0016757,GO:0008152	AT1G15980.1	NDF1,NDH48	NDH-dependent cyclic electron flow 1	blue	0.817305	3.56e-08	0.548746	0.00168946	0.19471	0.302511	-0.280187	0.133702	-0.457737	0.0109764	0.00263197	0.988987	0.165622	0.381756	0.432675	0.0169366	0.176066	0.352021	0.0216856	0.909441	0.143091	0.450647
Potri.001G044500	PF03106	PTHR31429,PTHR31429:SF3				GO:0043565,GO:0006355,GO:0003700	AT1G80840.1	ATWRKY40,WRKY40	WRKY DNA-binding protein 40	blue	0.462025	0.0101589	0.681598	3.37e-05	0.0765014	0.687831	-0.125416	0.509024	0.0168343	0.929643	0.696082	1.94e-05	0.532363	0.00245942	-0.105383	0.579424	0.0208669	0.912847	0.00995909	0.958344	-0.445254	0.0136765
Potri.001G045500	PF01073	PTHR10366,PTHR10366:SF404	KOG1502	1.2.1.44	K09753	GO:0055114,GO:0016616,GO:0006694,GO:0003854	AT1G15950.1	ATCCR1,CCR1,IRX4	cinnamoyl coa reductase 1	blue	0.262613	0.160909	0.293723	0.115163	-0.00747913	0.968711	-0.0223718	0.906588	-0.0717768	0.706234	0.0168109	0.929741	0.0167201	0.93012	-0.0147778	0.938221	0.170885	0.366595	-0.00172008	0.992802	-0.21915	0.24461
Potri.001G045800	PF01370	PTHR10366,PTHR10366:SF404	KOG1502	1.2.1.44		GO:0050662,GO:0003824	AT1G15950.1	ATCCR1,CCR1,IRX4	cinnamoyl coa reductase 1	blue	0.435523	0.0161471	0.633688	0.000170368	0.0165572	0.930799	-0.138449	0.465624	0.0557178	0.769951	0.701041	1.6e-05	0.193491	0.305608	-0.08427	0.657952	0.0888301	0.640648	-0.0568667	0.765338	-0.245033	0.191867
Potri.001G046100	PF01073	PTHR10366,PTHR10366:SF404	KOG1502	1.2.1.44	K09753	GO:0055114,GO:0016616,GO:0006694,GO:0003854	AT1G15950.1	ATCCR1,CCR1,IRX4	cinnamoyl coa reductase 1	blue	0.434241	0.0164987	0.707981	1.21e-05	-0.0702025	0.712402	-0.0676639	0.722387	0.130819	0.490794	0.80776	6.82e-08	0.400556	0.0282726	-0.0953225	0.616328	0.0973705	0.608737	0.0441099	0.816968	-0.269817	0.149315
Potri.001G046400	PF01073	PTHR10366,PTHR10366:SF404	KOG1502	1.2.1.44	K09753	GO:0055114,GO:0016616,GO:0006694,GO:0003854	AT1G15950.1	ATCCR1,CCR1,IRX4	cinnamoyl coa reductase 1	blue	0.511879	0.00383408	0.739228	3.07e-06	-0.0425351	0.823399	-0.152831	0.420084	0.0557911	0.769657	0.605995	0.00038655	0.713721	9.51e-06	0.0662249	0.728067	-0.018797	0.921464	0.0788317	0.678817	-0.422595	0.0199927
Potri.001G047500							AT5G10970.1		C2H2 and C2HC zinc fingers superfamily protein	blue	0.28302	0.129653	0.363062	0.0486154	0.414314	0.022831	-0.364014	0.0479846	0.390685	0.0327933	-0.124569	0.511914	0.0337659	0.859402	0.276856	0.138581	-0.483603	0.00678005	-0.40725	0.0255063	-0.0341745	0.857718
Potri.001G047600	PF02330	PTHR10826,PTHR10826:SF14	KOG2536		K15414	GO:0005759	AT1G15870.1		Mitochondrial glycoprotein family protein	blue	-0.75754	1.25e-06	-0.822117	2.53e-08	-0.042836	0.822169	0.424156	0.0194917	-0.113082	0.551864	-0.311234	0.0941033	-0.383569	0.0364015	-0.257787	0.169027	-0.0518594	0.785499	0.046272	0.808158	0.340679	0.0654405
Potri.001G047800	PF05903	PTHR12378,PTHR12378:SF17	KOG0324				AT1G80690.1		PPPDE putative thiol peptidase family protein	blue	-0.741829	2.72e-06	-0.708466	1.18e-05	-0.307482	0.0983495	0.130743	0.491046	0.380027	0.0383128	-0.443359	0.014131	-0.390042	0.0331072	-0.0251518	0.895041	-0.165224	0.382916	-0.114071	0.548367	0.462407	0.0100887
Potri.001G048100	PF00400	PTHR10971,PTHR10971:SF16			K14298	GO:0005515	AT1G80670.1		Transducin/WD40 repeat-like superfamily protein	blue	-0.33673	0.0688311	-0.570915	0.000985074	0.10563	0.578529	0.443746	0.0140372	-0.466848	0.00930129	-0.243261	0.195202	-0.334688	0.0706367	-0.15406	0.416313	0.166714	0.378579	0.306619	0.0993469	0.347471	0.0599159
Potri.001G048500	PF07714	PTHR27001,PTHR27001:SF71	KOG1187	2.7.11.1		GO:0006468,GO:0004672	AT2G25220.1		Protein kinase superfamily protein	blue	0.543281	0.0019189	0.417468	0.0217132	0.173902	0.358065	0.0552029	0.772021	-0.0731562	0.700843	0.339864	0.0661299	-0.0836613	0.660276	-0.118868	0.531561	0.532422	0.00245617	0.285227	0.12656	-0.140378	0.459369
Potri.001G048900	PF14510,PF08370,PF00005,PF01061	PTHR19241,PTHR19241:SF219		3.6.3.34		GO:0016887,GO:0005524,GO:0016020	AT1G15520.1	ABCG40,ATABCG40,ATPDR12,PDR12	pleiotropic drug resistance 12	blue	0.582752	0.00072695	0.734605	3.8e-06	0.325024	0.0796836	-0.104215	0.583657	-0.177185	0.348919	0.644617	0.000120595	0.571028	0.000982266	-0.0422327	0.824635	-0.0435202	0.819375	0.00411622	0.982777	-0.60583	0.000388357
Potri.001G049600										blue	0.262613	0.160909	0.293723	0.115163	-0.00747913	0.968711	-0.0223718	0.906588	-0.0717768	0.706234	0.0168109	0.929741	0.0167201	0.93012	-0.0147778	0.938221	0.170885	0.366595	-0.00172008	0.992802	-0.21915	0.24461
Potri.001G049800		PTHR37735					AT3G24160.1	PMP	putative type 1 membrane protein	blue	-0.405858	0.0260624	-0.471695	0.00850181	-0.333455	0.0717444	0.403368	0.0270821	-0.221512	0.239435	-0.170544	0.367565	-0.142408	0.452834	-0.0129158	0.945993	-0.0463545	0.807822	0.442143	0.0144295	0.0850272	0.655067
Potri.001G049900	PF01471	PTHR15852,PTHR15852:SF16					AT4G13670.1	PTAC5	plastid transcriptionally active 5	blue	-0.743211	2.54e-06	-0.90357	8.1e-12	-0.0470372	0.805045	0.259677	0.165815	-0.139694	0.461581	-0.474735	0.00803054	-0.422837	0.0199143	0.0823009	0.665479	-0.0961035	0.613428	-0.104567	0.582379	0.412086	0.0236485
Potri.001G050100	PF00646,PF14299	PTHR32278,PTHR32278:SF6				GO:0005515	AT2G02230.1	AtPP2-B1,PP2-B1	phloem protein 2-B1	blue	0.413936	0.0229681	0.715989	8.64e-06	-0.0947243	0.618553	-0.0312725	0.869693	0.216316	0.250918	0.536886	0.00222133	0.644933	0.000119373	-0.131329	0.489089	0.0990059	0.602703	-0.0868917	0.647982	-0.294991	0.113529
Potri.001G050300	PF00004	PTHR13779,PTHR13779:SF31			K11269	GO:0005524	AT1G04730.1	CTF18	P-loop containing nucleoside triphosphate hydrolases superfamily protein	blue	-0.756042	1.35e-06	-0.793571	1.68e-07	-0.412492	0.0234978	0.33343	0.0717672	-0.106568	0.575144	-0.222177	0.237991	-0.194145	0.303943	-0.104543	0.582465	0.111382	0.557896	0.296039	0.112192	-0.0962686	0.612816
Potri.001G051200	PF01494	PTHR13789,PTHR13789:SF240	KOG3855		K06126	GO:0071949	AT3G24200.1		FAD/NAD(P)-binding oxidoreductase family protein	blue	0.77666	4.52e-07	0.741348	2.78e-06	-0.000629935	0.997364	-0.272641	0.144939	-0.0968384	0.610705	0.117574	0.536069	0.401107	0.0280363	-0.032086	0.866333	0.421219	0.0204431	-0.0911803	0.6318	-0.0709518	0.709464
Potri.001G051700	PF00920	PTHR21000,PTHR21000:SF5		4.2.1.9	K01687	GO:0008152,GO:0003824	AT3G23940.1		dehydratase family	blue	-0.183535	0.331635	-0.422483	0.020029	-0.0760963	0.689402	0.122858	0.517772	-0.0788587	0.678713	-0.252576	0.178113	-0.286848	0.124325	0.195861	0.299604	0.422075	0.0201617	-0.063192	0.740085	-0.0416057	0.827199
Potri.001G051900	PF02803,PF00108	PTHR18919,PTHR18919:SF93		2.3.1.16	K07513	GO:0016747,GO:0008152	AT2G33150.1	KAT2,PED1,PKT3	peroxisomal 3-ketoacyl-CoA thiolase 3	blue	0.727641	5.21e-06	0.740086	2.95e-06	0.356444	0.0531853	-0.404545	0.0265963	0.259347	0.166372	0.151303	0.424804	0.0957525	0.614731	-0.000185511	0.999224	-0.0390411	0.837706	-0.118873	0.531543	0.0627773	0.741732
Potri.001G053000	PF14868	PTHR36702,PTHR36702:SF1					AT1G04650.1			blue	-0.782348	3.27e-07	-0.775935	4.71e-07	-0.374853	0.0412492	0.486443	0.00641633	-0.131982	0.486913	-0.252533	0.17819	-0.161107	0.395048	-0.265133	0.156783	0.13718	0.469762	0.0937281	0.622265	0.0930284	0.624878
Potri.001G054400	PF00118	PTHR11353,PTHR11353:SF80			K04077	GO:0005524	AT3G23990.1	HSP60,HSP60-3B	heat shock protein 60	blue	-0.544487	0.00186606	-0.684813	2.99e-05	-0.243672	0.194426	0.403862	0.0268774	-0.35985	0.0507929	-0.201053	0.286719	-0.304787	0.101488	0.413997	0.0229457	-0.0475305	0.80304	0.12352	0.5155	0.0971612	0.60951
Potri.001G054700	PF03031	PTHR12210,PTHR12210:SF13	KOG1605	3.1.3.16			AT5G11860.3	SSP5	SCP1-like small phosphatase 5	blue	-0.720542	7.11e-06	-0.728052	5.12e-06	-0.629962	0.000191092	0.374619	0.0413862	0.0181828	0.924023	-0.246272	0.18956	-0.218174	0.24677	0.22418	0.233677	-0.053226	0.779983	0.231977	0.217385	0.22422	0.233592
Potri.001G055300	PF05755	PTHR33732,PTHR33732:SF2					AT1G67360.1		Rubber elongation factor protein (REF)	blue	0.63898	0.000144362	0.834746	9.8e-09	0.108303	0.568899	-0.196996	0.296756	0.166755	0.378461	0.43853	0.0153471	0.33193	0.0731334	0.0865758	0.64918	-0.183126	0.332732	-0.0654835	0.730999	-0.200383	0.288362
Potri.001G056800	PF08238,PF01753	PTHR12298,PTHR12298:SF7					AT1G67340.1		HCP-like superfamily protein with MYND-type zinc finger	blue	0.49364	0.00556805	0.632866	0.00017476	0.0486926	0.798322	-0.42488	0.0192626	0.534944	0.00232101	0.146335	0.44034	0.219487	0.243867	0.188414	0.318714	-0.184197	0.329862	-0.136697	0.471341	0.0896094	0.637709
Potri.001G057100	PF00646	PTHR32133,PTHR32133:SF111				GO:0005515	AT1G27340.1		Galactose oxidase/kelch repeat superfamily protein	blue	0.709407	1.14e-05	0.821274	2.69e-08	0.396453	0.0300861	-0.276844	0.138599	0.0242736	0.898686	0.429527	0.0178462	0.441625	0.0145582	-0.134028	0.480123	-0.0463058	0.808021	-0.121981	0.520788	-0.532387	0.00245809
Potri.001G057800	PF00612,PF13637,PF01833,PF03859	PTHR23335,PTHR23335:SF1				GO:0005515,GO:0005634,GO:0003677	AT1G67310.1		Calmodulin-binding transcription activator protein with CG-1 and Ankyrin domains	blue	0.729803	4.73e-06	0.819642	3.02e-08	0.480714	0.00716786	-0.260996	0.163597	-0.0915256	0.630505	0.462276	0.0101127	0.457631	0.0109973	0.0108399	0.954663	-0.0466833	0.806485	-0.124832	0.511014	-0.626612	0.000211605
Potri.001G058100		PTHR34781,PTHR34781:SF2					AT1G27290.1			blue	0.464994	0.00962354	0.659333	7.41e-05	-0.00936299	0.960836	-0.31854	0.0862361	0.582037	0.000740666	0.201916	0.284611	0.230888	0.219612	0.0144084	0.939762	-0.0939138	0.621572	-0.00721788	0.969804	-0.123841	0.5144
Potri.001G058200	PF01486,PF00319	PTHR11945	KOG0014			GO:0006355,GO:0005634,GO:0003700,GO:0046983,GO:0003677	AT2G03710.3	AGL3,SEP4	K-box region and MADS-box transcription factor family protein	blue	0.461623	0.0102333	0.6021	0.000431166	0.141795	0.454802	-0.172786	0.361208	0.33031	0.0746307	0.446331	0.0134236	0.239883	0.201671	-0.366976	0.046063	0.0462639	0.808191	0.360567	0.0503	-0.116316	0.540472
Potri.001G058600	PF03110	PTHR31251,PTHR31251:SF19				GO:0005634,GO:0003677	AT5G50570.2		Squamosa promoter-binding protein-like (SBP domain) transcription factor family protein	blue	0.675952	4.14e-05	0.591041	0.000583527	0.623342	0.000233486	-0.101881	0.592158	-0.46673	0.00932156	0.372912	0.0423962	0.0674402	0.723269	-0.0142824	0.940288	-0.0132233	0.944709	0.0387679	0.838827	-0.409354	0.0246839
Potri.001G059700	PF02338	PTHR36068,PTHR36068:SF1					AT5G13100.1			blue	-0.765069	8.49e-07	-0.866994	5.78e-10	-0.328243	0.0765765	0.324036	0.0806568	-0.14043	0.459202	-0.361961	0.0493536	-0.421882	0.0202248	0.193451	0.305709	-0.0542602	0.775815	0.0246181	0.897256	0.445802	0.0135474
Potri.001G059900	PF00479,PF02781	PTHR23429,PTHR23429:SF3		1.1.1.49	K00036	GO:0055114,GO:0050661,GO:0006006,GO:0004345	AT5G13110.1	G6PD2	glucose-6-phosphate dehydrogenase 2	blue	-0.641878	0.000131669	-0.607316	0.000372374	-0.261816	0.162231	0.336588	0.0689552	0.0648359	0.733563	-0.138115	0.466711	-0.269476	0.14985	-0.126607	0.504978	0.0225529	0.905835	0.0493433	0.795683	-0.0206689	0.913671
Potri.001G060300	PF07969	PTHR11271,PTHR11271:SF7	KOG3968	3.5.4.28,3.5.4.31						blue	0.531287	0.00251917	0.500739	0.00482695	0.184981	0.327772	-0.174348	0.356816	-0.261822	0.16222	0.12593	0.507275	0.203153	0.281608	0.499365	0.00496343	-0.159493	0.399863	-0.331675	0.0733676	-0.0124827	0.947802
Potri.001G061000	PF16113	PTHR11941,PTHR11941:SF43	KOG1681		K12663		AT5G43280.1	ATDCI1,DCI1	delta(3,5),delta(2,4)-dienoyl-CoA isomerase 1	blue	0.485148	0.00658007	0.501299	0.00477227	0.19839	0.293283	-0.299908	0.107359	0.0576036	0.762383	0.0203834	0.914859	0.108247	0.569101	-0.0784157	0.680423	-0.336855	0.068721	0.176821	0.349928	0.363358	0.0484188
Potri.001G061200	PF02365	PTHR31989,PTHR31989:SF44				GO:0006355,GO:0003677	AT5G13180.1	ANAC083,NAC083,VNI2	NAC domain containing protein 83	blue	0.531425	0.0025114	0.607428	0.000371189	0.340022	0.0659952	-0.319246	0.0855041	0.201103	0.286597	0.0783903	0.680521	0.153251	0.418793	0.10672	0.574592	-0.378029	0.0394266	-0.0497601	0.793994	-0.0412573	0.828625
Potri.001G062500	PF06200,PF09425	PTHR33077,PTHR33077:SF6			K13464		AT5G13220.1	JAS1,JAZ10,TIFY9	jasmonate-zim-domain protein 10	blue	0.551041	0.00160042	0.621243	0.000248564	0.215402	0.252973	-0.153889	0.416836	0.312596	0.0925978	0.22168	0.23907	0.110891	0.559645	0.341598	0.0646711	-0.162273	0.391591	-0.179579	0.342341	-0.121725	0.521668
Potri.001G065900	PF00450	PTHR11802,PTHR11802:SF82		3.4.16.6	K16297	GO:0006508,GO:0004185	AT1G28110.1	SCPL45	serine carboxypeptidase-like 45	blue	-0.336731	0.06883	-0.355255	0.0540415	0.0277758	0.88416	-0.0620212	0.74474	0.0762881	0.688658	-0.199197	0.291285	-0.346481	0.0606976	-0.027959	0.883401	-0.22583	0.230163	-0.224392	0.233223	-0.173037	0.360497
Potri.001G066100	PF14432,PF01535,PF13041	PTHR24015,PTHR24015:SF800					AT5G13270.1	RARE1	Pentatricopeptide repeat (PPR) superfamily protein	blue	-0.175238	0.354326	-0.32237	0.0823178	0.0936432	0.622582	0.026695	0.888639	0.0164551	0.931225	-0.0919209	0.629022	-0.226905	0.227893	0.270391	0.148418	-0.00225108	0.990581	0.25641	0.171396	0.122502	0.518994
Potri.001G066400	PF07207	PTHR36762,PTHR36762:SF2					AT3G26740.1	CCL	CCR-like	blue	0.641529	0.000133143	0.668828	5.34e-05	0.0122409	0.948811	-0.313419	0.0916962	0.162879	0.389799	0.20666	0.273207	0.185822	0.325539	-0.124121	0.513443	0.257387	0.169713	-0.00711308	0.970242	0.184594	0.328804
Potri.001G066800	PF00169,PF03114,PF13637,PF01412	PTHR23180,PTHR23180:SF284				GO:0005737,GO:0005515,GO:0005096	AT5G13300.1	AGD3,SFC,VAN3	ARF GTPase-activating protein	blue	-0.581553	0.000750065	-0.543437	0.001912	-0.364322	0.0477816	0.107103	0.573213	0.0624623	0.742985	-0.0785863	0.679764	-0.104746	0.581731	-0.0761096	0.68935	0.172802	0.361162	-0.129208	0.496192	-0.468163	0.00907833
Potri.001G067700	PF00097,PF02182	PTHR14140		2.1.1.43	K10638	GO:0046872,GO:0042393	AT1G57820.1	ORTH2,VIM1	Zinc finger (C3HC4-type RING finger) family protein	blue	-0.580071	0.000779533	-0.643129	0.000126506	-0.523948	0.00296132	0.117409	0.536646	-0.146104	0.44107	-0.136973	0.470437	-0.262183	0.161621	-0.224848	0.23225	0.44958	0.012684	0.11206	0.555487	0.144863	0.445
Potri.001G067800	PF00458,PF00587,PF03129	PTHR10745,PTHR10745:SF6		6.1.1.14	K01880	GO:0006418,GO:0005524,GO:0004812,GO:0000166	AT1G29880.1		glycyl-tRNA synthetase / glycine--tRNA ligase	blue	-0.680666	3.49e-05	-0.653015	9.16e-05	-0.214244	0.255595	0.17499	0.35502	0.00403061	0.983135	-0.159906	0.398627	-0.19615	0.298878	-0.00703186	0.970582	-0.19882	0.292217	0.0415415	0.827462	-0.0664932	0.727007
Potri.001G068400	PF00067	PTHR24286,PTHR24286:SF24		1.14.13.70	K05917	GO:0055114,GO:0020037,GO:0016705,GO:0005506	AT1G11680.1	CYP51,CYP51A2,CYP51G1,EMB1738	CYTOCHROME P450 51G1	blue	-0.717569	8.08e-06	-0.748929	1.93e-06	-0.428085	0.0182765	0.457254	0.0110718	-0.108052	0.569799	-0.211766	0.261267	-0.188092	0.319558	0.000929948	0.996109	0.157214	0.406717	0.00032884	0.998624	0.0227484	0.905023
Potri.001G068500		PTHR36407,PTHR36407:SF1					AT5G64680.2			blue	-0.373169	0.0422432	-0.563793	0.00117627	0.353799	0.055104	0.0211667	0.9116	-0.187044	0.322311	-0.343674	0.0629574	-0.39668	0.0299832	-0.00551517	0.976925	-0.218602	0.245822	0.0921875	0.628024	0.343134	0.0633999
Potri.001G068700	PF13639	PTHR22763,PTHR22763:SF12				GO:0008270,GO:0005515	AT5G38895.3		RING/U-box superfamily protein	blue	0.794883	1.55e-07	0.86452	7.36e-10	0.271654	0.146457	-0.309184	0.0964058	-0.144865	0.444996	0.50973	0.00401057	0.309407	0.096154	0.223262	0.235646	-0.208848	0.268047	0.0317558	0.867697	-0.342199	0.0641711
Potri.001G068800		PTHR33880,PTHR33880:SF5					AT4G14100.1		transferases, transferring glycosyl groups	blue	0.664463	6.21e-05	0.462533	0.0100657	0.402019	0.027648	-0.0325379	0.864468	-0.434108	0.0165356	0.0457774	0.810171	0.121837	0.521284	0.424313	0.0194418	-0.0572596	0.763762	-0.0273875	0.885769	0.149162	0.431461
Potri.001G069501	PF04564	PTHR22849,PTHR22849:SF33		6.3.2.19		GO:0016567,GO:0004842	AT1G76390.1		ARM repeat superfamily protein	blue	0.52088	0.0031651	0.714214	9.31e-06	-0.0463881	0.807686	-0.117645	0.535822	-0.102773	0.588902	0.691832	2.29e-05	0.706721	1.27e-05	-0.0871445	0.647023	0.192575	0.307946	0.080697	0.671633	-0.49184	0.00577069
Potri.001G070100	PF01529	PTHR22883,PTHR22883:SF60	KOG1311	2.3.1.225	K16675	GO:0008270	AT3G26935.1		DHHC-type zinc finger family protein	blue	0.305435	0.100726	0.270986	0.147492	-0.112892	0.552537	-0.260809	0.16391	0.206656	0.273216	-0.0701607	0.712566	0.0471986	0.804389	-0.0129914	0.945677	0.151492	0.424217	0.0570609	0.764559	-0.144969	0.444664
Potri.001G070200	PF14259						AT5G32450.1		RNA binding (RRM/RBD/RNP motifs) family protein	blue	0.389873	0.0331898	0.488362	0.0061801	0.527562	0.00273589	-0.300458	0.106684	0.468812	0.00897007	-0.0586156	0.758331	-0.00315539	0.986797	-0.06813	0.720551	-0.434295	0.0164838	-0.118698	0.532152	0.0354899	0.8523
Potri.001G070400	PF00168	PTHR32246,PTHR32246:SF28				GO:0005515	AT4G15755.1		Calcium-dependent lipid-binding (CaLB domain) family protein	blue	0.812257	5.04e-08	0.864891	7.1e-10	0.0688261	0.71781	-0.255367	0.173204	-0.221649	0.239137	0.488125	0.00620884	0.482982	0.0068619	-0.00253665	0.989386	0.0438729	0.817935	0.217383	0.24853	-0.159896	0.398657
Potri.001G070500	PF12619,PF14551,PF00493	PTHR11630,PTHR11630:SF44		3.6.4.12	K02540	GO:0042555,GO:0006270,GO:0005634,GO:0005524,GO:0003678,GO:0003677,GO:0006260	AT1G44900.1	ATMCM2,MCM2	minichromosome maintenance (MCM2/3/5) family protein	blue	-0.710075	1.11e-05	-0.881481	1.26e-10	-0.315809	0.089116	0.435128	0.0162548	-0.312287	0.0929371	-0.341623	0.06465	-0.348226	0.0593253	0.171044	0.366143	0.0777163	0.683126	0.144489	0.446189	0.243973	0.193858
Potri.001G070700	PF14009	PTHR33052,PTHR33052:SF10					AT1G28190.1			blue	0.317873	0.0869327	0.528346	0.00268898	0.433738	0.0166384	-0.155895	0.410716	0.0860831	0.651051	0.448912	0.0128333	0.338783	0.0670516	-0.38988	0.0331862	-0.127976	0.500343	-0.111075	0.558987	-0.523054	0.00301947
Potri.001G071500	PF07786	PTHR31061	KOG4683	2.3.1.78			AT5G47900.1		Protein of unknown function (DUF1624)	blue	0.643171	0.000126336	0.41965	0.0209666	0.499369	0.00496305	0.0846365	0.656555	-0.554315	0.00148051	0.166438	0.379383	0.0674974	0.723044	0.205023	0.277109	0.10854	0.568049	0.106234	0.576348	-0.15502	0.413377
Potri.001G072000	PF03463,PF03465,PF03464	PTHR10113,PTHR10113:SF8			K03265	GO:0016149,GO:0006415,GO:0005737	AT3G26618.1	ERF1-3	eukaryotic release factor 1-3	blue	-0.762662	9.63e-07	-0.551204	0.00159424	-0.329019	0.0758413	0.171037	0.366161	0.468232	0.00906685	-0.169262	0.371232	-0.117945	0.534773	-0.0287578	0.880093	-0.419416	0.0210458	0.117701	0.535627	-0.209143	0.267356
Potri.001G072600	PF10349	PTHR31606	KOG3294				AT5G11680.1			blue	0.510463	0.00394964	0.641941	0.000131404	-0.0419615	0.825744	-0.328644	0.0761963	0.343878	0.0627909	0.26304	0.160205	0.121371	0.522889	0.458315	0.010863	-0.28815	0.122549	0.021824	0.908866	0.131189	0.489555
Potri.001G072800	PF01103	PTHR12815,PTHR12815:SF18				GO:0019867	AT3G46740.1	MAR1,TOC75-III	translocon at the outer envelope membrane of chloroplasts 75-III	blue	-0.443405	0.0141199	-0.691201	2.35e-05	0.027339	0.88597	0.257783	0.169033	-0.463903	0.00981736	-0.258951	0.167043	-0.338505	0.0672908	0.125865	0.507496	0.234414	0.212456	0.012128	0.949283	-0.0637709	0.737786
Potri.001G073800	PF17035,PF00439	PTHR22880,PTHR22880:SF163				GO:0005515	AT2G34900.1	GTE01,GTE1,IMB1	Transcription factor GTE6	blue	0.659972	7.25e-05	0.786434	2.58e-07	-0.0180285	0.924666	-0.279519	0.13467	-0.00747263	0.968738	0.419209	0.0211157	0.560653	0.00127037	0.0291774	0.878356	0.123073	0.517035	-0.00816269	0.965853	-0.445763	0.0135564
Potri.001G074000	PF00493	PTHR11630,PTHR11630:SF43		3.6.4.12	K02542	GO:0006260,GO:0005524,GO:0003677,GO:0042555,GO:0006270,GO:0005634,GO:0003678	AT5G44635.1	MCM6	minichromosome maintenance (MCM2/3/5) family protein	blue	-0.63078	0.000186358	-0.809463	6.09e-08	-0.281586	0.131691	0.341394	0.064841	-0.258893	0.167142	-0.346406	0.0607576	-0.426821	0.0186604	0.444846	0.0137734	-0.0421623	0.824923	0.0749071	0.694022	0.401709	0.0277796
Potri.001G074100	PF16913	PTHR31376,PTHR31376:SF3				GO:0016021,GO:0005215	AT1G30840.2	ATPUP4,PUP4	purine permease 4	blue	-0.0366751	0.847424	-0.28021	0.133668	-0.205513	0.275937	0.119624	0.528933	-0.471999	0.00845357	0.00824604	0.965505	-0.180474	0.339902	0.305094	0.101126	0.420189	0.0207854	0.134537	0.478441	0.175552	0.35345
Potri.001G074700	PF03352	PTHR31116,PTHR31116:SF4		3.2.2.20	K01246	GO:0008725,GO:0006284	AT5G44680.1		DNA glycosylase superfamily protein	blue	-0.64767	0.000109238	-0.647607	0.000109463	-0.382224	0.0371183	0.0362444	0.849195	0.328124	0.0766896	-0.341646	0.0646308	-0.248836	0.184844	0.04352	0.819376	-0.0354187	0.852593	-0.0546211	0.774362	0.0169257	0.929263
Potri.001G075600	PF02225	PTHR22765,PTHR22765:SF56					AT1G30900.1	BP80-3;3,VSR3;3,VSR6	VACUOLAR SORTING RECEPTOR 6	blue	0.673269	4.56e-05	0.772092	5.82e-07	0.156582	0.408629	-0.197363	0.295841	-0.107712	0.571023	0.487667	0.00626479	0.354339	0.0547083	0.446662	0.0133466	-0.185737	0.325764	-0.0594953	0.754813	-0.359686	0.0509062
Potri.001G075700	PF01535	PTHR24015					AT4G20090.1	EMB1025	Pentatricopeptide repeat (PPR) superfamily protein	blue	-0.416216	0.0221514	-0.504785	0.00444356	-0.311413	0.0939049	0.402548	0.0274251	-0.183166	0.332624	-0.0683244	0.719785	-0.091963	0.628865	-0.27596	0.139915	0.285858	0.125687	0.579651	0.000788069	-0.0323088	0.865414
Potri.001G077200										blue	0.386727	0.0347627	0.64611	0.000114918	0.0933975	0.623499	-0.102093	0.591383	0.357589	0.0523713	0.573511	0.000922464	0.175779	0.352819	-0.125127	0.510009	-0.0912669	0.631475	-0.096825	0.610755	-0.144743	0.445384
Potri.001G077900	PF07716					GO:0043565,GO:0006355,GO:0003700				blue	0.703102	1.47e-05	0.808105	6.66e-08	0.362331	0.0491043	-0.232857	0.215596	-0.189683	0.315407	0.584592	0.000692694	0.282227	0.130777	0.0963108	0.61266	-0.101167	0.594768	-0.0423625	0.824104	-0.337827	0.0678755
Potri.001G078700	PF09335	PTHR12677,PTHR12677:SF25	KOG3140				AT2G02370.1		SNARE associated Golgi protein family	blue	0.647527	0.000109747	0.738501	3.18e-06	-0.246414	0.189297	-0.164706	0.38443	0.0645898	0.734538	0.416741	0.021967	0.182876	0.333402	0.204431	0.278529	0.249015	0.184518	-0.111035	0.55913	0.217765	0.247678
Potri.001G079000	PF08022,PF01794,PF08030	PTHR11972	KOG0039	1.16.1.7		GO:0055114,GO:0016491	AT5G49730.1	ATFRO6,FRO6	ferric reduction oxidase 6	blue	0.689932	2.46e-05	0.569334	0.00102499	0.53824	0.00215411	-0.296437	0.111688	-0.298617	0.108954	0.0339981	0.858445	0.231672	0.218007	0.389751	0.0332495	-0.201949	0.284532	-0.292402	0.116883	-0.122451	0.51917
Potri.001G079400	PF05057	PTHR12482,PTHR12482:SF14	KOG4372				AT5G51180.1		alpha/beta-Hydrolases superfamily protein	blue	0.456436	0.011235	0.555495	0.00143925	0.0881334	0.64328	-0.371757	0.0430909	0.462441	0.0100825	-0.0350606	0.854067	0.0409049	0.830068	0.187978	0.319856	-0.211329	0.262274	-0.228555	0.224438	0.0705865	0.710896
Potri.001G079800	PF00847	PTHR31677,PTHR31677:SF17			K09286	GO:0006355,GO:0003700	AT5G51190.1		Integrase-type DNA-binding superfamily protein	blue	0.586577	0.000657323	0.763053	9.44e-07	-0.055665	0.770163	-0.162785	0.390077	-0.0409126	0.830036	0.622261	0.000241149	0.446331	0.0134236	0.0756191	0.691255	-0.0549272	0.77313	0.000309347	0.998706	-0.243442	0.194861
Potri.001G079900	PF00847	PTHR31190,PTHR31190:SF31			K09286	GO:0006355,GO:0003700	AT4G17500.1	ATERF-1,ERF-1	ethylene responsive element binding factor 1	blue	0.289507	0.120719	0.496139	0.00529685	-0.230386	0.220644	-0.170152	0.368683	0.319566	0.0851732	0.104456	0.582782	0.503542	0.00455845	0.135315	0.475879	-0.122036	0.520597	0.0870272	0.647468	-0.266402	0.154734
Potri.001G080700	PF02298	PTHR33021,PTHR33021:SF70				GO:0009055	AT5G07475.1		Cupredoxin superfamily protein	blue	-0.224061	0.233931	-0.232163	0.217005	-0.342023	0.0643177	0.401482	0.0278761	-0.22389	0.234298	0.0450508	0.813131	-0.0259229	0.891841	-0.267269	0.153345	0.407075	0.0255757	0.171981	0.363484	0.0580139	0.76074
Potri.001G081100		PTHR13778,PTHR13778:SF1					AT3G06260.1	GATL4	galacturonosyltransferase-like 4	blue	0.389688	0.0332806	0.413922	0.022973	-0.109409	0.564934	-0.191499	0.310709	-0.165076	0.38335	0.38454	0.0358913	0.181902	0.336029	0.40246	0.0274619	0.264107	0.158453	-0.222303	0.237717	0.00906692	0.962073
Potri.001G082200	PF13639	PTHR23041,PTHR23041:SF63	KOG0320	6.3.2.19		GO:0008270,GO:0005515	AT5G48655.2		RING/U-box superfamily protein	blue	-0.298744	0.108796	-0.299455	0.107916	-0.173908	0.358048	0.338459	0.0673299	-0.161577	0.393652	-0.105136	0.580316	-0.00582509	0.975629	-0.121523	0.522364	0.118045	0.534427	0.0909765	0.632565	0.11807	0.534339
Potri.001G083100	PF10192	PTHR21229,PTHR21229:SF22				GO:0019236,GO:0007186,GO:0016021	AT5G42090.1		Lung seven transmembrane receptor family protein	blue	0.198232	0.293676	0.350227	0.0577818	-0.0235052	0.901878	0.303998	0.102421	-0.0749925	0.69369	0.391805	0.0322527	0.382369	0.0370405	-0.0382452	0.840972	0.0897205	0.63729	-0.181915	0.335995	-0.0958557	0.614348
Potri.001G083600	PF09118,PF07250	PTHR32208,PTHR32208:SF27		1.1.3.9			AT1G14430.1		glyoxal oxidase-related protein	blue	-0.79658	1.4e-07	-0.828085	1.63e-08	-0.358044	0.0520505	0.622007	0.000242982	-0.106343	0.575954	-0.27356	0.143534	-0.290827	0.118959	-0.073357	0.70006	0.0564671	0.766942	0.102175	0.591084	0.313806	0.0912747
Potri.001G083700	PF02183,PF00046	PTHR24326,PTHR24326:SF122			K09338	GO:0043565,GO:0006355,GO:0003700,GO:0003677	AT2G46680.1	ATHB-7,ATHB7,HB-7	homeobox 7	blue	0.658918	7.52e-05	0.775964	4.7e-07	0.388087	0.0340757	-0.190769	0.312591	0.058716	0.757929	0.377419	0.0397714	0.593304	0.000548973	-0.0244851	0.897808	-0.0712917	0.708132	-0.00441473	0.981528	-0.425993	0.0189155
Potri.001G083800	PF09748	PTHR13345	KOG3046		K15151	GO:0016592,GO:0006357,GO:0001104	AT1G26665.1		Mediator complex, subunit Med10	blue	0.626039	0.000215303	0.627588	0.000205438	-0.197133	0.296415	-0.185442	0.326547	-0.0199571	0.916634	0.123739	0.51475	0.192754	0.307488	-0.0910841	0.632162	0.265268	0.156564	0.240594	0.200297	0.377662	0.0396337
Potri.001G084000	PF00155	PTHR11808,PTHR11808:SF55	KOG0053	4.4.1.11	K01761	GO:0030170,GO:0009058	AT1G64660.1	ATMGL,MGL	methionine gamma-lyase	blue	0.861069	1.02e-09	0.747956	2.02e-06	0.460066	0.0105258	-0.296615	0.111463	-0.127003	0.503634	0.119253	0.530223	0.201971	0.284479	0.0863468	0.650049	0.0729818	0.701524	-0.07271	0.702585	0.0211213	0.911789
Potri.001G085100	PF02298	PTHR33021,PTHR33021:SF44				GO:0009055	AT1G64640.1	AtENODL8,ENODL8	early nodulin-like protein 8	blue	-0.721955	6.69e-06	-0.658936	7.51e-05	-0.0898967	0.636626	0.224445	0.23311	-0.00356196	0.985096	-0.26279	0.160617	-0.272635	0.144948	-0.218474	0.246104	-0.35818	0.0519554	-0.0389325	0.838152	-0.00370527	0.984496
Potri.001G086800	PF13489,PF09243	PTHR21320,PTHR21320:SF0	KOG2539			GO:0008168,GO:0006412,GO:0005507	AT1G64600.1		methyltransferases;copper ion binding	blue	-0.551131	0.00159702	-0.563712	0.00117863	-0.139895	0.460931	0.285238	0.126545	-0.0745695	0.695335	-0.171871	0.363793	-0.2307	0.219999	-0.357734	0.0522691	0.171244	0.365572	0.13358	0.481607	-0.168559	0.37325
Potri.001G087300	PF12848,PF00005	PTHR19211,PTHR19211:SF45		3.6.1.3	K06158	GO:0016887,GO:0005524	AT1G64550.1	ATGCN3,GCN3	general control non-repressible 3	blue	-0.406913	0.0256401	-0.52183	0.00310074	0.290422	0.119496	-0.052201	0.78412	0.0840706	0.658713	-0.380291	0.0381677	-0.381355	0.0375871	0.0770307	0.68578	-0.32079	0.0839174	-0.0483939	0.799534	-0.106223	0.576385
Potri.001G087500	PF00012	PTHR19375,PTHR19375:SF228			K09490		AT5G42020.1	BIP,BIP2	Heat shock protein 70 (Hsp 70) family protein	blue	-0.895327	2.42e-11	-0.866201	6.25e-10	-0.308232	0.0974892	0.362769	0.0488108	0.0501179	0.792544	-0.231252	0.218866	-0.351898	0.056517	-0.0486396	0.798537	-0.0953151	0.616356	0.00459486	0.980775	0.0931215	0.62453
Potri.001G088600	PF02309,PF02362,PF06507	PTHR31384,PTHR31384:SF1			K14486	GO:0006355,GO:0005634,GO:0003677,GO:0009725	AT4G23980.1	ARF9	auxin response factor 9	blue	0.426213	0.0188473	0.628444	0.000200159	0.265948	0.155464	-0.191392	0.310985	0.0579085	0.761162	0.363054	0.0486206	0.534271	0.00235642	-0.272851	0.144617	-0.0441979	0.816609	-0.188724	0.317905	-0.738452	3.18e-06
Potri.001G088800	PF10539	PTHR10857,PTHR10857:SF54					AT5G42050.1		DCD (Development and Cell Death) domain protein	blue	0.734297	3.86e-06	0.90144	1.08e-11	0.292327	0.116982	-0.24292	0.195849	0.128693	0.497926	0.522711	0.00304211	0.393216	0.0315818	0.0610203	0.748727	-0.270507	0.148237	0.00215838	0.990968	-0.253685	0.176152
Potri.001G089000	PF14009	PTHR33148,PTHR33148:SF13					AT3G61920.1			blue	-0.642017	0.000131088	-0.72834	5.05e-06	-0.176164	0.351749	0.456849	0.0111524	-0.274117	0.142688	-0.269485	0.149837	-0.257796	0.169012	0.0517089	0.786108	0.0442251	0.816498	-0.147217	0.437558	0.31277	0.0924066
Potri.001G089100	PF00933,PF01915	PTHR30620,PTHR30620:SF19		3.2.1.55,3.2.1.37		GO:0005975,GO:0004553	AT5G10560.1		Glycosyl hydrolase family protein	blue	-0.612697	0.000319248	-0.661818	6.81e-05	-0.410471	0.0242561	0.310361	0.0950796	0.0488006	0.797884	-0.271035	0.147416	-0.363378	0.0484055	0.496445	0.00526441	-0.0901252	0.635766	-0.149096	0.431666	0.308427	0.097267
Potri.001G089800	PF07728,PF01434	PTHR23076,PTHR23076:SF71	KOG0731			GO:0016887,GO:0005524,GO:0006508,GO:0004222	AT4G23940.1		FtsH extracellular protease family	blue	-0.539213	0.00210686	-0.549219	0.00167074	-0.280727	0.132923	0.243881	0.194031	-0.231258	0.218853	-0.0112701	0.952866	-0.111705	0.556746	0.0885045	0.641878	0.110127	0.56237	-0.0351468	0.853712	-0.475701	0.00788547
Potri.001G090300	PF00240,PF00454	PTHR10666,PTHR10666:SF134	KOG2381	2.7.1.67		GO:0005515,GO:0016773	AT2G46500.2	ATPI4K GAMMA 4,PI4K GAMMA 4,UBDK GAMMA 4	phosphoinositide 4-kinase gamma 4	blue	-0.16857	0.373218	-0.442037	0.0144558	-0.0949284	0.617793	-0.0937718	0.622102	-0.268339	0.151643	-0.341655	0.0646237	-0.307119	0.0987674	0.592928	0.000554592	-0.00351919	0.985275	-0.197949	0.29438	0.297314	0.110582
Potri.001G090600	PF00350,PF01031	PTHR11566,PTHR11566:SF58				GO:0005525	AT5G42080.1	ADL1,ADL1A,AG68,DL1,DRP1A,RSW9	dynamin-like protein	blue	-0.839387	6.78e-09	-0.83445	1e-08	-0.21367	0.256902	0.374739	0.0413164	0.0144107	0.939753	-0.308845	0.0967913	-0.308324	0.0973844	0.0708572	0.709835	-0.314184	0.0908641	0.0397178	0.834931	0.00186776	0.992184
Potri.001G091400		PTHR36782					AT4G23880.1			blue	0.262613	0.160909	0.293723	0.115163	-0.00747913	0.968711	-0.0223718	0.906588	-0.0717768	0.706234	0.0168109	0.929741	0.0167201	0.93012	-0.0147778	0.938221	0.170885	0.366595	-0.00172008	0.992802	-0.21915	0.24461
Potri.001G091800	PF02096	PTHR12428,PTHR12428:SF23	KOG1239		K03217	GO:0051205,GO:0016021	AT5G62050.1	ATOXA1,OXA1,OXA1AT	homolog of yeast oxidase assembly 1 (OXA1)	blue	-0.659421	7.39e-05	-0.602254	0.000429317	-0.34756	0.0598462	0.480914	0.0071405	-0.154561	0.414778	0.155531	0.411823	-0.154498	0.414971	-0.12645	0.505509	0.111836	0.556283	0.237525	0.206274	-0.146442	0.44
Potri.001G092000		PTHR24006					AT4G23840.1		Leucine-rich repeat (LRR) family protein	blue	0.688172	2.63e-05	0.802841	9.4e-08	-0.127547	0.501793	-0.208411	0.269072	-0.022266	0.907028	0.347244	0.0600948	0.686793	2.77e-05	0.167962	0.37497	0.150606	0.426964	0.00213587	0.991063	-0.408247	0.0251138
Potri.001G092100	PF13672	PTHR13832,PTHR13832:SF294	KOG0698	3.1.3.16	K14497	GO:0006470,GO:0004722	AT2G29380.1	HAI3	highly ABA-induced PP2C gene 3	blue	0.668266	5.44e-05	0.812552	4.94e-08	-0.0269672	0.887511	-0.154779	0.414113	-0.136678	0.471403	0.37122	0.0434167	0.573164	0.000930624	0.00312585	0.98692	-0.0330381	0.862404	-0.0370561	0.845857	-0.234376	0.212531
Potri.001G092200	PF09478,PF00759	PTHR22298,PTHR22298:SF19		3.2.1.4		GO:0030246,GO:0005975,GO:0004553	AT1G64390.1	AtGH9C2,GH9C2	glycosyl hydrolase 9C2	blue	-0.727206	5.31e-06	-0.793721	1.67e-07	-0.242648	0.196366	0.104165	0.583838	0.233645	0.214002	-0.361914	0.0493849	-0.349349	0.058455	-0.0206135	0.913902	-0.00173354	0.992746	-0.00326355	0.986344	0.155249	0.412679
Potri.001G092500	PF10604	PTHR31213,PTHR31213:SF4			K14496		AT5G53160.2	PYL8,RCAR3	regulatory components of ABA receptor 3	blue	0.518798	0.00331012	0.425561	0.0190496	0.297579	0.11025	-0.24082	0.199863	0.0323157	0.865385	0.0277183	0.884398	-0.0952149	0.616728	0.242146	0.197321	-0.0506858	0.790245	-0.145015	0.444519	0.344508	0.0622794
Potri.001G092600							AT5G41860.1			blue	0.474154	0.00811876	0.488192	0.00620072	-0.184179	0.329911	0.134238	0.47943	-0.122013	0.520676	0.234492	0.212299	0.394147	0.0311454	-0.320929	0.0837763	0.410133	0.0243848	0.458792	0.0107704	0.0205544	0.914148
Potri.001G092900	PF03106	PTHR32096,PTHR32096:SF20				GO:0043565,GO:0006355,GO:0003700	AT4G11070.1	AtWRKY41,WRKY41	WRKY family transcription factor	blue	0.480829	0.00715209	0.623861	0.000229882	-0.064606	0.734474	-0.154467	0.415068	0.156501	0.408874	0.36351	0.0483176	0.295589	0.112765	-0.099987	0.599096	-0.00529062	0.977864	0.388199	0.0340195	-0.383603	0.0363834
Potri.001G093700	PF00505	PTHR13711,PTHR13711:SF228	KOG0381		K09273		AT4G11080.1		HMG (high mobility group) box protein	blue	-0.354155	0.0548429	-0.606784	0.000378031	-0.305502	0.100647	0.10045	0.597396	-0.28034	0.133481	-0.217935	0.247302	-0.345069	0.0618266	0.0314594	0.868921	0.564417	0.00115831	0.0438529	0.818017	0.263741	0.159052
Potri.001G095200	PF00560,PF08263,PF00069	PTHR27008,PTHR27008:SF15	KOG1187	2.7.11.1		GO:0005515,GO:0006468,GO:0005524,GO:0004672	AT4G23740.1		Leucine-rich repeat protein kinase family protein	blue	-0.55442	0.00147677	-0.594706	0.000528491	-0.346273	0.060863	0.224585	0.232811	-0.175643	0.353199	-0.0678794	0.721538	-0.13467	0.478004	-0.332919	0.07223	0.405871	0.0260571	0.119308	0.530031	-0.30902	0.0965924
Potri.001G095300	PF01263	PTHR11122,PTHR11122:SF25	KOG1594	5.1.3.15	K01792	GO:0016853,GO:0005975	AT3G61610.1		Galactose mutarotase-like superfamily protein	blue	0.604065	0.000408119	0.663785	6.36e-05	0.0259736	0.891631	-0.345422	0.061543	0.197119	0.296451	0.202007	0.284391	0.292908	0.116223	0.471995	0.00845417	-0.211256	0.262444	0.00194261	0.991871	-0.127141	0.503166
Potri.001G095500	PF01926,PF11987	PTHR23115,PTHR23115:SF184		3.6.5.3	K02519	GO:0005525	AT4G11160.1		Translation initiation factor 2, small GTP-binding protein	blue	-0.701565	1.56e-05	-0.747297	2.09e-06	-0.375156	0.0410728	0.239112	0.203169	-0.153453	0.418173	-0.216565	0.250358	-0.193822	0.304765	-0.0227619	0.904966	0.132347	0.485697	0.0132664	0.944529	-0.0272127	0.886493
Potri.001G095800	PF03446,PF00393	PTHR11811,PTHR11811:SF33		1.1.1.44	K00033	GO:0055114,GO:0004616,GO:0050661,GO:0006098	AT5G41670.2		6-phosphogluconate dehydrogenase family protein	blue	-0.721379	6.86e-06	-0.745887	2.24e-06	0.0665272	0.726873	0.23939	0.202628	-0.150014	0.428805	-0.238305	0.204743	-0.255268	0.173378	-0.148191	0.434498	-0.158363	0.403251	-0.0752521	0.692681	0.155527	0.411834
Potri.001G097800	PF01386,PF14693	PTHR33284,PTHR33284:SF1			K02897	GO:0008097,GO:0006412,GO:0005840,GO:0003735	AT4G23620.1		Ribosomal protein L25/Gln-tRNA synthetase, anti-codon-binding domain	blue	-0.658934	7.51e-05	-0.652024	9.47e-05	-0.263379	0.159646	0.374546	0.0414295	-0.106177	0.576554	-0.143072	0.450708	-0.236089	0.209112	-0.0105319	0.95595	-0.0498569	0.793602	0.125856	0.507527	0.229835	0.221782
Potri.001G098900										blue	0.262613	0.160909	0.293723	0.115163	-0.00747913	0.968711	-0.0223718	0.906588	-0.0717768	0.706234	0.0168109	0.929741	0.0167201	0.93012	-0.0147778	0.938221	0.170885	0.366595	-0.00172008	0.992802	-0.21915	0.24461
Potri.001G099200	PF10172	PTHR31879,PTHR31879:SF2	KOG4816		K11792		AT5G41560.1			blue	0.54978	0.00164881	0.500714	0.00482937	-0.461647	0.0102289	-0.157164	0.406869	-0.0776165	0.683513	0.202628	0.282882	0.217717	0.247787	0.195619	0.300214	0.404378	0.0266647	0.267175	0.153495	0.358574	0.0516791
Potri.001G099300	PF02542	PTHR32125		4.6.1.12	K01770	GO:0016114,GO:0008685	AT1G63970.1	ISPF,MECPS	isoprenoid F	blue	0.658911	7.52e-05	0.813579	4.61e-08	-0.140941	0.457553	-0.16649	0.37923	0.0114769	0.952003	0.481514	0.00705867	0.42834	0.0181996	0.182034	0.335671	0.0844259	0.657358	-0.0546756	0.774143	-0.265439	0.156287
Potri.001G099400	PF00155	PTHR11751,PTHR11751:SF380		4.4.1.14	K01762	GO:0030170,GO:0009058	AT4G11280.1	ACS6,ATACS6	1-aminocyclopropane-1-carboxylic acid (acc) synthase 6	blue	0.725535	5.72e-06	0.769423	6.73e-07	0.373294	0.0421686	-0.260205	0.164924	-0.100766	0.596238	0.489918	0.00599402	0.283327	0.129219	0.110096	0.56248	-0.122442	0.5192	-0.00646802	0.97294	-0.304317	0.102043
Potri.001G099600	PF00070	PTHR22912,PTHR22912:SF97	KOG1336	1.6.5.4	K08232	GO:0055114,GO:0016491	AT1G63940.2	MDAR6	monodehydroascorbate reductase 6	blue	-0.599181	0.000467517	-0.680748	3.47e-05	0.183987	0.330423	0.229848	0.221755	-0.164971	0.383657	-0.325027	0.0796816	-0.29613	0.112077	0.153342	0.418514	-0.453151	0.0119111	-0.012039	0.949654	-0.013478	0.943646
Potri.001G100200	PF04116	PTHR31899,PTHR31899:SF3		1.14.13.129	K15746	GO:0055114,GO:0016491,GO:0006633,GO:0005506	AT4G25700.1	B1,BCH1,BETA-OHASE 1,chy1	beta-hydroxylase 1	blue	0.147745	0.4359	0.292436	0.116839	-0.173883	0.358119	0.0411548	0.829045	-0.140558	0.458787	0.174567	0.356202	0.31498	0.0900052	-0.180627	0.339483	0.0107209	0.955161	-0.16323	0.388766	-0.319198	0.0855529
Potri.001G101100		PTHR31152,PTHR31152:SF3					AT1G63830.2		PLAC8 family protein	blue	0.781491	3.44e-07	0.687941	2.66e-05	0.413484	0.023133	-0.281316	0.132078	-0.147047	0.438093	0.150828	0.426276	-0.0170676	0.928671	0.147587	0.436395	-0.221377	0.239728	0.166098	0.380369	0.113303	0.551081
Potri.001G101600	PF13867	PTHR13286,PTHR13286:SF8				GO:0005515	AT1G75060.2			blue	-0.498756	0.00502494	-0.663133	6.51e-05	-0.394639	0.0309172	0.112808	0.552833	-0.194658	0.302642	-0.375591	0.0408198	-0.359174	0.051261	0.309484	0.0960662	0.101033	0.59526	-0.0108646	0.95456	0.399948	0.0285355
Potri.001G101700	PF13639	PTHR22937,PTHR22937:SF49				GO:0008270,GO:0005515	AT5G41350.1		RING/U-box superfamily protein	blue	0.608595	0.000359086	0.802406	9.66e-08	-0.21136	0.262203	-0.160865	0.395766	0.0214011	0.910625	0.611235	0.000332972	0.483116	0.00684424	-0.0619616	0.744977	0.21338	0.257563	0.0603732	0.751307	-0.308072	0.0976722
Potri.001G102200		PTHR31798,PTHR31798:SF2					AT5G52430.1		hydroxyproline-rich glycoprotein family protein	blue	0.736311	3.52e-06	0.827945	1.65e-08	0.317965	0.0868367	-0.140476	0.459052	-0.213084	0.25824	0.525129	0.00288598	0.509582	0.00402298	0.136285	0.472691	-0.132687	0.484568	0.114571	0.546603	-0.484083	0.00671737
Potri.001G102300	PF02214	PTHR14499,PTHR14499:SF11	KOG2714			GO:0051260	AT5G41330.1		BTB/POZ domain with WD40/YVTN repeat-like protein	blue	0.555454	0.00144066	0.681704	3.35e-05	0.261698	0.162427	-0.214434	0.255165	0.0303063	0.873687	0.532534	0.00245003	0.40601	0.0260013	-0.146006	0.44138	0.0577411	0.761832	0.000398733	0.998332	-0.382296	0.0370796
Potri.001G102400	PF00314	PTHR31048,PTHR31048:SF19					AT4G11650.1	ATOSM34,OSM34	osmotin 34	blue	0.52459	0.00292017	0.694744	2.05e-05	-0.0204935	0.914401	-0.156095	0.410107	0.120406	0.526224	0.427922	0.0183254	0.227643	0.226343	0.0701137	0.712751	0.0730939	0.701086	-0.0268329	0.888067	-0.299175	0.108262
Potri.001G102600	PF04535	PTHR33573,PTHR33573:SF4					AT4G11655.1		Uncharacterised protein family (UPF0497)	blue	0.361896	0.0493971	0.579766	0.000785727	-0.236563	0.208173	-0.106468	0.575504	0.108203	0.569259	0.622323	0.0002407	0.421384	0.0203884	0.15487	0.413837	0.185764	0.325693	-0.0266863	0.888675	-0.344271	0.0624713
Potri.001G103300	PF01225,PF02875,PF08245	PTHR23135,PTHR23135:SF16		6.3.2.37,6.3.2.7		GO:0009058,GO:0005524,GO:0016874	AT1G63680.1	ATMURE,MURE,PDE316	acid-amino acid ligases;ligases;ATP binding;ATP binding;ligases	blue	-0.408693	0.0249398	-0.628185	0.000201739	0.289196	0.121137	0.244384	0.193085	-0.469267	0.00889471	-0.217028	0.249323	-0.291496	0.118074	-0.105199	0.58009	0.0657951	0.729767	0.064797	0.733717	-0.252628	0.178022
Potri.001G103700										blue	-0.218148	0.246829	-0.279042	0.135365	-0.167902	0.375143	0.26758	0.152849	-0.235621	0.210042	-0.0157879	0.934007	0.0619168	0.745155	-0.119699	0.528673	0.360341	0.0504554	0.263795	0.158963	-0.279469	0.134743
Potri.001G104300	PF01426,PF07500	PTHR15141,PTHR15141:SF38	KOG1886			GO:0003682,GO:0006351	AT4G11560.1		bromo-adjacent homology (BAH) domain-containing protein	blue	0.563896	0.00117329	0.718541	7.75e-06	0.0505099	0.790957	-0.339667	0.0662969	0.133799	0.480879	0.435566	0.0161355	0.315189	0.0897797	-0.310841	0.0945418	0.0870422	0.647411	0.0513518	0.787551	-0.189551	0.31575
Potri.001G104400	PF13419	PTHR18901,PTHR18901:SF4	KOG2914	3.1.3.58			AT4G11570.2		Haloacid dehalogenase-like hydrolase (HAD) superfamily protein	blue	0.323058	0.0816291	0.591243	0.000580377	-0.201221	0.286307	-0.227617	0.226397	0.388752	0.0337437	0.374811	0.0412741	0.22642	0.228915	0.0458146	0.81002	-0.206924	0.27258	-0.125922	0.507302	0.0889332	0.640259
Potri.001G104800	PF03652	PTHR33317,PTHR33317:SF1			K07447	GO:0006310	AT3G52905.1		Polynucleotidyl transferase, ribonuclease H-like superfamily protein	blue	-0.367109	0.0459779	-0.561495	0.00124453	-0.117242	0.53723	0.0109036	0.954398	-0.185643	0.326014	-0.370155	0.0440691	-0.317704	0.0871099	0.368328	0.0452065	-0.114282	0.547623	-0.0623735	0.743338	0.469633	0.00883458
Potri.001G105100	PF00578	PTHR11592,PTHR11592:SF27	KOG1651	1.11.1.9	K00432	GO:0055114,GO:0016491,GO:0016209,GO:0006979,GO:0004602	AT1G63460.1	ATGPX8,GPX8	glutathione peroxidase 8	blue	0.60329	0.000417073	0.66479	6.14e-05	0.000543946	0.997724	-0.103514	0.586205	0.000446623	0.998131	0.254336	0.175007	0.356081	0.0534461	0.168629	0.37305	0.0154321	0.935491	-0.0998066	0.599758	0.16323	0.388764
Potri.001G105200	PF00578	PTHR11592,PTHR11592:SF42	KOG1651	1.11.1.12	K00432	GO:0055114,GO:0016491,GO:0016209,GO:0006979,GO:0004602	AT4G11600.1	ATGPX6,GPX6,LSC803,PHGPX	glutathione peroxidase 6	blue	0.742654	2.61e-06	0.801388	1.03e-07	-0.0238035	0.900639	-0.147447	0.436834	-0.0878106	0.644501	0.35955	0.051	0.288146	0.122555	-0.0858357	0.651991	0.049225	0.796163	0.209123	0.267403	0.14757	0.43645
Potri.001G105800	PF12710,PF00403,PF00122	PTHR24093,PTHR24093:SF315		3.6.3.4,3.6.3.54	K17686	GO:0046872,GO:0030001,GO:0000166	AT1G63440.1	HMA5	heavy metal atpase 5	blue	-0.773337	5.44e-07	-0.601226	0.000441784	-0.426946	0.0186219	0.0935627	0.622882	0.463506	0.00988873	-0.310655	0.0947492	-0.156939	0.407549	-0.202462	0.283285	-0.246768	0.18864	-0.0707627	0.710205	-0.021705	0.909361
Potri.001G105900	PF13193,PF00501	PTHR24095,PTHR24095:SF171	KOG1176	6.2.1.8		GO:0008152,GO:0003824	AT3G48990.1		AMP-dependent synthetase and ligase family protein	blue	0.572016	0.000958079	0.784369	2.91e-07	0.0156887	0.934421	-0.152468	0.421203	0.0127021	0.946885	0.700211	1.65e-05	0.513735	0.00368698	-0.055071	0.772552	0.071603	0.706913	-0.00869377	0.963633	-0.448265	0.0129791
Potri.001G106100	PF03953,PF00091	PTHR11588,PTHR11588:SF114		2.4.2.1	K07375	GO:0003924,GO:0007017,GO:0005874	AT5G23860.2	TUB8	tubulin beta 8	blue	-0.540613	0.00204044	-0.736372	3.51e-06	-0.450079	0.0125735	0.0475453	0.802981	-0.0362269	0.849267	-0.34445	0.0623269	-0.389949	0.0331523	0.284526	0.127537	0.130235	0.492748	0.159857	0.398772	0.416506	0.0220493
Potri.001G107200	PF00335	PTHR32191,PTHR32191:SF22				GO:0016021	AT1G63260.2	TET10	tetraspanin10	blue	0.732054	4.27e-06	0.635413	0.000161467	0.436687	0.0158334	-0.318186	0.0866057	-0.0795041	0.676225	-0.0399639	0.833922	0.0797751	0.67518	0.368995	0.0447886	-0.239012	0.203363	-0.171137	0.365878	0.248976	0.18459
Potri.001G107300	PF00271,PF00270	PTHR24031,PTHR24031:SF324		3.6.4.13	K17679	GO:0005524,GO:0003676	AT1G63250.1		DEA(D/H)-box RNA helicase family protein	blue	-0.614311	0.000304676	-0.684901	2.98e-05	-0.337099	0.0685079	0.232084	0.217166	-0.154607	0.414638	-0.09926	0.601768	-0.273104	0.144231	0.0529121	0.781249	0.16813	0.374486	0.128409	0.498884	-0.18852	0.318437
Potri.001G107600	PF00314	PTHR31048,PTHR31048:SF19					AT4G11650.1	ATOSM34,OSM34	osmotin 34	blue	0.367611	0.0456588	0.685049	2.96e-05	0.0868651	0.648083	-0.168308	0.373973	0.378726	0.0390349	0.561506	0.00124418	0.312801	0.0923719	-0.389156	0.033543	-0.0490569	0.796845	-0.0742305	0.696655	-0.245631	0.190751
Potri.001G108100	PF00447	PTHR10015,PTHR10015:SF169			K09419	GO:0043565,GO:0006355,GO:0005634,GO:0003700	AT4G11660.1	AT-HSFB2B,HSFB2B	winged-helix DNA-binding transcription factor family protein	blue	0.721423	6.85e-06	0.836521	8.52e-09	0.479986	0.00726855	-0.22657	0.228598	-0.136348	0.472485	0.448954	0.012824	0.503427	0.0045692	-0.157696	0.405261	-0.112774	0.552953	-0.0234814	0.901977	-0.492599	0.00568454
Potri.001G108200	PF04043	PTHR31707,PTHR31707:SF42		3.1.1.11		GO:0004857	AT3G47670.1		Plant invertase/pectin methylesterase inhibitor superfamily protein	blue	0.548261	0.0017088	0.759135	1.16e-06	-0.222793	0.236659	-0.311804	0.0934711	0.22316	0.235866	0.341101	0.065086	0.508377	0.00412529	0.258574	0.167684	-0.214709	0.254542	0.139261	0.462984	-0.0820533	0.666428
Potri.001G108300	PF00168	PTHR32246,PTHR32246:SF26				GO:0005515	AT2G45760.1	BAL,BAP2	BON association protein 2	blue	0.283965	0.128322	0.496215	0.00528875	-0.350478	0.05759	-0.128596	0.498252	0.209547	0.266412	0.359763	0.0508532	0.267514	0.152954	-0.342833	0.063647	0.133542	0.481731	0.0857493	0.652319	0.0557343	0.769885
Potri.001G109100	PF00067	PTHR24286,PTHR24286:SF11	KOG0157			GO:0055114,GO:0020037,GO:0016705,GO:0005506	AT1G12740.1	CYP87A2	cytochrome P450, family 87, subfamily A, polypeptide 2	blue	0.178357	0.34569	0.304994	0.101244	-0.0801437	0.673761	-0.044781	0.814231	0.292266	0.117062	0.186553	0.323604	0.15853	0.402751	-0.0981184	0.605974	0.126183	0.506417	-0.062366	0.743368	-0.301449	0.105478
Potri.001G109400	PF03514	PTHR31636,PTHR31636:SF16					AT1G63100.1		GRAS family transcription factor	blue	-0.260727	0.164048	-0.511187	0.0038902	-0.095537	0.615531	0.211805	0.261176	-0.435313	0.0162043	-0.124698	0.51147	-0.214305	0.255457	0.0357875	0.851075	0.373339	0.0421421	0.13477	0.477672	-0.27209	0.145785
Potri.001G110200	PF03144,PF03143,PF00009	PTHR23115,PTHR23115:SF146		3.6.5.3	K02358	GO:0005525	AT4G20360.1	ATRAB8D,ATRABE1B,RABE1b	RAB GTPase homolog E1B	blue	-0.277077	0.138254	-0.559264	0.00131405	-0.250074	0.182597	0.331126	0.0738737	-0.572062	0.000956979	-0.158871	0.401727	-0.276186	0.139577	-0.0351285	0.853788	0.522163	0.00307843	0.131175	0.489602	0.36924	0.0446361
Potri.001G110300	PF00240,PF02179	PTHR12329,PTHR12329:SF13	KOG4361			GO:0005515,GO:0051087	AT5G52060.1	ATBAG1,BAG1	BCL-2-associated athanogene 1	blue	-0.556942	0.00139	-0.402217	0.0275645	-0.40386	0.0268783	0.0363277	0.848852	0.379154	0.0387962	-0.152968	0.419663	-0.170062	0.368941	0.0145869	0.939017	-0.185708	0.325841	-0.192926	0.307049	0.182308	0.334932
Potri.001G111000	PF08449	PTHR10778,PTHR10778:SF19	KOG1582		K15277	GO:0055085	AT4G23010.3	ATUTR2,UTR2	UDP-galactose transporter 2	blue	0.515647	0.00354059	0.675158	4.26e-05	0.107909	0.570312	-0.298179	0.1095	0.235495	0.210293	0.536169	0.00225768	0.144046	0.447601	-0.222728	0.236799	0.0901495	0.635675	0.0543029	0.775643	0.0824285	0.66499
Potri.001G111600		PTHR14237,PTHR14237:SF28	KOG2142	2.8.1.9			AT5G51920.1		Pyridoxal phosphate (PLP)-dependent transferases superfamily protein	blue	0.425355	0.0191138	0.660332	7.16e-05	-0.0470908	0.804828	-0.191354	0.311083	0.00147399	0.993832	0.58671	0.000655022	0.475461	0.00792134	-0.242387	0.196863	0.0328739	0.863081	0.0376108	0.843578	-0.456383	0.0112456
Potri.001G111800	PF03634	PTHR31072,PTHR31072:SF15					AT5G51910.2		TCP family transcription factor	blue	0.640695	0.000136723	0.507076	0.00423821	0.441743	0.0145288	-0.11682	0.538706	-0.197218	0.296202	0.382354	0.0370485	-0.181992	0.335785	-0.0399685	0.833903	0.183044	0.332952	0.236813	0.207678	-0.0132987	0.944395
Potri.001G112000	PF04321	PTHR10366,PTHR10366:SF405		1.1.1.133	K12451		AT1G63000.1	NRS/ER,UER1	nucleotide-rhamnose synthase/epimerase-reductase	blue	-0.559384	0.00131024	-0.625712	0.000217438	0.039095	0.837485	0.487357	0.00630293	-0.157284	0.406504	-0.24928	0.184035	-0.375015	0.0411548	0.371084	0.0435	-0.287803	0.123021	-0.286297	0.12508	0.267929	0.152294
Potri.001G112100	PF00614,PF00168	PTHR18896,PTHR18896:SF15		3.1.4.4	K01115	GO:0003824,GO:0005515	AT2G42010.1	PLDBETA,PLDBETA1	phospholipase D beta 1	blue	0.492662	0.00567743	0.628839	0.000197761	0.28572	0.125877	-0.107954	0.570153	-0.174256	0.357074	0.682455	3.26e-05	0.413557	0.0231061	-0.0974722	0.608361	0.0966248	0.611496	-0.0462171	0.808381	-0.634772	0.000164724
Potri.001G112600	PF12638	PTHR31750,PTHR31750:SF4					AT4G22920.1	ATNYE1,NYE1	non-yellowing 1	blue	0.64639	0.000113879	0.694896	2.03e-05	0.0896552	0.637536	-0.32519	0.0795217	0.216571	0.250344	0.108105	0.569611	0.266786	0.154118	0.072695	0.702644	-0.0905037	0.634342	0.062077	0.744518	0.0940298	0.62114
Potri.001G113000		PTHR31032,PTHR31032:SF1					AT4G22890.2	PGR5-LIKE A	PGR5-LIKE A	blue	0.516007	0.00351352	0.219753	0.243283	0.229012	0.223487	-0.34027	0.0657854	-0.380374	0.0381223	-0.217507	0.248253	-0.0461944	0.808474	0.281531	0.131769	0.069199	0.716344	0.0459578	0.809437	0.117698	0.535638
Potri.001G113100	PF03171,PF14226	PTHR10209,PTHR10209:SF190	KOG0143	1.14.11.19	K05277	GO:0055114,GO:0016491	AT4G22880.1	ANS,LDOX,TDS4,TT18	leucoanthocyanidin dioxygenase	blue	-0.445004	0.0137359	-0.560992	0.00125991	-0.197598	0.295254	0.544895	0.00184849	-0.382243	0.037108	-0.168662	0.372955	-0.201581	0.285429	0.0883312	0.642532	-0.00957727	0.95994	0.142993	0.450963	0.376574	0.0402537
Potri.001G113800	PF00403,PF00080	PTHR10003,PTHR10003:SF27	KOG4656		K04569	GO:0046872,GO:0030001,GO:0055114,GO:0006801,GO:0016532,GO:0005507	AT1G12520.1	ATCCS,CCS	copper chaperone for SOD1	blue	0.245081	0.191778	0.257964	0.168724	-0.0331546	0.861923	-0.265962	0.155442	0.374338	0.0415512	-0.0130464	0.945448	-0.173646	0.358784	-0.0567648	0.765747	0.299982	0.107269	-0.199971	0.289374	0.13945	0.462373
Potri.001G113900	PF00067	PTHR24298,PTHR24298:SF121	KOG0156	1.14.13.152		GO:0055114,GO:0020037,GO:0016705,GO:0005506	AT2G45550.1	CYP76C4	cytochrome P450, family 76, subfamily C, polypeptide 4	blue	-0.836166	8.76e-09	-0.699938	1.67e-05	-0.393267	0.031558	0.135675	0.474694	0.299222	0.108204	-0.29608	0.112141	-0.309335	0.0962346	0.0130015	0.945635	-0.289721	0.120433	-0.237388	0.206544	0.161042	0.39524
Potri.001G114100	PF08449	PTHR11132,PTHR11132:SF65	KOG1441			GO:0055085	AT1G12500.1		Nucleotide-sugar transporter family protein	blue	-0.790112	2.07e-07	-0.639347	0.000142694	-0.305058	0.101169	0.195931	0.299428	0.395405	0.030564	-0.181692	0.336596	-0.229782	0.221891	-0.431815	0.0171814	0.011974	0.949926	-0.0356449	0.851662	0.243578	0.194602
Potri.001G115600	PF01842	PTHR31096,PTHR31096:SF6		2.7.7.59		GO:0016597,GO:0008152	AT1G12420.1	ACR8	ACT domain repeat 8	blue	-0.732841	4.12e-06	-0.555775	0.00142958	-0.180491	0.339853	0.105831	0.577805	0.252359	0.178499	-0.126673	0.504752	-0.0587476	0.757803	-0.297619	0.110199	-0.307381	0.0984658	-0.0344335	0.856651	-0.2047	0.277882
Potri.001G115800	PF03479	PTHR31500,PTHR31500:SF7					AT4G12080.1	AHL1,ATAHL1	AT-hook motif nuclear-localized protein 1	blue	-0.501049	0.00479662	-0.444783	0.0137884	-0.11264	0.553428	0.0373751	0.844546	0.393205	0.0315873	-0.281674	0.131565	-0.239186	0.203024	0.082001	0.666628	-0.40654	0.0257887	0.117627	0.535885	0.197777	0.294809
Potri.001G116500	PF04116	PTHR11863,PTHR11863:SF44	KOG0873	1.14.13.72	K14423	GO:0055114,GO:0016491,GO:0006633,GO:0005506	AT4G12110.1	ATSMO1,ATSMO1-1,SMO1-1	sterol-4alpha-methyl oxidase 1-1	blue	-0.540165	0.00206151	-0.574006	0.000910944	-0.232914	0.215479	-0.0549525	0.773029	0.159486	0.399882	-0.40769	0.0253325	-0.347498	0.0598953	0.138727	0.464718	-0.377033	0.0399908	0.0136708	0.942841	0.526265	0.00281505
Potri.001G116700										blue	0.277911	0.137022	0.400624	0.0282432	-0.199564	0.290378	0.0897286	0.63726	0.0678416	0.721687	0.529167	0.0026406	0.284207	0.127982	-0.185633	0.32604	0.407022	0.0255969	0.176411	0.351063	-0.369952	0.0441947
Potri.001G117000		PTHR31029,PTHR31029:SF4					AT1G12330.1			blue	-0.150438	0.427484	-0.354774	0.0543911	-0.342112	0.0642432	0.244039	0.193734	-0.368376	0.0451762	-0.00290515	0.987844	-0.196331	0.298423	0.0592869	0.755646	0.628651	0.000198899	0.180139	0.340812	0.0369101	0.846458
Potri.001G118200	PF02727,PF02728,PF01179	PTHR10638,PTHR10638:SF38		1.4.3.21	K00276	GO:0055114,GO:0048038,GO:0009308,GO:0008131,GO:0005507	AT1G62810.1		Copper amine oxidase family protein	blue	0.309955	0.0955357	0.438776	0.015283	-0.255057	0.173746	-0.00379786	0.984109	-0.178637	0.344922	0.208974	0.267752	0.256519	0.171207	-0.122821	0.517899	0.0234104	0.902272	0.0348153	0.855078	-0.276993	0.138378
Potri.001G118300	PF02727,PF02728,PF01179	PTHR10638,PTHR10638:SF39		1.4.3.21	K00276	GO:0055114,GO:0048038,GO:0009308,GO:0008131,GO:0005507	AT4G12290.1		Copper amine oxidase family protein	blue	-0.732826	4.13e-06	-0.696869	1.88e-05	-0.191984	0.309462	0.226703	0.228318	0.0464194	0.807558	-0.238817	0.203744	-0.146661	0.439309	-0.326518	0.0782298	-0.0777144	0.683134	0.138542	0.465319	-0.302392	0.104339
Potri.001G118800	PF00249	PTHR10641,PTHR10641:SF674	KOG0048		K09422		AT4G12350.1	AtMYB42,MYB42	myb domain protein 42	blue	0.568323	0.00105126	0.651601	9.6e-05	0.359293	0.0511781	-0.299458	0.107913	0.32413	0.0805644	0.0511224	0.788479	0.406205	0.0259228	-0.0517968	0.785753	-0.209517	0.266484	0.00875248	0.963387	-0.22263	0.23701
Potri.001G118900	PF13414	PTHR22904,PTHR22904:SF382	KOG1308		K09560		AT4G22670.1	AtHip1,HIP1	HSP70-interacting protein 1	blue	-0.861398	9.93e-10	-0.865573	6.65e-10	-0.180658	0.339399	0.225156	0.231594	0.261319	0.163058	-0.341921	0.0644021	-0.432882	0.0168781	-0.146997	0.43825	-0.136677	0.471408	0.0396045	0.835396	0.215876	0.251906
Potri.001G119000	PF14368	PTHR33044,PTHR33044:SF37					AT1G62790.2		Bifunctional inhibitor/lipid-transfer protein/seed storage 2S albumin superfamily protein	blue	0.477656	0.00759868	0.645887	0.000115752	-0.143632	0.448921	-0.022484	0.906122	-0.157077	0.407131	0.632378	0.000177412	0.535942	0.00226932	-0.190942	0.312146	0.349154	0.0586055	0.0741602	0.696929	-0.283102	0.129537
Potri.001G119900	PF02519	PTHR31374,PTHR31374:SF20			K14488	GO:0009733	AT4G12410.1		SAUR-like auxin-responsive protein family	blue	0.5144	0.00363544	0.692091	2.27e-05	-0.105026	0.580718	-0.0990246	0.602634	0.00272137	0.988613	0.715741	8.73e-06	0.321045	0.0836576	-0.125231	0.509654	0.1389	0.464157	0.00446335	0.981325	-0.109562	0.564389
Potri.001G120200	PF04690	PTHR31675,PTHR31675:SF4				GO:0007275	AT2G45190.1	AFO,FIL,YAB1	Plant-specific transcription factor YABBY family protein	blue	-0.080247	0.673364	-0.294249	0.114483	-0.380042	0.038305	0.300694	0.106396	-0.399468	0.0287447	-0.0210681	0.91201	-0.177712	0.347465	-0.0422067	0.824741	0.860432	1.09e-09	0.124824	0.511044	0.219958	0.242831
Potri.001G120400	PF00923	PTHR10683,PTHR10683:SF10	KOG2772	2.2.1.2	K00616	GO:0005975	AT1G12230.1		Aldolase superfamily protein	blue	0.650858	9.84e-05	0.646803	0.000112364	-0.109296	0.565338	-0.0991805	0.60206	-0.0830272	0.662699	0.259822	0.16557	0.111035	0.559129	-0.0266262	0.888924	0.0486341	0.798559	0.166306	0.379764	0.156537	0.408766
Potri.001G120900	PF02797,PF08545	PTHR18919,PTHR18919:SF90		2.3.1.180	K00648	GO:0006633,GO:0004315	AT1G62640.1	KAS III	3-ketoacyl-acyl carrier protein synthase III	blue	-0.58392	0.000705042	-0.62091	0.000251037	0.00515374	0.978437	0.389771	0.0332398	-0.137232	0.469592	-0.189262	0.316502	-0.342604	0.0638363	-0.309364	0.0962022	-0.241676	0.198219	0.29674	0.111305	-0.0795854	0.675911
Potri.001G121100	PF13738,PF00743	PTHR23023,PTHR23023:SF94	KOG1399			GO:0055114,GO:0050661,GO:0050660,GO:0004499	AT1G63370.1		Flavin-binding monooxygenase family protein	blue	0.842823	5.12e-09	0.699501	1.7e-05	0.329885	0.0750277	-0.332262	0.0728291	-0.22561	0.23063	0.100448	0.597404	0.268773	0.150958	0.0385564	0.839695	0.134251	0.479385	0.181077	0.338263	0.100294	0.59797
Potri.001G121700	PF01237	PTHR10972,PTHR10972:SF91	KOG2209				AT4G22540.1	ORP2A	OSBP(oxysterol binding protein)-related protein 2A	blue	-0.676299	4.09e-05	-0.662557	6.64e-05	-0.281449	0.131887	0.134625	0.478151	-0.0249228	0.895991	-0.213356	0.257618	-0.154746	0.414214	-0.139947	0.460762	0.0214439	0.910447	-0.053464	0.779023	-0.16702	0.377693
Potri.001G122400	PF02866,PF00056	PTHR11540,PTHR11540:SF3		1.1.1.27	K00016	GO:0055114,GO:0016616,GO:0016491,GO:0019752	AT4G17260.1		Lactate/malate dehydrogenase family protein	blue	-0.621095	0.000249662	-0.805332	8e-08	-0.037521	0.843947	0.18214	0.335386	-0.269312	0.150108	-0.353948	0.054995	-0.391253	0.0325181	-0.280422	0.133362	0.0213477	0.910847	0.312607	0.0925854	0.302572	0.104122
Potri.001G123600	PF03144,PF00679,PF14492,PF03764,PF00009	PTHR23115,PTHR23115:SF162		3.6.5.3	K02355	GO:0005525	AT1G45332.1		Translation elongation factor EFG/EF2 protein	blue	-0.72229	6.59e-06	-0.778852	4e-07	-0.257367	0.169748	0.307489	0.0983412	-0.158534	0.402738	-0.257541	0.169448	-0.338835	0.0670072	0.00506922	0.97879	-0.0307384	0.871901	0.035664	0.851583	0.277078	0.138252
Potri.001G124000	PF02845,PF13639	PTHR22763,PTHR22763:SF51	KOG0802		K10636	GO:0005515,GO:0008270	AT4G25230.2	RIN2	RPM1 interacting protein 2	blue	0.381523	0.0374959	0.558625	0.0013346	-0.305125	0.10109	-0.0659774	0.729046	0.263397	0.159616	0.265416	0.156325	0.423496	0.0197022	0.251425	0.180166	-0.0276113	0.884842	0.0951608	0.616929	-0.474367	0.0080863
Potri.001G124300	PF03194	PTHR12375,PTHR12375:SF18	KOG0796			GO:0006376,GO:0005685,GO:0003729	AT5G51410.3		LUC7 N_terminus domain-containing protein	blue	-0.422042	0.0201724	-0.513894	0.00367457	-0.265859	0.155609	0.239651	0.202122	0.127292	0.502655	-0.214921	0.25406	-0.259773	0.165652	0.420438	0.0207023	-0.0293262	0.877741	0.118111	0.534195	0.296929	0.111067
Potri.001G125000	PF13476,PF06470	PTHR18937,PTHR18937:SF9			K06674	GO:0051276,GO:0005694,GO:0005524,GO:0005515,GO:0007076,GO:0000796	AT5G62410.1	ATCAP-E1,ATSMC4,SMC2,TTN3	structural maintenance of chromosomes 2	blue	-0.718152	7.88e-06	-0.681059	3.44e-05	-0.574085	0.000909103	0.36367	0.0482117	0.00953832	0.960103	-0.0708846	0.709727	-0.0939298	0.621512	-0.0998617	0.599556	0.323869	0.0808226	0.0105839	0.955733	-0.0983254	0.605211
Potri.001G126200	PF04506	PTHR13117	KOG2864		K06316	GO:0016021,GO:0006869,GO:0005319	AT5G07630.1		lipid transporters	blue	-0.446125	0.0134716	-0.345386	0.0615719	-0.307076	0.0988176	0.0983662	0.60506	0.189295	0.316417	0.0873168	0.646371	-0.131432	0.488746	-0.414475	0.0227727	0.112072	0.555444	0.279177	0.135168	-0.252038	0.17907
Potri.001G126500	PF10381,PF03987,PF03986	PTHR12866,PTHR12866:SF2	KOG2981		K08343		AT5G61500.1	ATATG3,ATG3	autophagy 3 (APG3)	blue	0.448346	0.0129608	0.50018	0.0048821	0.0745506	0.695409	-0.229987	0.221468	0.391447	0.0324249	0.0715072	0.707289	0.0600644	0.75254	0.494107	0.00551657	-0.137706	0.468045	-0.101797	0.592465	0.0767046	0.687043
Potri.001G126700	PF00155	PTHR13693,PTHR13693:SF53	KOG1359	2.3.1.47	K00652	GO:0030170,GO:0009058	AT5G04620.2	ATBIOF,BIOF	biotin F	blue	-0.590905	0.000585672	-0.605287	0.000394345	-0.626276	0.000213763	0.331866	0.0731921	-0.0423727	0.824063	-0.0920996	0.628353	-0.118076	0.534317	-0.0994499	0.60107	0.290596	0.119265	0.424068	0.0195196	0.155761	0.411121
Potri.001G127100	PF13639	PTHR14155,PTHR14155:SF153	KOG1493			GO:0008270,GO:0005515	AT5G45290.1		RING/U-box superfamily protein	blue	-0.0429447	0.821725	-0.382586	0.0369244	0.457076	0.0111071	-0.0983601	0.605083	-0.311986	0.0932697	-0.410636	0.0241937	-0.411183	0.0239868	0.352374	0.0561605	-0.195423	0.300708	0.0354815	0.852335	0.0748952	0.694068
Potri.001G127700	PF00293	PTHR13994,PTHR13994:SF10	KOG0648	3.6.1.22,3.6.1.53,3.6.1.13		GO:0016787	AT5G47650.1	ATNUDT2,ATNUDX2,NUDT2	nudix hydrolase homolog 2	blue	0.561086	0.00125704	0.773817	5.29e-07	-0.0378395	0.842639	-0.123652	0.515049	-0.0859128	0.651698	0.608519	0.000359868	0.431904	0.017156	-0.0783827	0.680551	0.0205606	0.914122	0.0643757	0.735387	-0.39914	0.0288882
Potri.001G128200	PF06813	PTHR21576,PTHR21576:SF7					AT5G45275.1		Major facilitator superfamily protein	blue	-0.520484	0.00319228	-0.494767	0.00544428	-0.0275565	0.885068	0.456538	0.0112145	-0.200228	0.288743	-0.089189	0.639294	0.0732842	0.700344	-0.278186	0.136617	0.110658	0.560475	-0.0662503	0.727967	-0.309865	0.095637
Potri.001G128400	PF08263,PF00560,PF13855	PTHR27004,PTHR27004:SF37	KOG0472			GO:0005515	AT1G45616.1	AtRLP6,RLP6	receptor like protein 6	blue	0.351482	0.0568293	0.364022	0.0479795	-0.0474245	0.803471	-0.0137036	0.942704	-0.116512	0.539784	0.0393319	0.836513	0.141041	0.45723	-0.0433306	0.820149	0.256319	0.171553	0.168292	0.37402	-0.259562	0.166008
Potri.001G128700	PF07728,PF00004	PTHR23077,PTHR23077:SF54				GO:0016887,GO:0005524	AT2G03670.1	CDC48B	cell division cycle 48B	blue	0.362685	0.048867	0.447217	0.0132185	-0.406598	0.0257655	-0.0751278	0.693164	-0.18822	0.319221	0.354386	0.0546739	0.195686	0.300047	-0.101751	0.592633	0.318836	0.0859283	-0.0466158	0.806759	0.123808	0.514513
Potri.001G129000	PF08263,PF00069	PTHR27000,PTHR27000:SF202	KOG1187	2.7.11.1		GO:0006468,GO:0005524,GO:0004672	AT1G31420.2	FEI1	Leucine-rich repeat protein kinase family protein	blue	-0.744237	2.42e-06	-0.648683	0.000105685	0.105858	0.577706	0.0142435	0.940451	0.30668	0.0992754	-0.383665	0.036351	-0.199711	0.290016	-0.288573	0.121977	-0.413037	0.0232967	-0.285595	0.12605	-0.138337	0.465986
Potri.001G129100	PF03144,PF00009,PF09173	PTHR23115,PTHR23115:SF164		3.6.5.3	K03242	GO:0005525	AT1G04170.1	EIF2 GAMMA	eukaryotic translation initiation factor 2 gamma subunit	blue	-0.71849	7.77e-06	-0.694539	2.06e-05	-0.000982816	0.995887	0.434023	0.0165593	0.0460946	0.80888	-0.24532	0.191332	-0.309161	0.096432	-0.449613	0.0126767	-0.153488	0.418067	0.200295	0.288578	0.200452	0.288192
Potri.001G129600	PF13802,PF01055	PTHR22762,PTHR22762:SF7	KOG1065	3.2.1.20		GO:0005975,GO:0004553	AT3G23640.2	HGL1	heteroglycan glucosidase 1	blue	0.420044	0.0208342	0.574609	0.000897068	0.132126	0.486433	-0.0358575	0.850787	-0.039507	0.835795	0.315466	0.0894832	0.430979	0.0174218	-0.062895	0.741265	-0.192242	0.3088	-0.0210059	0.912269	-0.76928	6.78e-07
Potri.001G131300		PTHR31033,PTHR31033:SF6					AT4G25030.2			blue	0.62184	0.000244189	0.527726	0.00272602	0.0444831	0.815446	-0.168199	0.374288	-0.135583	0.474997	0.12229	0.519725	-0.00188104	0.992129	0.528254	0.00269446	-0.103431	0.586506	-0.112796	0.552875	0.356191	0.0533665
Potri.001G131600										blue	0.631458	0.000182515	0.828881	1.54e-08	0.0167954	0.929806	-0.160925	0.395589	-0.00381858	0.984022	0.477738	0.00758681	0.416629	0.0220062	-0.12261	0.518621	-0.0883336	0.642523	0.0584902	0.758833	-0.237354	0.206611
Potri.001G133000	PF00201	PTHR11926,PTHR11926:SF366				GO:0016758,GO:0008152	AT4G34135.1	UGT73B2	UDP-glucosyltransferase 73B2	blue	0.579338	0.000794479	0.660952	7.01e-05	-0.0900436	0.636073	-0.127795	0.500954	-0.0861	0.650986	0.486902	0.00635918	0.197064	0.296587	0.00478641	0.979973	0.133731	0.481106	0.202069	0.284241	-0.221254	0.239997
Potri.001G133700		PTHR37891,PTHR37891:SF1								blue	0.0908642	0.632987	0.0976937	0.607542	-0.0348884	0.854776	-0.059546	0.754611	0.00839029	0.964902	0.021584	0.909864	0.0521085	0.784493	-0.0417718	0.82652	0.118797	0.531806	-0.0271351	0.886815	-0.21854	0.245958
Potri.001G135200	PF01399	PTHR10539	KOG2908		K03039	GO:0005515	AT5G45620.1		Proteasome component (PCI) domain protein	blue	-0.744767	2.36e-06	-0.830941	1.31e-08	-0.0966013	0.611583	0.449553	0.0126901	-0.145936	0.441599	-0.233196	0.214909	-0.49672	0.00523542	0.0529974	0.780905	-0.162049	0.392252	0.0923098	0.627566	0.277328	0.137882
Potri.001G137100										blue	0.379061	0.038848	0.455376	0.0114495	-0.0802042	0.673529	0.0162737	0.931981	-0.0255134	0.89354	0.18838	0.318803	0.0390614	0.837623	-0.0871957	0.646829	0.151949	0.422804	-0.0804898	0.67243	-0.0318469	0.867321
Potri.001G138300		PTHR35297,PTHR35297:SF2					AT2G35470.1			blue	-0.560599	0.00127206	-0.385395	0.0354465	0.0309994	0.870822	0.156408	0.409156	0.320087	0.0846373	-0.0945995	0.619017	-0.0945564	0.619178	-0.347638	0.0597854	-0.451236	0.0123206	0.048461	0.799262	-0.0168864	0.929426
Potri.001G138400	PF00076					GO:0003676	AT4G17720.1		RNA-binding (RRM/RBD/RNP motifs) family protein	blue	-0.416822	0.0219384	-0.39997	0.0285261	-0.275174	0.141093	0.428537	0.0181406	-0.119148	0.530588	-0.00340169	0.985766	0.124441	0.51235	-0.239388	0.202632	0.547673	0.00173251	-0.1295	0.495214	-0.212776	0.258946
Potri.001G138500	PF05739,PF14523	PTHR19957,PTHR19957:SF120	KOG0811		K08488	GO:0005515	AT5G46860.1	ATSYP22,ATVAM3,SGR3,SYP22,VAM3	Syntaxin/t-SNARE family protein	blue	0.285311	0.126443	0.403182	0.0271598	0.228611	0.22432	-0.108043	0.569832	0.4603	0.0104814	-0.0279855	0.883291	0.0114835	0.951975	-0.16499	0.383602	-0.323475	0.0812139	-0.133351	0.482363	-0.0859755	0.65146
Potri.001G139400	PF01485,PF05773	PTHR11685,PTHR11685:SF121	KOG1814		K11971	GO:0005515,GO:0016567,GO:0004842	AT1G32340.1	NHL8	NDR1/HIN1-like 8	blue	0.778056	4.18e-07	0.799183	1.19e-07	0.579365	0.000793914	-0.308351	0.0973537	-0.0323576	0.865212	0.320793	0.0839145	0.393134	0.0316207	-0.0423954	0.82397	-0.00374629	0.984325	-0.0954856	0.615722	-0.383172	0.0366121
Potri.001G139700	PF00005,PF00664	PTHR24221,PTHR24221:SF138		3.6.3.44	K05658	GO:0016887,GO:0005524,GO:0055085,GO:0042626,GO:0016021,GO:0006810	AT4G25960.1	PGP2	P-glycoprotein 2	blue	-0.290432	0.119484	-0.319422	0.0853217	-0.338701	0.0671221	0.365885	0.0467636	-0.272783	0.144721	0.0534571	0.779051	0.0555911	0.77046	-0.302567	0.104128	0.639851	0.000140436	0.0538012	0.777664	-0.13018	0.49293
Potri.001G140200	PF09335	PTHR12677,PTHR12677:SF29	KOG3140				AT4G17790.1		SNARE associated Golgi protein family	blue	0.834181	1.02e-08	0.904679	6.93e-12	0.356683	0.0530147	-0.175433	0.353784	-0.190509	0.313265	0.557831	0.00136047	0.458025	0.0109197	-0.0155402	0.93504	0.0714331	0.707579	-0.0856311	0.652769	-0.381834	0.0373282
Potri.001G140300	PF14259,PF00076	PTHR24012,PTHR24012:SF476	KOG0131		K14837	GO:0003676	AT5G46840.1		RNA-binding (RRM/RBD/RNP motifs) family protein	blue	-0.620316	0.000255497	-0.707535	1.23e-05	0.173944	0.357949	0.422778	0.0199334	-0.2186	0.245825	-0.214116	0.255887	-0.364342	0.0477687	0.0180297	0.924661	-0.164296	0.385631	-0.00770998	0.967746	0.244155	0.193515
Potri.001G140500		PTHR26312,PTHR26312:SF53					AT4G17940.1		Tetratricopeptide repeat (TPR)-like superfamily protein	blue	0.558462	0.00133988	0.726548	5.47e-06	0.0749131	0.693999	-0.0985979	0.604206	-0.226788	0.228139	0.587114	0.000648042	0.44957	0.0126863	-0.0133655	0.944116	-0.0282326	0.882268	-0.0144965	0.939395	-0.546258	0.00179078
Potri.001G141100	PF00010	PTHR11969,PTHR11969:SF22				GO:0046983	AT5G46690.1	bHLH071	beta HLH protein 71	blue	-0.51816	0.0033557	-0.623159	0.00023477	-0.310284	0.0951651	0.376532	0.0402774	-0.269429	0.149924	-0.16461	0.384713	-0.0949178	0.617833	-0.186159	0.324646	0.275096	0.141211	0.50733	0.00421599	0.112497	0.553936
Potri.001G141500	PF04640	PTHR31065,PTHR31065:SF2					AT4G17900.1		PLATZ transcription factor family protein	blue	0.653666	8.97e-05	0.862777	8.71e-10	0.173328	0.359678	-0.166045	0.380524	0.092586	0.626532	0.654569	8.7e-05	0.524222	0.00294371	-0.0393196	0.836564	-0.00865446	0.963797	-0.0815969	0.668178	-0.449864	0.0126212
Potri.001G142000	PF13423	PTHR24006,PTHR24006:SF470	KOG1871	3.4.19.12	K11855		AT5G46740.1	UBP21	ubiquitin-specific protease 21	blue	-0.80775	6.82e-08	-0.874637	2.65e-10	-0.382945	0.0367328	0.332638	0.0724858	-0.138697	0.464815	-0.255367	0.173206	-0.321394	0.083303	0.117533	0.536213	0.036343	0.848789	0.0469076	0.805572	0.216674	0.250115
Potri.001G142200	PF00010,PF14215	PTHR11514,PTHR11514:SF43			K13422	GO:0046983	AT1G32640.1	ATMYC2,JAI1,JIN1,MYC2,RD22BP1,ZBF1	Basic helix-loop-helix (bHLH) DNA-binding family protein	blue	0.587729	0.000637538	0.640927	0.000135719	0.18675	0.323086	-0.253875	0.175817	0.205393	0.276224	0.357813	0.0522136	0.227675	0.226276	0.0507096	0.790149	0.0910485	0.632295	0.0149593	0.937463	-0.197719	0.294952
Potri.001G142600	PF00153	PTHR24089,PTHR24089:SF341	KOG0758		K15109		AT5G46800.1	BOU	Mitochondrial substrate carrier family protein	blue	-0.440166	0.0149257	-0.627525	0.000205829	-0.197755	0.294862	0.283539	0.12892	-0.362424	0.0490423	-0.304659	0.101639	-0.355208	0.0540756	0.0678671	0.721586	-0.00800909	0.966495	0.260934	0.163702	0.404855	0.0264694
Potri.001G144400	PF02365	PTHR31989,PTHR31989:SF51				GO:0006355,GO:0003677	AT5G46590.1	anac096,NAC096	NAC domain containing protein 96	blue	0.773684	5.33e-07	0.76625	7.97e-07	0.552378	0.00155046	-0.338842	0.0670009	0.0692306	0.71622	0.131429	0.488754	0.116091	0.541261	0.0931844	0.624295	-0.129596	0.494891	-0.154551	0.414809	-0.227696	0.226232
Potri.001G144800	PF01597	PTHR11715,PTHR11715:SF1	KOG3373		K02437		AT1G32470.1		Single hybrid motif superfamily protein	blue	0.403892	0.0268651	0.413703	0.0230529	-0.112181	0.555058	0.251033	0.180869	-0.240612	0.200264	0.449884	0.0126168	0.152567	0.420896	-0.290099	0.119927	0.539404	0.00209769	0.0678194	0.721774	0.221475	0.239514
Potri.001G145300	PF02887,PF00224	PTHR11817,PTHR11817:SF26		2.7.1.40	K00873	GO:0030955,GO:0006096,GO:0004743,GO:0000287	AT1G32440.1	PKp3	plastidial pyruvate kinase 3	blue	-0.716414	8.49e-06	-0.714812	9.08e-06	-0.074973	0.693766	0.194305	0.303536	0.15	0.428847	-0.370958	0.0435764	-0.295069	0.11343	-0.546511	0.00178021	-0.041864	0.826143	0.0642079	0.736052	0.242458	0.196726
Potri.001G145700	PF14572,PF13793	PTHR10210,PTHR10210:SF54	KOG1448	2.7.6.1	K00948	GO:0009165,GO:0004749,GO:0000287	AT2G35390.2		Phosphoribosyltransferase family protein	blue	0.649696	0.000102236	0.804501	8.44e-08	0.292616	0.116603	-0.186155	0.324658	0.0454108	0.811664	0.500734	0.00482745	0.579086	0.000799673	-0.148627	0.433134	0.0531322	0.780361	-0.115983	0.541638	-0.460164	0.0105072
Potri.001G145900	PF03372	PTHR11200,PTHR11200:SF107	KOG0565	3.1.3.56			AT4G18010.2	5PTASE2,AT5PTASE2,IP5PII	myo-inositol polyphosphate 5-phosphatase 2	blue	0.254789	0.174214	0.483958	0.00673365	0.257268	0.169916	-0.255408	0.173133	0.451011	0.0123694	0.212955	0.258536	0.232513	0.216294	-0.45106	0.0123588	-0.174348	0.356816	-0.0296166	0.876539	-0.374348	0.0415455
Potri.001G146000		PTHR32133					AT4G12560.1	CPR30	F-box and associated interaction domains-containing protein	blue	0.722403	6.56e-06	0.870659	4e-10	0.0823283	0.665374	-0.193151	0.306474	-0.145681	0.442407	0.573357	0.000926093	0.47187	0.00847395	0.196763	0.297341	-0.0829291	0.663074	-0.00375583	0.984285	-0.375796	0.0407015
Potri.001G146100	PF00335	PTHR19282,PTHR19282:SF262				GO:0016021	AT1G32400.3	TOM2A	tobamovirus multiplication 2A	blue	-0.369684	0.0443603	-0.411722	0.0237847	0.121843	0.521262	0.176469	0.350904	0.0954811	0.615739	-0.449937	0.012605	-0.26236	0.161327	-0.130914	0.490474	-0.222024	0.238323	-0.3798	0.0384382	0.307821	0.0979605
Potri.001G146400	PF03141	PTHR10108,PTHR10108:SF922				GO:0008168	AT4G18030.1		S-adenosyl-L-methionine-dependent methyltransferases superfamily protein	blue	-0.229442	0.222594	-0.337381	0.0682628	-0.0928743	0.625454	0.0776406	0.683419	0.116677	0.539206	-0.397362	0.0296762	-0.368946	0.0448194	0.365412	0.0470697	-0.225287	0.231316	-0.249884	0.18294	0.470045	0.00876711
Potri.001G146800	PF04578,PF13968	PTHR31325,PTHR31325:SF1					AT5G45470.1		Protein of unknown function (DUF594)	blue	0.721194	6.91e-06	0.815986	3.9e-08	0.355129	0.0541329	-0.218896	0.24517	-0.216196	0.251188	0.460978	0.0103537	0.379867	0.038401	0.106096	0.576847	-0.214647	0.254682	-0.00366811	0.984652	-0.420774	0.0205903
Potri.001G146900	PF02880,PF00408,PF02878	PTHR22573,PTHR22573:SF15		5.4.2.3	K01836	GO:0016868,GO:0005975,GO:0071704	AT5G18070.1	DRT101	phosphoglucosamine mutase-related	blue	0.770802	6.24e-07	0.797507	1.32e-07	0.432018	0.0171233	-0.240691	0.20011	-0.121335	0.523013	0.425609	0.0190346	0.147648	0.436203	-0.107711	0.571027	-0.0611524	0.7482	0.0816822	0.667851	-0.063868	0.737401
Potri.001G147300	PF13419	PTHR18901,PTHR18901:SF42	KOG2914	3.1.3.58			AT2G38740.1		Haloacid dehalogenase-like hydrolase (HAD) superfamily protein	blue	0.31574	0.08919	0.414127	0.0228986	-0.0789638	0.678308	-0.00395006	0.983472	-0.158724	0.402167	0.40364	0.0269694	0.170665	0.367221	-0.0413287	0.828333	-0.129203	0.496211	0.0260712	0.891226	0.132636	0.484736
Potri.001G147500	PF02212,PF00350,PF01031	PTHR11566,PTHR11566:SF77				GO:0005525,GO:0003924	AT3G60190.1	ADL1E,ADL4,ADLP2,DL1E,DRP1E,EDR3	DYNAMIN-like 1E	blue	-0.460193	0.0105016	-0.482287	0.00695444	-0.625341	0.000219881	0.153499	0.418033	-0.0476116	0.802711	-0.0816788	0.667864	-0.066217	0.728098	0.121799	0.521415	0.404253	0.026716	0.0432352	0.820538	-0.200919	0.287046
Potri.001G147600	PF16913	PTHR31376,PTHR31376:SF16	KOG1441			GO:0016021,GO:0005215	AT4G18210.1	ATPUP10,PUP10	purine permease 10	blue	0.662436	6.67e-05	0.782158	3.31e-07	0.0379349	0.842247	-0.117926	0.534839	0.0438153	0.81817	0.435071	0.0162705	0.408415	0.0250481	-0.22195	0.238482	0.099719	0.60008	0.289463	0.120778	-0.383481	0.0364481
Potri.001G148000	PF13917	PTHR31437,PTHR31437:SF1	KOG2985				AT2G28910.1	CXIP4	CAX interacting protein 4	blue	0.574774	0.000893299	0.614511	0.000302919	-0.0306088	0.872436	-0.344396	0.0623699	0.0740238	0.69746	0.210076	0.265181	0.418907	0.0212186	-0.331805	0.0732482	0.28462	0.127405	0.224568	0.232846	-0.247153	0.18793
Potri.001G148600	PF13920	PTHR10044,PTHR10044:SF131	KOG1100		K19042		AT1G32740.1		SBP (S-ribonuclease binding protein) family protein	blue	-0.566551	0.00109871	-0.711229	1.06e-05	0.226836	0.228037	0.119462	0.529495	-0.335499	0.0699146	-0.278104	0.136738	-0.330405	0.0745426	-0.269369	0.150018	-0.0382049	0.841138	0.00842346	0.964763	-0.121572	0.522196
Potri.001G148700	PF04570	PTHR33059,PTHR33059:SF31					AT4G17670.1		Protein of unknown function (DUF581)	blue	-0.568219	0.001054	-0.47892	0.00741804	-0.360295	0.0504869	0.357156	0.0526781	0.0115513	0.951692	-0.0528751	0.781398	-0.0709525	0.709461	-0.473095	0.00828194	0.175794	0.352778	0.23218	0.216971	0.0986014	0.604193
Potri.001G148900	PF01373	PTHR31352,PTHR31352:SF1		3.2.1.2	K01177	GO:0016161,GO:0000272	AT4G17090.1	BAM3,BMY8,CT-BMY	chloroplast beta-amylase	blue	0.570435	0.000997044	0.672886	4.62e-05	0.542176	0.00196847	-0.24821	0.185987	0.332626	0.0724964	0.222344	0.237628	0.110584	0.560736	-0.194261	0.303649	-0.109074	0.566133	-0.23523	0.210822	-0.239026	0.203336
Potri.001G149200	PF03908	PTHR21230,PTHR21230:SF27	KOG1666		K08494		AT2G35190.1	ATNPSN11,NPSN11,NSPN11	novel plant snare 11	blue	-0.394233	0.0311055	-0.453513	0.011835	0.402847	0.0272996	0.17955	0.34242	-0.0125126	0.947677	-0.262204	0.161586	-0.0154491	0.93542	-0.262145	0.161683	0.0336783	0.859763	-0.377289	0.039845	0.0506358	0.790448
Potri.001G149400	PF02493	PTHR23084,PTHR23084:SF156		2.7.1.68			AT4G17080.1		Histone H3 K4-specific methyltransferase SET7/9 family protein	blue	0.765704	8.21e-07	0.70567	1.33e-05	0.625893	0.000216254	-0.119856	0.52813	-0.178355	0.345695	0.172596	0.361743	0.247233	0.187783	-0.00870049	0.963605	-0.0860135	0.651315	-0.0246378	0.897174	-0.290886	0.118881
Potri.001G149800	PF09747	PTHR31840	KOG3044				AT5G47090.1			blue	0.352526	0.0560469	0.474867	0.00801054	0.405869	0.026058	-0.290554	0.119321	0.298146	0.109541	0.216672	0.25012	0.148467	0.433635	-0.348525	0.0590924	0.129255	0.496036	-0.313817	0.0912629	0.0126368	0.947158
Potri.001G150300	PF00160	PTHR33344,PTHR33344:SF2	KOG0884	5.2.1.8		GO:0006457,GO:0003755,GO:0000413	AT4G17070.1		peptidyl-prolyl cis-trans isomerases	blue	0.74252	2.63e-06	0.757193	1.28e-06	0.047668	0.802482	-0.284045	0.12821	-0.00427237	0.982124	0.186566	0.32357	0.149108	0.43163	0.100213	0.598267	-0.0449533	0.813529	0.0266348	0.888889	0.298993	0.108487
Potri.001G151500	PF03330,PF01357	PTHR31692,PTHR31692:SF10					AT4G17030.1	AT-EXPR,ATEXLB1,ATEXPR1,ATHEXP BETA 3.1,EXLB1,EXPR	expansin-like B1	blue	0.507481	0.00420284	0.706332	1.29e-05	-0.00458219	0.980828	-0.085531	0.653149	-0.098801	0.603457	0.839151	6.91e-09	0.271587	0.146562	-0.0359892	0.850245	0.105601	0.578636	-0.0143728	0.939911	-0.345371	0.0615835
Potri.001G151800	PF01027	PTHR23291,PTHR23291:SF34	KOG1629				AT5G47120.1	ATBI-1,ATBI1,BI-1,BI1	BAX inhibitor 1	blue	0.740846	2.84e-06	0.909202	3.61e-12	0.103224	0.587262	-0.159474	0.399917	-0.0128803	0.946141	0.530882	0.00254198	0.405386	0.0262533	-0.0173507	0.927491	-0.093623	0.622657	0.0536539	0.778258	-0.24256	0.196534
Potri.001G151900	PF00069	PTHR11909,PTHR11909:SF7	KOG1167	2.7.11.1	K02214	GO:0006468,GO:0005524,GO:0004672	AT4G16970.1		Protein kinase superfamily protein	blue	-0.778533	4.07e-07	-0.817259	3.57e-08	-0.31361	0.091488	0.431971	0.0171368	-0.0901976	0.635494	-0.260347	0.164685	-0.313156	0.0919835	-0.194899	0.302033	0.0609449	0.749027	0.203493	0.280788	0.124826	0.511034
Potri.001G153000	PF09598,PF04774	PTHR12299,PTHR12299:SF24	KOG2945		K13199		AT4G17520.1		Hyaluronan / mRNA binding family	blue	-0.573942	0.000912427	-0.734387	3.84e-06	0.0820555	0.666419	0.134186	0.4796	0.0310793	0.870492	-0.40693	0.0256334	-0.505279	0.00439855	0.187336	0.321542	-0.0937255	0.622274	-0.125637	0.508273	0.489417	0.00605334
Potri.001G154100	PF00847	PTHR31190,PTHR31190:SF30			K09286	GO:0006355,GO:0003700	AT4G17500.1	ATERF-1,ERF-1	ethylene responsive element binding factor 1	blue	0.331795	0.0732566	0.524005	0.00295767	0.0348785	0.854817	-0.134272	0.479316	0.140094	0.460288	0.567123	0.00108318	0.303229	0.103336	-0.102058	0.591512	0.0535795	0.778558	-0.05775	0.761797	-0.301033	0.105983
Potri.001G154200	PF00847	PTHR31677,PTHR31677:SF8			K09286	GO:0006355,GO:0003700	AT5G47230.1	ATERF-5,ATERF5,ERF5	ethylene responsive element binding factor 5	blue	0.754024	1.5e-06	0.789287	2.18e-07	0.198925	0.291957	-0.248197	0.186011	-0.0960657	0.613569	0.37631	0.0404048	0.447247	0.0132115	0.099829	0.599676	0.0205627	0.914113	0.0272534	0.886324	-0.212619	0.259305
Potri.001G154500		PTHR27009,PTHR27009:SF18					AT2G25410.1		RING/U-box superfamily protein	blue	0.740403	2.9e-06	0.867615	5.44e-10	0.332762	0.0723727	-0.214359	0.255334	-0.128866	0.497342	0.485229	0.00656974	0.451729	0.0122141	0.0787923	0.678969	-0.156514	0.408835	-0.116837	0.538645	-0.41705	0.0218587
Potri.001G154600	PF02089	PTHR11247,PTHR11247:SF26	KOG2541	3.1.2.22	K01074	GO:0098599	AT3G60340.1		alpha/beta-Hydrolases superfamily protein	blue	0.661376	6.91e-05	0.64582	0.000116	0.410466	0.024258	-0.160927	0.395581	-0.255483	0.173003	0.445412	0.0136392	0.090432	0.634612	-0.0468094	0.805972	-0.135138	0.476462	0.235981	0.209326	-0.129818	0.494144
Potri.001G154700	PF00782	PTHR10159,PTHR10159:SF358	KOG1719	3.1.3.16,3.1.3.27,3.1.3.48		GO:0008138,GO:0006470	AT2G35680.1		Phosphotyrosine protein phosphatases superfamily protein	blue	0.672808	4.63e-05	0.589879	0.000602006	0.340652	0.0654635	-0.339219	0.0666788	0.0297874	0.875833	0.0448658	0.813885	-0.00691111	0.971087	0.351019	0.0571797	-0.141494	0.455772	-0.178502	0.345292	0.410674	0.024179
Potri.001G154901	PF01535,PF13041	PTHR24015,PTHR24015:SF719					AT5G47360.1		Tetratricopeptide repeat (TPR)-like superfamily protein	blue	-0.319365	0.0853811	-0.515698	0.00353672	0.121053	0.523986	0.386984	0.0346319	-0.218843	0.245289	-0.276607	0.13895	-0.156512	0.408841	-0.199551	0.29041	0.183787	0.330958	0.454859	0.0115554	0.0504613	0.791154
Potri.001G155200	PF13934	PTHR10044,PTHR10044:SF129			K16278		AT2G39810.1	HOS1	ubiquitin-protein ligases	blue	-0.501112	0.00479043	-0.625331	0.00021995	0.0594795	0.754876	0.163009	0.389416	-0.0371934	0.845293	-0.239015	0.203358	-0.295782	0.11252	-0.217437	0.248409	0.24625	0.189601	0.0507866	0.789837	0.234249	0.212787
Potri.001G156600	PF00551	PTHR10520,PTHR10520:SF7	KOG3076	3.5.1.10		GO:0016742,GO:0009058,GO:0008864,GO:0006189	AT5G47435.2		formyltetrahydrofolate deformylase, putative	blue	0.545043	0.00184213	0.462541	0.0100641	-0.233994	0.213299	-0.0960598	0.61359	-0.210824	0.263443	0.283463	0.129027	0.237165	0.206983	-0.0933727	0.623592	0.473608	0.00820259	0.396954	0.0298595	-0.0441955	0.816619
Potri.001G158200	PF00226,PF11875	PTHR24078,PTHR24078:SF285			K09531		AT2G35720.1	OWL1	DNAJ heat shock N-terminal domain-containing protein	blue	-0.352259	0.0562463	-0.439964	0.0149773	0.135997	0.473636	0.251744	0.179596	-0.193835	0.304731	-0.0602144	0.751941	-0.256571	0.171117	-0.15305	0.419412	0.045796	0.810096	0.205636	0.275644	-0.29078	0.119022
Potri.001G158600	PF14543	PTHR13683,PTHR13683:SF276	KOG1339	3.4.23.12		GO:0006508,GO:0004190	AT4G16563.1		Eukaryotic aspartyl protease family protein	blue	0.540108	0.0020642	0.729284	4.84e-06	0.0721976	0.704588	-0.107076	0.57331	-0.125777	0.507795	0.490267	0.00595288	0.81948	3.05e-08	-0.0876221	0.645214	0.00403306	0.983125	0.0680868	0.720721	-0.410208	0.0243564
Potri.001G158800	PF05678	PTHR33179,PTHR33179:SF1					AT4G39720.1		VQ motif-containing protein	blue	0.60255	0.000425795	0.802918	9.35e-08	0.297401	0.110474	-0.138819	0.464418	-0.0544272	0.775143	0.675911	4.15e-05	0.400198	0.0284274	-0.116104	0.541215	-0.177834	0.347129	-0.0951722	0.616886	-0.390314	0.0329741
Potri.001G159600	PF01774	PTHR33643,PTHR33643:SF1			K03190	GO:0016151,GO:0006807	AT2G35035.1	URED	urease accessory protein D	blue	0.620582	0.000253492	0.563304	0.00119053	0.469532	0.00885103	-0.242105	0.1974	-0.214948	0.253999	0.116588	0.539519	0.0749534	0.693842	0.267353	0.153211	-0.298959	0.10853	-0.0631968	0.740065	-0.157829	0.404861
Potri.001G159700	PF01704	PTHR11952,PTHR11952:SF12		2.7.7.23,2.7.7.83,2.7.7.9	K00972	GO:0070569,GO:0008152	AT2G35020.1	GlcNAc1pUT2	N-acetylglucosamine-1-phosphate uridylyltransferase 2	blue	-0.570731	0.00098964	-0.554714	0.00146644	-0.527177	0.0027592	0.123856	0.514349	0.225943	0.229923	-0.362235	0.0491688	-0.295751	0.112559	0.275165	0.141106	-0.333814	0.0714199	0.0436325	0.818916	0.407514	0.025402
Potri.001G160600	PF06432	PTHR12982	KOG3059	2.4.1.198	K03859	GO:0017176,GO:0016021,GO:0006506	AT2G34980.1	SETH1	phosphatidylinositolglycan synthase family protein	blue	-0.389966	0.033144	-0.441718	0.0145349	0.130047	0.493377	0.0585528	0.758582	-0.152565	0.420905	-0.272483	0.145181	-0.270741	0.147874	0.00159032	0.993345	-0.212765	0.25897	-0.205701	0.275489	-0.0438713	0.817942
Potri.001G161100	PF00149	PTHR13315,PTHR13315:SF0	KOG3662			GO:0016787	AT1G53710.1		Calcineurin-like metallo-phosphoesterase superfamily protein	blue	0.530919	0.00253987	0.642091	0.000130779	0.386165	0.0350498	0.0734131	0.699841	-0.164621	0.38468	0.371337	0.0433455	0.308261	0.0974559	0.040691	0.830943	-0.0892424	0.639092	-0.214257	0.255565	-0.36567	0.0469025
Potri.001G161400	PF00690,PF00702,PF00122	PTHR24093,PTHR24093:SF355		3.6.3.6	K01535	GO:0046872,GO:0000166	AT1G17260.1	AHA10	autoinhibited H(+)-ATPase isoform 10	blue	-0.379453	0.0386305	-0.469022	0.00893511	0.119974	0.527722	0.533902	0.00237602	-0.489766	0.00601195	0.0508633	0.789527	-0.104381	0.583055	-0.149635	0.429985	0.144247	0.44696	-0.0120022	0.949808	-0.252842	0.177641
Potri.001G161900	PF07460	PTHR34199,PTHR34199:SF2				GO:0003677	AT1G53800.1			blue	-0.305972	0.100099	-0.569515	0.00102036	-0.274655	0.141876	0.132828	0.484099	-0.457428	0.0110373	-0.202462	0.283283	-0.0796384	0.675707	-0.0336281	0.85997	0.4803	0.00722491	0.415886	0.0222683	-0.0250099	0.89563
Potri.001G162400	PF04043,PF01095	PTHR31707,PTHR31707:SF40		3.1.1.11	K01051	GO:0004857,GO:0042545,GO:0030599,GO:0005618	AT3G14310.1	ATPME3,PME3	pectin methylesterase 3	blue	-0.899289	1.45e-11	-0.777116	4.41e-07	-0.288557	0.121998	0.249339	0.183929	0.310838	0.0945452	-0.308109	0.0976304	-0.308361	0.0973424	-0.251711	0.179655	-0.306289	0.0997295	0.0400406	0.833608	0.145301	0.443612
Potri.001G162700	PF04043,PF01095	PTHR31707,PTHR31707:SF42		3.1.1.11		GO:0004857,GO:0042545,GO:0030599,GO:0005618	AT1G53840.1	ATPME1,PME1	pectin methylesterase 1	blue	-0.691632	2.31e-05	-0.649867	0.000101666	-0.430084	0.0176825	0.241978	0.197643	0.137992	0.46711	-0.179614	0.342244	-0.203196	0.281506	-0.32673	0.0780256	0.263762	0.159019	-0.0126895	0.946938	0.336217	0.0692807
Potri.001G163000	PF03763	PTHR31471,PTHR31471:SF3					AT1G53860.1		Remorin family protein	blue	0.81036	5.73e-08	0.75883	1.17e-06	0.427878	0.0183387	-0.267097	0.15362	-0.320884	0.0838221	0.3635	0.0483242	0.319969	0.084758	0.0402843	0.832609	0.132608	0.484828	-0.0441763	0.816697	-0.411407	0.0239025
Potri.001G163100		PTHR34206,PTHR34206:SF1					AT3G14280.1			blue	0.599286	0.000466165	0.649352	0.000103395	-0.036835	0.846766	-0.28429	0.127867	0.279856	0.134181	0.103098	0.587717	0.257012	0.170358	-0.00299067	0.987486	0.249609	0.183439	-0.0470392	0.805037	0.180498	0.339835
Potri.001G163600	PF05922,PF02225,PF00082	PTHR10795,PTHR10795:SF424		3.4.14.10		GO:0006508,GO:0004252	AT3G14240.1		Subtilase family protein	blue	-0.611863	0.000327019	-0.739502	3.03e-06	0.0263552	0.890048	0.410409	0.0242799	-0.367493	0.045734	-0.260027	0.165223	-0.229883	0.221682	0.0231408	0.903392	-0.149595	0.43011	0.168919	0.372215	-0.239295	0.202813
Potri.001G163900	PF02383	PTHR11200,PTHR11200:SF122				GO:0042578,GO:0036092,GO:0007033	AT3G14205.1		Phosphoinositide phosphatase family protein	blue	0.544697	0.00185699	0.605243	0.000394833	-0.283851	0.128482	-0.0924785	0.626934	-0.171449	0.364991	0.459427	0.0106479	0.415307	0.022474	-0.0523911	0.783352	0.422357	0.0200699	0.210637	0.263877	-0.40845	0.0250346
Potri.001G164300	PF02519	PTHR31374,PTHR31374:SF25				GO:0009733	AT1G72430.1		SAUR-like auxin-responsive protein family	blue	-0.543413	0.00191307	-0.379716	0.0384844	-0.243516	0.194721	0.182669	0.333961	0.114099	0.548269	-0.0444478	0.81559	-0.078466	0.680229	-0.198877	0.292075	-0.0533537	0.779468	-0.0077832	0.96744	0.00803592	0.966383
Potri.001G164800	PF05564	PTHR33565,PTHR33565:SF3					AT1G54070.1		Dormancy/auxin associated family protein	blue	0.459961	0.0105458	0.631725	0.000181021	0.388195	0.0340212	-0.348608	0.0590278	0.342524	0.0639025	0.149655	0.429922	0.320545	0.0841681	-0.220278	0.242129	-0.236588	0.208123	-0.174919	0.355217	-0.310723	0.0946741
Potri.001G166200	PF09425,PF06200	PTHR33077,PTHR33077:SF13			K13464		AT1G17380.1	JAZ5,TIFY11A	jasmonate-zim-domain protein 5	blue	0.734794	3.77e-06	0.745677	2.26e-06	0.225093	0.231727	-0.265755	0.155776	0.103081	0.587779	0.191502	0.310701	0.335481	0.0699304	0.242162	0.197291	-0.0892391	0.639104	0.0210255	0.912187	-0.0819471	0.666835
Potri.001G166800	PF13768	PTHR10338,PTHR10338:SF114					AT1G19110.1		inter-alpha-trypsin inhibitor heavy chain-related	blue	0.886903	6.79e-11	0.697295	1.85e-05	0.444657	0.0138183	-0.290114	0.119908	-0.407745	0.0253109	0.158508	0.402818	0.229426	0.222628	0.195018	0.30173	0.139814	0.461193	0.158674	0.402319	-0.12942	0.49548
Potri.001G167100	PF00171	PTHR11699,PTHR11699:SF144		1.2.1.3	K14085	GO:0055114,GO:0016491,GO:0008152	AT1G54100.2	ALDH7B4	aldehyde dehydrogenase 7B4	blue	0.576224	0.000860786	0.85545	1.72e-09	0.0420958	0.825195	-0.263291	0.159791	0.383298	0.0365449	0.416445	0.0220708	0.547425	0.00174258	-0.0571715	0.764115	-0.129193	0.496245	-0.119898	0.527984	-0.421694	0.0202865
Potri.001G167300	PF02225,PF05922,PF00082	PTHR10795,PTHR10795:SF331		3.4.14.10		GO:0006508,GO:0004252	AT3G14067.1		Subtilase family protein	blue	-0.765979	8.09e-07	-0.763471	9.23e-07	-0.00839217	0.964894	0.37186	0.0430285	0.130157	0.493007	-0.327624	0.077167	-0.315014	0.0899679	-0.342783	0.0636889	-0.271996	0.14593	0.152843	0.420049	0.130632	0.491419
Potri.001G167700	PF01477,PF00305	PTHR11771,PTHR11771:SF38		1.13.11.12	K00454	GO:0005515,GO:0055114,GO:0046872,GO:0016702	AT1G17420.1	LOX3	lipoxygenase 3	blue	0.572015	0.000958105	0.774308	5.15e-07	0.0957426	0.614767	-0.198507	0.292992	0.136865	0.470792	0.739178	3.08e-06	0.407878	0.0252584	-0.0372628	0.845008	0.0686589	0.718468	0.00033073	0.998616	-0.515819	0.00352767
Potri.001G167900	PF00067	PTHR24298,PTHR24298:SF51		1.14.13.21		GO:0055114,GO:0020037,GO:0016705,GO:0005506	AT5G07990.1	CYP75B1,D501,TT7	Cytochrome P450 superfamily protein	blue	-0.433266	0.0167702	-0.552647	0.00154057	-0.0489374	0.797329	0.462836	0.0100103	-0.445775	0.0135535	-0.0702158	0.71235	-0.196091	0.299028	0.0373446	0.844672	0.0196605	0.917869	0.0793974	0.676636	0.0437013	0.818636
Potri.001G168100	PF08389	PTHR15952			K14288		AT1G72560.1	PSD	ARM repeat superfamily protein	blue	0.415709	0.0223308	0.65495	8.59e-05	-0.242454	0.196735	-0.0354648	0.852403	0.0605431	0.75063	0.534016	0.00236996	0.67723	3.95e-05	-0.0530091	0.780858	0.12211	0.520342	0.0337372	0.85952	-0.591757	0.0005724
Potri.001G168200	PF01966,PF04607	PTHR21262,PTHR21262:SF14		2.7.6.5		GO:0015969	AT1G54130.1	AT-RSH3,ATRSH3,RSH3	RELA/SPOT homolog 3	blue	0.679964	3.58e-05	0.741776	2.72e-06	0.597795	0.000485707	-0.303218	0.103348	0.00747238	0.968739	0.361432	0.0497113	0.36451	0.0476581	0.1477	0.43604	-0.271278	0.14704	-0.165197	0.382995	-0.401764	0.0277563
Potri.001G169500	PF00847	PTHR32467,PTHR32467:SF5			K09285	GO:0006355,GO:0003700,GO:0007275	AT1G72570.1		Integrase-type DNA-binding superfamily protein	blue	-0.0516479	0.786354	-0.377789	0.0395619	-0.202554	0.283061	0.214036	0.256068	-0.285478	0.126212	-0.270631	0.148044	-0.194876	0.302091	0.0919811	0.628797	0.643337	0.000125662	0.374835	0.04126	0.271884	0.146102
Potri.001G170100	PF07011	PTHR33469,PTHR33469:SF3					AT1G17455.2	ELF4-L4	ELF4-like 4	blue	0.258782	0.16733	0.415179	0.0225199	-0.303773	0.102687	0.0574121	0.763151	-0.168093	0.374592	0.268725	0.151033	0.363934	0.0480373	-0.0410082	0.829645	0.0011258	0.995289	-0.079767	0.675212	0.11967	0.528774
Potri.001G170200	PF00249	PTHR21717,PTHR21717:SF25					AT1G72650.2	TRFL6	TRF-like 6	blue	0.658856	7.53e-05	0.711898	1.03e-05	-0.244601	0.192678	-0.284492	0.127584	-0.0587819	0.757665	0.184606	0.328772	0.498415	0.00505967	0.0461134	0.808803	0.298096	0.109603	-0.0270568	0.887139	-0.123411	0.515874
Potri.001G170400	PF03357	PTHR10476,PTHR10476:SF12	KOG3230		K12191	GO:0007034	AT2G06530.1	VPS2.1	SNF7 family protein	blue	0.179675	0.342078	0.433346	0.0167478	-0.286302	0.125074	-0.118144	0.534081	0.231015	0.219352	0.352272	0.0562363	0.271141	0.147253	0.16033	0.397361	-0.19189	0.309703	0.132246	0.486035	-0.174397	0.356678
Potri.001G170500		PTHR33541,PTHR33541:SF5					AT1G54200.1			blue	-0.588554	0.000623694	-0.377401	0.0397819	-0.393153	0.0316117	0.0589859	0.75685	0.457776	0.0109688	-0.188259	0.31912	0.00269136	0.988738	-0.205903	0.275007	-0.287562	0.123349	0.0573308	0.763477	-0.168164	0.374387
Potri.001G171200	PF00717	PTHR10806,PTHR10806:SF7	KOG3342	3.4.21.89	K13280	GO:0016020,GO:0008233,GO:0006465	AT1G52600.1		Peptidase S24/S26A/S26B/S26C family protein	blue	-0.586006	0.000667332	-0.645315	0.000117913	-0.0824062	0.665076	0.455013	0.0115237	-0.0647835	0.733771	-0.303449	0.103073	-0.280809	0.132804	0.153569	0.417819	-0.138247	0.46628	-0.0309564	0.870999	0.284239	0.127938
Potri.001G171300	PF01535,PF13041	PTHR24015,PTHR24015:SF439					AT1G80150.1		Tetratricopeptide repeat (TPR)-like superfamily protein	blue	-0.382345	0.0370534	-0.274079	0.142747	-0.200934	0.287011	0.188932	0.317362	-0.0534982	0.778886	-0.000522259	0.997815	0.113427	0.550641	-0.157845	0.404813	0.172953	0.360736	-0.101059	0.595165	-0.105468	0.579117
Potri.001G172400	PF00168,PF13499,PF02666	PTHR10067,PTHR10067:SF2		4.1.1.65		GO:0005515,GO:0008654,GO:0004609	AT4G25970.1	PSD3	phosphatidylserine decarboxylase 3	blue	0.672721	4.65e-05	0.619245	0.000263711	0.265497	0.156193	-0.547573	0.00173659	-0.00962135	0.959756	0.0455149	0.81124	0.15592	0.410637	0.364298	0.0477977	-0.0499234	0.793332	-0.279464	0.13475	0.232477	0.216367
Potri.001G172500		PTHR36765,PTHR36765:SF1					AT3G49890.1			blue	-0.613374	0.000313063	-0.574723	0.000894446	-0.465633	0.00951147	0.372106	0.0428799	-0.0886504	0.641326	-0.069757	0.714151	-0.254031	0.175544	0.106606	0.575004	-0.11145	0.557654	0.149773	0.429555	0.0265219	0.889357
Potri.001G172700	PF00641	PTHR23111,PTHR23111:SF34	KOG4198			GO:0008270	AT3G15680.1		Ran BP2/NZF zinc finger-like superfamily protein	blue	-0.599108	0.000468466	-0.73016	4.65e-06	0.0713822	0.707778	0.232209	0.216913	-0.0319052	0.86708	-0.447857	0.0130719	-0.342338	0.064056	0.082632	0.664211	-0.285694	0.125913	0.17115	0.36584	0.39721	0.0297444
Potri.001G173100	PF04003,PF00240	PTHR10666	KOG0001,KOG0005			GO:0005515	AT1G15420.1			blue	-0.383746	0.0363078	-0.503159	0.00459439	0.485245	0.00656771	0.158137	0.403932	-0.0557922	0.769652	-0.223104	0.235988	-0.310446	0.0949842	-0.227983	0.22563	-0.127358	0.502431	0.141363	0.456192	-0.201909	0.284628
Potri.001G173500	PF04003,PF00400	PTHR19858			K14558	GO:0005515	AT1G15440.1	ATPWP2,PWP2	periodic tryptophan protein 2	blue	-0.753263	1.56e-06	-0.769474	6.71e-07	-0.403287	0.0271159	0.461328	0.0102881	-0.162293	0.39153	-0.1149	0.545444	-0.163806	0.387071	-0.0871185	0.647122	0.0936605	0.622517	0.243827	0.194132	-0.0850144	0.655115
Potri.001G174000										blue	0.280976	0.132565	0.371099	0.0434907	-0.0610871	0.74846	0.102398	0.59027	-0.155204	0.412818	0.227607	0.226417	0.48585	0.00649094	-0.359749	0.0508626	0.452348	0.0120813	0.18048	0.339885	-0.342819	0.0636587
Potri.001G174300		PTHR34198,PTHR34198:SF1					AT1G52720.1			blue	0.438952	0.0152376	0.530401	0.00256934	-0.128142	0.499784	-0.331173	0.0738304	0.519474	0.00326242	0.0850313	0.655051	0.031427	0.869055	-0.0528664	0.781434	0.167126	0.377386	-0.052416	0.783251	0.297198	0.110728
Potri.001G174500	PF00955	PTHR11453,PTHR11453:SF48				GO:0016021,GO:0006820,GO:0016020,GO:0005452	AT1G15460.1	ATBOR4,BOR4	HCO3- transporter family	blue	0.380259	0.0381853	0.59	0.000600048	-0.0552119	0.771985	-0.119507	0.52934	-0.09965	0.600334	0.591136	0.000582034	0.489349	0.00606148	-0.0952188	0.616713	0.0563521	0.767403	0.10378	0.585237	-0.487876	0.00623922
Potri.001G174900	PF12697	PTHR10992,PTHR10992:SF898	KOG1454	3.1.3.76,3.3.2.10			AT1G80280.1		alpha/beta-Hydrolases superfamily protein	blue	-0.679435	3.65e-05	-0.616359	0.000287036	-0.153636	0.417613	0.488415	0.00617363	0.0105775	0.95576	-0.104909	0.58114	-0.180868	0.33883	0.0586588	0.758158	-0.0404912	0.831762	-0.116168	0.540991	-0.441318	0.0146349
Potri.001G175000	PF12695	PTHR11614,PTHR11614:SF90	KOG1455	2.3.1.22	K18368		AT1G52760.1	LysoPL2	lysophospholipase 2	blue	0.245053	0.191831	0.567983	0.00106021	-0.272912	0.144524	-0.197925	0.294439	0.612291	0.000323013	0.236874	0.207558	0.321614	0.0830807	0.168546	0.373289	-0.348146	0.0593875	-0.105593	0.578665	-0.0950274	0.617425
Potri.001G175400	PF03000	PTHR32370,PTHR32370:SF16					AT1G52770.1		Phototropic-responsive NPH3 family protein	blue	-0.623972	0.000229122	-0.751684	1.68e-06	-0.435353	0.0161935	0.290342	0.119603	-0.300245	0.106945	-0.211236	0.26249	-0.269429	0.149924	0.42192	0.0202124	-0.0428232	0.822222	0.153872	0.416889	0.252707	0.177882
Potri.001G175500		PTHR33427,PTHR33427:SF2					AT3G15550.1			blue	-0.340462	0.0656233	-0.491417	0.00581926	-0.288084	0.122639	0.173174	0.360112	-0.288372	0.122248	-0.123616	0.515172	-0.201519	0.28558	-0.239597	0.202225	0.502076	0.00469724	0.0225175	0.905982	0.064788	0.733753
Potri.001G177100	PF02984,PF00134	PTHR10177,PTHR10177:SF239	KOG0654		K06627	GO:0005634	AT1G80370.1	CYCA2;4	Cyclin A2;4	blue	-0.550168	0.0016338	-0.703343	1.46e-05	-0.167955	0.374991	0.227716	0.226189	-0.234056	0.213175	-0.2054	0.276207	-0.330078	0.0748473	0.359425	0.0510872	0.121238	0.523349	-0.103068	0.587829	-0.0363716	0.848672
Potri.001G177500	PF02309	PTHR31734,PTHR31734:SF12			K14484	GO:0006355,GO:0005634	AT3G15540.1	IAA19,MSG2	indole-3-acetic acid inducible 19	blue	-0.590663	0.000589481	-0.508521	0.00411295	-0.367562	0.0456903	0.0966929	0.611244	0.372562	0.0426062	-0.195494	0.30053	-0.14458	0.445902	-0.321796	0.0828964	0.194777	0.302341	-0.0597567	0.753769	0.299626	0.107706
Potri.001G177700	PF12569	PTHR22767,PTHR22767:SF2		2.3.1.88	K00670		AT1G80410.1	EMB2753	tetratricopeptide repeat (TPR)-containing protein	blue	-0.594846	0.000526487	-0.504306	0.00448756	-0.497555	0.0051482	0.262046	0.161849	0.182489	0.334444	-0.0935668	0.622867	-0.0982207	0.605597	-0.325493	0.0792258	0.0845072	0.657048	0.298092	0.109608	-0.155029	0.413351
[truncated: 31,074 more rows]
