# Supplementary material for: Genome-wide transcriptional adaptation to salt stress in Populus
Source: BMC Plant Biol. 2019 Aug 20;19:367. doi: 10.1186/s12870-019-1952-2 (PMC6701017; doi:10.1186/s12870-019-1952-2)
Supplement: Supplementary file 11 — Table S5. TF genes in all WGCNA modules. (XLSX 770 kb) [file 12870_2019_1952_MOESM11_ESM.xlsx]

## Sheet: Table S3. TF genes in WGCNA mod
TF ID	Description	Pfam	PANTHER	KOG	EC	KO	GO	Best.hit.arabi.name	arabi.symbol	arabi.defline	moduleColor	GS.time	p.GStime	MM.blue	p.MM.blue	MM.brown	p.MM.brown	MM.pink	p.MM.pink	MM.green	p.MM.green	MM.black	p.MM.black	MM.red	p.MM.red	MM.yellow	p.MM.yellow	MM.grey	p.MM.grey	MM.magenta	p.MM.magenta	MM.turquoise	p.MM.turquoise
Potri.001G062900	bHLH family protein	PF00010	PTHR12565,PTHR12565:SF90	0	0	0	GO:0046983	AT5G50915.1	0	basic helix-loop-helix (bHLH) DNA-binding superfamily protein	black	-0.178917	0.344152	-0.106699	0.57467	-0.0435859	0.819107	0.00978432	0.959075	-0.0762345	0.688866	0.250732	0.18141	-0.0416031	0.82721	-0.0315566	0.868519	0.0880325	0.643662	-0.00693858	0.970972	-0.223294	0.235579
Potri.001G133900	BBR-BPC family protein	PF06217	PTHR31421,PTHR31421:SF4	0	0	0	0	AT2G35550.1	ATBPC7,BBR,BPC7	basic pentacysteine 7	black	0.131306	0.489164	0.0669022	0.725392	-0.0271701	0.88667	0.0263235	0.89018	0.00137871	0.994231	-0.00506773	0.978797	0.00389618	0.983698	-0.0278819	0.883721	0.124551	0.511974	0.0103452	0.956731	-0.157474	0.405932
Potri.001G181500	ERF family protein	PF00847	PTHR31985,PTHR31985:SF17	0	0	0	GO:0006355,GO:0003700	AT1G71450.1	0	Integrase-type DNA-binding superfamily protein	black	0.131306	0.489164	0.0669022	0.725392	-0.0271701	0.88667	0.0263235	0.89018	0.00137871	0.994231	-0.00506773	0.978797	0.00389618	0.983698	-0.0278819	0.883721	0.124551	0.511974	0.0103452	0.956731	-0.157474	0.405932
Potri.001G201600	FAR1 family protein	PF04434,PF03101,PF10551	PTHR31669,PTHR31669:SF15	0	0	0	GO:0008270,GO:0006355	AT1G52520.1	FRS6	FAR1-related sequence 6	black	-0.0543345	0.775516	-0.0923488	0.62742	0.259628	0.165897	-0.0373968	0.844457	0.120766	0.524978	-0.403859	0.0268787	0.0156149	0.934729	-0.203752	0.280162	0.0532722	0.779797	-0.0317552	0.867699	-0.0328382	0.863228
Potri.001G323500	CO-like family protein	PF00643,PF06203	PTHR31717,PTHR31717:SF3	0	0	0	GO:0008270,GO:0005622,GO:0005515	AT2G33500.2	0	B-box type zinc finger protein with CCT domain	black	0.198823	0.29221	0.374657	0.0413641	-0.149372	0.430806	-0.0561669	0.768147	0.312705	0.0924781	0.649502	0.000102888	0.0592895	0.755636	0.0990963	0.60237	0.174246	0.357101	-0.0997283	0.600046	-0.0907046	0.633587
Potri.002G038500	MYB family protein	PF00249	PTHR10641,PTHR10641:SF523	KOG0048	0	K09422	0	AT2G31180.1	ATMYB14,MYB14,MYB14AT	myb domain protein 14	black	0.294689	0.113918	0.468887	0.00895749	-0.0925081	0.626824	-0.116757	0.538926	0.174624	0.356043	0.566063	0.00111211	0.27129	0.147021	0.0931617	0.62438	0.129826	0.494117	-0.076709	0.687026	-0.159023	0.401269
Potri.002G039200	ERF family protein	PF00847	PTHR31190,PTHR31190:SF11	0	0	0	GO:0006355,GO:0003700	AT3G23230.1	0	Integrase-type DNA-binding superfamily protein	black	0.0578394	0.761438	0.161436	0.394071	-0.063944	0.737099	0.211423	0.262056	-0.0241201	0.899324	0.416196	0.0221585	0.0984701	0.604677	-0.0642564	0.73586	0.104483	0.582685	-0.0174484	0.927084	-0.124503	0.512138
Potri.002G065600	ERF family protein	PF00847	PTHR31190,PTHR31190:SF30	0	0	0	GO:0006355,GO:0003700	AT2G33710.1	0	Integrase-type DNA-binding superfamily protein	black	0.222916	0.236392	0.353135	0.0555942	-0.0722121	0.704531	-0.063413	0.739207	0.0639472	0.737086	0.431619	0.0172374	0.355137	0.0541267	-0.192458	0.308246	0.233441	0.214414	0.108653	0.567643	-0.214339	0.25538
Potri.002G110900	GATA family protein	PF06200,PF00320,PF06203	PTHR10071,PTHR10071:SF192	0	0	0	GO:0043565,GO:0008270,GO:0006355,GO:0003700,GO:0005515	AT4G24470.1	GATA25,TIFY1,ZIM	GATA-type zinc finger protein with TIFY domain	black	0.244284	0.193273	0.286751	0.124458	0.0314989	0.868758	-0.260093	0.165113	-0.0201881	0.915672	0.404823	0.0264826	-0.000839467	0.996487	0.265333	0.156458	-0.0181479	0.924168	0.172758	0.361286	-0.0811512	0.669889
Potri.002G228400	WRKY family protein	PF03106	PTHR31429,PTHR31429:SF10	0	0	0	GO:0043565,GO:0006355,GO:0003700	AT1G62300.1	ATWRKY6,WRKY6	WRKY family transcription factor	black	0.0373702	0.844567	0.0387421	0.838933	-0.1862	0.324537	0.311421	0.0938964	-0.159545	0.399706	0.368724	0.0449582	0.0022839	0.990443	-0.103709	0.585497	0.485518	0.00653303	0.195469	0.300592	-0.133201	0.482862
Potri.002G252000	B3 family protein	PF02362	PTHR31140,PTHR31140:SF1	0	0	0	GO:0003677	AT3G24650.1	ABI3,SIS10	AP2/B3-like transcriptional factor family protein	black	0.262613	0.160909	0.449859	0.0126223	0.00429551	0.982027	-0.0371852	0.845327	-0.0560945	0.768438	0.983633	2.19e-22	0.0239393	0.900075	-0.00997417	0.958281	0.0288701	0.879628	0.0132368	0.944653	-0.223281	0.235605
Potri.003G050700	ERF family protein	PF00847	PTHR31985,PTHR31985:SF23	0	0	K09286	GO:0006355,GO:0003700	AT5G11590.1	TINY2	Integrase-type DNA-binding superfamily protein	black	-0.144076	0.447505	0.0301484	0.87434	-0.161467	0.393979	0.35004	0.0579245	0.131817	0.487461	0.401385	0.0279173	-0.0569769	0.764896	-0.147629	0.436263	0.0958305	0.614441	-0.0774942	0.683985	-0.190653	0.312891
Potri.003G054400	ERF family protein	PF00847	PTHR31985,PTHR31985:SF28	0	0	0	GO:0006355,GO:0003700	AT1G71450.1	0	Integrase-type DNA-binding superfamily protein	black	0.18217	0.335306	0.321967	0.0827242	-0.0328152	0.863323	-0.0616859	0.746075	-0.0331794	0.861821	0.679358	3.66e-05	0.0212436	0.91128	-0.0428595	0.822073	0.040311	0.8325	-0.00922784	0.9614	-0.0299244	0.875266
Potri.003G080600	ERF family protein	PF00847	PTHR31677,PTHR31677:SF8	0	0	K09286	GO:0006355,GO:0003700	AT4G17490.1	ATERF6,ERF-6-6,ERF6	ethylene responsive element binding factor 6	black	0.365006	0.0473343	0.60382	0.00041093	-0.029863	0.87552	-0.0896971	0.637378	0.0437375	0.818488	0.89405	2.85e-11	0.330492	0.0744614	-0.0557716	0.769735	0.124848	0.510961	-0.0230786	0.90365	-0.40645	0.0258247
Potri.003G087700	ARR-B family protein	PF00072,PF00249	PTHR31312,PTHR31312:SF2	0	0	0	GO:0000160	AT4G18020.2	APRR2,PRR2	CheY-like two-component responsive regulator family protein	black	-0.145721	0.44228	-0.305203	0.100998	0.211034	0.262957	-0.0327347	0.863656	0.00185297	0.992246	-0.481014	0.00712682	-0.131543	0.488374	0.327322	0.0774562	-0.302878	0.103756	-0.0438118	0.818184	0.184748	0.328392
Potri.003G094200	MYB family protein	PF00249	PTHR10641,PTHR10641:SF534	KOG0048	0	K09422	0	AT5G16770.2	AtMYB9,MYB9	myb domain protein 9	black	0.131306	0.489164	0.0669022	0.725392	-0.0271701	0.88667	0.0263235	0.89018	0.00137871	0.994231	-0.00506773	0.978797	0.00389618	0.983698	-0.0278819	0.883721	0.124551	0.511974	0.0103452	0.956731	-0.157474	0.405932
Potri.003G144200	MYB family protein	PF00249	PTHR10641,PTHR10641:SF613	KOG0048	0	K09422	0	AT5G49330.1	ATMYB111,MYB111,PFG3	myb domain protein 111	black	-0.114175	0.548	-0.0291702	0.878386	-0.154132	0.416093	0.421585	0.0203223	0.0462627	0.808196	0.495483	0.00536693	-0.0610772	0.7485	-0.109996	0.562835	0.371964	0.0429655	0.0192208	0.919699	-0.00570647	0.976125
Potri.003G147300	bHLH family protein	PF00010,PF14215	PTHR11514,PTHR11514:SF39	0	0	K13422	GO:0046983	AT1G32640.1	ATMYC2,JAI1,JIN1,MYC2,RD22BP1,ZBF1	Basic helix-loop-helix (bHLH) DNA-binding family protein	black	0.121146	0.523665	0.249479	0.183675	-0.118549	0.532669	-0.050045	0.79284	0.208356	0.269201	0.456206	0.0112814	0.110837	0.559834	-0.113949	0.548798	0.259641	0.165875	0.0386257	0.839411	-0.206325	0.274001
Potri.003G164500	bHLH family protein	PF00010	PTHR12565,PTHR12565:SF90	0	0	0	GO:0046983	AT5G50915.1	0	basic helix-loop-helix (bHLH) DNA-binding superfamily protein	black	0.262613	0.160909	0.449859	0.0126223	0.00429551	0.982027	-0.0371852	0.845327	-0.0560945	0.768438	0.983633	2.19e-22	0.0239393	0.900075	-0.00997417	0.958281	0.0288701	0.879628	0.0132368	0.944653	-0.223281	0.235605
Potri.004G116100	TCP family protein	PF03634	PTHR31072,PTHR31072:SF5	0	0	0	0	AT3G02150.2	PTF1,TCP13,TFPD	plastid transcription factor 1	black	-0.00118521	0.995041	0.0831028	0.66241	-0.160885	0.395708	-0.0136547	0.942908	-0.0353344	0.85294	0.599757	0.000460132	-0.113501	0.550379	-0.135463	0.475393	0.00643454	0.97308	0.294774	0.113808	0.0531247	0.780392
Potri.004G220400	B3 family protein	PF02362	0	0	0	0	GO:0003677	AT3G25730.1	EDF3	ethylene response DNA binding factor 3	black	0.222635	0.237	0.414146	0.0228918	-0.00344678	0.985578	-0.0418801	0.826077	-0.0552698	0.771752	0.970302	8.48e-19	0.0156672	0.934511	-0.0164935	0.931064	-0.00347474	0.985461	0.00650288	0.972794	-0.214804	0.254327
Potri.005G164900	MYB family protein	PF00249	PTHR10641,PTHR10641:SF609	KOG0048	0	K09422	0	AT1G34670.1	AtMYB93,MYB93	myb domain protein 93	black	0.128052	0.500086	0.185415	0.326619	-0.1248	0.511124	0.119876	0.528059	-0.204373	0.278668	0.478461	0.00748329	0.414807	0.0226533	-0.105374	0.579457	0.0832041	0.662023	0.51453	0.00362547	-0.271116	0.14729
Potri.005G224100	MYB family protein	PF00249	PTHR10641,PTHR10641:SF523	KOG0048	0	K09422	0	AT3G23250.1	ATMYB15,ATY19,MYB15	myb domain protein 15	black	0.174184	0.357274	0.346607	0.0605979	-0.0715615	0.707076	-0.0829001	0.663185	0.0792895	0.677052	0.641869	0.000131706	0.08717	0.646927	-0.0816347	0.668033	0.100126	0.598584	-0.0443022	0.816183	-0.217447	0.248387
Potri.007G012100	WOX family protein	PF00046	PTHR24326,PTHR24326:SF123	0	0	0	GO:0003677	AT2G17950.1	PGA6,WUS,WUS1	Homeodomain-like superfamily protein	black	0.291678	0.117834	0.431963	0.017139	-0.0233711	0.902435	-0.0363867	0.84861	-0.0614474	0.747024	0.79952	1.16e-07	0.0380901	0.841609	-0.0220695	0.907845	0.198317	0.293464	0.0249075	0.896055	-0.180524	0.339765
Potri.007G073000	MIKC_MADS family protein	PF01486,PF00319	PTHR11945,PTHR11945:SF242	KOG0014	0	0	GO:0006355,GO:0005634,GO:0003700,GO:0046983,GO:0003677	AT5G23260.2	ABS,AGL32,TT16	K-box region and MADS-box transcription factor family protein	black	0.197505	0.295485	0.357647	0.0523303	-0.00856869	0.964156	-0.0441405	0.816843	-0.0818888	0.667058	0.916659	1.14e-12	0.0166806	0.930284	-0.0204503	0.914581	0.0313998	0.869167	0.000180993	0.999243	-0.305457	0.1007
Potri.007G079800	WRKY family protein	PF03106	PTHR31221,PTHR31221:SF5	0	0	0	GO:0043565,GO:0006355,GO:0003700	AT5G64810.1	ATWRKY51,WRKY51	WRKY DNA-binding protein 51	black	0.437955	0.0154974	0.619336	0.000263009	-0.0335992	0.86009	-0.0894725	0.638225	-0.0441097	0.816969	0.848872	3.07e-09	0.137709	0.468035	-0.0581731	0.760102	0.0727917	0.702266	0.0363295	0.848845	-0.24822	0.18597
Potri.007G099100	B3 family protein	PF02362	0	0	0	0	GO:0003677	AT4G01500.1	NGA4	AP2/B3-like transcriptional factor family protein	black	0.101574	0.59328	0.276749	0.138739	-0.0192498	0.919578	-0.0223799	0.906554	-0.0805593	0.672163	0.854064	1.95e-09	-0.00374916	0.984313	-0.0235824	0.901557	0.0665578	0.726752	0.00618932	0.974105	-0.279439	0.134787
Potri.007G108000	bHLH family protein	PF00010	PTHR12565,PTHR12565:SF125	0	0	0	GO:0046983	AT4G00120.1	EDA33,GT140,IND,IND1	basic helix-loop-helix (bHLH) DNA-binding superfamily protein	black	0.377256	0.0398638	0.391318	0.032487	0.000642048	0.997313	-0.0899616	0.636382	-0.0977577	0.607306	0.438384	0.015385	-0.0107083	0.955214	-0.0157701	0.934081	0.172053	0.363277	-0.015098	0.936885	-0.0505768	0.790687
Potri.007G115100	MIKC_MADS family protein	PF01486,PF00319	PTHR11945,PTHR11945:SF179	KOG0014	0	0	GO:0006355,GO:0005634,GO:0003700,GO:0046983,GO:0003677	AT2G22540.1	AGL22,SVP	K-box region and MADS-box transcription factor family protein	black	0.232873	0.215563	0.272711	0.144832	-0.004281	0.982088	-0.0851167	0.654726	0.0174326	0.927149	-0.063011	0.740803	-0.0743637	0.696137	-0.0406133	0.831261	-0.34655	0.060643	0.0131622	0.944964	0.120271	0.526691
Potri.007G119000	GRAS family protein	PF03514	PTHR31636,PTHR31636:SF5	0	0	0	0	AT3G49950.1	0	GRAS family transcription factor	black	-0.128573	0.49833	-0.0750666	0.693402	-0.237593	0.20614	0.064761	0.73386	-0.0882784	0.642732	0.419573	0.0209927	-0.0344364	0.856639	-0.176679	0.350321	0.432441	0.017003	-0.106331	0.575996	0.0107508	0.955036
Potri.008G080000	NAC family protein	PF02365	PTHR31989,PTHR31989:SF48	0	0	0	GO:0006355,GO:0003677	AT1G79580.2	ANAC033,SMB	NAC (No Apical Meristem) domain transcriptional regulator superfamily protein	black	0.131306	0.489164	0.0669022	0.725392	-0.0271701	0.88667	0.0263235	0.89018	0.00137871	0.994231	-0.00506773	0.978797	0.00389618	0.983698	-0.0278819	0.883721	0.124551	0.511974	0.0103452	0.956731	-0.157474	0.405932
Potri.009G062300	C2H2 family protein	0	PTHR10593,PTHR10593:SF10	0	0	0	0	AT3G57670.1	NTT,WIP2	C2H2-type zinc finger family protein	black	0.131306	0.489164	0.0669022	0.725392	-0.0271701	0.88667	0.0263235	0.89018	0.00137871	0.994231	-0.00506773	0.978797	0.00389618	0.983698	-0.0278819	0.883721	0.124551	0.511974	0.0103452	0.956731	-0.157474	0.405932
Potri.009G075500	GRAS family protein	PF03514	PTHR31636,PTHR31636:SF26	0	0	0	0	AT4G08250.1	0	GRAS family transcription factor	black	0.283472	0.129014	0.346089	0.0610092	-0.169471	0.370632	-0.0808398	0.671085	-0.0813278	0.66921	0.510307	0.00396252	0.177816	0.347179	-0.149631	0.429997	0.304321	0.102037	0.0349831	0.854386	-0.0159179	0.933465
Potri.010G140700	C2H2 family protein	0	0	0	0	0	0	AT5G14010.1	KNU	C2H2 and C2HC zinc fingers superfamily protein	black	-0.137032	0.470244	0.0116376	0.951331	-0.0424607	0.823703	-0.0667277	0.726081	-0.0144805	0.939462	0.411086	0.0240234	-0.049063	0.79682	-0.0527398	0.781944	-0.158469	0.402933	-0.0592173	0.755924	-0.45854	0.0108193
Potri.010G199800	C2H2 family protein	PF13912	PTHR26374,PTHR26374:SF194	0	0	0	0	AT5G06070.1	RAB,RBE	C2H2 and C2HC zinc fingers superfamily protein	black	0.135502	0.475262	0.126134	0.506581	-0.132873	0.483949	-0.0109823	0.954069	-0.15699	0.407394	0.475868	0.00786059	-0.126679	0.504732	-0.120204	0.526922	-0.036419	0.848477	0.447724	0.0131024	0.164859	0.383984
Potri.012G013400	B3 family protein	PF02362	0	0	0	0	GO:0003677	AT4G01500.1	NGA4	AP2/B3-like transcriptional factor family protein	black	0.262613	0.160909	0.449859	0.0126223	0.00429551	0.982027	-0.0371852	0.845327	-0.0560945	0.768438	0.983633	2.19e-22	0.0239393	0.900075	-0.00997417	0.958281	0.0288701	0.879628	0.0132368	0.944653	-0.223281	0.235605
Potri.012G031700	WRKY family protein	PF03106	PTHR32096,PTHR32096:SF20	0	0	0	GO:0043565,GO:0006355,GO:0003700	AT5G24110.1	ATWRKY30,WRKY30	WRKY DNA-binding protein 30	black	0.492681	0.00567533	0.635197	0.000162557	-0.0302437	0.873946	-0.0898524	0.636793	-0.11333	0.550986	0.856496	1.56e-09	0.171839	0.363884	-0.0491562	0.796442	0.236433	0.20843	-0.0124144	0.948087	-0.29207	0.117318
Potri.012G038300	MYB_related family protein	PF00249	PTHR12802,PTHR12802:SF60	KOG0724	0	0	0	AT1G18330.1	EPR1,RVE7	Homeodomain-like superfamily protein	black	0.323533	0.0811561	0.634051	0.000168456	-0.157192	0.406783	-0.0558673	0.769351	0.0407226	0.830814	0.796859	1.37e-07	0.345285	0.0616525	-0.172142	0.363026	0.105012	0.580768	-0.119819	0.528257	-0.324746	0.0799565
Potri.014G075900	NAC family protein	PF02365	PTHR31989,PTHR31989:SF21	0	0	0	GO:0006355,GO:0003677	AT1G33060.2	ANAC014,NAC014	NAC 014	black	0.395232	0.0306432	0.561389	0.00124776	-0.15667	0.408364	0.0763457	0.688435	-0.00863538	0.963877	0.706317	1.29e-05	0.126907	0.503958	-0.172905	0.36087	0.284972	0.126915	-0.0114648	0.952053	-0.328964	0.0758937
Potri.014G117000	MYB family protein	PF00249	PTHR10641,PTHR10641:SF494	KOG0048	0	K09422	0	AT2G47190.1	ATMYB2,MYB2	myb domain protein 2	black	0.32379	0.0809002	0.535834	0.00227486	-0.137402	0.469035	-0.142425	0.45278	0.448006	0.0130379	0.660609	7.1e-05	0.0831479	0.662237	-0.069807	0.713955	0.0243012	0.898572	0.288931	0.121494	-0.103791	0.585197
Potri.014G155100	WRKY family protein	PF03106	PTHR31429,PTHR31429:SF10	0	0	0	GO:0043565,GO:0006355,GO:0003700	AT1G62300.1	ATWRKY6,WRKY6	WRKY family transcription factor	black	0.373033	0.0423239	0.431091	0.0173894	0.169229	0.371325	0.0313207	0.869494	-0.116231	0.540769	0.643316	0.000125748	0.187456	0.321226	-0.169626	0.370188	0.380851	0.0378613	0.0915996	0.630227	-0.556764	0.00139599
Potri.015G023200	ERF family protein	PF00847	PTHR31194,PTHR31194:SF16	0	0	0	GO:0006355,GO:0003700	AT4G27950.1	CRF4	cytokinin response factor 4	black	-0.204433	0.278524	-0.100716	0.596422	-0.0490658	0.796808	0.315511	0.0894349	-0.23737	0.206579	0.52368	0.00297865	0.105936	0.577423	-0.153418	0.418282	0.125081	0.510165	0.258785	0.167325	-0.308195	0.0975316
Potri.016G053200	ERF family protein	PF00847	PTHR31241,PTHR31241:SF3	0	0	0	GO:0006355,GO:0003700	AT3G57600.1	0	Integrase-type DNA-binding superfamily protein	black	0.218927	0.245102	0.343394	0.0631863	-0.0283104	0.881946	-0.0511165	0.788503	-0.13106	0.489988	0.760996	1.05e-06	0.00731824	0.969384	-0.033575	0.860189	0.114746	0.545986	-0.00918512	0.961579	-0.335858	0.0695971
Potri.016G058700	FAR1 family protein	PF04434,PF10551,PF03101	PTHR31669,PTHR31669:SF63	0	0	0	GO:0008270,GO:0006355	AT4G38180.1	FRS5	FAR1-related sequence 5	black	-0.0908094	0.633193	0.0561748	0.768115	-0.195727	0.299942	0.0317889	0.86756	0.0620517	0.744618	0.450336	0.0125171	0.0595294	0.754677	-0.186543	0.323633	0.110885	0.559667	-0.149615	0.430047	-0.285371	0.126361
Potri.016G126100	ERF family protein	PF00847	PTHR31241,PTHR31241:SF2	0	0	0	GO:0006355,GO:0003700	AT2G38340.1	0	Integrase-type DNA-binding superfamily protein	black	0.0382078	0.841126	0.193334	0.306007	-0.0689206	0.717439	0.12131	0.523099	-0.0738124	0.698284	0.71052	1.09e-05	-0.0324461	0.864847	-0.0681348	0.720532	0.0492132	0.79621	-0.0386498	0.839312	-0.506213	0.0043146
Potri.017G094800	TCP family protein	PF03634	PTHR31072,PTHR31072:SF5	0	0	0	0	AT3G02150.2	PTF1,TCP13,TFPD	plastid transcription factor 1	black	0.296155	0.112046	0.284049	0.128203	-0.150165	0.428336	0.0929914	0.625016	-0.217728	0.247761	0.521145	0.00314702	0.00878677	0.963244	-0.12645	0.505511	0.338844	0.0669991	0.213819	0.256562	-0.216131	0.251333
Potri.017G104800	WRKY family protein	PF03106	PTHR32096,PTHR32096:SF18	0	0	0	GO:0043565,GO:0006355,GO:0003700	AT2G34830.1	AtWRKY35,MEE24,WRKY35	WRKY DNA-binding protein 35	black	0.212022	0.260676	0.324549	0.0801503	-0.0528356	0.781558	-0.0642537	0.735871	-0.0808312	0.671118	0.791604	1.89e-07	0.00845133	0.964646	-0.0465573	0.806997	0.16933	0.371038	-0.0125756	0.947414	-0.134628	0.478142
Potri.017G125800	MYB family protein	PF00249	PTHR10641,PTHR10641:SF526	KOG0048	0	K09422	0	AT1G66370.1	AtMYB113,MYB113	myb domain protein 113	black	0.131306	0.489164	0.0669022	0.725392	-0.0271701	0.88667	0.0263235	0.89018	0.00137871	0.994231	-0.00506773	0.978797	0.00389618	0.983698	-0.0278819	0.883721	0.124551	0.511974	0.0103452	0.956731	-0.157474	0.405932
Potri.018G028000	ERF family protein	PF00847	PTHR31194,PTHR31194:SF13	0	0	0	GO:0006355,GO:0003700	AT5G25390.2	SHN2	Integrase-type DNA-binding superfamily protein	black	0.02498	0.895753	0.0853627	0.653789	-0.205776	0.275309	-0.000484828	0.997971	0.122243	0.519885	0.407992	0.0252137	-0.0506935	0.790214	-0.176448	0.350961	0.274314	0.142391	0.0348357	0.854994	-0.0613009	0.747608
Potri.018G047300	ERF family protein	PF00847	PTHR31985,PTHR31985:SF34	0	0	0	GO:0006355,GO:0003700	AT1G19210.1	0	Integrase-type DNA-binding superfamily protein	black	0.392451	0.0319443	0.549535	0.00165838	-0.080075	0.674026	0.00141969	0.994059	0.100195	0.598334	0.636459	0.000156273	0.25001	0.182713	-0.0882061	0.643005	0.205875	0.275072	0.101118	0.594951	-0.156702	0.408265
Potri.018G124500	B3 family protein	PF02362	PTHR31391	0	0	0	GO:0003677	AT3G18990.1	REM39,VRN1	AP2/B3-like transcriptional factor family protein	black	0.0596708	0.754112	0.147067	0.438029	-0.0373349	0.844711	-0.0604847	0.750862	-0.0571554	0.76418	0.553297	0.00151693	0.021451	0.910417	-0.0455834	0.810962	0.0412717	0.828566	-0.0259755	0.891623	-0.319549	0.0851905
Potri.T043800	WRKY family protein	PF03106	PTHR31221,PTHR31221:SF25	0	0	0	GO:0043565,GO:0006355,GO:0003700	AT5G13080.1	ATWRKY75,WRKY75	WRKY DNA-binding protein 75	black	0.261777	0.162294	0.434203	0.0165091	-0.0304103	0.873257	-0.0755681	0.691453	0.00607519	0.974583	0.624478	0.000225667	0.298778	0.108754	-0.0487319	0.798162	0.0877922	0.644571	-0.0132081	0.944773	-0.251088	0.180771
Potri.001G013200	C3H family protein	PF14608,PF00013,PF00642	PTHR10288,PTHR10288:SF154	0	0	0	GO:0003723,GO:0046872	AT3G12130.1	0	KH domain-containing protein / zinc finger (CCCH type) family protein	blue	-0.734464	3.83e-06	-0.693886	2.12e-05	-0.522818	0.00303503	0.432911	0.0168702	-0.130861	0.490652	-0.108459	0.568338	-0.199693	0.29006	-0.122029	0.52062	0.179637	0.342182	0.104741	0.581747	0.0846657	0.656444
Potri.001G023500	GRAS family protein	PF03514	PTHR31636,PTHR31636:SF48	0	0	0	0	AT1G50420.1	SCL-3,SCL3	scarecrow-like 3	blue	0.64682	0.000112301	0.650845	9.84e-05	0.578608	0.000809613	-0.232071	0.217194	-0.0977889	0.607191	0.170737	0.367016	0.136207	0.472948	-0.259695	0.165784	-0.176084	0.351971	-0.0158933	0.933567	-0.117727	0.535535
Potri.001G026000	Trihelix family protein	PF13837	PTHR31307,PTHR31307:SF4	KOG4282	0	0	0	AT3G14180.1	0	sequence-specific DNA binding transcription factors	blue	0.712209	1.01e-05	0.676587	4.05e-05	0.439687	0.015048	-0.348767	0.0589046	-0.0544365	0.775105	0.196154	0.298869	0.253435	0.176593	0.135264	0.476045	0.0105217	0.955993	-0.31109	0.0942638	0.118178	0.533963
Potri.001G027700	SRS family protein	PF05142	PTHR31604,PTHR31604:SF2	0	0	0	0	AT5G12330.4	LRP1	Lateral root primordium (LRP) protein-related	blue	-0.710454	1.09e-05	-0.705139	1.35e-05	-0.484552	0.00665666	0.430928	0.0174365	-0.0125218	0.947638	-0.194344	0.303438	-0.0699364	0.713447	0.178204	0.346111	-0.0598117	0.753549	0.121049	0.524	0.142985	0.450987
Potri.001G029800	bZIP family protein	PF00170,PF14144	PTHR22952,PTHR22952:SF206	0	0	K14431	GO:0043565,GO:0006355,GO:0003700,GO:0006351	AT3G12250.2	BZIP45,TGA6	TGACG motif-binding factor 6	blue	0.366881	0.0461237	0.562008	0.00122901	-0.411214	0.0239753	-0.0967112	0.611176	0.158063	0.404157	0.309842	0.0956625	0.416838	0.021933	-0.051939	0.785178	0.14562	0.442602	0.227846	0.225917	-0.257621	0.169312
Potri.001G044500	WRKY family protein	PF03106	PTHR31429,PTHR31429:SF3	0	0	0	GO:0043565,GO:0006355,GO:0003700	AT1G80840.1	ATWRKY40,WRKY40	WRKY DNA-binding protein 40	blue	0.462025	0.0101589	0.681598	3.37e-05	0.0765014	0.687831	-0.125416	0.509024	0.0168343	0.929643	0.696082	1.94e-05	0.532363	0.00245942	-0.105383	0.579424	0.0208669	0.912847	0.00995909	0.958344	-0.445254	0.0136765
Potri.001G047500	C2H2 family protein	0	0	0	0	0	0	AT5G10970.1	0	C2H2 and C2HC zinc fingers superfamily protein	blue	0.28302	0.129653	0.363062	0.0486154	0.414314	0.022831	-0.364014	0.0479846	0.390685	0.0327933	-0.124569	0.511914	0.0337659	0.859402	0.276856	0.138581	-0.483603	0.00678005	-0.40725	0.0255063	-0.0341745	0.857718
Potri.001G057800	CAMTA family protein	PF00612,PF13637,PF01833,PF03859	PTHR23335,PTHR23335:SF1	0	0	0	GO:0005515,GO:0005634,GO:0003677	AT1G67310.1	0	Calmodulin-binding transcription activator protein with CG-1 and Ankyrin domains	blue	0.729803	4.73e-06	0.819642	3.02e-08	0.480714	0.00716786	-0.260996	0.163597	-0.0915256	0.630505	0.462276	0.0101127	0.457631	0.0109973	0.0108399	0.954663	-0.0466833	0.806485	-0.124832	0.511014	-0.626612	0.000211605
Potri.001G058200	MIKC_MADS family protein	PF01486,PF00319	PTHR11945	KOG0014	0	0	GO:0006355,GO:0005634,GO:0003700,GO:0046983,GO:0003677	AT2G03710.3	AGL3,SEP4	K-box region and MADS-box transcription factor family protein	blue	0.461623	0.0102333	0.6021	0.000431166	0.141795	0.454802	-0.172786	0.361208	0.33031	0.0746307	0.446331	0.0134236	0.239883	0.201671	-0.366976	0.046063	0.0462639	0.808191	0.360567	0.0503	-0.116316	0.540472
Potri.001G058600	SBP family protein	PF03110	PTHR31251,PTHR31251:SF19	0	0	0	GO:0005634,GO:0003677	AT5G50570.2	0	Squamosa promoter-binding protein-like (SBP domain) transcription factor family protein	blue	0.675952	4.14e-05	0.591041	0.000583527	0.623342	0.000233486	-0.101881	0.592158	-0.46673	0.00932156	0.372912	0.0423962	0.0674402	0.723269	-0.0142824	0.940288	-0.0132233	0.944709	0.0387679	0.838827	-0.409354	0.0246839
Potri.001G061200	NAC family protein	PF02365	PTHR31989,PTHR31989:SF44	0	0	0	GO:0006355,GO:0003677	AT5G13180.1	ANAC083,NAC083,VNI2	NAC domain containing protein 83	blue	0.531425	0.0025114	0.607428	0.000371189	0.340022	0.0659952	-0.319246	0.0855041	0.201103	0.286597	0.0783903	0.680521	0.153251	0.418793	0.10672	0.574592	-0.378029	0.0394266	-0.0497601	0.793994	-0.0412573	0.828625
Potri.001G077900	bZIP family protein	PF07716	0	0	0	0	GO:0043565,GO:0006355,GO:0003700	0	0	0	blue	0.703102	1.47e-05	0.808105	6.66e-08	0.362331	0.0491043	-0.232857	0.215596	-0.189683	0.315407	0.584592	0.000692694	0.282227	0.130777	0.0963108	0.61266	-0.101167	0.594768	-0.0423625	0.824104	-0.337827	0.0678755
Potri.001G079800	ERF family protein	PF00847	PTHR31677,PTHR31677:SF17	0	0	K09286	GO:0006355,GO:0003700	AT5G51190.1	0	Integrase-type DNA-binding superfamily protein	blue	0.586577	0.000657323	0.763053	9.44e-07	-0.055665	0.770163	-0.162785	0.390077	-0.0409126	0.830036	0.622261	0.000241149	0.446331	0.0134236	0.0756191	0.691255	-0.0549272	0.77313	0.000309347	0.998706	-0.243442	0.194861
Potri.001G079900	ERF family protein	PF00847	PTHR31190,PTHR31190:SF31	0	0	K09286	GO:0006355,GO:0003700	AT4G17500.1	ATERF-1,ERF-1	ethylene responsive element binding factor 1	blue	0.289507	0.120719	0.496139	0.00529685	-0.230386	0.220644	-0.170152	0.368683	0.319566	0.0851732	0.104456	0.582782	0.503542	0.00455845	0.135315	0.475879	-0.122036	0.520597	0.0870272	0.647468	-0.266402	0.154734
Potri.001G083700	HD-ZIP family protein	PF02183,PF00046	PTHR24326,PTHR24326:SF122	0	0	K09338	GO:0043565,GO:0006355,GO:0003700,GO:0003677	AT2G46680.1	ATHB-7,ATHB7,HB-7	homeobox 7	blue	0.658918	7.52e-05	0.775964	4.7e-07	0.388087	0.0340757	-0.190769	0.312591	0.058716	0.757929	0.377419	0.0397714	0.593304	0.000548973	-0.0244851	0.897808	-0.0712917	0.708132	-0.00441473	0.981528	-0.425993	0.0189155
Potri.001G088600	ARF family protein	PF02309,PF02362,PF06507	PTHR31384,PTHR31384:SF1	0	0	K14486	GO:0006355,GO:0005634,GO:0003677,GO:0009725	AT4G23980.1	ARF9	auxin response factor 9	blue	0.426213	0.0188473	0.628444	0.000200159	0.265948	0.155464	-0.191392	0.310985	0.0579085	0.761162	0.363054	0.0486206	0.534271	0.00235642	-0.272851	0.144617	-0.0441979	0.816609	-0.188724	0.317905	-0.738452	3.18e-06
Potri.001G092900	WRKY family protein	PF03106	PTHR32096,PTHR32096:SF20	0	0	0	GO:0043565,GO:0006355,GO:0003700	AT4G11070.1	AtWRKY41,WRKY41	WRKY family transcription factor	blue	0.480829	0.00715209	0.623861	0.000229882	-0.064606	0.734474	-0.154467	0.415068	0.156501	0.408874	0.36351	0.0483176	0.295589	0.112765	-0.099987	0.599096	-0.00529062	0.977864	0.388199	0.0340195	-0.383603	0.0363834
Potri.001G108100	HSF family protein	PF00447	PTHR10015,PTHR10015:SF169	0	0	K09419	GO:0043565,GO:0006355,GO:0005634,GO:0003700	AT4G11660.1	AT-HSFB2B,HSFB2B	winged-helix DNA-binding transcription factor family protein	blue	0.721423	6.85e-06	0.836521	8.52e-09	0.479986	0.00726855	-0.22657	0.228598	-0.136348	0.472485	0.448954	0.012824	0.503427	0.0045692	-0.157696	0.405261	-0.112774	0.552953	-0.0234814	0.901977	-0.492599	0.00568454
Potri.001G109400	GRAS family protein	PF03514	PTHR31636,PTHR31636:SF16	0	0	0	0	AT1G63100.1	0	GRAS family transcription factor	blue	-0.260727	0.164048	-0.511187	0.0038902	-0.095537	0.615531	0.211805	0.261176	-0.435313	0.0162043	-0.124698	0.51147	-0.214305	0.255457	0.0357875	0.851075	0.373339	0.0421421	0.13477	0.477672	-0.27209	0.145785
Potri.001G111800	TCP family protein	PF03634	PTHR31072,PTHR31072:SF15	0	0	0	0	AT5G51910.2	0	TCP family transcription factor	blue	0.640695	0.000136723	0.507076	0.00423821	0.441743	0.0145288	-0.11682	0.538706	-0.197218	0.296202	0.382354	0.0370485	-0.181992	0.335785	-0.0399685	0.833903	0.183044	0.332952	0.236813	0.207678	-0.0132987	0.944395
Potri.001G118800	MYB family protein	PF00249	PTHR10641,PTHR10641:SF674	KOG0048	0	K09422	0	AT4G12350.1	AtMYB42,MYB42	myb domain protein 42	blue	0.568323	0.00105126	0.651601	9.6e-05	0.359293	0.0511781	-0.299458	0.107913	0.32413	0.0805644	0.0511224	0.788479	0.406205	0.0259228	-0.0517968	0.785753	-0.209517	0.266484	0.00875248	0.963387	-0.22263	0.23701
Potri.001G120200	YABBY family protein	PF04690	PTHR31675,PTHR31675:SF4	0	0	0	GO:0007275	AT2G45190.1	AFO,FIL,YAB1	Plant-specific transcription factor YABBY family protein	blue	-0.080247	0.673364	-0.294249	0.114483	-0.380042	0.038305	0.300694	0.106396	-0.399468	0.0287447	-0.0210681	0.91201	-0.177712	0.347465	-0.0422067	0.824741	0.860432	1.09e-09	0.124824	0.511044	0.219958	0.242831
Potri.001G141100	bHLH family protein	PF00010	PTHR11969,PTHR11969:SF22	0	0	0	GO:0046983	AT5G46690.1	bHLH071	beta HLH protein 71	blue	-0.51816	0.0033557	-0.623159	0.00023477	-0.310284	0.0951651	0.376532	0.0402774	-0.269429	0.149924	-0.16461	0.384713	-0.0949178	0.617833	-0.186159	0.324646	0.275096	0.141211	0.50733	0.00421599	0.112497	0.553936
Potri.001G142200	bHLH family protein	PF00010,PF14215	PTHR11514,PTHR11514:SF43	0	0	K13422	GO:0046983	AT1G32640.1	ATMYC2,JAI1,JIN1,MYC2,RD22BP1,ZBF1	Basic helix-loop-helix (bHLH) DNA-binding family protein	blue	0.587729	0.000637538	0.640927	0.000135719	0.18675	0.323086	-0.253875	0.175817	0.205393	0.276224	0.357813	0.0522136	0.227675	0.226276	0.0507096	0.790149	0.0910485	0.632295	0.0149593	0.937463	-0.197719	0.294952
Potri.001G144400	NAC family protein	PF02365	PTHR31989,PTHR31989:SF51	0	0	0	GO:0006355,GO:0003677	AT5G46590.1	anac096,NAC096	NAC domain containing protein 96	blue	0.773684	5.33e-07	0.76625	7.97e-07	0.552378	0.00155046	-0.338842	0.0670009	0.0692306	0.71622	0.131429	0.488754	0.116091	0.541261	0.0931844	0.624295	-0.129596	0.494891	-0.154551	0.414809	-0.227696	0.226232
Potri.001G154100	ERF family protein	PF00847	PTHR31190,PTHR31190:SF30	0	0	K09286	GO:0006355,GO:0003700	AT4G17500.1	ATERF-1,ERF-1	ethylene responsive element binding factor 1	blue	0.331795	0.0732566	0.524005	0.00295767	0.0348785	0.854817	-0.134272	0.479316	0.140094	0.460288	0.567123	0.00108318	0.303229	0.103336	-0.102058	0.591512	0.0535795	0.778558	-0.05775	0.761797	-0.301033	0.105983
Potri.001G154200	ERF family protein	PF00847	PTHR31677,PTHR31677:SF8	0	0	K09286	GO:0006355,GO:0003700	AT5G47230.1	ATERF-5,ATERF5,ERF5	ethylene responsive element binding factor 5	blue	0.754024	1.5e-06	0.789287	2.18e-07	0.198925	0.291957	-0.248197	0.186011	-0.0960657	0.613569	0.37631	0.0404048	0.447247	0.0132115	0.099829	0.599676	0.0205627	0.914113	0.0272534	0.886324	-0.212619	0.259305
Potri.001G169500	AP2 family protein	PF00847	PTHR32467,PTHR32467:SF5	0	0	K09285	GO:0006355,GO:0003700,GO:0007275	AT1G72570.1	0	Integrase-type DNA-binding superfamily protein	blue	-0.0516479	0.786354	-0.377789	0.0395619	-0.202554	0.283061	0.214036	0.256068	-0.285478	0.126212	-0.270631	0.148044	-0.194876	0.302091	0.0919811	0.628797	0.643337	0.000125662	0.374835	0.04126	0.271884	0.146102
Potri.001G170200	MYB_related family protein	PF00249	PTHR21717,PTHR21717:SF25	0	0	0	0	AT1G72650.2	TRFL6	TRF-like 6	blue	0.658856	7.53e-05	0.711898	1.03e-05	-0.244601	0.192678	-0.284492	0.127584	-0.0587819	0.757665	0.184606	0.328772	0.498415	0.00505967	0.0461134	0.808803	0.298096	0.109603	-0.0270568	0.887139	-0.123411	0.515874
Potri.001G208600	WRKY family protein	PF03106	PTHR31429,PTHR31429:SF5	0	0	0	GO:0043565,GO:0006355,GO:0003700	AT1G68150.1	ATWRKY9,WRKY9	WRKY DNA-binding protein 9	blue	0.225959	0.22989	0.279252	0.135058	-0.161074	0.395146	0.164244	0.385783	-0.181563	0.336946	0.0549434	0.773065	0.245343	0.191289	-0.152875	0.41995	0.133058	0.483337	-0.0491066	0.796643	-0.22922	0.223056
Potri.001G218800	NAC family protein	PF02365	PTHR31989,PTHR31989:SF4	0	0	0	GO:0006355,GO:0003677	AT3G44350.2	anac061,NAC061	NAC domain containing protein 61	blue	0.371689	0.0431324	0.563157	0.00119483	-0.0146148	0.938901	-0.0680111	0.721019	0.107388	0.572188	0.446947	0.0132806	0.157345	0.406321	-0.0639129	0.737222	-0.281586	0.13169	-0.0405055	0.831703	-0.0139039	0.941868
Potri.001G231700	C2H2 family protein	PF06136	PTHR31083,PTHR31083:SF5	0	0	0	0	AT1G05577.1	0	Domain of unknown function (DUF966)	blue	0.262613	0.160909	0.293723	0.115163	-0.00747913	0.968711	-0.0223718	0.906588	-0.0717768	0.706234	0.0168109	0.929741	0.0167201	0.93012	-0.0147778	0.938221	0.170885	0.366595	-0.00172008	0.992802	-0.21915	0.24461
Potri.001G235500	MYB family protein	PF00249	PTHR10641,PTHR10641:SF484	0	0	K09422	0	AT3G46130.1	ATMYB48,ATMYB48-1,ATMYB48-2,ATMYB48-3,MYB48	myb domain protein 48	blue	0.443868	0.0140077	0.762031	9.96e-07	0.265732	0.155813	-0.143527	0.449255	0.310055	0.0954228	0.469512	0.00885436	0.623618	0.000231566	-0.184743	0.328406	-0.227619	0.226393	-0.173036	0.360503	-0.386298	0.034982
Potri.001G235800	C2H2 family protein	PF13912	PTHR26374,PTHR26374:SF162	0	0	0	0	AT2G37430.1	0	C2H2 and C2HC zinc fingers superfamily protein	blue	0.50158	0.004745	0.545193	0.00183574	-0.0949815	0.617596	-0.20222	0.283873	0.137418	0.468982	0.0839295	0.659251	0.370142	0.044077	-0.12849	0.498612	-0.0307977	0.871655	0.25357	0.176355	0.147851	0.435566
Potri.001G241800	GRAS family protein	PF03514	PTHR31636,PTHR31636:SF62	0	0	0	0	AT1G07530.1	ATGRAS2,GRAS2,SCL14	SCARECROW-like 14	blue	0.596778	0.000499439	0.747799	2.04e-06	0.27803	0.136847	-0.220603	0.241418	0.0558819	0.769292	0.422799	0.0199264	0.564356	0.00116008	-0.161916	0.392647	0.0459531	0.809456	-0.107449	0.571967	-0.553525	0.00150869
Potri.001G242100	GRAS family protein	PF03514	PTHR31636,PTHR31636:SF46	0	0	0	0	AT1G07530.1	ATGRAS2,GRAS2,SCL14	SCARECROW-like 14	blue	0.599259	0.00046651	0.659482	7.37e-05	0.487194	0.00632295	-0.216061	0.251491	-0.0328152	0.863324	0.44649	0.0133866	0.310558	0.094858	-0.12343	0.515808	-0.0453356	0.811971	-0.0586829	0.758061	-0.364593	0.0476042
Potri.001G252600	C3H family protein	PF12796	PTHR14493,PTHR14493:SF54	KOG1595	0	0	0	AT5G58620.1	0	zinc finger (CCCH-type) family protein	blue	0.666383	5.81e-05	0.683296	3.16e-05	0.609568	0.000349264	-0.15478	0.41411	-0.287516	0.123411	0.442908	0.0142411	0.341925	0.0643989	0.0336069	0.860058	-0.144392	0.446499	-0.0275253	0.885198	-0.5693	0.00102587
Potri.001G257600	NF-YA family protein	PF02045	PTHR12632,PTHR12632:SF14	KOG1561	0	K08064	GO:0006355,GO:0003700	AT5G12840.2	ATHAP2A,EMB2220,HAP2A,NF-YA1	nuclear factor Y, subunit A1	blue	0.658809	7.54e-05	0.760056	1.1e-06	0.156956	0.407496	-0.163408	0.388242	-0.0438596	0.817989	0.337866	0.0678418	0.326253	0.0784863	0.0298743	0.875473	0.112033	0.555581	-0.273284	0.143955	-0.0891624	0.639394
Potri.001G261700	GeBP family protein	PF04504	PTHR31662,PTHR31662:SF6	0	0	0	0	AT5G28040.1	0	DNA-binding storekeeper protein-related transcriptional regulator	blue	0.579199	0.000797337	0.511345	0.0038773	-0.151806	0.423245	-0.0719483	0.705563	-0.245581	0.190845	0.209124	0.267401	0.284909	0.127003	-0.192106	0.309148	0.219335	0.244201	0.537923	0.0021697	0.0950674	0.617276
Potri.001G266000	NF-YA family protein	PF02045	PTHR12632,PTHR12632:SF15	KOG1561	0	K08064	GO:0006355,GO:0003700	AT5G12840.2	ATHAP2A,EMB2220,HAP2A,NF-YA1	nuclear factor Y, subunit A1	blue	0.75117	1.73e-06	0.83076	1.33e-08	-0.0130188	0.945563	-0.221986	0.238405	-0.21914	0.244633	0.632261	0.000178058	0.426399	0.01879	-0.0219612	0.908295	0.219518	0.2438	0.0773627	0.684495	-0.295385	0.113026
Potri.001G268200	C3H family protein	PF13639,PF00642	PTHR11224,PTHR11224:SF10	KOG1039	0	0	GO:0008270,GO:0005515,GO:0046872	AT3G08505.1	0	zinc finger (CCCH-type/C3HC4-type RING finger) family protein	blue	0.562436	0.00121617	0.610308	0.000341949	0.528469	0.0026817	-0.208573	0.268693	-0.132056	0.486666	0.0365299	0.848021	0.518921	0.00330142	-0.219746	0.243297	-0.0575289	0.762682	-0.266376	0.154775	-0.470847	0.0086372
Potri.001G273700	HSF family protein	PF00447	PTHR10015,PTHR10015:SF177	KOG0627	0	K09419	GO:0043565,GO:0006355,GO:0005634,GO:0003700	AT1G46264.1	AT-HSFB4,HSFB4,SCZ	heat shock transcription factor B4	blue	-0.643382	0.000125483	-0.543255	0.00192006	-0.366612	0.046296	0.0879222	0.644079	0.369884	0.0442365	-0.246603	0.188946	-0.151684	0.423622	-0.0104952	0.956104	-0.28745	0.123501	0.182965	0.333165	-0.217455	0.248369
Potri.001G292700	MYB_related family protein	PF00249,PF00538	PTHR21717,PTHR21717:SF27	0	0	K09422	GO:0006334,GO:0005634,GO:0003677,GO:0000786	AT1G49950.1	ATTRB1,TRB1	telomere repeat binding factor 1	blue	0.66756	5.58e-05	0.646925	0.00011192	-0.0405198	0.831644	-0.396985	0.0298457	-0.0674613	0.723186	0.17345	0.359337	0.102759	0.588954	0.109231	0.565571	0.0338669	0.858986	-0.00210631	0.991186	0.278302	0.136447
Potri.001G293300	Nin-like family protein	PF00564,PF02042	PTHR32002,PTHR32002:SF3	0	0	0	GO:0005515	AT2G17150.1	0	Plant regulator RWP-RK family protein	blue	-0.5	0.00489997	-0.291772	0.11771	-0.377284	0.039848	0.141962	0.454267	0.296808	0.11122	0.144559	0.445969	-0.0550098	0.772798	-0.185766	0.325688	-0.134356	0.47904	0.205384	0.276245	-0.15475	0.414202
Potri.001G295500	C2H2 family protein	PF13912	PTHR26374,PTHR26374:SF164	0	0	0	0	AT1G27730.1	STZ,ZAT10	salt tolerance zinc finger	blue	0.666211	5.85e-05	0.854042	1.95e-09	0.0729389	0.701692	-0.234959	0.211363	0.097808	0.60712	0.610588	0.000339218	0.453782	0.0117786	0.0849742	0.655268	0.00575192	0.975935	-0.119296	0.530073	-0.381551	0.0374811
Potri.001G295700	LBD family protein	PF03195	PTHR31304,PTHR31304:SF1	0	0	0	0	AT3G49940.1	LBD38	LOB domain-containing protein 38	blue	0.0970588	0.60989	0.367008	0.0460422	-0.136711	0.471297	-0.140703	0.45832	0.0669014	0.725395	0.410955	0.0240727	0.503202	0.00459029	-0.156213	0.40975	0.0515397	0.786792	-0.128668	0.49801	-0.354793	0.0543772
Potri.001G309100	Trihelix family protein	PF13837	PTHR21654,PTHR21654:SF14	KOG4282	0	0	0	AT1G76890.2	AT-GT2,GT2	Duplicated homeodomain-like superfamily protein	blue	0.654445	8.74e-05	0.780097	3.72e-07	0.303218	0.103348	-0.057739	0.761841	-0.194561	0.302887	0.636373	0.000156695	0.499986	0.00490135	-0.109176	0.56577	0.1666	0.378911	-0.136939	0.470548	-0.559344	0.0013115
Potri.001G314800	G2-like family protein	PF00249,PF14379	PTHR31499,PTHR31499:SF6	0	0	0	0	AT4G13640.1	UNE16	Homeodomain-like superfamily protein	blue	0.796673	1.39e-07	0.788475	2.29e-07	0.2545	0.17472	-0.358644	0.0516302	0.097262	0.609138	0.16341	0.388236	0.223292	0.235583	0.143312	0.449943	-0.0125372	0.947574	-0.0268188	0.888126	0.0168213	0.929698
Potri.001G325100	NAC family protein	PF02365	PTHR31989,PTHR31989:SF20	0	0	0	GO:0006355,GO:0003677	AT5G13180.1	ANAC083,NAC083,VNI2	NAC domain containing protein 83	blue	0.717548	8.09e-06	0.9264	2.13e-13	-0.0482863	0.799971	-0.19442	0.303245	0.173018	0.360551	0.582854	0.000725008	0.479558	0.00732829	0.0444879	0.815426	0.0725577	0.70318	-0.00765718	0.967967	-0.145946	0.441568
Potri.001G327100	TCP family protein	PF03634	PTHR31072,PTHR31072:SF4	0	0	0	0	AT3G27010.1	AT-TCP20,ATTCP20,PCF1,TCP20	TEOSINTE BRANCHED 1, cycloidea, PCF (TCP)-domain family protein 20	blue	0.582516	0.000731447	0.673137	4.58e-05	0.35977	0.0508482	-0.322922	0.081765	0.206199	0.274302	0.279405	0.134837	0.530185	0.0025817	-0.0680212	0.720979	-0.00946421	0.960413	-0.123126	0.516852	-0.271172	0.147203
Potri.001G343800	NAC family protein	PF02365	PTHR31079,PTHR31079:SF2	0	0	0	GO:0006355,GO:0003677	AT3G01600.1	anac044,NAC044	NAC domain containing protein 44	blue	0.704419	1.39e-05	0.639575	0.000141671	0.471783	0.00848785	-0.164339	0.385507	-0.218764	0.245463	0.195161	0.30137	0.0102796	0.957005	0.3082	0.0975257	-0.272973	0.14443	0.0720976	0.704979	-0.0852748	0.654124
Potri.001G356100	ERF family protein	PF00847	PTHR31677,PTHR31677:SF20	0	0	K09286	GO:0006355,GO:0003700	AT1G50640.1	ATERF3,ERF3	ethylene responsive element binding factor 3	blue	0.306746	0.0991987	0.511835	0.00383762	-0.33625	0.0692519	-0.0237243	0.900968	0.0972771	0.609082	0.42646	0.0187711	0.374137	0.0416698	-0.0125597	0.94748	0.020107	0.91601	0.158043	0.404215	-0.28075	0.13289
Potri.001G374200	bZIP family protein	PF00170	PTHR13301,PTHR13301:SF52	0	0	0	GO:0043565,GO:0006355,GO:0003700	AT3G58120.1	ATBZIP61,BZIP61	Basic-leucine zipper (bZIP) transcription factor family protein	blue	-0.782518	3.24e-07	-0.642661	0.000128415	-0.147151	0.437767	0.1138	0.549325	0.220154	0.242401	-0.246905	0.188387	-0.200392	0.288339	-0.276777	0.138698	-0.341705	0.0645818	-0.135933	0.473848	-0.0963557	0.612493
Potri.001G375800	TCP family protein	PF03634	PTHR31072,PTHR31072:SF3	0	0	0	0	AT3G15030.1	MEE35,TCP4	TCP family transcription factor 4	blue	-0.372085	0.0428928	-0.478928	0.00741687	-0.201304	0.286105	0.262089	0.161778	-0.423491	0.0197036	0.0725499	0.703211	-0.190852	0.312378	-0.152455	0.421242	0.49811	0.00509088	0.152832	0.420083	-0.175038	0.354886
Potri.001G397200	ERF family protein	PF00847	PTHR31677,PTHR31677:SF7	0	0	K09286	GO:0006355,GO:0003700	AT3G15210.1	ATERF-4,ATERF4,ERF4,RAP2.5	ethylene responsive element binding factor 4	blue	0.490076	0.0059754	0.656775	8.08e-05	-0.256385	0.171439	-0.249004	0.184537	0.359427	0.0510857	0.424567	0.0193613	0.328704	0.0761394	0.169148	0.371557	0.0102433	0.957156	0.230933	0.219519	-0.0885575	0.641677
Potri.001G404100	NAC family protein	PF02365	PTHR31719,PTHR31719:SF39	0	0	0	GO:0006355,GO:0003677	AT4G27410.2	ANAC072,RD26	NAC (No Apical Meristem) domain transcriptional regulator superfamily protein	blue	0.53465	0.00233643	0.818303	3.32e-08	0.0102787	0.957009	-0.159361	0.400258	0.251555	0.179934	0.668517	5.4e-05	0.633026	0.000173895	-0.0616021	0.746408	0.0733033	0.700269	-0.0538623	0.777418	-0.376952	0.0400374
Potri.001G409500	GRAS family protein	PF03514	PTHR31636,PTHR31636:SF18	0	0	0	0	AT1G50600.1	SCL5	scarecrow-like 5	blue	0.547539	0.00173795	0.733183	4.06e-06	0.0710752	0.708981	-0.122385	0.519398	0.0514002	0.787356	0.574959	0.000889092	0.551003	0.00160186	-0.110289	0.561789	0.112838	0.552729	0.0364657	0.848285	-0.613351	0.000313273
Potri.001G415200	GRAS family protein	PF03514	PTHR31636,PTHR31636:SF18	0	0	0	0	AT5G48150.2	PAT1	GRAS family transcription factor	blue	0.660048	7.23e-05	0.856824	1.52e-09	0.0519128	0.785284	-0.165813	0.381198	-0.0381389	0.841409	0.637888	0.000149417	0.585821	0.000670601	0.110736	0.560198	-0.048177	0.800415	0.063674	0.738171	-0.471805	0.00848421
Potri.001G442400	LSD family protein	PF06943	PTHR31747,PTHR31747:SF3	0	0	0	0	AT4G20380.7	LSD1	LSD1 zinc finger family protein	blue	0.332502	0.07261	0.372514	0.0426349	-0.0274991	0.885306	-0.173376	0.359545	-0.0809864	0.670521	0.270036	0.148973	0.156356	0.409314	-0.0973275	0.608896	0.0252785	0.894515	0.283672	0.128733	0.273138	0.144178
Potri.002G002400	SBP family protein	PF03110	PTHR31251,PTHR31251:SF3	0	0	0	GO:0005634,GO:0003677	AT1G20980.1	ATSPL14,FBR6,SPL14,SPL1R2	squamosa promoter binding protein-like 14	blue	0.412538	0.0234808	0.595774	0.00051334	0.184315	0.329548	-0.0967883	0.610891	-0.0793154	0.676952	0.420691	0.020618	0.598417	0.000477462	-0.169409	0.370811	-0.0593595	0.755356	-0.0352204	0.853409	-0.831493	1.26e-08
Potri.002G005800	NAC family protein	PF02365	PTHR31744,PTHR31744:SF17	0	0	0	GO:0006355,GO:0003677	AT1G76420.1	ANAC031,CUC3,NAC368	NAC (No Apical Meristem) domain transcriptional regulator superfamily protein	blue	-0.180524	0.339765	-0.424949	0.0192412	-0.315696	0.0892374	0.419007	0.0211846	-0.404288	0.0267019	-0.121031	0.524062	-0.159508	0.399818	0.328336	0.0764884	0.494607	0.00546181	0.270861	0.147687	0.0722739	0.704289
Potri.002G018400	bZIP family protein	0	PTHR22952,PTHR22952:SF171	0	0	0	0	AT2G17770.1	ATBZIP27,BZIP27,FDP	basic region/leucine zipper motif 27	blue	0.181578	0.336904	0.280501	0.133248	0.176948	0.349577	-0.247632	0.187048	0.298498	0.109102	0.0102005	0.957335	0.118743	0.531993	-0.140173	0.460031	-0.0332359	0.861588	-0.0587598	0.757754	-0.12443	0.512385
Potri.002G023400	E2F/DP family protein	PF16421,PF02319	PTHR12081,PTHR12081:SF51	KOG2577	0	K06620	GO:0006355,GO:0005667,GO:0003700	AT1G47870.1	ATE2F2,ATE2FC,E2FC	winged-helix DNA-binding transcription factor family protein	blue	-0.33919	0.0667035	-0.376262	0.0404326	-0.407509	0.0254038	0.166841	0.378212	-0.336534	0.0690025	0.0908051	0.633209	-0.0945627	0.619154	0.0992907	0.601655	0.195837	0.299665	0.186707	0.323199	0.226568	0.228602
Potri.002G030900	TALE family protein	PF05920,PF07526	PTHR11850,PTHR11850:SF132	KOG0773	0	0	GO:0006355,GO:0003677	AT1G75430.1	BLH11	BEL1-like homeodomain 11	blue	0.498725	0.00502808	0.515484	0.00355281	-0.113317	0.551032	0.0709353	0.709529	-0.239565	0.202287	0.338709	0.0671153	0.531028	0.00253376	-0.213906	0.256365	0.530294	0.00257541	0.241028	0.199463	-0.394508	0.0309779
Potri.002G035200	ZF-HD family protein	PF04770	PTHR31948,PTHR31948:SF15	0	0	0	0	AT1G75240.1	AtHB33,HB33	homeobox protein 33	blue	-0.356522	0.0531302	-0.513076	0.00373864	-0.0572276	0.763891	0.177899	0.34695	-0.29285	0.116298	-0.22985	0.221751	-0.195766	0.299845	-0.410904	0.024092	0.42785	0.0183473	0.134522	0.478491	0.183316	0.332221
Potri.002G039100	ERF family protein	PF00847	PTHR31190,PTHR31190:SF3	0	0	K14516	GO:0006355,GO:0003700	AT3G23240.1	ATERF1,ERF1	ethylene response factor 1	blue	0.523642	0.00298114	0.583791	0.000707427	0.217325	0.24866	-0.219218	0.24446	0.0999739	0.599144	0.334939	0.070412	0.203952	0.27968	0.0383154	0.840684	0.0853679	0.65377	-0.143153	0.450451	-0.043376	0.819964
Potri.002G048000	C2H2 family protein	PF12171	PTHR10593,PTHR10593:SF20	0	0	0	GO:0006355,GO:0003676	AT4G02670.1	AtIDD12,IDD12	indeterminate(ID)-domain 12	blue	-0.572394	0.000948979	-0.631483	0.000182376	-0.295994	0.112251	0.338751	0.0670795	-0.0383161	0.840681	-0.185686	0.3259	-0.302539	0.104162	0.120731	0.525101	0.174898	0.355277	0.0589927	0.756822	-0.0996993	0.600153
Potri.002G048200	HSF family protein	PF00447	PTHR10015,PTHR10015:SF160	KOG0627	0	K09419	GO:0043565,GO:0006355,GO:0005634,GO:0003700	AT3G22830.1	AT-HSFA6B,HSFA6B	heat shock transcription factor A6B	blue	0.290952	0.118793	0.37084	0.0436486	-0.360069	0.0506424	-0.146841	0.438742	0.249396	0.183824	0.130616	0.491473	0.371178	0.0434424	0.3909	0.032689	0.226987	0.22772	-0.0844949	0.657095	0.0404089	0.832099
Potri.002G061300	NAC family protein	PF02365	PTHR31989,PTHR31989:SF27	0	0	0	GO:0006355,GO:0003677	AT1G34190.1	anac017,NAC017	NAC domain containing protein 17	blue	0.834928	9.66e-09	0.885972	7.57e-11	0.466858	0.00929964	-0.322466	0.0822222	-0.0908596	0.633005	0.396104	0.0302441	0.330147	0.0747831	0.171175	0.365771	-0.283984	0.128296	0.0127098	0.946853	-0.269697	0.149503
Potri.002G068400	Trihelix family protein	PF13837	PTHR21654,PTHR21654:SF9	KOG4282	0	0	0	AT1G76890.2	AT-GT2,GT2	Duplicated homeodomain-like superfamily protein	blue	-0.574703	0.000894902	-0.43859	0.0153314	0.208655	0.268501	-0.0447314	0.814433	0.457432	0.0110366	-0.239207	0.202983	-0.229262	0.222968	-0.158866	0.40174	-0.441203	0.0146636	-0.293892	0.114944	-0.313081	0.0920659
Potri.002G069500	bZIP family protein	PF00170	PTHR13690,PTHR13690:SF86	0	0	0	GO:0043565,GO:0006355,GO:0003700	AT1G43700.1	SUE3,VIP1	VIRE2-interacting protein 1	blue	0.471751	0.00849287	0.540141	0.00206261	0.00835667	0.965042	-0.304118	0.102278	0.193461	0.305682	0.229001	0.22351	-0.0343603	0.856952	0.338416	0.0673673	-0.251359	0.180285	0.00613696	0.974324	0.10532	0.579651
Potri.002G081000	NAC family protein	PF02365	PTHR31719,PTHR31719:SF3	0	0	0	GO:0006355,GO:0003677	AT1G01720.1	ANAC002,ATAF1	NAC (No Apical Meristem) domain transcriptional regulator superfamily protein	blue	0.745961	2.23e-06	0.914836	1.53e-12	0.0847456	0.656139	-0.232795	0.215721	-0.010983	0.954066	0.678931	3.71e-05	0.449398	0.0127246	0.022539	0.905893	0.0281559	0.882586	0.0457705	0.810199	-0.245315	0.19134
Potri.002G090700	bZIP family protein	PF00170,PF14144	PTHR22952,PTHR22952:SF180	0	0	K14431	GO:0043565,GO:0006355,GO:0003700,GO:0006351	AT1G77920.1	0	bZIP transcription factor family protein	blue	0.53178	0.0024916	0.656075	8.27e-05	0.646488	0.000113518	-0.370903	0.0436101	0.264376	0.158014	0.129391	0.495579	0.273966	0.142918	-0.0274753	0.885405	-0.379599	0.0385492	-0.383659	0.0363539	-0.307449	0.0983873
Potri.002G094200	ERF family protein	PF00847	PTHR31657,PTHR31657:SF9	0	0	K09286	GO:0006355,GO:0003700	AT1G78080.1	RAP2.4	related to AP2 4	blue	0.237288	0.20674	0.397703	0.0295237	0.260548	0.164348	0.171444	0.365006	0.380415	0.0380998	0.146582	0.43956	0.189679	0.315416	-0.0337677	0.859395	-0.133606	0.481519	-0.0445816	0.815044	-0.313465	0.0916459
Potri.002G108400	bHLH family protein	PF00010	PTHR31945,PTHR31945:SF6	0	0	0	GO:0046983	AT5G65640.1	bHLH093	beta HLH protein 93	blue	-0.420903	0.0205476	-0.483946	0.00673522	-0.505531	0.00437573	0.360462	0.050372	-0.37012	0.0440905	-0.205128	0.276858	-0.0233284	0.902612	0.210298	0.264663	0.0218123	0.908915	0.187589	0.320877	0.207655	0.270852
Potri.002G113300	TALE family protein	PF03789,PF05920,PF03790,PF03791	PTHR11850,PTHR11850:SF64	KOG0773	0	0	GO:0003677,GO:0006355,GO:0005634	AT4G08150.1	BP,BP1,KNAT1	KNOTTED-like from Arabidopsis thaliana	blue	-0.790897	1.98e-07	-0.6964	1.92e-05	-0.248916	0.184699	0.0566818	0.76608	0.343396	0.0631854	-0.408785	0.0249041	-0.303938	0.102491	-0.0579086	0.761161	-0.401497	0.0278696	-0.143745	0.44856	0.383394	0.036494
Potri.002G114800	AP2 family protein	PF00847	PTHR32467,PTHR32467:SF11	0	0	K09285	GO:0006355,GO:0003700,GO:0007275	AT4G37750.1	ANT,CKC,CKC1,DRG	Integrase-type DNA-binding superfamily protein	blue	-0.173671	0.358715	-0.536322	0.00224988	0.215523	0.252702	0.181947	0.335907	-0.569214	0.00102808	-0.202974	0.282042	-0.354586	0.0545276	-0.056779	0.76569	0.417013	0.0218717	0.303665	0.102816	0.0400083	0.83374
Potri.002G119300	C2H2 family protein	PF13912	PTHR26374,PTHR26374:SF208	0	0	0	0	AT1G27730.1	STZ,ZAT10	salt tolerance zinc finger	blue	0.473079	0.00828444	0.69387	2.12e-05	-0.091956	0.628891	-0.0885577	0.641676	0.129991	0.493565	0.694033	2.1e-05	0.400188	0.0284314	-0.132135	0.486403	0.0907233	0.633517	0.1024	0.590263	-0.339494	0.0664442
Potri.002G124400	bHLH family protein	PF00010	PTHR12565,PTHR12565:SF92	0	0	0	GO:0046983	AT4G36930.1	SPT	basic helix-loop-helix (bHLH) DNA-binding superfamily protein	blue	-0.3205	0.0842136	-0.456621	0.0111979	0.294208	0.114536	0.420194	0.0207839	-0.265092	0.156849	-0.135535	0.475156	-0.232746	0.215821	-0.326885	0.0778762	0.117988	0.534625	0.00435769	0.981767	0.228781	0.223967
Potri.002G124800	HSF family protein	PF00447	PTHR10015,PTHR10015:SF159	0	0	K09419	GO:0043565,GO:0006355,GO:0005634,GO:0003700	AT1G46264.1	AT-HSFB4,HSFB4,SCZ	heat shock transcription factor B4	blue	-0.62209	0.000242378	-0.629312	0.000194926	-0.0512732	0.787869	0.224029	0.234001	-0.0945534	0.619189	-0.292506	0.116747	-0.277927	0.136999	-0.0479042	0.801522	-0.260446	0.164519	-0.0491459	0.796483	-0.153903	0.416793
Potri.002G125400	bZIP family protein	PF00170	PTHR22952,PTHR22952:SF194	0	0	K14432	GO:0043565,GO:0006355,GO:0003700	AT1G45249.1	ABF2,AREB1,ATAREB1	abscisic acid responsive elements-binding factor 2	blue	0.562083	0.00122675	0.653891	8.9e-05	-0.191126	0.311671	-0.0585416	0.758627	-0.161268	0.394568	0.584912	0.000686869	0.45832	0.0108621	-0.169807	0.36967	0.492206	0.00572901	0.119027	0.531006	-0.393326	0.0315303
Potri.002G128900	MYB family protein	PF00249	PTHR10641,PTHR10641:SF611	0	0	0	0	AT4G37260.1	ATMYB73,MYB73	myb domain protein 73	blue	0.434676	0.0163786	0.599565	0.000462584	-0.0941546	0.620674	-0.117841	0.535137	0.141887	0.454507	0.553404	0.00151305	0.37814	0.0393639	-0.117551	0.53615	0.105438	0.579226	0.232802	0.215706	-0.232496	0.216329
Potri.002G133700	BES1 family protein	PF05687	PTHR31506,PTHR31506:SF6	0	0	K14503	0	AT1G75080.2	BZR1	Brassinosteroid signalling positive regulator (BZR1) family protein	blue	0.618313	0.000271058	0.678088	3.83e-05	0.511667	0.00385116	-0.330979	0.0740097	0.249708	0.183258	0.188838	0.317606	0.122735	0.518192	0.0589028	0.757182	-0.322109	0.0825804	-0.12424	0.513037	-0.237231	0.206853
Potri.002G136400	HD-ZIP family protein	PF02183,PF00046,PF04618	PTHR24326,PTHR24326:SF299	KOG0483	0	K09338	GO:0043565,GO:0006355,GO:0003700,GO:0003677,GO:0005634	AT3G60390.1	HAT3	homeobox-leucine zipper protein 3	blue	0.383055	0.0366739	0.481101	0.00711487	-0.175927	0.352407	-0.148523	0.433459	-0.0688007	0.71791	0.303095	0.103496	0.431822	0.0171793	-0.163372	0.388346	0.236107	0.209076	-0.154795	0.414066	0.0834694	0.661008
Potri.002G142200	SBP family protein	PF03110	PTHR31251,PTHR31251:SF4	0	0	0	GO:0005634,GO:0003677	AT1G02065.1	SPL8	squamosa promoter binding protein-like 8	blue	0.769326	6.76e-07	0.721986	6.68e-06	0.167471	0.376388	-0.132963	0.483649	-0.394292	0.0310781	0.33211	0.072968	0.396799	0.0299292	-0.0982795	0.60538	0.154799	0.414052	0.295324	0.113103	-0.265393	0.156362
Potri.002G142800	GATA family protein	PF00320	PTHR10071,PTHR10071:SF207	0	0	0	GO:0043565,GO:0008270,GO:0006355,GO:0003700	AT2G45050.1	GATA2	GATA transcription factor 2	blue	0.707043	1.25e-05	0.653746	8.94e-05	-0.0588094	0.757555	-0.142391	0.45289	-0.27245	0.145233	0.411993	0.0236834	0.287824	0.122992	0.0840551	0.658772	0.551048	0.00160016	0.15987	0.398734	-0.0542029	0.776046
Potri.002G151700	MIKC_MADS family protein	PF01486,PF00319	PTHR11945,PTHR11945:SF222	KOG0014	0	0	GO:0006355,GO:0005634,GO:0003700,GO:0046983,GO:0003677	AT2G45660.1	AGL20,ATSOC1,SOC1	AGAMOUS-like 20	blue	0.770561	6.33e-07	0.811083	5.46e-08	0.0621896	0.74407	-0.45245	0.0120596	0.0543883	0.775299	0.280039	0.133917	0.270347	0.148487	0.314967	0.0900184	-0.0438206	0.818149	-0.118827	0.531702	0.167239	0.377059
Potri.002G154100	NAC family protein	PF02365	PTHR31989,PTHR31989:SF21	0	0	0	GO:0006355,GO:0003677	AT1G33060.2	ANAC014,NAC014	NAC 014	blue	0.245332	0.191309	0.556364	0.00140949	-0.143917	0.448011	-0.0957332	0.614803	0.134385	0.478945	0.475014	0.00798834	0.41565	0.022352	-0.192344	0.308538	-0.104988	0.580852	-0.0143251	0.94011	-0.591051	0.00058338
Potri.002G154200	NAC family protein	PF02365	PTHR31989,PTHR31989:SF5	0	0	0	GO:0006355,GO:0003677	AT4G35580.2	NTL9	NAC transcription factor-like 9	blue	0.383467	0.0364555	0.485567	0.00652678	-0.0933109	0.623822	0.0274882	0.885352	-0.14233	0.453086	0.496052	0.00530611	0.0950525	0.617332	-0.0988296	0.603352	0.180291	0.3404	-0.0279212	0.883558	-0.130698	0.491196
Potri.002G163100	MYB_related family protein	PF00249	PTHR12802,PTHR12802:SF48	KOG0724	0	0	0	AT5G52660.2	0	Homeodomain-like superfamily protein	blue	0.359686	0.0509064	0.557535	0.00137026	-0.298164	0.109519	-0.250792	0.181302	0.133314	0.482487	0.442504	0.0143405	0.360817	0.0501298	0.445459	0.013628	-0.153826	0.417028	-0.0580477	0.760604	-0.332244	0.0728449
Potri.002G167100	bZIP family protein	PF00170,PF07777,PF16596	PTHR22952,PTHR22952:SF144	0	0	K09060	GO:0043565,GO:0006355,GO:0003700	AT2G46270.1	GBF3	G-box binding factor 3	blue	0.599458	0.000463961	0.618268	0.000271412	0.0608717	0.749319	-0.222586	0.237104	-0.17773	0.347416	0.218531	0.245978	0.305709	0.100405	0.0811613	0.66985	0.127206	0.502945	-0.132714	0.484479	-0.30617	0.0998682
Potri.002G168700	WRKY family protein	PF03106	PTHR31282,PTHR31282:SF26	0	0	0	GO:0043565,GO:0006355,GO:0003700	AT4G23810.1	ATWRKY53,WRKY53	WRKY family transcription factor	blue	0.64526	0.000118122	0.673294	4.55e-05	-0.106812	0.574263	-0.199447	0.290667	-0.162053	0.39224	0.504651	0.00445579	0.312345	0.0928734	0.131838	0.487392	0.095468	0.615787	0.280408	0.133383	-0.171853	0.363845
Potri.002G174300	Dof family protein	PF02701	PTHR31992,PTHR31992:SF25	0	0	0	GO:0006355,GO:0003677	AT3G61850.1	DAG1	Dof-type zinc finger DNA-binding family protein	blue	0.48952	0.0060411	0.5716	0.000968208	-0.068186	0.72033	-0.167818	0.375386	-0.172326	0.362506	0.220958	0.240642	0.255353	0.173229	0.55379	0.0014992	-0.36587	0.0467729	-0.0833984	0.66128	-0.168106	0.374556
Potri.002G176300	HD-ZIP family protein	PF02183,PF00046	PTHR24326,PTHR24326:SF122	0	0	K09338	GO:0043565,GO:0006355,GO:0003700,GO:0003677	AT2G46680.1	ATHB-7,ATHB7,HB-7	homeobox 7	blue	0.631972	0.000179648	0.899088	1.49e-11	0.0254387	0.89385	-0.173227	0.359962	0.158642	0.402415	0.617638	0.000276485	0.593794	0.000541736	-0.0855187	0.653196	0.0153008	0.936039	-0.0351369	0.853753	-0.418752	0.0212714
Potri.002G176900	bHLH family protein	PF00010,PF14215	PTHR11514,PTHR11514:SF40	0	0	K13422	GO:0046983	AT1G32640.1	ATMYC2,JAI1,JIN1,MYC2,RD22BP1,ZBF1	Basic helix-loop-helix (bHLH) DNA-binding family protein	blue	0.80304	9.28e-08	0.75077	1.76e-06	0.144021	0.447679	-0.251706	0.179664	0.0500625	0.792769	0.246379	0.18936	0.218126	0.246877	0.254234	0.175186	0.222812	0.236618	0.0246484	0.89713	0.106506	0.575367
Potri.002G180300	bHLH family protein	PF00010	PTHR11969,PTHR11969:SF29	0	0	0	GO:0046983	AT2G46810.1	0	basic helix-loop-helix (bHLH) DNA-binding superfamily protein	blue	-0.418286	0.021431	-0.466421	0.00937477	-0.382597	0.0369184	0.282698	0.130108	-0.306944	0.0989695	0.152197	0.422039	-0.113	0.552151	-0.275154	0.141124	0.501834	0.00472046	0.31444	0.0905874	-0.086419	0.649775
Potri.002G180800	MYB_related family protein	PF00249	PTHR12802,PTHR12802:SF43	0	0	K12133	0	AT1G01060.1	LHY,LHY1	Homeodomain-like superfamily protein	blue	-0.830462	1.36e-08	-0.691883	2.29e-05	-0.416923	0.021903	0.295209	0.11325	0.107608	0.571395	-0.0542962	0.77567	-0.155609	0.411583	-0.161696	0.393297	-0.0489831	0.797144	-0.12268	0.518383	-0.0469987	0.805202
Potri.002G182000	NAC family protein	PF02365	PTHR31989,PTHR31989:SF5	0	0	0	GO:0006355,GO:0003677	AT4G35580.2	NTL9	NAC transcription factor-like 9	blue	0.432969	0.0168537	0.479169	0.00738292	-0.10377	0.585275	0.0188042	0.921434	-0.00377931	0.984186	-0.0305806	0.872553	0.221034	0.240476	-0.150092	0.428563	0.00778449	0.967434	0.323848	0.0808434	-0.00345333	0.98555
Potri.002G182400	NAC family protein	PF02365	PTHR31989,PTHR31989:SF21	0	0	0	GO:0006355,GO:0003677	AT4G35580.2	NTL9	NAC transcription factor-like 9	blue	0.131032	0.490081	0.325542	0.0791771	-0.187786	0.320361	-0.110919	0.559544	0.256197	0.171764	0.276739	0.138755	0.14633	0.440354	-0.177914	0.346909	0.256015	0.17208	-0.11992	0.527907	-0.16795	0.375006
Potri.002G185900	MYB family protein	PF00249	PTHR10641,PTHR10641:SF465	KOG0048	0	K09422	0	AT4G01680.1	AtMYB55,MYB55	myb domain protein 55	blue	0.623534	0.000232148	0.758392	1.2e-06	0.312403	0.0928096	-0.242286	0.197054	0.171133	0.365887	0.25161	0.179834	0.629412	0.000194336	-0.164333	0.385524	-0.00538449	0.977472	-0.132819	0.484129	-0.441682	0.0145439
Potri.002G195300	WRKY family protein	PF03106	PTHR31282,PTHR31282:SF28	0	0	0	GO:0043565,GO:0006355,GO:0003700	AT2G34830.1	AtWRKY35,MEE24,WRKY35	WRKY DNA-binding protein 35	blue	0.401178	0.0280058	0.522603	0.00304922	0.0274204	0.885633	0.211783	0.261226	0.0118073	0.950622	0.42117	0.0204592	0.302465	0.104251	-0.318047	0.0867512	0.386482	0.0348878	-0.004559	0.980925	-0.250223	0.182328
Potri.002G199200	C2H2 family protein	0	0	0	0	0	0	AT1G67030.1	ZFP6	zinc finger protein 6	blue	-0.372447	0.042675	-0.38545	0.0354182	0.273995	0.142874	-0.0617197	0.74594	0.101001	0.595376	-0.247599	0.187108	-0.226671	0.228385	-0.445646	0.013584	-0.308481	0.0972057	0.189712	0.31533	-0.0436036	0.819034
Potri.002G199300	FAR1 family protein	PF04434,PF03101,PF10551	PTHR31669,PTHR31669:SF40	0	0	0	GO:0008270,GO:0006355	AT1G10240.1	FRS11	FAR1-related sequence 11	blue	-0.193336	0.306003	-0.362086	0.0492693	0.237943	0.205452	-0.106362	0.575885	-0.364511	0.0476577	-0.178309	0.345821	-0.15839	0.403172	0.257371	0.169741	-0.261619	0.162558	0.0592914	0.755628	-0.162645	0.39049
Potri.002G199800	GATA family protein	PF00320	PTHR10071,PTHR10071:SF178	0	0	0	GO:0043565,GO:0008270,GO:0006355,GO:0003700	AT4G16141.1	0	GATA type zinc finger transcription factor family protein	blue	0.466597	0.00934432	0.43584	0.0160614	0.323512	0.0811766	-0.296913	0.111087	0.0701222	0.712717	0.00979632	0.959024	-0.118537	0.53271	-0.225888	0.23004	-0.269361	0.150031	0.185235	0.327096	0.451246	0.0123183
Potri.002G201600	ERF family protein	PF00847	PTHR31190,PTHR31190:SF27	0	0	K09286	GO:0006355,GO:0003700	AT2G47520.1	HRE2	Integrase-type DNA-binding superfamily protein	blue	0.406703	0.0257238	0.564588	0.00115344	0.187818	0.320276	-0.176464	0.350918	-0.0339837	0.858504	0.295698	0.112627	0.423526	0.0196926	0.408848	0.0248795	-0.438023	0.0154795	-0.0925325	0.626732	-0.436676	0.0158364
Potri.002G223700	C3H family protein	PF00642	PTHR12506,PTHR12506:SF24	KOG1677	0	0	GO:0046872	AT1G04990.2	0	Zinc finger C-x8-C-x5-C-x3-H type family protein	blue	-0.268453	0.151462	-0.374748	0.0413111	-0.213037	0.258347	0.294587	0.114048	-0.331381	0.0736382	-0.0566559	0.766184	-0.14162	0.455364	-0.324871	0.0798341	0.152649	0.420646	0.417619	0.0216609	0.285368	0.126365
Potri.002G246100	ERF family protein	PF00847	PTHR32467,PTHR32467:SF4	0	0	0	GO:0006355,GO:0003700,GO:0007275	AT4G13040.1	0	Integrase-type DNA-binding superfamily protein	blue	0.815606	4.01e-08	0.875631	2.39e-10	0.363243	0.0484949	-0.188049	0.31967	-0.243658	0.194452	0.503562	0.00455654	0.422901	0.0198935	0.042906	0.821883	0.00616102	0.974224	0.01956	0.918287	-0.381897	0.0372943
Potri.002G248500	bHLH family protein	PF00010	PTHR12565,PTHR12565:SF99	0	0	0	GO:0046983	AT3G07340.1	0	basic helix-loop-helix (bHLH) DNA-binding superfamily protein	blue	-0.450828	0.0124094	-0.329103	0.0757627	-0.329936	0.0749802	-0.0930253	0.624889	0.371641	0.0431611	-0.199233	0.291194	-0.0988435	0.603301	0.349078	0.0586639	-0.417908	0.0215609	0.0614332	0.747081	-0.226533	0.228676
Potri.003G046700	NAC family protein	PF02365	PTHR31989,PTHR31989:SF11	0	0	0	GO:0006355,GO:0003677	AT2G02450.2	anac034,ANAC035,LOV1,NAC035	NAC domain containing protein 35	blue	-0.525669	0.00285204	-0.444433	0.0138719	-0.24611	0.189861	0.257123	0.170166	-0.017471	0.926989	-0.00609612	0.974495	-0.109491	0.564643	-0.198452	0.293129	-0.0763141	0.688557	0.126591	0.505031	-0.0253402	0.894259
Potri.003G051600	bHLH family protein	0	PTHR16223,PTHR16223:SF50	0	0	0	0	AT4G29100.1	0	basic helix-loop-helix (bHLH) DNA-binding superfamily protein	blue	-0.653053	9.15e-05	-0.548977	0.00168028	-0.0588342	0.757456	0.262631	0.16088	0.218195	0.246724	-0.279071	0.135322	-0.2367	0.207901	-0.390144	0.0330568	-0.263318	0.159747	-0.167299	0.376884	0.196465	0.298087
Potri.003G056000	Trihelix family protein	PF13837	PTHR31307,PTHR31307:SF6	KOG4282	0	0	0	AT3G24490.1	0	Alcohol dehydrogenase transcription factor Myb/SANT-like family protein	blue	0.583395	0.00071481	0.652448	9.34e-05	0.168585	0.373177	-0.0516994	0.786146	-0.234148	0.212989	0.473586	0.00820588	0.387942	0.0341483	-0.350745	0.057387	0.197444	0.295639	0.138065	0.466874	-0.502209	0.00468451
Potri.003G061600	C3H family protein	PF00642	PTHR12547,PTHR12547:SF70	0	0	0	GO:0046872	AT3G19360.1	0	Zinc finger (CCCH-type) family protein	blue	-0.452888	0.0119666	-0.33617	0.0693225	-0.341542	0.0647172	0.257147	0.170126	0.0956775	0.615009	-0.154361	0.415392	-0.108326	0.568818	-0.289734	0.120415	0.0801377	0.673785	-0.176059	0.352041	0.114113	0.548219
Potri.003G063700	MYB_related family protein	PF00249	PTHR21717,PTHR21717:SF25	0	0	0	0	AT1G72650.1	TRFL6	TRF-like 6	blue	0.704164	1.41e-05	0.749732	1.85e-06	0.390787	0.0327436	-0.098997	0.602736	-0.119306	0.530037	0.360275	0.0505006	0.296336	0.111816	-0.271314	0.146983	0.0516957	0.786161	0.0165489	0.930834	-0.406571	0.0257765
Potri.003G064700	AP2 family protein	PF00847	PTHR32467,PTHR32467:SF5	0	0	K09285	GO:0006355,GO:0003700,GO:0007275	AT1G72570.1	0	Integrase-type DNA-binding superfamily protein	blue	-0.124772	0.511218	-0.259446	0.166203	-0.343248	0.0633064	0.332593	0.0725263	-0.335408	0.0699951	-0.0477742	0.802051	-0.0702102	0.712372	-0.238445	0.204469	0.732582	4.17e-06	0.150492	0.427317	0.100555	0.597011
Potri.003G065000	GRF family protein	PF08880,PF08879	PTHR31602,PTHR31602:SF5	0	0	0	GO:0006355,GO:0005634,GO:0005524,GO:0032502,GO:0006351	AT3G13960.1	AtGRF5,GRF5	growth-regulating factor 5	blue	-0.189171	0.31674	-0.366002	0.0466879	-0.343733	0.0629093	0.397896	0.0294379	-0.385811	0.0352316	-0.0765766	0.687539	-0.131532	0.48841	-0.0339131	0.858796	0.51901	0.00329512	0.45206	0.0121428	0.273786	0.143191
Potri.003G069700	C3H family protein	PF02037,PF00642	PTHR13119,PTHR13119:SF24	0	0	0	GO:0046872	AT5G66840.1	0	SAP domain-containing protein	blue	-0.567507	0.00107288	-0.737341	3.35e-06	0.152049	0.422497	0.248553	0.18536	-0.19958	0.290338	-0.312132	0.0931082	-0.405692	0.0261293	-0.121167	0.523593	0.100147	0.598507	-0.0483411	0.799749	0.00134061	0.99439
Potri.003G079500	MYB_related family protein	PF00249	PTHR24078,PTHR24078:SF280	0	0	0	0	AT5G47390.1	0	myb-like transcription factor family protein	blue	0.785275	2.76e-07	0.909093	3.67e-12	0.146094	0.441099	-0.242101	0.197408	-0.0245045	0.897727	0.639926	0.000140104	0.401835	0.0277261	-0.0707385	0.7103	0.079373	0.67673	0.0654126	0.73128	-0.380603	0.0379969
Potri.003G079800	HD-ZIP family protein	PF02183,PF00046,PF04618	PTHR24326,PTHR24326:SF140	KOG0483	0	K09338	GO:0043565,GO:0006355,GO:0003700,GO:0003677,GO:0005634	AT4G16780.1	ATHB-2,ATHB2,HAT4,HB-2	homeobox protein 2	blue	-0.570927	0.000984775	-0.428146	0.018258	-0.0956238	0.615209	0.0553003	0.771629	0.337387	0.0682572	-0.236827	0.20765	-0.164622	0.384677	-0.344328	0.0624252	-0.353004	0.0556912	0.206344	0.273958	0.0735091	0.699466
Potri.003G081200	ERF family protein	PF00847	PTHR31190,PTHR31190:SF30	0	0	K09286	GO:0006355,GO:0003700	AT4G17500.1	ATERF-1,ERF-1	ethylene responsive element binding factor 1	blue	0.676915	4e-05	0.763737	9.11e-07	0.290532	0.119351	-0.277731	0.137286	0.124169	0.513278	0.435448	0.0161675	0.257603	0.169342	-0.0352838	0.853148	-0.0371837	0.845333	0.00498761	0.979132	-0.130222	0.492791
Potri.003G089800	NAC family protein	PF02365	PTHR31989,PTHR31989:SF51	0	0	0	GO:0006355,GO:0003677	AT5G46590.1	anac096,NAC096	NAC domain containing protein 96	blue	0.639946	0.000140014	0.840019	6.44e-09	0.148578	0.433288	-0.198229	0.293683	0.308408	0.0972885	0.389263	0.0334902	0.258661	0.167536	-0.0692022	0.716331	-0.0395038	0.835808	-0.164617	0.384691	-0.282373	0.13057
Potri.003G092200	bHLH family protein	PF00010,PF14215	PTHR11514,PTHR11514:SF43	0	0	K13422	GO:0046983	AT1G32640.1	ATMYC2,JAI1,JIN1,MYC2,RD22BP1,ZBF1	Basic helix-loop-helix (bHLH) DNA-binding family protein	blue	0.574025	0.000910495	0.658579	7.6e-05	0.160914	0.39562	-0.18173	0.336494	0.274719	0.141779	0.363272	0.0484757	0.379422	0.0386474	0.0172749	0.927807	0.132545	0.48504	0.112762	0.552997	-0.309493	0.0960565
Potri.003G100100	G2-like family protein	PF00249,PF14379	PTHR31499,PTHR31499:SF5	0	0	0	0	AT5G45580.1	0	Homeodomain-like superfamily protein	blue	0.55083	0.00160843	0.603222	0.000417875	-0.208075	0.269863	-0.346444	0.0607276	0.0785881	0.679758	0.201174	0.286423	0.358749	0.0515571	0.167409	0.376567	0.0917706	0.629586	0.0306126	0.87242	0.142981	0.451
Potri.003G104500	Trihelix family protein	PF13837	PTHR10032,PTHR10032:SF204	KOG4282	0	0	GO:0006351,GO:0005634,GO:0003700,GO:0043565,GO:0006355	AT2G38250.1	0	Homeodomain-like superfamily protein	blue	0.324464	0.0802342	0.38837	0.0339341	-0.254309	0.175055	-0.0915975	0.630235	-0.270714	0.147915	0.463631	0.00986623	0.471614	0.00851459	-0.0625236	0.742741	0.323703	0.080987	0.0150889	0.936923	-0.0883854	0.642327
Potri.003G119700	M-type_MADS family protein	PF01486,PF00319	PTHR11945,PTHR11945:SF191	KOG0014	0	0	GO:0006355,GO:0005634,GO:0003700,GO:0046983,GO:0003677	AT4G22950.1	AGL19,GL19	AGAMOUS-like 19	blue	0.560625	0.00127126	0.57861	0.00080957	0.0681075	0.720639	-0.378384	0.0392266	-0.0148747	0.937817	0.303059	0.103539	0.122658	0.518458	0.0656307	0.730417	0.104025	0.584348	-0.0935535	0.622916	0.3923	0.032016
Potri.003G122400	GRAS family protein	PF03514	PTHR31636,PTHR31636:SF16	0	0	0	0	AT1G63100.1	0	GRAS family transcription factor	blue	-0.149215	0.431295	-0.405482	0.0262146	-0.162897	0.389746	0.145293	0.443637	-0.461898	0.0101823	-0.0599632	0.752944	-0.131959	0.486987	0.476923	0.00770516	0.243741	0.194295	0.10957	0.564359	-0.232443	0.216436
Potri.003G138600	WRKY family protein	PF03106	PTHR32096,PTHR32096:SF20	0	0	0	GO:0043565,GO:0006355,GO:0003700	AT4G11070.1	AtWRKY41,WRKY41	WRKY family transcription factor	blue	0.514229	0.00364863	0.582876	0.000724589	0.356754	0.0529643	-0.154985	0.413487	0.0594845	0.754856	0.204155	0.279191	0.326427	0.0783184	-0.107561	0.571565	-0.0348436	0.854961	0.0192493	0.919581	-0.449248	0.0127582
Potri.003G150700	ERF family protein	PF00847	PTHR31190,PTHR31190:SF30	0	0	K09286	GO:0006355,GO:0003700	AT4G17500.1	ATERF-1,ERF-1	ethylene responsive element binding factor 1	blue	0.59586	0.000512131	0.830757	1.33e-08	0.00580103	0.975729	-0.123843	0.514395	-0.0829674	0.662928	0.731415	4.4e-06	0.580461	0.000771677	-0.0691644	0.71648	-0.00302518	0.987342	0.0215845	0.909862	-0.419674	0.0209585
Potri.003G150800	ERF family protein	PF00847	PTHR31677,PTHR31677:SF17	0	0	K09286	GO:0006355,GO:0003700	AT5G51190.1	0	Integrase-type DNA-binding superfamily protein	blue	0.779953	3.75e-07	0.833674	1.06e-08	0.259626	0.165901	-0.239394	0.202621	-0.154417	0.415221	0.472602	0.00835872	0.366092	0.0466298	0.0586814	0.758067	-0.0722824	0.704256	0.00984943	0.958803	-0.206798	0.272879
Potri.003G151000	ERF family protein	PF00847	PTHR31677,PTHR31677:SF24	0	0	0	GO:0006355,GO:0003700	AT5G07580.1	0	Integrase-type DNA-binding superfamily protein	blue	0.223631	0.234853	0.485229	0.00656974	0.0429566	0.821677	-0.12711	0.503271	0.268939	0.150695	0.235085	0.211111	0.401087	0.0280449	-0.228371	0.22482	-0.251771	0.179547	-0.163091	0.389174	-0.247822	0.186699
Potri.003G167900	TCP family protein	PF03634	PTHR31072,PTHR31072:SF4	0	0	0	0	AT3G27010.1	AT-TCP20,ATTCP20,PCF1,TCP20	TEOSINTE BRANCHED 1, cycloidea, PCF (TCP)-domain family protein 20	blue	0.425107	0.0191916	0.584583	0.000692845	-0.350373	0.0576704	-0.165531	0.382021	0.141329	0.456303	0.337613	0.068061	0.319638	0.0850992	0.403631	0.0269728	-0.0921052	0.628332	-0.0677441	0.722071	0.128673	0.497992
Potri.003G169600	MIKC_MADS family protein	PF00319,PF01486	PTHR11945,PTHR11945:SF196	KOG0014	0	0	GO:0046983,GO:0003677,GO:0006355,GO:0005634,GO:0003700	AT1G24260.1	AGL9,SEP3	K-box region and MADS-box transcription factor family protein	blue	0.268469	0.151437	0.49308	0.0056305	-0.217884	0.247415	-0.12855	0.498407	0.383168	0.036614	-0.021419	0.91055	0.534921	0.00232219	-0.190192	0.314085	0.00422767	0.982311	-0.0621728	0.744137	-0.202248	0.283803
Potri.003G182200	WRKY family protein	PF03106	PTHR31429,PTHR31429:SF3	0	0	0	GO:0043565,GO:0006355,GO:0003700	AT1G80840.1	ATWRKY40,WRKY40	WRKY DNA-binding protein 40	blue	0.444314	0.0139004	0.683971	3.08e-05	0.00787473	0.967057	-0.165834	0.381139	0.319705	0.0850295	0.621502	0.000246659	0.456377	0.0112468	0.0638179	0.737599	0.00368714	0.984572	-0.0121102	0.949357	-0.367082	0.0459952
Potri.003G192100	NF-YC family protein	PF00808	PTHR10252,PTHR10252:SF40	0	0	0	0	AT3G12480.1	NF-YC11	nuclear factor Y, subunit C11	blue	0.605291	0.000394297	0.609335	0.000351592	-0.00724204	0.969703	-0.458465	0.0108339	0.0571412	0.764237	0.0515093	0.786915	0.242219	0.197183	0.0573603	0.763358	-0.0140519	0.94125	0.218242	0.246618	0.0254454	0.893822
Potri.003G194600	bZIP family protein	PF00170,PF14144	PTHR22952,PTHR22952:SF206	0	0	K14431	GO:0043565,GO:0006355,GO:0003700,GO:0006351	AT3G12250.1	BZIP45,TGA6	TGACG motif-binding factor 6	blue	0.564861	0.0011457	0.656114	8.26e-05	0.492564	0.00568854	-0.536659	0.00223281	0.0733311	0.700161	0.25468	0.174405	0.12957	0.494977	-0.0884328	0.642148	-0.292132	0.117237	-0.238898	0.203585	-0.164967	0.383666
Potri.003G196100	SRS family protein	PF05142	PTHR31604,PTHR31604:SF2	0	0	0	0	AT5G12330.4	LRP1	Lateral root primordium (LRP) protein-related	blue	0.592628	0.000559105	0.60775	0.000367813	-0.131339	0.489056	-0.162107	0.392079	-0.11878	0.531865	0.253652	0.17621	0.378796	0.0389958	0.051457	0.787126	0.48278	0.00688867	-0.18692	0.322637	-0.0454672	0.811435
Potri.003G204400	bZIP family protein	PF07716	PTHR23334,PTHR23334:SF25	0	0	0	GO:0043565,GO:0006355,GO:0003700,GO:0006351	AT2G16770.1	bZIP23	Basic-leucine zipper (bZIP) transcription factor family protein	blue	0.729501	4.79e-06	0.83657	8.49e-09	0.388323	0.0339575	-0.332038	0.0730339	-0.120956	0.524323	0.379864	0.0384029	0.402754	0.0273388	-0.121803	0.521399	-0.0745117	0.69556	-0.25364	0.176231	-0.265041	0.156932
Potri.003G213200	C3H family protein	PF14608,PF00013,PF00642	PTHR10288,PTHR10288:SF154	0	0	0	GO:0003723,GO:0046872	AT3G12130.1	0	KH domain-containing protein / zinc finger (CCCH type) family protein	blue	-0.647337	0.000110429	-0.667525	5.59e-05	-0.104416	0.582929	0.1207	0.525209	0.00632505	0.973538	-0.173679	0.358691	-0.397958	0.02941	0.227774	0.226068	-0.225883	0.23005	-0.00613954	0.974313	0.192888	0.307144
Potri.004G021300	MYB_related family protein	PF00249	PTHR10641,PTHR10641:SF669	0	0	0	0	AT2G46410.1	CPC	Homeodomain-like superfamily protein	blue	0.701648	1.56e-05	0.747302	2.09e-06	0.167825	0.375367	-0.0878091	0.644507	-0.0740082	0.697521	0.231638	0.218077	0.40416	0.0267544	-0.242532	0.196586	0.240086	0.201278	-0.0521644	0.784268	0.0439942	0.81744
Potri.004G029100	bHLH family protein	0	PTHR16223,PTHR16223:SF21	0	0	0	0	AT1G61660.1	0	basic helix-loop-helix (bHLH) DNA-binding superfamily protein	blue	0.467317	0.00922137	0.757582	1.25e-06	0.15051	0.427263	-0.283126	0.129503	0.557574	0.00136895	0.285371	0.126361	0.430692	0.0175052	-0.0477881	0.801994	-0.255842	0.172379	-0.224829	0.232291	-0.377414	0.0397743
Potri.004G036900	MYB_related family protein	PF00249,PF00439	PTHR15398,PTHR15398:SF5	0	0	0	GO:0005515	AT1G61215.1	BRD4	bromodomain 4	blue	0.658455	7.63e-05	0.740933	2.83e-06	0.293207	0.115833	-0.340438	0.0656441	0.267867	0.152392	0.383573	0.0363994	0.202241	0.283822	0.185754	0.325718	-0.0408486	0.830298	0.00843321	0.964722	-0.283387	0.129134
Potri.004G043100	LSD family protein	PF06943	PTHR31747,PTHR31747:SF4	0	0	0	0	AT4G21610.1	LOL2	lsd one like 2	blue	0.546092	0.00179772	0.558788	0.00132931	-0.142812	0.451541	-0.180532	0.339742	-0.065327	0.731618	0.0584703	0.758912	0.0991474	0.602182	0.223398	0.235354	-0.161507	0.39386	0.105405	0.579345	0.413838	0.0230038
Potri.004G044400	bHLH family protein	PF00010	PTHR13935,PTHR13935:SF46	0	0	0	GO:0046983,GO:0003677	AT4G20970.1	0	basic helix-loop-helix (bHLH) DNA-binding superfamily protein	blue	0.30146	0.105464	0.533054	0.00242164	-0.256953	0.170459	-0.192782	0.307418	0.446734	0.01333	0.319555	0.085184	0.29511	0.113378	-0.266461	0.154639	0.121545	0.522288	-0.119968	0.52774	0.16688	0.378099
Potri.004G046300	TCP family protein	PF03634	PTHR31072,PTHR31072:SF11	0	0	0	0	AT1G69690.1	0	TCP family transcription factor	blue	-0.669375	5.23e-05	-0.72224	6.61e-06	0.117078	0.537803	0.0623981	0.74324	0.145086	0.444294	-0.379336	0.0386955	-0.392315	0.0320088	0.0693001	0.715946	-0.410206	0.0243573	-0.174648	0.355974	0.0305992	0.872476
Potri.004G046600	Dof family protein	PF02701	PTHR31992,PTHR31992:SF8	0	0	0	GO:0006355,GO:0003677	AT1G28310.2	0	Dof-type zinc finger DNA-binding family protein	blue	-0.497047	0.00520109	-0.440834	0.0147565	-0.273393	0.14379	0.327361	0.0774186	-0.0787951	0.678958	-0.00897095	0.962474	-0.0376127	0.84357	-0.27531	0.140889	0.19169	0.310218	0.203732	0.28021	-0.334354	0.0709351
Potri.004G050900	VOZ family protein	0	PTHR33873,PTHR33873:SF1	0	0	0	0	AT1G28520.1	ATVOZ1,VOZ1	vascular plant one zinc finger protein	blue	0.546608	0.0017762	0.810779	5.57e-08	0.1127	0.553216	-0.259214	0.166597	0.235555	0.210173	0.351484	0.0568277	0.502843	0.00462417	-0.0471864	0.804439	-0.284835	0.127105	-0.215986	0.251658	-0.34043	0.0656507
Potri.004G055700	bHLH family protein	PF00010	PTHR12565,PTHR12565:SF82	0	0	0	GO:0046983	AT3G56770.1	0	basic helix-loop-helix (bHLH) DNA-binding superfamily protein	blue	-0.333142	0.0720275	-0.388394	0.033922	-0.38369	0.0363373	0.187988	0.31983	-0.175366	0.353969	-0.153155	0.419089	-0.145259	0.443745	0.456466	0.0112289	0.0252174	0.894768	0.0236383	0.901325	0.137846	0.467587
Potri.004G062400	BES1 family protein	PF05687	PTHR31506,PTHR31506:SF8	0	0	0	0	AT1G78700.1	BEH4	BES1/BZR1 homolog 4	blue	-0.482036	0.0069881	-0.504911	0.00443202	-0.306378	0.0996262	0.188655	0.318084	0.33473	0.0705991	-0.284322	0.127822	-0.28913	0.121226	-0.235794	0.209698	0.155536	0.411807	0.273685	0.143344	0.367407	0.0457884
Potri.004G074300	MYB_related family protein	PF00249	PTHR12802,PTHR12802:SF60	0	0	0	0	AT5G17300.1	RVE1	Homeodomain-like superfamily protein	blue	0.539493	0.00209342	0.750067	1.82e-06	-0.00682574	0.971444	-0.0680863	0.720722	-0.0409648	0.829822	0.588707	0.000621148	0.524105	0.00295122	-0.0482861	0.799972	0.0289506	0.879295	-0.0176423	0.926276	-0.422511	0.0200197
Potri.004G078800	GRAS family protein	PF03514	PTHR31636,PTHR31636:SF4	0	0	0	0	AT5G52510.1	SCL8	SCARECROW-like 8	blue	-0.635639	0.000160332	-0.639015	0.000144202	0.00282355	0.988185	0.0144076	0.939766	0.286816	0.124368	-0.405621	0.0261583	-0.326368	0.0783749	-0.0474487	0.803373	-0.308095	0.0976461	-0.00393307	0.983543	-0.107174	0.572958
Potri.004G086300	MYB family protein	PF00249	PTHR10641,PTHR10641:SF498	KOG0048	0	K09422	0	AT5G16600.1	AtMYB43,MYB43	myb domain protein 43	blue	0.39787	0.0294494	0.502974	0.00461183	-0.329762	0.0751431	-0.13577	0.474381	0.199373	0.29085	0.149711	0.429747	0.284282	0.127877	-0.317763	0.087049	0.193993	0.304328	0.291876	0.117574	0.0572232	0.763908
Potri.004G089800	GRAS family protein	PF03514	PTHR31636,PTHR31636:SF47	0	0	0	0	AT1G14920.1	GAI,RGA2	GRAS family transcription factor family protein	blue	-0.589058	0.000615355	-0.52238	0.00306403	-0.199511	0.290509	-0.175046	0.354864	0.255041	0.173774	-0.233169	0.214963	-0.236685	0.20793	0.130633	0.491415	-0.425383	0.0191053	-0.0577752	0.761696	-0.280944	0.132612
Potri.004G111100	bZIP family protein	PF00170	PTHR22952,PTHR22952:SF201	0	0	0	GO:0043565,GO:0006355,GO:0003700	AT3G30530.1	ATBZIP42,bZIP42	basic leucine-zipper 42	blue	-0.678136	3.82e-05	-0.683554	3.13e-05	-0.298322	0.109321	0.485439	0.00654302	-0.125659	0.508197	-0.267328	0.153251	-0.191472	0.310778	-0.176808	0.349965	-0.0101869	0.957392	0.0717398	0.706378	0.327019	0.0777466
Potri.004G126500	ZF-HD family protein	PF04770	PTHR31948,PTHR31948:SF8	0	0	0	0	AT5G15210.1	ATHB30,HB30,ZFHD3	homeobox protein 30	blue	-0.698704	1.75e-05	-0.723655	6.21e-06	-0.00847311	0.964555	0.159574	0.399618	-0.0297869	0.875835	-0.269282	0.150154	-0.3645	0.047665	0.303293	0.103259	-0.4059	0.0260455	-0.145819	0.441972	-0.146287	0.440492
Potri.004G134400	C3H family protein	PF13639,PF00642	PTHR11224,PTHR11224:SF10	KOG1039	0	K15687	GO:0008270,GO:0005515,GO:0046872	AT3G08505.2	0	zinc finger (CCCH-type/C3HC4-type RING finger) family protein	blue	0.619523	0.000261561	0.495114	0.00540675	0.459462	0.0106411	-0.222089	0.238181	-0.157431	0.406061	-0.0499804	0.793101	-0.00319916	0.986614	0.270304	0.148554	-0.326806	0.077952	-0.00843339	0.964721	0.181539	0.337011
Potri.004G140600	bZIP family protein	0	PTHR22952,PTHR22952:SF158	0	0	0	0	AT4G34000.3	ABF3,DPBF5	abscisic acid responsive elements-binding factor 3	blue	0.764511	8.74e-07	0.837996	7.58e-09	0.0536226	0.778384	-0.153126	0.419179	-0.213902	0.256375	0.514691	0.00361312	0.57887	0.000804154	0.0863406	0.650073	0.232956	0.215395	-0.0285933	0.880774	-0.434546	0.0164145
Potri.004G147200	B3 family protein	PF02362	PTHR31920,PTHR31920:SF18	0	0	0	GO:0003677	AT3G18990.1	REM39,VRN1	AP2/B3-like transcriptional factor family protein	blue	0.212829	0.258824	0.340682	0.065438	-0.331111	0.0738878	-0.140413	0.459257	0.148295	0.434173	0.106467	0.575505	0.348235	0.0593182	-0.382748	0.0368378	0.17401	0.357763	0.335306	0.0700863	0.100473	0.597314
Potri.004G156000	bHLH family protein	PF00010	PTHR12565,PTHR12565:SF149	0	0	0	GO:0046983	AT4G34530.1	CIB1	cryptochrome-interacting basic-helix-loop-helix 1	blue	-0.754132	1.49e-06	-0.669005	5.3e-05	-0.0428336	0.822179	0.0706793	0.710532	0.312392	0.0928222	-0.397531	0.0296007	-0.254743	0.174294	-0.182378	0.334744	-0.391191	0.0325479	-0.0714358	0.707568	-0.126175	0.506441
Potri.004G158200	bZIP family protein	PF00170	PTHR22952,PTHR22952:SF182	0	0	0	GO:0043565,GO:0006355,GO:0003700	AT1G75390.1	AtbZIP44,bZIP44	basic leucine-zipper 44	blue	-0.605067	0.000396791	-0.607071	0.000374974	-0.368366	0.0451823	0.563812	0.00117574	0.090109	0.635827	-0.244485	0.192894	-0.155295	0.412541	-0.144256	0.446931	0.433336	0.0167506	-0.201075	0.286664	0.300174	0.107032
Potri.004G162600	DBB family protein	PF00643	PTHR31832,PTHR31832:SF14	0	0	0	GO:0008270,GO:0005622	AT4G38960.1	0	B-box type zinc finger family protein	blue	0.698832	1.74e-05	0.636289	0.000157107	0.635958	0.000158742	-0.246923	0.188355	0.0745272	0.6955	0.00810152	0.966109	0.220364	0.24194	-0.00666744	0.972106	-0.0314816	0.868829	-0.241887	0.197817	-0.244815	0.192276
Potri.004G163800	bZIP family protein	PF00170	PTHR13690,PTHR13690:SF76	0	0	0	GO:0043565,GO:0006355,GO:0003700	AT4G38900.2	0	Basic-leucine zipper (bZIP) transcription factor family protein	blue	0.433265	0.0167705	0.626401	0.000212958	-0.0153449	0.935855	-0.176756	0.350108	0.326379	0.0783644	0.294818	0.113751	0.384748	0.0357828	0.136699	0.471336	-0.00864645	0.963831	-0.202475	0.283252	-0.552328	0.00155229
Potri.004G169500	C3H family protein	PF00642	PTHR12547,PTHR12547:SF70	0	0	0	GO:0046872	AT3G19360.1	0	Zinc finger (CCCH-type) family protein	blue	-0.459995	0.0105392	-0.336025	0.06945	-0.369802	0.044287	0.227207	0.227256	0.0596252	0.754294	0.08492	0.655475	0.0496628	0.794388	-0.2403	0.200866	-0.00567398	0.976261	0.266101	0.155217	0.0356697	0.85156
Potri.004G174400	MYB family protein	PF00249	PTHR10641,PTHR10641:SF30	KOG0048	0	K09422	0	AT4G38620.1	ATMYB4,MYB4	myb domain protein 4	blue	0.636582	0.000155671	0.557798	0.00136157	0.332294	0.0727998	-0.145464	0.443093	-0.00931305	0.961044	-0.0886134	0.641466	0.082754	0.663744	-0.177032	0.349345	0.0391474	0.83727	-0.131605	0.488168	0.292642	0.11657
Potri.004G181900	NAC family protein	PF02365	PTHR31989,PTHR31989:SF2	0	0	0	GO:0006355,GO:0003677	AT2G17040.1	anac036,NAC036	NAC domain containing protein 36	blue	0.756249	1.34e-06	0.80396	8.74e-08	0.413414	0.0231583	-0.223158	0.235871	-0.188603	0.318221	0.460696	0.0104066	0.211171	0.262639	-0.0319942	0.866712	-0.197802	0.294747	0.0422281	0.824654	-0.196299	0.298503
Potri.004G197400	EIL family protein	PF04873	PTHR33305,PTHR33305:SF1	0	0	K14514	0	AT3G20770.1	AtEIN3,EIN3	Ethylene insensitive 3 family protein	blue	0.701579	1.56e-05	0.85389	1.98e-09	0.37885	0.0389658	-0.225908	0.229997	0.00681432	0.971491	0.483855	0.00674716	0.516904	0.00344701	-0.125217	0.509701	-0.0832072	0.662011	-0.0670449	0.724829	-0.662583	6.63e-05
Potri.004G203400	bZIP family protein	PF00170,PF14144	PTHR22952,PTHR22952:SF179	0	0	K14431	GO:0043565,GO:0006355,GO:0003700,GO:0006351	AT1G08320.3	bZIP21,TGA9	bZIP transcription factor family protein	blue	0.319568	0.085171	0.495329	0.00538351	0.306867	0.0990592	-0.194828	0.302212	0.533759	0.00238368	0.0874503	0.645865	0.214793	0.254351	-0.372916	0.0423942	-0.0599717	0.75291	0.0487739	0.797992	-0.220805	0.240977
Potri.004G211300	HD-ZIP family protein	PF00046,PF01852,PF08670	PTHR24326,PTHR24326:SF279	KOG0484	0	K09338	GO:0003677,GO:0008289	AT5G60690.1	IFL,IFL1,REV	Homeobox-leucine zipper family protein / lipid-binding START domain-containing protein	blue	0.294507	0.114151	0.539302	0.00210257	-0.527925	0.00271411	-0.191275	0.311286	0.160859	0.395784	0.401106	0.0280367	0.316873	0.0879859	-0.142947	0.45111	0.0809802	0.670545	0.111117	0.558839	-0.0574994	0.762801
Potri.004G211700	ARF family protein	PF02362,PF06507	PTHR31384,PTHR31384:SF27	0	0	0	GO:0003677,GO:0009725,GO:0006355,GO:0005634	AT2G28350.1	ARF10	auxin response factor 10	blue	0.618629	0.000268548	0.607643	0.00036894	0.545472	0.00182387	-0.203135	0.281653	-0.269095	0.15045	0.280575	0.133142	0.267899	0.152342	-0.133159	0.482999	0.191247	0.311357	-0.229452	0.222574	-0.428292	0.018214
Potri.004G220100	B3 family protein	PF02362	0	0	0	0	GO:0003677	AT1G35520.1	ARF15	auxin response factor 15	blue	0.31971	0.0850248	0.460504	0.0104429	-0.0183353	0.923388	-0.0466946	0.806439	-0.00756784	0.96834	0.432001	0.0171283	0.0165559	0.930804	-0.0292197	0.878182	0.151303	0.424801	-0.00743702	0.968887	-0.281341	0.132042
Potri.004G221700	C2H2 family protein	0	PTHR14003	0	0	0	0	AT4G06634.1	0	zinc finger (C2H2 type) family protein	blue	0.561985	0.00122969	0.433827	0.0166137	0.328188	0.0766292	-0.272697	0.144853	-0.36589	0.0467599	0.0714742	0.707418	-0.0169922	0.928985	0.0849161	0.65549	-0.12009	0.527319	0.130342	0.492389	0.0251893	0.894885
Potri.005G017200	TALE family protein	PF03789,PF05920,PF03790,PF03791	PTHR11850,PTHR11850:SF102	KOG0773	0	0	GO:0003677,GO:0006355,GO:0005634	AT1G23380.1	KNAT6,KNAT6L,KNAT6S	KNOTTED1-like homeobox gene 6	blue	0.231986	0.217367	0.368982	0.0447969	-0.299534	0.107819	-0.365139	0.0472471	0.385023	0.0356396	-0.105905	0.577536	0.17004	0.369005	0.445681	0.0135757	-0.31854	0.0862369	-0.239888	0.201663	0.204306	0.278828
Potri.005G027200	C2H2 family protein	PF12171	PTHR10593,PTHR10593:SF34	0	0	0	0	AT3G50700.1	AtIDD2,IDD2	indeterminate(ID)-domain 2	blue	-0.578241	0.000817302	-0.662309	6.69e-05	-0.149816	0.429421	0.408841	0.0248824	-0.142753	0.45173	-0.119877	0.528056	-0.175152	0.354567	-0.313475	0.091635	0.291406	0.118193	0.256404	0.171406	-0.186508	0.323723
Potri.005G039800	bHLH family protein	PF00010	PTHR11969,PTHR11969:SF26	0	0	0	GO:0046983	AT1G72210.1	0	basic helix-loop-helix (bHLH) DNA-binding superfamily protein	blue	-0.276296	0.139414	-0.515374	0.00356118	0.388379	0.0339294	0.29925	0.10817	-0.285106	0.126729	-0.452567	0.0120346	-0.342963	0.0635403	-0.359021	0.0513675	0.0104282	0.956384	0.128626	0.49815	0.314943	0.0900442
Potri.005G051100	CPP family protein	PF03638	PTHR12446,PTHR12446:SF23	KOG1171	0	0	0	AT3G22780.1	ATTSO1,TSO1	Tesmin/TSO1-like CXC domain-containing protein	blue	-0.72674	5.42e-06	-0.758403	1.2e-06	-0.37061	0.0437893	0.362554	0.0489547	-0.112604	0.553558	-0.158231	0.403651	-0.208486	0.268897	0.170856	0.366678	0.0729531	0.701636	0.0991342	0.602231	-0.177601	0.347773
Potri.005G053500	bHLH family protein	PF00010	PTHR16223,PTHR16223:SF38	0	0	0	GO:0046983	AT4G02590.2	UNE12	basic helix-loop-helix (bHLH) DNA-binding superfamily protein	blue	0.110135	0.56234	0.209346	0.266883	-0.342659	0.0637904	0.0258702	0.89206	-0.128728	0.497809	0.33014	0.07479	0.371583	0.0431964	-0.306069	0.099986	0.191568	0.310531	0.410026	0.0244257	-0.100153	0.598486
Potri.005G069500	NAC family protein	PF02365	PTHR31719,PTHR31719:SF17	0	0	0	GO:0006355,GO:0003677	AT1G01720.1	ANAC002,ATAF1	NAC (No Apical Meristem) domain transcriptional regulator superfamily protein	blue	0.58795	0.000633801	0.785225	2.77e-07	0.387481	0.0343803	-0.166559	0.379029	0.0980452	0.606244	0.646631	0.000112992	0.419601	0.0209831	-0.109955	0.562984	-0.118986	0.531151	-0.0604485	0.751007	-0.495748	0.00533857
Potri.005G075100	CAMTA family protein	PF01833,PF13637,PF00612,PF03859	PTHR23335	0	0	0	GO:0005515,GO:0005634,GO:0003677	AT2G22300.1	CAMTA3,SR1	signal responsive 1	blue	0.555895	0.00142547	0.749239	1.9e-06	0.369044	0.0447581	-0.180864	0.33884	-0.05657	0.766529	0.612887	0.000317501	0.376054	0.0405522	-0.0186056	0.922262	-0.227347	0.226963	-0.0709518	0.709464	-0.618918	0.000266268
Potri.005G085200	WRKY family protein	PF03106	PTHR31221,PTHR31221:SF5	0	0	0	GO:0043565,GO:0006355,GO:0003700	AT5G64810.1	ATWRKY51,WRKY51	WRKY DNA-binding protein 51	blue	0.722643	6.49e-06	0.81121	5.41e-08	0.105411	0.579323	-0.154171	0.415973	-0.253896	0.175781	0.530165	0.00258285	0.307149	0.0987333	0.0234509	0.902103	-0.0862266	0.650506	0.166977	0.377819	-0.2028	0.282464
Potri.005G098200	NAC family protein	PF02365	PTHR31744,PTHR31744:SF5	0	0	0	GO:0006355,GO:0003677	AT1G56010.2	anac021,ANAC022,NAC1	NAC domain containing protein 1	blue	0.30808	0.0976633	0.358074	0.0520297	-0.0955787	0.615376	-0.116946	0.538265	0.101223	0.594565	0.0719487	0.705561	0.156374	0.40926	-0.102208	0.590964	-0.0796613	0.675619	0.280939	0.132618	0.244273	0.193293
Potri.005G101800	WOX family protein	PF00046	PTHR24326,PTHR24326:SF275	KOG0484	0	0	GO:0003677	AT4G35550.1	ATWOX13,HB-4,WOX13	WUSCHEL related homeobox 13	blue	0.288128	0.122579	0.367336	0.0458337	0.0796768	0.675559	-0.150349	0.427762	0.35881	0.0515147	0.193887	0.304599	0.216073	0.251463	0.205429	0.276138	-0.135805	0.474267	0.0472127	0.804332	-0.0508577	0.78955
Potri.005G103200	NAC family protein	PF02365	PTHR31989,PTHR31989:SF37	0	0	0	GO:0006355,GO:0003677	AT2G17040.1	anac036,NAC036	NAC domain containing protein 36	blue	0.440541	0.0148305	0.604643	0.000401558	-0.0676482	0.722449	-0.0642061	0.736059	0.0293412	0.877679	0.604298	0.000405459	0.173162	0.360147	-0.0752693	0.692613	0.17352	0.359139	0.160991	0.395391	-0.0748973	0.69406
Potri.005G131600	Dof family protein	PF02701	PTHR31992,PTHR31992:SF12	0	0	0	GO:0006355,GO:0003677	AT3G50410.1	OBP1	OBF binding protein 1	blue	0.635187	0.000162607	0.631039	0.000184884	0.379217	0.0387614	-0.139003	0.463821	-0.259732	0.165722	0.423043	0.0198478	0.320527	0.0841861	-0.119883	0.528035	0.202912	0.282194	-0.110387	0.561439	-0.261872	0.162138
Potri.005G134200	Dof family protein	PF02701	PTHR31992,PTHR31992:SF32	0	0	0	GO:0006355,GO:0003677	AT5G60200.1	TMO6	TARGET OF MONOPTEROS 6	blue	0.15659	0.408604	0.493421	0.00559243	-0.43631	0.0159345	-0.162475	0.390992	0.373032	0.042325	0.290897	0.118865	0.579216	0.000796986	-0.258052	0.168574	0.0543888	0.775297	0.0126073	0.947281	-0.191404	0.310955
Potri.005G142600	MYB family protein	PF00249	PTHR10641,PTHR10641:SF551	KOG0048	0	K09422	0	AT4G37260.1	ATMYB73,MYB73	myb domain protein 73	blue	0.299226	0.1082	0.483733	0.00676302	-0.00988322	0.958661	-0.118192	0.533915	0.401492	0.027872	0.216368	0.2508	0.206098	0.274543	-0.115589	0.543022	0.0807468	0.671442	-0.0874651	0.645809	-0.125761	0.507849
Potri.005G146500	bHLH family protein	PF00010	PTHR12565,PTHR12565:SF129	0	0	0	GO:0046983	AT1G10120.1	0	basic helix-loop-helix (bHLH) DNA-binding superfamily protein	blue	-0.433261	0.0167716	-0.504479	0.00447164	0.236134	0.209022	0.094413	0.619712	0.00601136	0.974849	-0.365073	0.0472906	-0.271851	0.146154	0.0872079	0.646783	-0.248059	0.186264	-0.402765	0.0273342	0.0503679	0.791532
Potri.005G152500	GATA family protein	PF06200,PF00320,PF06203	PTHR10071,PTHR10071:SF179	0	0	0	GO:0043565,GO:0008270,GO:0006355,GO:0003700,GO:0005515	AT3G21175.2	GATA24,TIFY2B,ZML1	ZIM-like 1	blue	0.619346	0.000262929	0.621074	0.00024982	0.425917	0.0189389	-0.154467	0.415068	-0.0266623	0.888775	0.280813	0.132799	0.0920596	0.628503	-0.0120687	0.94953	-0.0627469	0.741853	-0.130217	0.492808	-0.0287304	0.880207
Potri.005G168700	ERF family protein	PF00847	PTHR31657,PTHR31657:SF9	0	0	K09286	GO:0006355,GO:0003700	AT1G78080.1	RAP2.4	related to AP2 4	blue	0.590383	0.000593927	0.767691	7.38e-07	0.394613	0.0309292	-0.287721	0.123132	0.287205	0.123836	0.393381	0.031504	0.242065	0.197476	-0.239696	0.202034	-0.228703	0.224129	0.102592	0.589562	-0.259993	0.165281
Potri.005G170500	bZIP family protein	PF00170,PF14144	PTHR22952,PTHR22952:SF180	0	0	K14431	GO:0043565,GO:0006355,GO:0003700,GO:0006351	AT1G77920.1	0	bZIP transcription factor family protein	blue	0.795112	1.53e-07	0.800178	1.11e-07	0.20445	0.278484	-0.244883	0.192148	-0.124309	0.5128	0.291025	0.118696	0.358485	0.0517416	0.356838	0.0529041	-0.00919043	0.961557	-0.284892	0.127026	-0.200881	0.287139
Potri.005G180200	NAC family protein	PF02365	PTHR31719,PTHR31719:SF3	0	0	0	GO:0006355,GO:0003677	AT1G01720.1	ANAC002,ATAF1	NAC (No Apical Meristem) domain transcriptional regulator superfamily protein	blue	0.735521	3.65e-06	0.856418	1.58e-09	0.100479	0.597292	-0.28278	0.129992	0.10353	0.586146	0.549112	0.00167494	0.326554	0.0781956	0.340892	0.0652617	0.0156339	0.93465	-0.129014	0.496845	-0.252608	0.178058
Potri.005G190700	bZIP family protein	PF00170	PTHR13690,PTHR13690:SF86	0	0	0	GO:0043565,GO:0006355,GO:0003700	AT1G43700.1	SUE3,VIP1	VIRE2-interacting protein 1	blue	0.519351	0.00327105	0.519798	0.00323975	-0.230738	0.21992	-0.0444336	0.815648	-0.139151	0.463342	0.353814	0.0550932	0.188185	0.319315	0.230164	0.221103	0.124828	0.511028	0.383327	0.0365295	-0.0380731	0.841679
Potri.005G191700	Trihelix family protein	PF13837	PTHR21654,PTHR21654:SF11	0	0	0	0	AT1G21200.1	0	sequence-specific DNA binding transcription factors	blue	0.529482	0.00262226	0.689161	2.54e-05	0.208426	0.269037	-0.176012	0.352171	-0.0616465	0.746232	0.375433	0.0409115	0.584082	0.000702043	-0.257607	0.169335	0.118995	0.53112	-0.239469	0.202475	-0.543499	0.00190927
Potri.005G195000	ERF family protein	PF00847	PTHR31190,PTHR31190:SF30	0	0	0	GO:0006355,GO:0003700	AT5G64750.1	ABR1	Integrase-type DNA-binding superfamily protein	blue	0.327546	0.0772418	0.604009	0.00040876	-0.0951034	0.617142	-0.0100252	0.958068	0.191166	0.311567	0.794636	1.57e-07	0.417793	0.0216006	-0.133702	0.481202	0.0654787	0.731018	0.0790233	0.678078	-0.380286	0.0381705
Potri.005G200100	NAC family protein	PF02365	PTHR31989,PTHR31989:SF27	0	0	0	GO:0006355,GO:0003677	AT1G34190.1	anac017,NAC017	NAC domain containing protein 17	blue	0.728852	4.94e-06	0.898417	1.62e-11	0.264387	0.157997	-0.230036	0.221366	-0.020948	0.91251	0.543085	0.00192764	0.483902	0.00674105	0.0186502	0.922076	-0.142429	0.452767	-0.101468	0.593668	-0.40014	0.0284524
Potri.005G215100	C2H2 family protein	PF12171	PTHR10593,PTHR10593:SF20	0	0	0	GO:0006355,GO:0003676	AT1G03840.1	MGP	C2H2 and C2HC zinc fingers superfamily protein	blue	-0.358443	0.0517708	-0.436521	0.015878	-0.499122	0.00498785	0.281262	0.132155	-0.320387	0.0843296	-0.0147044	0.938527	-0.0867059	0.648686	-0.0233595	0.902483	0.389698	0.0332757	0.188816	0.317665	-0.126291	0.50605
Potri.005G219500	WRKY family protein	PF10533,PF03106	PTHR31282,PTHR31282:SF12	0	0	0	GO:0043565,GO:0006355,GO:0003700	AT2G30590.1	WRKY21	WRKY DNA-binding protein 21	blue	0.729141	4.87e-06	0.723188	6.34e-06	0.370062	0.0441266	-0.198478	0.293066	-0.155974	0.410474	0.521714	0.00310854	0.206712	0.273084	0.168863	0.372378	-0.0183112	0.923488	-0.127425	0.502207	-0.057193	0.764029
Potri.005G223200	ERF family protein	PF00847	PTHR31190,PTHR31190:SF3	0	0	K14516	GO:0006355,GO:0003700	AT3G23240.1	ATERF1,ERF1	ethylene response factor 1	blue	0.398033	0.0293768	0.594188	0.000535977	-0.0570693	0.764525	-0.0978169	0.607087	0.00418427	0.982492	0.486184	0.00644889	0.602182	0.000430188	-0.0884997	0.641896	0.132727	0.484435	-0.0524189	0.78324	-0.44556	0.0136042
Potri.005G231300	bZIP family protein	PF00170	PTHR22952,PTHR22952:SF182	0	0	0	GO:0043565,GO:0006355,GO:0003700	AT1G75390.1	AtbZIP44,bZIP44	basic leucine-zipper 44	blue	-0.867225	5.65e-10	-0.627621	0.000205233	-0.504272	0.00449064	0.212399	0.25981	0.458876	0.0107541	-0.174828	0.355471	-0.0960173	0.613748	-0.288099	0.122619	-0.0663406	0.72761	-0.076815	0.686615	0.128068	0.500034
Potri.005G232000	TALE family protein	PF05920,PF07526	PTHR11850,PTHR11850:SF132	KOG0773	0	0	GO:0006355,GO:0003677	AT1G75430.1	BLH11	BEL1-like homeodomain 11	blue	-0.212747	0.25901	-0.351878	0.0565314	-0.371134	0.043469	0.477112	0.00767759	-0.446478	0.0133894	0.101044	0.595219	-0.163303	0.388549	-0.0134916	0.943589	0.649794	0.000101907	0.251524	0.179989	-0.000998706	0.995821
Potri.005G233300	ERF family protein	PF00847	PTHR31241,PTHR31241:SF6	0	0	0	GO:0006355,GO:0003700	AT1G75490.1	0	Integrase-type DNA-binding superfamily protein	blue	0.191541	0.3106	0.384775	0.0357683	-0.123075	0.517026	-0.0569832	0.764871	0.183166	0.332624	0.341248	0.0649635	0.507954	0.00416172	-0.137936	0.467293	0.117338	0.536892	-0.100857	0.595905	-0.357762	0.0522492
Potri.005G234500	DBB family protein	PF00643	PTHR31832,PTHR31832:SF6	0	0	0	GO:0008270,GO:0005622	AT1G75540.1	STH2	salt tolerance homolog2	blue	-0.477007	0.00769291	-0.464391	0.00973029	-0.41815	0.0214776	0.315364	0.0895929	0.0446199	0.814888	-0.0841996	0.658221	-0.143384	0.449713	-0.269141	0.150376	0.179395	0.342845	0.107152	0.573037	-0.0704927	0.711264
Potri.005G243400	bZIP family protein	0	PTHR22952,PTHR22952:SF171	0	0	0	0	AT4G35900.1	atbzip14,FD,FD-1	Basic-leucine zipper (bZIP) transcription factor family protein	blue	0.633257	0.000172658	0.733024	4.09e-06	-0.123002	0.517278	-0.122888	0.517669	-0.165295	0.38271	0.279014	0.135405	0.739107	3.09e-06	0.027664	0.884623	0.207258	0.271789	0.0135084	0.943519	-0.348559	0.0590661
Potri.005G252800	WOX family protein	PF00046	PTHR24326,PTHR24326:SF292	KOG0484	0	0	GO:0003677	AT4G35550.1	ATWOX13,HB-4,WOX13	WUSCHEL related homeobox 13	blue	0.707529	1.23e-05	0.82064	2.81e-08	0.244403	0.193048	-0.323184	0.0815031	0.174529	0.356309	0.328786	0.0760614	0.32021	0.0845104	0.0535581	0.778644	-0.166359	0.379611	0.0887311	0.641022	-0.0850049	0.655152
Potri.005G257900	bZIP family protein	PF07716	PTHR22952,PTHR22952:SF117	0	0	0	GO:0043565,GO:0006355,GO:0003700	AT1G42990.1	ATBZIP60,BZIP60	basic region/leucine zipper motif 60	blue	0.683827	3.1e-05	0.80363	8.93e-08	-0.0553113	0.771586	-0.31379	0.0912914	0.118525	0.532752	0.398949	0.028972	0.190358	0.313655	0.271929	0.146033	-0.13434	0.479092	-0.0619632	0.74497	0.130646	0.491371
Potri.005G258700	SBP family protein	PF03110	PTHR31251,PTHR31251:SF3	0	0	0	GO:0005634,GO:0003677	AT1G20980.1	ATSPL14,FBR6,SPL14,SPL1R2	squamosa promoter binding protein-like 14	blue	0.440736	0.0147813	0.540746	0.00203422	0.508692	0.00409836	-0.222056	0.238254	-0.139141	0.463375	0.335734	0.069707	0.397528	0.0296021	0.0200917	0.916073	-0.311318	0.09401	-0.144618	0.445781	-0.671131	4.92e-05
Potri.006G005500	NF-YB family protein	PF00808	PTHR11064,PTHR11064:SF45	KOG0869	0	0	0	AT4G14540.1	NF-YB3	nuclear factor Y, subunit B3	blue	0.638018	0.000148806	0.754364	1.47e-06	0.119983	0.52769	-0.391657	0.0323236	-0.045258	0.812287	0.385407	0.0354405	0.296342	0.111809	-0.230548	0.220312	0.127429	0.502193	-0.174937	0.355166	-0.0110814	0.953655
Potri.006G016200	GRAS family protein	PF03514	PTHR31636,PTHR31636:SF45	0	0	0	0	AT4G17230.1	SCL13	SCARECROW-like 13	blue	0.69406	2.1e-05	0.70111	1.59e-05	0.500873	0.0048138	-0.344993	0.0618877	-0.20313	0.281666	0.218305	0.246479	0.240165	0.201126	0.15276	0.420302	-0.319425	0.0853184	-0.144684	0.445569	-0.196684	0.297537
Potri.006G037200	bHLH family protein	PF00010	PTHR13935,PTHR13935:SF41	0	0	0	GO:0046983,GO:0003677	AT3G56970.1	BHLH038,ORG2	basic helix-loop-helix (bHLH) DNA-binding superfamily protein	blue	-0.515869	0.00352388	-0.452764	0.0119928	-0.146088	0.441118	0.196755	0.297361	-0.0237278	0.900953	-0.0897723	0.637095	-0.0789667	0.678297	-0.112299	0.554638	-0.0742087	0.69674	-0.0940342	0.621123	-0.0897786	0.637071
Potri.006G039000	bZIP family protein	PF00170,PF14144	PTHR22952,PTHR22952:SF183	0	0	K14431	GO:0043565,GO:0006355,GO:0003700,GO:0006351	AT3G12250.1	BZIP45,TGA6	TGACG motif-binding factor 6	blue	0.536481	0.00224182	0.754349	1.47e-06	0.0601033	0.752385	-0.478284	0.00750852	0.265833	0.15565	0.602649	0.00042461	0.403478	0.0270364	0.000341765	0.99857	0.0996134	0.600468	-0.192575	0.307946	-0.361314	0.049791
Potri.006G049200	HSF family protein	PF00447	PTHR10015	0	0	K09419	GO:0043565,GO:0006355,GO:0005634,GO:0003700	AT2G41690.1	AT-HSFB3,HSFB3	heat shock transcription factor B3	blue	0.539588	0.00208889	0.639868	0.000140363	-0.226935	0.227828	-0.0427941	0.82234	-0.253051	0.177271	0.505029	0.0044213	0.402984	0.0272422	0.0578013	0.761591	0.165055	0.383412	0.0209766	0.912391	0.0414464	0.827851
Potri.006G052200	C2H2 family protein	PF01428	PTHR14677,PTHR14677:SF14	KOG3183	0	0	GO:0008270	AT2G41835.1	0	zinc finger (C2H2 type, AN1-like) family protein	blue	0.635293	0.000162069	0.803454	9.03e-08	0.00504277	0.978901	-0.269192	0.150296	0.0010151	0.995752	0.596057	0.000509391	0.346569	0.0606279	0.22355	0.235027	-0.153072	0.419343	-0.0411242	0.82917	-0.345358	0.0615938
Potri.006G053500	NF-YA family protein	PF02045	PTHR12632,PTHR12632:SF15	0	0	K08064	GO:0006355,GO:0003700	AT3G14020.1	NF-YA6	nuclear factor Y, subunit A6	blue	0.348221	0.0593294	0.543569	0.00190616	-0.147058	0.438058	-0.0848188	0.65586	0.0217344	0.909238	0.656188	8.24e-05	0.396677	0.0299845	0.0956562	0.615088	0.183023	0.333009	-0.160874	0.395741	-0.476085	0.00782841
Potri.006G054500	ERF family protein	PF00847	PTHR31241,PTHR31241:SF3	0	0	0	GO:0006355,GO:0003700	AT3G57600.1	0	Integrase-type DNA-binding superfamily protein	blue	-0.479226	0.00737484	-0.31283	0.0923402	-0.296274	0.111894	0.107464	0.571913	0.263313	0.159756	-0.105824	0.577828	-0.0979422	0.606625	-0.268834	0.150861	-0.0201697	0.915749	-0.239888	0.201662	-0.203123	0.281681
Potri.006G057200	bHLH family protein	PF00010	PTHR12565,PTHR12565:SF112	0	0	0	GO:0046983	AT3G57800.2	0	basic helix-loop-helix (bHLH) DNA-binding superfamily protein	blue	-0.705183	1.35e-05	-0.631628	0.000181563	-0.0830017	0.662796	-0.0988794	0.603169	0.19029	0.313832	-0.287318	0.123682	-0.262309	0.161413	-0.0555941	0.770449	-0.350429	0.0576272	-0.250257	0.182266	-0.105012	0.580768
Potri.006G072400	WRKY family protein	PF10533,PF03106	PTHR31282,PTHR31282:SF18	0	0	0	GO:0043565,GO:0006355,GO:0003700	AT4G31550.1	ATWRKY11,WRKY11	WRKY DNA-binding protein 11	blue	0.584392	0.000696345	0.691608	2.31e-05	0.139811	0.461202	-0.344778	0.0620609	0.0331439	0.861967	0.368488	0.0451058	0.536528	0.00223945	0.108936	0.56663	-0.0737588	0.698493	-0.0214479	0.91043	-0.335532	0.0698854
Potri.006G074900	bHLH family protein	PF00010	PTHR31945,PTHR31945:SF9	0	0	0	GO:0046983	AT5G57150.1	0	basic helix-loop-helix (bHLH) DNA-binding superfamily protein	blue	0.523453	0.0029934	0.738871	3.12e-06	-0.0510264	0.788867	-0.233973	0.213342	-0.13348	0.481937	0.702154	1.53e-05	0.397322	0.0296942	0.00457025	0.980878	-0.0940528	0.621054	-0.00864077	0.963854	-0.242043	0.197517
Potri.006G084200	Dof family protein	PF02701	PTHR31992,PTHR31992:SF27	0	0	0	GO:0006355,GO:0003677	AT5G02460.1	0	Dof-type zinc finger DNA-binding family protein	blue	-0.509617	0.00402004	-0.462034	0.0101573	-0.0171372	0.928381	0.178773	0.344548	0.0359469	0.850419	-0.192544	0.308027	-0.080967	0.670596	-0.361138	0.0499105	-0.271339	0.146946	0.21477	0.254403	0.100388	0.597624
Potri.006G085900	MYB family protein	PF13921	PTHR10641,PTHR10641:SF457	KOG0048	0	K09422	GO:0010338,GO:0006351,GO:0005634	AT2G37630.1	AS1,ATMYB91,ATPHAN,MYB91	myb-like HTH transcriptional regulator family protein	blue	-0.319509	0.0852317	-0.665095	6.08e-05	-0.0785612	0.679861	0.307619	0.0981916	-0.486447	0.00641589	-0.331074	0.0739219	-0.416097	0.0221936	0.0833273	0.661552	0.430574	0.0175393	0.228649	0.224242	0.500244	0.00487573
Potri.006G086500	MYB_related family protein	0	PTHR21717,PTHR21717:SF9	0	0	0	0	AT1G07540.1	TRFL2	TRF-like 2	blue	0.367105	0.0459807	0.589111	0.000614494	-0.325042	0.0796667	0.0776376	0.683431	0.106675	0.574756	0.345603	0.0613977	0.632513	0.000176674	-0.207881	0.27032	0.162277	0.391577	0.0233229	0.902635	-0.233132	0.215039
Potri.006G086600	GRAS family protein	PF03514	PTHR31636,PTHR31636:SF14	0	0	0	0	AT2G37650.1	0	GRAS family transcription factor	blue	0.534059	0.00236766	0.719022	7.59e-06	-0.0974395	0.608481	-0.139812	0.461198	-0.0806782	0.671706	0.531267	0.00252031	0.453809	0.0117729	0.0237014	0.901063	0.0910866	0.632152	0.0802609	0.67331	-0.585818	0.000670648
Potri.006G101400	Trihelix family protein	PF13837	PTHR10032,PTHR10032:SF215	KOG4282	0	0	GO:0006351,GO:0005634,GO:0003700	AT5G01380.1	0	Homeodomain-like superfamily protein	blue	0.271198	0.147163	0.577853	0.000825523	-0.102446	0.590094	-0.130638	0.491398	0.250618	0.181615	0.510743	0.00392656	0.489931	0.00599242	-0.141859	0.454598	0.00270253	0.988692	-0.0711636	0.708634	-0.611079	0.000334471
Potri.006G104200	ERF family protein	PF00847	PTHR31241,PTHR31241:SF2	0	0	0	GO:0006355,GO:0003700	AT2G40340.1	AtERF48,DREB2C	Integrase-type DNA-binding superfamily protein	blue	0.331162	0.0738403	0.536209	0.00225566	-0.0989592	0.602875	-0.0420543	0.825364	0.182548	0.334286	0.556206	0.00141484	0.579405	0.000793095	-0.130602	0.491518	0.0428041	0.8223	0.253327	0.176784	-0.425437	0.0190882
Potri.006G109100	WRKY family protein	PF03106	PTHR31282,PTHR31282:SF17	0	0	0	GO:0043565,GO:0006355,GO:0003700	AT3G56400.1	ATWRKY70,WRKY70	WRKY DNA-binding protein 70	blue	0.758231	1.21e-06	0.922577	4.22e-13	0.258281	0.168183	-0.193009	0.306836	-0.0793558	0.676796	0.611468	0.000330758	0.483761	0.00675937	-0.0769801	0.685976	0.0279893	0.883276	-0.0217955	0.908984	-0.390995	0.0326429
Potri.006G115200	GRF family protein	PF08880,PF08879	PTHR31602,PTHR31602:SF12	0	0	0	GO:0006355,GO:0005634,GO:0005524,GO:0032502,GO:0006351	AT3G52910.1	AtGRF4,GRF4	growth-regulating factor 4	blue	-0.275244	0.140989	-0.384004	0.0361719	-0.358423	0.0517849	0.212918	0.258621	-0.27622	0.139527	-0.0765645	0.687586	-0.228564	0.224419	-0.287043	0.124057	0.410913	0.0240888	0.20897	0.267761	0.0383856	0.840396
Potri.006G115700	HSF family protein	0	PTHR10015,PTHR10015:SF164	0	0	K09419	0	AT5G03720.1	AT-HSFA3,HSFA3	heat shock transcription factor A3	blue	0.399077	0.0289159	0.523531	0.00298836	0.274977	0.141389	-0.132979	0.483598	-0.140979	0.457428	0.313363	0.0917571	0.313076	0.092071	0.249704	0.183267	-0.36923	0.0446423	-0.0986418	0.604044	-0.493897	0.00553968
Potri.006G117500	Trihelix family protein	PF13837	PTHR21654,PTHR21654:SF18	0	0	0	0	AT3G10040.1	0	sequence-specific DNA binding transcription factors	blue	-0.540079	0.00206555	-0.712778	9.89e-06	-0.11515	0.544564	0.39901	0.0289451	-0.412926	0.0233375	-0.329611	0.0752845	-0.330873	0.074108	0.00685291	0.97133	-0.0321716	0.86598	0.119616	0.528961	0.305962	0.10011
Potri.006G125400	MYB_related family protein	PF00249	PTHR21677,PTHR21677:SF3	KOG4468	0	0	0	AT2G36960.2	TKI1	TSL-kinase interacting protein 1	blue	0.372006	0.0429403	0.585841	0.000670248	0.217878	0.247428	-0.26639	0.154753	0.26698	0.153807	0.462819	0.0100133	0.447201	0.0132222	-0.331544	0.0734881	0.0193175	0.919297	0.101622	0.593106	-0.442362	0.0143753
Potri.006G129300	C2H2 family protein	0	PTHR10593,PTHR10593:SF42	0	0	0	0	AT5G03150.1	JKD	C2H2-like zinc finger protein	blue	0.589288	0.000611596	0.560316	0.00128087	0.244982	0.191962	0.0292845	0.877914	-0.178539	0.345189	0.292686	0.116512	0.133606	0.481519	0.128153	0.499746	0.183772	0.331	0.124304	0.512818	-0.0365089	0.848107
Potri.006G133000	MYB_related family protein	PF00249	PTHR12802,PTHR12802:SF52	KOG0724	0	0	0	AT3G09600.1	0	Homeodomain-like superfamily protein	blue	0.317258	0.0875797	0.555443	0.00144103	-0.378001	0.0394421	-0.15327	0.418735	0.348	0.0595017	0.466414	0.00937587	0.28452	0.127544	-0.227942	0.225717	0.241527	0.198504	0.0914744	0.630697	-0.0465786	0.806911
Potri.006G133200	WRKY family protein	PF03106	PTHR31221,PTHR31221:SF27	0	0	0	GO:0043565,GO:0006355,GO:0003700	AT2G37260.1	ATWRKY44,DSL1,TTG2,WRKY44	WRKY family transcription factor family protein	blue	0.512988	0.00374559	0.451021	0.0123673	0.105789	0.577956	-0.0105592	0.955837	-0.500324	0.00486777	0.36427	0.047816	0.342265	0.0641163	0.392087	0.0321177	0.0413831	0.82811	0.070856	0.70984	-0.445394	0.0136434
Potri.006G135600	bHLH family protein	PF00010	PTHR16223,PTHR16223:SF52	0	0	0	GO:0046983	AT5G58010.1	LRL3	LJRHL1-like 3	blue	0.760357	1.09e-06	0.65968	7.32e-05	0.416349	0.0221045	-0.384298	0.036018	-0.13524	0.476126	-0.119792	0.528352	0.267193	0.153467	0.0720383	0.705211	-0.135632	0.474837	-0.152951	0.419715	0.102761	0.588948
Potri.006G138900	ERF family protein	PF00847	PTHR31985	0	0	0	GO:0006355,GO:0003700	AT5G21960.1	0	Integrase-type DNA-binding superfamily protein	blue	0.484217	0.00670003	0.734404	3.84e-06	-0.0952654	0.61654	-0.164991	0.383597	0.132156	0.486332	0.742246	2.66e-06	0.399172	0.0288739	0.170373	0.368053	-0.00811447	0.966055	-0.0788034	0.678927	-0.371633	0.043166
Potri.006G148800	bHLH family protein	PF00010	PTHR12565,PTHR12565:SF157	0	0	0	GO:0046983	AT5G56960.1	0	basic helix-loop-helix (bHLH) DNA-binding family protein	blue	0.260381	0.164629	0.407263	0.025501	-0.028387	0.881629	-0.096343	0.61254	0.0179885	0.924833	0.294394	0.114297	0.516387	0.00348522	-0.0580545	0.760577	0.0556308	0.770301	-0.0410027	0.829667	-0.378843	0.0389697
Potri.006G150000	HRT-like family protein	0	PTHR35133,PTHR35133:SF1	0	0	0	0	AT5G56780.1	ATET2,ET2	effector of transcription2	blue	0.180363	0.340204	0.366733	0.0462184	-0.261903	0.162086	0.243541	0.194674	-0.248537	0.185389	0.552179	0.00155782	0.42681	0.0186636	-0.0287823	0.879992	0.233894	0.2135	-0.00573884	0.975989	-0.29098	0.118755
Potri.006G169800	C2H2 family protein	0	0	0	0	0	0	AT5G57520.1	ATZFP2,ZFP2	zinc finger protein 2	blue	-0.494632	0.00545899	-0.33097	0.0740182	-0.173445	0.35935	0.00682661	0.97144	0.364359	0.0477574	-0.13492	0.477178	-0.117352	0.536844	-0.165134	0.383179	-0.271218	0.147132	-0.147833	0.435624	0.237489	0.206345
Potri.006G188000	ARR-B family protein	PF00249,PF00072	PTHR26402,PTHR26402:SF423	0	0	K14491	GO:0000160	AT2G25180.1	ARR12,RR12	response regulator 12	blue	0.332842	0.0722995	0.471538	0.00852668	-0.439891	0.0149959	-0.206214	0.274267	0.0166924	0.930235	0.262307	0.161416	0.410194	0.0243618	0.279405	0.134836	0.177121	0.349097	-0.0384693	0.840053	-0.370056	0.0441302
Potri.006G193700	HD-ZIP family protein	PF04618,PF02183,PF00046	PTHR24326,PTHR24326:SF243	KOG0483	0	K09338	GO:0005634,GO:0043565,GO:0006355,GO:0003700,GO:0003677	AT5G06710.1	HAT14	homeobox from Arabidopsis thaliana	blue	-0.493151	0.00562253	-0.564003	0.00117022	-0.170197	0.368555	0.101107	0.594989	-0.212206	0.260254	-0.139603	0.461876	-0.198019	0.294204	-0.164736	0.384343	0.33413	0.0711363	-0.127213	0.502922	0.236848	0.207608
Potri.006G209200	NAC family protein	PF02365	PTHR31989,PTHR31989:SF33	0	0	0	GO:0006355,GO:0003677	AT5G22380.1	anac090,NAC090	NAC domain containing protein 90	blue	0.543607	0.0019045	0.645746	0.00011628	0.600036	0.000456603	-0.254475	0.174763	0.186029	0.32499	0.446778	0.0133197	0.175038	0.354886	-0.116367	0.540292	-0.177683	0.347545	-0.0270964	0.886975	-0.348508	0.059106
Potri.006G221800	MYB family protein	PF00249	PTHR10641,PTHR10641:SF459	KOG0048	0	K09422	0	AT4G38620.1	ATMYB4,MYB4	myb domain protein 4	blue	0.72943	4.81e-06	0.835523	9.22e-09	0.192903	0.307108	-0.0830541	0.662596	-0.225342	0.231198	0.575872	0.000868575	0.410054	0.0244154	0.0166602	0.930369	0.0599725	0.752907	-0.042427	0.823841	-0.295654	0.112683
Potri.006G224100	WRKY family protein	PF03106	PTHR31221,PTHR31221:SF28	0	0	0	GO:0043565,GO:0006355,GO:0003700	AT5G26170.1	ATWRKY50,WRKY50	WRKY DNA-binding protein 50	blue	0.584344	0.000697232	0.741948	2.7e-06	-0.0232241	0.903046	-0.125666	0.508174	-0.145236	0.443818	0.623057	0.000235482	0.656348	8.2e-05	-0.0574937	0.762824	0.0275956	0.884906	0.317876	0.0869297	-0.36571	0.0468763
Potri.006G226800	HSF family protein	PF00447	PTHR10015,PTHR10015:SF186	KOG0627	0	K09419	GO:0043565,GO:0006355,GO:0005634,GO:0003700	AT2G26150.1	ATHSFA2,HSFA2	heat shock transcription factor A2	blue	0.758692	1.18e-06	0.682908	3.21e-05	-0.102283	0.590691	-0.212254	0.260142	-0.313978	0.0910871	0.317906	0.0868991	0.240403	0.200667	0.339036	0.0668351	0.138306	0.466089	0.158452	0.402986	0.199063	0.291615
Potri.006G234300	C3H family protein	PF00642	PTHR14493	KOG1595	0	0	GO:0046872	AT4G29190.1	0	Zinc finger C-x8-C-x5-C-x3-H type family protein	blue	0.634864	0.000164255	0.816089	3.87e-08	0.0882153	0.642971	-0.31004	0.0954393	0.26413	0.158416	0.441677	0.0145452	0.438238	0.0154232	0.0488624	0.797633	0.0796831	0.675535	-0.137255	0.469515	-0.244801	0.192302
Potri.006G241700	MYB family protein	PF00249	PTHR10641,PTHR10641:SF599	0	0	K09420	0	AT5G11510.1	AtMYB3R4,MYB3R-4	myb domain protein 3r-4	blue	-0.632728	0.000175505	-0.599916	0.000458123	-0.233218	0.214865	0.126802	0.504315	-0.0483695	0.799633	-0.0876647	0.645053	-0.11366	0.549817	-0.221461	0.239545	0.172765	0.361266	-0.110469	0.561148	-0.427073	0.0185833
Potri.006G256300	FAR1 family protein	PF04434,PF10551,PF03101	PTHR31669,PTHR31669:SF15	0	0	K17604	GO:0008270,GO:0006355	AT1G52520.1	FRS6	FAR1-related sequence 6	blue	0.276428	0.139217	0.472367	0.00839563	0.204301	0.278841	-0.317868	0.0869382	0.273897	0.143023	0.0372984	0.844861	0.362478	0.0490058	-0.189591	0.315645	-0.268305	0.151697	-0.262554	0.161007	-0.423202	0.0197966
Potri.006G259400	TALE family protein	PF03789,PF03790,PF05920,PF03791	PTHR11850,PTHR11850:SF122	KOG0773	0	0	GO:0003677,GO:0005634,GO:0006355	AT5G25220.1	KNAT3	KNOTTED1-like homeobox gene 3	blue	0.609194	0.000353005	0.750532	1.78e-06	0.141098	0.457047	-0.277314	0.137902	-0.0532664	0.77982	0.589088	0.000614875	0.447582	0.0131347	0.0166083	0.930586	0.11203	0.555594	-0.0747438	0.694657	-0.572543	0.000945405
Potri.006G261200	ERF family protein	PF00847	PTHR31194,PTHR31194:SF4	0	0	0	GO:0006355,GO:0003700	AT5G25190.1	0	Integrase-type DNA-binding superfamily protein	blue	-0.447385	0.0131799	-0.460606	0.0104236	-0.313893	0.0911803	0.363488	0.0483322	-0.130718	0.491129	-0.167256	0.377009	-0.0749425	0.693884	-0.245427	0.191132	0.269964	0.149085	-0.193959	0.304414	0.0544389	0.775096
Potri.006G263600	WRKY family protein	PF03106	PTHR31429,PTHR31429:SF13	0	0	0	GO:0043565,GO:0006355,GO:0003700	AT4G31800.2	ATWRKY18,WRKY18	WRKY DNA-binding protein 18	blue	0.63096	0.000185331	0.799767	1.14e-07	0.100711	0.59644	-0.176007	0.352185	-0.0784239	0.680392	0.702727	1.49e-05	0.441781	0.0145193	0.0918383	0.629332	-0.0163131	0.931817	0.000241059	0.998991	-0.417842	0.0215836
Potri.006G264000	WRKY family protein	PF03106	PTHR31221,PTHR31221:SF39	0	0	0	GO:0043565,GO:0006355,GO:0003700	AT4G30935.1	ATWRKY32,WRKY32	WRKY DNA-binding protein 32	blue	0.676324	4.08e-05	0.752034	1.66e-06	0.370632	0.043776	-0.435674	0.0161062	-0.0654904	0.730972	0.345511	0.0614716	0.198663	0.292607	0.150711	0.426639	-0.239665	0.202093	-0.255063	0.173735	-0.0410992	0.829272
Potri.007G007100	GRF family protein	PF08880,PF08879	PTHR31602,PTHR31602:SF2	0	0	0	GO:0006355,GO:0005634,GO:0005524,GO:0032502,GO:0006351	AT2G22840.1	AtGRF1,GRF1	growth-regulating factor 1	blue	-0.578069	0.000820932	-0.615529	0.000294075	-0.347393	0.0599775	0.351551	0.0567772	-0.30209	0.104702	-0.0374132	0.84439	-0.130943	0.490378	-0.104525	0.582534	0.221365	0.239753	0.19691	0.296972	-0.296254	0.11192
Potri.007G007400	AP2 family protein	PF00847	PTHR32467,PTHR32467:SF11	0	0	K09285	GO:0006355,GO:0003700,GO:0007275	AT4G37750.1	ANT,CKC,CKC1,DRG	Integrase-type DNA-binding superfamily protein	blue	-0.738565	3.17e-06	-0.817599	3.49e-08	-0.0973754	0.608718	0.135414	0.475553	0.0441999	0.816601	-0.385419	0.0354339	-0.377149	0.0399249	-0.158157	0.403871	-0.0354805	0.852339	0.0245455	0.897557	-0.0615043	0.746798
Potri.007G008200	HD-ZIP family protein	PF02183,PF00046	PTHR24326,PTHR24326:SF252	KOG0483	0	K09338	GO:0043565,GO:0006355,GO:0003700,GO:0003677	AT4G37790.1	HAT22	Homeobox-leucine zipper protein family	blue	0.468335	0.0090495	0.721935	6.7e-06	-0.00576982	0.97586	-0.28693	0.124212	0.561167	0.00125453	0.388736	0.0337514	0.235873	0.20954	0.0428501	0.822112	-0.170528	0.36761	-0.0176688	0.926165	-0.0354234	0.852574
Potri.007G017000	MIKC_MADS family protein	PF01486,PF00319	PTHR11945,PTHR11945:SF219	KOG0014	0	0	GO:0006355,GO:0005634,GO:0003700,GO:0046983,GO:0003677	AT3G54340.1	AP3,ATAP3	K-box region and MADS-box transcription factor family protein	blue	-0.207234	0.271847	-0.435732	0.0160904	-0.413991	0.0229481	0.33749	0.0681683	-0.261494	0.162766	-0.209446	0.266648	-0.0528987	0.781303	0.266022	0.155346	0.397884	0.0294429	0.444358	0.01389	0.360176	0.0505687
Potri.007G025200	MYB_related family protein	0	PTHR24078,PTHR24078:SF177	0	0	0	0	AT4G39250.1	ATRL1,RL1,RSM2	RAD-like 1	blue	0.380512	0.0380469	0.45445	0.0116398	-0.113304	0.551076	-0.121293	0.523159	-0.0912032	0.631714	0.464023	0.00979599	0.0279543	0.883421	-0.110188	0.562152	0.320616	0.0840953	-0.0524218	0.783228	-0.140793	0.45803
Potri.007G029400	bZIP family protein	PF00170,PF07777	PTHR22952,PTHR22952:SF123	KOG4196	0	K09060	GO:0043565,GO:0006355,GO:0003700	AT4G36730.1	GBF1	G-box binding factor 1	blue	0.832261	1.19e-08	0.809232	6.18e-08	0.119974	0.52772	-0.353422	0.0553825	-0.0290212	0.879003	0.244646	0.192593	0.397561	0.029587	0.26	0.165268	0.0329346	0.862831	0.182773	0.33368	-0.167406	0.376577
Potri.007G043800	HSF family protein	PF00447	PTHR10015,PTHR10015:SF166	0	0	K09419	GO:0043565,GO:0006355,GO:0005634,GO:0003700	AT4G36990.1	AT-HSFB1,ATHSF4,HSF4,HSFB1	heat shock factor 4	blue	0.745333	2.3e-06	0.900147	1.29e-11	0.243957	0.193888	-0.228414	0.224732	-0.0407219	0.830817	0.518127	0.00335814	0.374594	0.0414009	0.026802	0.888196	-0.167781	0.375492	-0.0731812	0.700746	-0.301417	0.105516
Potri.007G047400	WRKY family protein	PF10533,PF03106	PTHR31282,PTHR31282:SF33	0	0	0	GO:0043565,GO:0006355,GO:0003700	AT4G24240.1	ATWRKY7,WRKY7	WRKY DNA-binding protein 7	blue	0.816338	3.81e-08	0.893391	3.09e-11	0.277329	0.137881	-0.260583	0.164289	-0.171551	0.364701	0.490681	0.00590446	0.384693	0.0358111	0.20623	0.274229	-0.18522	0.327138	0.0246054	0.897309	-0.344878	0.0619803
Potri.007G048900	MYB family protein	PF00249	PTHR10641,PTHR10641:SF551	KOG0048	0	K09422	0	AT4G37260.1	ATMYB73,MYB73	myb domain protein 73	blue	0.540925	0.00202589	0.643575	0.000124709	0.494056	0.00552213	-0.218176	0.246766	0.0682404	0.720116	0.244909	0.192099	0.133679	0.481279	0.171773	0.364071	-0.486861	0.00636426	-0.168294	0.374014	-0.312656	0.0925313
Potri.007G063300	GRAS family protein	PF03514	PTHR31636,PTHR31636:SF9	0	0	0	GO:0048366,GO:0043565,GO:0009956,GO:0008356,GO:0005634,GO:0003700	AT4G37650.1	SGR7,SHR	GRAS family transcription factor	blue	-0.500705	0.00483024	-0.552185	0.0015576	0.0413499	0.828246	-0.0314489	0.868965	0.29553	0.112841	-0.388012	0.0341132	-0.403928	0.0268503	-0.12051	0.525864	-0.365691	0.046889	0.235145	0.210991	0.0655479	0.730744
Potri.007G070900	NF-YC family protein	PF00808	PTHR10252,PTHR10252:SF49	0	0	K08066	0	AT1G56170.2	ATHAP5B,HAP5B,NF-YC2	nuclear factor Y, subunit C2	blue	0.493578	0.00557499	0.448239	0.012985	-0.2749	0.141506	0.0367165	0.847254	-0.387809	0.034215	0.537059	0.00221265	0.202178	0.283974	0.186621	0.323427	0.420691	0.0206179	0.237816	0.205702	-0.0669323	0.725273
Potri.007G093400	CAMTA family protein	PF01833,PF00612,PF03859	PTHR23335	0	0	0	GO:0005515,GO:0005634,GO:0003677	AT2G22300.1	CAMTA3,SR1	signal responsive 1	blue	0.602706	0.00042394	0.723132	6.36e-06	0.536538	0.00223895	-0.246302	0.189504	-0.0447468	0.81437	0.497772	0.00512578	0.366802	0.0461739	0.00854936	0.964237	-0.226465	0.228819	-0.127365	0.502411	-0.679928	3.58e-05
Potri.007G094100	C2H2 family protein	PF12874	PTHR10593,PTHR10593:SF41	0	0	0	0	AT1G34370.2	STOP1	C2H2 and C2HC zinc fingers superfamily protein	blue	0.360743	0.0501797	0.479536	0.00733129	-0.449623	0.0126745	-0.0399052	0.834163	-0.152402	0.421405	0.527897	0.00271577	0.332079	0.0729963	0.129175	0.496303	0.27125	0.147082	0.0850425	0.655008	-0.109208	0.565656
Potri.007G099400	NAC family protein	PF02365	PTHR31719,PTHR31719:SF17	0	0	0	GO:0006355,GO:0003677	AT1G01720.1	ANAC002,ATAF1	NAC (No Apical Meristem) domain transcriptional regulator superfamily protein	blue	0.671261	4.9e-05	0.857176	1.47e-09	0.177524	0.347984	-0.159722	0.399176	-0.0744319	0.695871	0.769744	6.61e-07	0.446812	0.0133119	0.0315652	0.868484	0.0212191	0.911382	-0.0400813	0.833441	-0.422613	0.0199866
Potri.007G109100	NAC family protein	PF02365	PTHR31989,PTHR31989:SF14	0	0	0	GO:0006355,GO:0003677	AT5G09330.4	anac082,NAC082,VNI1	NAC domain containing protein 82	blue	0.745176	2.31e-06	0.718233	7.85e-06	0.486419	0.00641936	-0.239841	0.201753	-0.0519789	0.785017	0.41462	0.0227204	0.108511	0.568154	0.0555163	0.770761	-0.13966	0.461691	0.123421	0.515839	-0.278511	0.136141
Potri.007G119800	GeBP family protein	PF04504	PTHR31662,PTHR31662:SF1	0	0	0	0	AT1G61730.1	0	DNA-binding storekeeper protein-related transcriptional regulator	blue	-0.627185	0.00020796	-0.520483	0.00319229	-0.2112	0.262573	0.326041	0.0786918	-0.056817	0.765537	0.0849876	0.655217	-0.0628298	0.741523	-0.483857	0.00674681	0.157143	0.406931	0.0924592	0.627007	-0.13601	0.473595
Potri.007G128700	FAR1 family protein	PF03101	PTHR31669,PTHR31669:SF60	0	0	0	GO:0006355	AT3G07500.1	0	Far-red impaired responsive (FAR1) family protein	blue	0.602221	0.00042972	0.770275	6.42e-07	-0.241963	0.197671	-0.165576	0.381891	5.29e-05	0.999779	0.501923	0.00471193	0.32875	0.0760955	-0.179006	0.343909	0.155222	0.412763	0.26192	0.162057	-0.116505	0.539807
Potri.007G128800	FAR1 family protein	PF03101	PTHR31669,PTHR31669:SF31	0	0	0	GO:0006355	AT3G07500.1	0	Far-red impaired responsive (FAR1) family protein	blue	-0.429458	0.0178668	-0.538679	0.00213264	-0.514458	0.00363103	0.241921	0.197751	-0.0911186	0.632032	-0.207875	0.270334	-0.0907181	0.633536	-0.18707	0.322242	0.369323	0.044584	0.309281	0.0962961	0.222236	0.237863
Potri.007G128900	FAR1 family protein	PF03101	PTHR31669,PTHR31669:SF17	0	0	0	GO:0006355	AT3G07500.1	0	Far-red impaired responsive (FAR1) family protein	blue	0.798215	1.26e-07	0.655045	8.56e-05	0.0981477	0.605866	-0.153062	0.419376	-0.428397	0.0181826	0.291838	0.117624	0.284558	0.127492	0.2992	0.108232	0.176921	0.349652	0.209558	0.266387	0.126628	0.504905
Potri.007G129500	FAR1 family protein	PF03101	PTHR31669,PTHR31669:SF29	0	0	0	GO:0006355	AT3G59470.1	0	Far-red impaired responsive (FAR1) family protein	blue	0.677383	3.93e-05	0.524881	0.00290166	0.328298	0.0765239	-0.379584	0.038558	-0.0387654	0.838837	-0.0802156	0.673485	0.0372648	0.844999	0.308675	0.0969839	-0.119022	0.531025	0.125046	0.510286	0.141853	0.454617
Potri.007G130800	bZIP family protein	PF00170	PTHR13690,PTHR13690:SF80	0	0	0	GO:0043565,GO:0006355,GO:0003700	AT1G06070.1	0	Basic-leucine zipper (bZIP) transcription factor family protein	blue	-0.513172	0.00373107	-0.459361	0.0106605	-0.0848347	0.6558	0.0916512	0.630034	0.185549	0.326262	-0.125018	0.510382	-0.231847	0.217649	-0.485855	0.00649033	0.0705679	0.710969	-0.0927874	0.625779	0.0425429	0.823367
Potri.007G132000	GRAS family protein	PF03514	PTHR31636,PTHR31636:SF36	0	0	0	0	AT4G37650.1	SGR7,SHR	GRAS family transcription factor	blue	-0.585384	0.000678383	-0.605898	0.000387611	0.123391	0.515942	0.0453715	0.811825	0.0909717	0.632584	-0.392758	0.0317985	-0.327494	0.077291	-0.231873	0.217597	-0.312392	0.092822	-0.138483	0.465512	0.0414403	0.827876
Potri.007G133000	GRAS family protein	PF03514	PTHR31636,PTHR31636:SF50	0	0	K14494	0	AT2G01570.1	RGA,RGA1	GRAS family transcription factor family protein	blue	0.262613	0.160909	0.293723	0.115163	-0.00747913	0.968711	-0.0223718	0.906588	-0.0717768	0.706234	0.0168109	0.929741	0.0167201	0.93012	-0.0147778	0.938221	0.170885	0.366595	-0.00172008	0.992802	-0.21915	0.24461
Potri.007G135100	HD-ZIP family protein	PF00046	PTHR24326,PTHR24326:SF257	0	0	0	GO:0003677	AT5G53980.1	ATHB52,HB52	homeobox protein 52	blue	0.448804	0.0128575	0.599982	0.000457286	-0.0480161	0.801068	-0.0836671	0.660253	-0.0124876	0.947781	0.3189	0.0858625	0.349393	0.0584208	-0.0897967	0.637003	-0.0849308	0.655434	-0.0791648	0.677533	-0.149626	0.430014
Potri.007G138100	ERF family protein	PF00847	PTHR31677	0	0	0	GO:0006355,GO:0003700	AT5G44210.1	ATERF-9,ATERF9,ERF9	erf domain protein 9	blue	0.657708	7.83e-05	0.774168	5.19e-07	-0.0772391	0.684973	-0.199832	0.289717	0.0539934	0.77689	0.386778	0.0347366	0.433548	0.0166914	-0.136797	0.471014	0.17075	0.366979	0.0678302	0.721732	0.0302663	0.873852
Potri.007G138300	C3H family protein	PF00642	PTHR14493,PTHR14493:SF53	0	0	0	GO:0046872	AT1G03790.1	SOM	Zinc finger C-x8-C-x5-C-x3-H type family protein	blue	-0.430476	0.017568	-0.405426	0.0262372	-0.19929	0.291055	0.136872	0.470769	-0.199755	0.289906	-0.143404	0.449649	-0.0130283	0.945524	0.248133	0.186128	-0.424769	0.0192977	-0.0824461	0.664923	-0.0065557	0.972573
Potri.008G011300	EIL family protein	PF04873	PTHR33305,PTHR33305:SF6	0	0	K14514	0	AT3G20770.1	AtEIN3,EIN3	Ethylene insensitive 3 family protein	blue	0.804499	8.44e-08	0.90463	6.98e-12	0.287862	0.12294	-0.265477	0.156225	-0.025264	0.894575	0.417543	0.0216871	0.59471	0.000528427	-0.000375524	0.998429	0.000311973	0.998695	-0.0375753	0.843724	-0.537128	0.00220919
Potri.008G011900	AP2 family protein	PF00847	PTHR32467,PTHR32467:SF21	0	0	0	GO:0006355,GO:0003700,GO:0007275	AT3G54320.1	ASML1,ATWRI1,WRI,WRI1	Integrase-type DNA-binding superfamily protein	blue	-0.390358	0.0329526	-0.375926	0.0406261	-0.241583	0.198398	-0.00973828	0.959267	-0.00874926	0.963401	-0.16933	0.371035	0.0564917	0.766843	-0.151352	0.424652	0.255399	0.173149	-0.150132	0.428436	0.0885072	0.641867
Potri.008G018400	bZIP family protein	0	PTHR22952,PTHR22952:SF111	0	0	0	0	AT5G04840.1	0	bZIP protein	blue	-0.413932	0.0229693	-0.490666	0.00590629	0.262888	0.160455	0.304863	0.101397	-0.157456	0.405985	-0.274278	0.142445	-0.260748	0.164013	-0.190903	0.312247	0.0538449	0.777488	-0.151068	0.425529	0.0668123	0.725747
Potri.008G031800	NAC family protein	PF02365	PTHR31989,PTHR31989:SF43	0	0	0	GO:0006355,GO:0003677	AT5G04410.1	anac078,NAC2	NAC domain containing protein 2	blue	0.432296	0.017044	0.646566	0.000113231	0.127069	0.503411	-0.0723639	0.703937	-0.106213	0.576423	0.675444	4.22e-05	0.40601	0.0260014	-0.212211	0.260242	0.00293086	0.987736	0.0141519	0.940833	-0.60102	0.000444311
Potri.008G038900	GATA family protein	PF00320	PTHR10071,PTHR10071:SF194	0	0	0	GO:0043565,GO:0008270,GO:0006355,GO:0003700	AT4G32890.1	GATA9	GATA transcription factor 9	blue	-0.720234	7.21e-06	-0.563377	0.0011884	-0.314677	0.0903308	0.186565	0.323574	0.200614	0.287794	-0.133224	0.482786	-0.1589	0.40164	-0.278581	0.136039	-0.218174	0.24677	0.0361811	0.849455	-0.164537	0.384927
Potri.008G055100	Dof family protein	PF02701	PTHR31992,PTHR31992:SF26	0	0	0	GO:0006355,GO:0003677	AT3G55370.2	OBP3	OBF-binding protein 3	blue	0.565178	0.00113675	0.429381	0.0178894	0.132598	0.484862	-0.27115	0.147237	-0.153104	0.419246	-0.0822001	0.665865	-0.200581	0.287877	0.366607	0.0462989	-0.188935	0.317354	-0.0350733	0.854015	0.308116	0.0976217
Potri.008G064200	MYB family protein	PF00249	PTHR24078,PTHR24078:SF261	KOG0724	0	0	0	AT5G05790.1	0	Duplicated homeodomain-like superfamily protein	blue	-0.569976	0.00100862	-0.39346	0.0314671	0.0624055	0.743211	0.178022	0.346611	0.30567	0.100451	-0.218353	0.246373	-0.142067	0.45393	-0.30371	0.102762	-0.412289	0.0235731	-0.103439	0.586477	-0.082564	0.664472
Potri.008G069400	C3H family protein	PF00642,PF12796	PTHR14493,PTHR14493:SF51	KOG1595	0	0	GO:0046872	AT2G40140.2	ATSZF2,CZF1,SZF2,ZFAR1	zinc finger (CCCH-type) family protein	blue	0.702097	1.53e-05	0.78547	2.73e-07	0.170261	0.368373	-0.252903	0.177533	-0.0435982	0.819056	0.471227	0.00857637	0.42453	0.0193731	0.195642	0.300155	-0.0927993	0.625734	0.0105732	0.955778	-0.343918	0.0627588
Potri.008G073600	ERF family protein	PF00847	PTHR31241,PTHR31241:SF2	0	0	0	GO:0006355,GO:0003700	AT2G40340.1	AtERF48,DREB2C	Integrase-type DNA-binding superfamily protein	blue	0.739173	3.08e-06	0.800395	1.1e-07	0.414233	0.0228603	-0.297643	0.110169	0.0787416	0.679165	0.283284	0.12928	0.322895	0.081792	-0.172478	0.362076	-0.0291722	0.878378	-0.056353	0.7674	0.00196081	0.991795
Potri.008G081800	G2-like family protein	PF00249,PF14379	PTHR31499,PTHR31499:SF2	0	0	0	0	AT1G79430.2	APL,WDY	Homeodomain-like superfamily protein	blue	0.191216	0.311437	0.48118	0.00710411	0.133527	0.481782	-0.259251	0.166534	0.550772	0.00161063	0.201244	0.286253	0.138229	0.46634	-0.0291578	0.878438	-0.562482	0.00121481	-0.158516	0.402791	-0.138191	0.466463
Potri.008G087600	G2-like family protein	PF00249,PF14379	PTHR31499,PTHR31499:SF11	0	0	0	0	AT1G69580.1	0	Homeodomain-like superfamily protein	blue	-0.402683	0.0273685	-0.327165	0.0776068	0.107418	0.572078	-0.0780041	0.682014	0.226704	0.228315	-0.279278	0.135021	-0.242596	0.196465	0.0784572	0.680263	-0.543907	0.00189132	-0.118647	0.53233	-0.00924648	0.961323
Potri.008G087800	Dof family protein	PF02701	PTHR31089,PTHR31089:SF4	0	0	0	GO:0006355,GO:0003677	AT5G39660.1	CDF2	cycling DOF factor 2	blue	-0.7073	1.24e-05	-0.466392	0.00937977	-0.362138	0.049234	0.184347	0.329462	0.30267	0.104005	-0.18517	0.327268	0.033271	0.861443	-0.184816	0.328211	-0.223795	0.234502	-0.25518	0.173532	-0.282768	0.130008
Potri.008G089000	NAC family protein	PF02365	PTHR31719,PTHR31719:SF40	0	0	0	GO:0006355,GO:0003677	AT1G69490.1	ANAC029,ATNAP,NAP	NAC-like, activated by AP3/PI	blue	0.196147	0.298886	0.513936	0.00367135	-0.0970888	0.609778	-0.0123163	0.948496	0.238655	0.20406	0.572172	0.000954304	0.454887	0.0115497	-0.0658744	0.729453	-0.131778	0.487591	-0.00120229	0.994969	-0.24595	0.190158
Potri.008G091900	WRKY family protein	PF03106	PTHR31221,PTHR31221:SF22	0	0	0	GO:0043565,GO:0006355,GO:0003700	AT1G13960.1	WRKY4	WRKY DNA-binding protein 4	blue	0.132943	0.483717	0.316341	0.0885497	-0.24356	0.194637	-0.00479715	0.979928	0.0059571	0.975076	0.184476	0.329119	0.196514	0.297964	-0.25476	0.174264	-0.028153	0.882598	-0.123428	0.515815	-0.240785	0.199929
Potri.008G106700	bZIP family protein	PF00170	PTHR22952,PTHR22952:SF154	0	0	0	GO:0043565,GO:0006355,GO:0003700	AT3G62420.1	ATBZIP53,BZIP53	basic region/leucine zipper motif 53	blue	0.379139	0.0388048	0.47582	0.00786776	-0.0177629	0.925773	-0.0618007	0.745617	-0.0947073	0.618616	0.43053	0.0175522	0.0499095	0.793389	-0.0321735	0.865972	0.223417	0.235314	-0.00858893	0.964071	-0.424281	0.0194521
Potri.008G107900	CAMTA family protein	PF00612,PF13637,PF01833,PF03859	PTHR23335,PTHR23335:SF3	0	0	0	GO:0005515,GO:0005634,GO:0003677	AT4G16150.1	0	calmodulin binding;transcription regulators	blue	0.536037	0.00226445	0.767604	7.42e-07	0.305733	0.100378	-0.297289	0.110614	0.260259	0.164834	0.455345	0.0114558	0.472774	0.00833182	-0.109678	0.563973	-0.106953	0.573753	-0.131159	0.489657	-0.679632	3.62e-05
Potri.008G116000	bHLH family protein	PF00010	PTHR12565,PTHR12565:SF139	0	0	0	GO:0046983	AT1G68810.1	0	basic helix-loop-helix (bHLH) DNA-binding superfamily protein	blue	-0.263304	0.15977	-0.461278	0.0102976	0.369888	0.0442338	0.182602	0.334142	-0.100983	0.595443	-0.356372	0.0532375	-0.211559	0.261744	0.202118	0.284121	-0.0360129	0.850147	-0.0768171	0.686607	-0.044645	0.814785
Potri.008G116600	NAC family protein	PF02365	PTHR31079,PTHR31079:SF9	0	0	0	GO:0006355,GO:0003677	AT1G25580.1	ANAC008,SOG1	NAC (No Apical Meristem) domain transcriptional regulator superfamily protein	blue	0.694674	2.05e-05	0.647968	0.000108183	0.218244	0.246615	-0.369599	0.0444131	-0.108099	0.569631	0.28177	0.131427	0.359136	0.0512872	0.131379	0.488921	0.047274	0.804083	0.127424	0.502209	0.0844743	0.657173
Potri.008G117100	RAV family protein	PF00847,PF02362	PTHR31140,PTHR31140:SF3	0	0	K09287	GO:0006355,GO:0003700,GO:0003677	AT1G25560.1	EDF1,TEM1	AP2/B3 transcription factor family protein	blue	0.678122	3.83e-05	0.85679	1.52e-09	0.233483	0.214329	-0.221645	0.239146	0.0356543	0.851623	0.428191	0.0182444	0.622953	0.000236221	-0.136495	0.472002	-0.0889342	0.640255	-0.100394	0.597603	-0.377545	0.0396999
Potri.008G122100	MYB family protein	PF00249	PTHR10641,PTHR10641:SF460	KOG0048	0	K09422	0	AT1G68320.1	AtMYB62,BW62B,BW62C,MYB62	myb domain protein 62	blue	0.553546	0.00150793	0.815819	3.95e-08	-0.104551	0.582436	-0.170911	0.36652	0.27196	0.145986	0.634066	0.000168377	0.595876	0.000511912	-0.0756998	0.690941	0.181978	0.335823	-0.153634	0.417618	-0.246602	0.188948
Potri.008G128500	MYB family protein	PF00249	PTHR10641,PTHR10641:SF507	KOG0048	0	K09422	0	AT4G38620.1	ATMYB4,MYB4	myb domain protein 4	blue	-0.32506	0.0796488	-0.466465	0.00936715	-0.302087	0.104706	0.302319	0.104427	-0.325806	0.07892	-0.199406	0.290767	-0.0571747	0.764103	-0.0134438	0.943789	0.281598	0.131673	0.0369993	0.846091	0.265665	0.155921
Potri.008G133700	C2H2 family protein	PF09409	PTHR23153,PTHR23153:SF39	KOG2699	0	K14011	0	AT2G01650.1	PUX2	plant UBX domain-containing protein 2	blue	0.346375	0.0607818	0.572742	0.000940632	-0.0857778	0.652211	-0.12609	0.506732	0.0910789	0.632181	0.514286	0.00364427	0.168514	0.373381	-0.262009	0.161909	-0.107832	0.570592	0.0885111	0.641852	-0.0703214	0.711936
Potri.008G136800	HSF family protein	PF00447	PTHR10015,PTHR10015:SF156	KOG0627	0	K09419	GO:0043565,GO:0006355,GO:0005634,GO:0003700	AT1G67970.1	AT-HSFA8,HSFA8	heat shock transcription factor A8	blue	0.621886	0.000243855	0.715233	8.92e-06	0.539025	0.0021159	-0.238419	0.204521	0.0602818	0.751672	0.259257	0.166524	0.334867	0.0704764	-0.415169	0.0225233	-0.189102	0.316919	0.0525992	0.782512	-0.244353	0.193143
Potri.008G138000	C2H2 family protein	0	0	0	0	0	0	AT1G66140.1	ZFP4	zinc finger protein 4	blue	0.423315	0.0197601	0.606483	0.000381265	0.148509	0.433502	-0.0682451	0.720097	0.211476	0.261934	0.274209	0.14255	0.126521	0.505267	-0.416545	0.0220355	-0.177399	0.348328	0.0457543	0.810266	-0.106327	0.576013
Potri.008G142500	C2H2 family protein	PF12171	PTHR10593,PTHR10593:SF50	KOG3576	0	0	0	AT2G02070.1	AtIDD5,IDD5	indeterminate(ID)-domain 5	blue	-0.304179	0.102206	-0.415882	0.0222696	0.0766827	0.687128	0.106579	0.575102	-0.215259	0.253297	-0.371302	0.0433668	-0.168997	0.371993	0.0126861	0.946952	-0.374779	0.0412929	0.10555	0.57882	0.0326031	0.864199
Potri.008G148400	MYB family protein	PF13921	PTHR10641,PTHR10641:SF461	KOG0048	0	K09422	0	AT2G02820.2	AtMYB88,MYB88	myb domain protein 88	blue	-0.742078	2.68e-06	-0.67872	3.74e-05	-0.404148	0.0267592	0.130281	0.492594	0.371447	0.0432788	-0.352272	0.0562367	-0.200558	0.287931	-0.234888	0.211505	0.0102094	0.957298	-0.0853765	0.653737	0.20678	0.272921
Potri.008G156100	CPP family protein	PF03638	PTHR12446,PTHR12446:SF21	KOG1171	0	0	0	AT4G14770.1	ATTCX2,TCX2	TESMIN/TSO1-like CXC 2	blue	-0.247339	0.187586	-0.498224	0.00507919	-0.159384	0.400189	0.221902	0.238588	-0.508001	0.00415768	-0.0731658	0.700806	-0.250929	0.181056	0.451186	0.0123315	0.172474	0.362088	0.203345	0.281144	-0.184273	0.32966
Potri.008G166200	ERF family protein	PF00847	PTHR31190,PTHR31190:SF25	0	0	K14516	GO:0006355,GO:0003700	AT3G23240.1	ATERF1,ERF1	ethylene response factor 1	blue	0.470109	0.00875673	0.715595	8.79e-06	-0.0291254	0.878572	-0.0938872	0.621671	-0.0566658	0.766144	0.817574	3.49e-08	0.530493	0.00256404	-0.0631239	0.740355	0.0378206	0.842716	0.0702357	0.712272	-0.374983	0.0411735
Potri.008G166700	MYB family protein	PF00249	PTHR10641,PTHR10641:SF497	KOG0048	0	K09422	0	AT3G23250.1	ATMYB15,ATY19,MYB15	myb domain protein 15	blue	0.526099	0.00282532	0.723077	6.37e-06	-0.105231	0.579973	-0.102306	0.590605	0.020953	0.912489	0.557316	0.0013775	0.659919	7.26e-05	0.0587384	0.757839	0.0888264	0.640662	0.0299445	0.875183	-0.288889	0.12155
Potri.008G197000	SBP family protein	PF03110	PTHR31251,PTHR31251:SF2	0	0	0	GO:0005634,GO:0003677	AT5G18830.3	ATSPL7,SPL7	squamosa promoter binding protein-like 7	blue	0.570166	0.00100381	0.724378	6.02e-06	0.405212	0.026324	-0.240213	0.201032	-0.0341754	0.857714	0.356811	0.0529237	0.498129	0.00508902	-0.022861	0.904555	-0.166235	0.379971	-0.285565	0.126091	-0.69538	2e-05
Potri.008G213900	GATA family protein	PF00320	PTHR10071,PTHR10071:SF203	0	0	0	GO:0043565,GO:0008270,GO:0006355,GO:0003700	AT3G06740.1	GATA15	GATA transcription factor 15	blue	-0.579351	0.000794211	-0.647467	0.000109963	-0.118851	0.53162	0.423331	0.019755	-0.152217	0.421977	-0.116582	0.539538	-0.301445	0.105482	-0.0633998	0.739259	0.187757	0.320437	-0.00905711	0.962114	0.279507	0.134688
Potri.009G011800	ARF family protein	PF02362,PF06507	PTHR31384,PTHR31384:SF20	0	0	0	GO:0003677,GO:0009725,GO:0006355,GO:0005634	AT5G60450.1	ARF4	auxin response factor 4	blue	-0.743882	2.46e-06	-0.689943	2.46e-05	-0.319754	0.084979	0.163547	0.387832	-0.0269712	0.887494	-0.172814	0.361128	-0.123488	0.515612	-0.0411851	0.828921	0.00247581	0.98964	-0.241567	0.198428	-0.313993	0.0910719
Potri.009G014800	ARF family protein	PF02362,PF06507	PTHR31384,PTHR31384:SF27	0	0	0	GO:0003677,GO:0009725,GO:0006355,GO:0005634	AT2G28350.1	ARF10	auxin response factor 10	blue	-0.558891	0.00132602	-0.486	0.00647198	-0.124689	0.511501	-0.0425083	0.823508	0.473404	0.00823403	-0.366426	0.0464151	-0.331381	0.0736376	-0.071315	0.708041	-0.400089	0.0284743	0.0693022	0.715938	-0.0221697	0.907429
Potri.009G019200	NAC family protein	PF02365	PTHR31989,PTHR31989:SF4	0	0	0	GO:0006355,GO:0003677	AT3G44350.2	anac061,NAC061	NAC domain containing protein 61	blue	0.350411	0.0576411	0.457144	0.0110937	0.376707	0.040177	-0.0464741	0.807336	-0.0815185	0.668479	0.479943	0.00727452	0.264174	0.158344	-0.362272	0.0491442	0.0567936	0.765631	0.264949	0.157081	-0.546138	0.00179581
Potri.009G027300	MYB family protein	PF00249	PTHR10641,PTHR10641:SF484	0	0	K09422	0	AT3G46130.1	ATMYB48,ATMYB48-1,ATMYB48-2,ATMYB48-3,MYB48	myb domain protein 48	blue	0.434683	0.0163769	0.685799	2.88e-05	-0.00346923	0.985484	-0.102167	0.591114	0.381248	0.0376451	0.283845	0.12849	0.436994	0.0157516	-0.364592	0.0476048	-0.0150974	0.936887	-0.0479099	0.801499	-0.14076	0.458135
Potri.009G032000	MYB_related family protein	0	PTHR21717,PTHR21717:SF9	0	0	0	0	AT1G07540.1	TRFL2	TRF-like 2	blue	0.548376	0.00170418	0.755102	1.42e-06	0.162328	0.391427	-0.272039	0.145864	0.212338	0.25995	0.394667	0.0309042	0.422385	0.0200607	-0.0989939	0.602747	-0.0267118	0.888569	-0.214381	0.255285	-0.64744	0.00011006
Potri.009G033300	GRAS family protein	PF03514	PTHR31636,PTHR31636:SF46	0	0	0	0	AT1G07530.1	ATGRAS2,GRAS2,SCL14	SCARECROW-like 14	blue	0.778596	4.05e-07	0.872802	3.21e-10	0.120908	0.52449	-0.26971	0.149483	-0.054405	0.775232	0.487829	0.00624501	0.461847	0.0101919	0.228742	0.224048	-0.0585596	0.758555	0.0143692	0.939926	-0.350675	0.0574404
Potri.009G042600	MYB family protein	PF00249	PTHR24078,PTHR24078:SF261	KOG0724	0	0	0	AT5G58900.1	0	Homeodomain-like transcriptional regulator	blue	-0.781508	3.43e-07	-0.634808	0.000164541	-0.251904	0.179311	0.206832	0.272798	0.471377	0.00855242	-0.286429	0.124899	-0.143078	0.450691	0.0159423	0.933363	-0.250583	0.181678	-0.146838	0.438753	-0.273343	0.143866
Potri.009G046800	C3H family protein	PF12796	PTHR14493,PTHR14493:SF54	KOG1595	0	0	0	AT5G58620.1	0	zinc finger (CCCH-type) family protein	blue	0.797256	1.34e-07	0.831514	1.26e-08	0.547809	0.00172699	-0.237382	0.206555	-0.20517	0.276756	0.502191	0.00468618	0.395039	0.0307319	0.0376033	0.843609	-0.150131	0.428439	0.0123964	0.948162	-0.435171	0.0162431
Potri.009G048700	GRAS family protein	PF03514	PTHR31636,PTHR31636:SF48	0	0	0	0	AT1G50420.1	SCL-3,SCL3	scarecrow-like 3	blue	0.404075	0.0267896	0.556623	0.00140074	0.195401	0.300765	-0.14121	0.456686	-0.138552	0.465289	0.328318	0.076505	0.411589	0.0238342	0.0592512	0.755789	-0.111549	0.557301	-0.30277	0.103885	-0.542283	0.00196363
Potri.009G052900	NF-YA family protein	PF02045	PTHR12632,PTHR12632:SF14	KOG1561	0	K08064	GO:0006355,GO:0003700	AT5G12840.2	ATHAP2A,EMB2220,HAP2A,NF-YA1	nuclear factor Y, subunit A1	blue	0.872933	3.17e-10	0.862083	9.3e-10	0.446764	0.013323	-0.261442	0.162853	-0.209932	0.265514	0.395744	0.0304084	0.273789	0.143187	0.00127341	0.994671	-0.0412259	0.828753	0.0679681	0.721188	-0.128509	0.498547
Potri.009G060600	NF-YA family protein	PF02045	PTHR12632,PTHR12632:SF15	KOG1561	0	K08064	GO:0006355,GO:0003700	AT5G12840.4	ATHAP2A,EMB2220,HAP2A,NF-YA1	nuclear factor Y, subunit A1	blue	0.528793	0.00266256	0.734942	3.74e-06	-0.0737469	0.698539	-0.158914	0.401598	0.0393103	0.836602	0.439561	0.0150805	0.475414	0.00792837	-0.128049	0.500098	0.156919	0.40761	-0.0854454	0.653475	-0.305354	0.100821
Potri.009G064700	bHLH family protein	PF00010	PTHR16223,PTHR16223:SF51	0	0	0	GO:0046983	AT2G42280.1	0	basic helix-loop-helix (bHLH) DNA-binding superfamily protein	blue	0.438342	0.0153961	0.714491	9.21e-06	0.265352	0.156429	-0.353827	0.0550835	0.557317	0.00137747	0.339835	0.0661542	0.310866	0.0945142	-0.253005	0.177353	-0.168017	0.374813	-0.184051	0.330252	-0.253409	0.176639
Potri.009G081400	bHLH family protein	PF00010	PTHR23042,PTHR23042:SF61	0	0	0	GO:0046983	AT4G37850.1	0	basic helix-loop-helix (bHLH) DNA-binding superfamily protein	blue	0.420673	0.020624	0.512868	0.00375504	-0.123815	0.51449	-0.0281873	0.882456	-0.130791	0.490887	0.300571	0.106547	0.30375	0.102714	-0.122118	0.520317	0.363688	0.0482	0.0146976	0.938556	-0.266077	0.155256
Potri.009G087000	MYB_related family protein	PF00249,PF00538	PTHR21717,PTHR21717:SF27	0	0	K09422	GO:0006334,GO:0005634,GO:0003677,GO:0000786	AT1G49950.2	ATTRB1,TRB1	telomere repeat binding factor 1	blue	0.485944	0.00647906	0.309527	0.0960176	0.384408	0.0359602	-0.318825	0.0859406	-0.119566	0.529137	-0.123549	0.5154	-0.0942191	0.620434	0.0979906	0.606446	0.0872404	0.64666	-0.0464864	0.807286	0.225312	0.231261
Potri.009G089400	C2H2 family protein	PF13912	PTHR26374,PTHR26374:SF208	0	0	0	0	AT1G27730.1	STZ,ZAT10	salt tolerance zinc finger	blue	0.360001	0.0506893	0.6663	5.83e-05	-0.131739	0.487721	0.0153426	0.935865	0.131262	0.489312	0.776587	4.54e-07	0.405225	0.0263188	-0.171839	0.363886	0.0275466	0.885109	-0.0401851	0.833016	-0.262021	0.161889
Potri.009G089600	LBD family protein	PF03195	PTHR31304,PTHR31304:SF1	0	0	0	0	AT3G49940.1	LBD38	LOB domain-containing protein 38	blue	-0.689542	2.5e-05	-0.63246	0.000176965	-0.355957	0.0535346	0.0418222	0.826314	0.301076	0.105931	-0.313144	0.091996	-0.278573	0.13605	0.40911	0.0247781	-0.273528	0.143583	-0.193331	0.306015	0.383756	0.0363029
Potri.009G103200	B3 family protein	PF02362	PTHR31391,PTHR31391:SF4	0	0	0	GO:0003677	AT3G19184.1	0	AP2/B3-like transcriptional factor family protein	blue	-0.672713	4.65e-05	-0.755261	1.41e-06	-0.173735	0.358535	0.189423	0.316082	-0.000504445	0.997889	-0.272517	0.145129	-0.360618	0.0502656	-0.237594	0.206138	0.168229	0.3742	0.118902	0.531443	0.296373	0.111769
Potri.009G103400	B3 family protein	PF02362	PTHR31391,PTHR31391:SF13	0	0	0	GO:0003677	AT3G19184.1	0	AP2/B3-like transcriptional factor family protein	blue	-0.122004	0.520708	-0.292678	0.116522	-0.347994	0.0595062	-0.0752352	0.692746	-0.0568086	0.765571	-0.219726	0.243341	-0.0366825	0.847393	-0.0484621	0.799257	0.581515	0.000750818	0.102843	0.588648	0.274593	0.141969
Potri.009G119700	bZIP family protein	PF00170	PTHR22952,PTHR22952:SF182	0	0	0	GO:0043565,GO:0006355,GO:0003700	AT1G75390.1	AtbZIP44,bZIP44	basic leucine-zipper 44	blue	-0.775939	4.71e-07	-0.747097	2.11e-06	-0.25505	0.173757	0.153443	0.418203	0.39468	0.030898	-0.378488	0.0391687	-0.428306	0.01821	-0.0144724	0.939495	-0.116176	0.54096	-0.102159	0.591144	0.475397	0.0079308
Potri.009G120800	TALE family protein	PF05920,PF07526	PTHR11850,PTHR11850:SF65	KOG0773	0	0	GO:0006355,GO:0003677	AT4G34610.2	BLH6	BEL1-like homeodomain 6	blue	0.104709	0.581865	0.33058	0.0743797	-0.248257	0.185902	-0.0452876	0.812166	0.124818	0.511062	0.475486	0.00791752	0.265491	0.156203	-0.240848	0.199808	0.145793	0.442054	0.193561	0.305427	-0.412198	0.0236071
Potri.009G130600	C3H family protein	PF00642	PTHR12547,PTHR12547:SF70	0	0	0	GO:0046872	AT3G19360.1	0	Zinc finger (CCCH-type) family protein	blue	-0.388856	0.0336919	-0.514191	0.0036516	-0.145189	0.443968	0.250358	0.182084	-0.346304	0.0608382	-0.0178215	0.925529	-0.15921	0.40071	-0.0589013	0.757188	0.0266606	0.888782	0.491859	0.0057686	0.172807	0.361146
Potri.009G141600	NAC family protein	PF02365	PTHR31989,PTHR31989:SF2	0	0	0	GO:0006355,GO:0003677	AT2G17040.1	anac036,NAC036	NAC domain containing protein 36	blue	0.724641	5.95e-06	0.736103	3.55e-06	0.491346	0.00582741	-0.184152	0.329984	-0.256213	0.171736	0.37062	0.0437834	0.138002	0.467079	0.0625873	0.742488	-0.244315	0.193214	-0.0847262	0.656213	-0.189062	0.317024
Potri.009G159200	EIL family protein	PF04873	PTHR33305,PTHR33305:SF1	0	0	K14514	0	AT3G20770.1	AtEIN3,EIN3	Ethylene insensitive 3 family protein	blue	0.630343	0.000188874	0.849272	2.97e-09	0.162964	0.38955	-0.180362	0.340204	0.0240718	0.899524	0.583848	0.000706371	0.54318	0.00192342	-0.00563299	0.976432	-0.0997227	0.600067	-0.0405236	0.831629	-0.602567	0.000425593
Potri.009G161900	E2F/DP family protein	PF02319,PF16421	PTHR12081,PTHR12081:SF47	KOG2577	0	K06620	GO:0006355,GO:0005667,GO:0003700	AT5G22220.2	ATE2FB,E2F1,E2FB	E2F transcription factor 1	blue	-0.620317	0.00025549	-0.583962	0.000704259	-0.6154	0.000295186	0.349607	0.0582569	-0.0245884	0.897379	-0.0126965	0.946909	-0.201696	0.28515	-0.194556	0.302901	0.19644	0.298151	0.354946	0.0542656	0.294816	0.113755
Potri.009G166800	Nin-like family protein	PF00564,PF02042	PTHR32002,PTHR32002:SF3	0	0	0	GO:0005515	AT4G35270.1	0	Plant regulator RWP-RK family protein	blue	0.262613	0.160909	0.293723	0.115163	-0.00747913	0.968711	-0.0223718	0.906588	-0.0717768	0.706234	0.0168109	0.929741	0.0167201	0.93012	-0.0147778	0.938221	0.170885	0.366595	-0.00172008	0.992802	-0.21915	0.24461
Potri.010G001300	GATA family protein	PF00320	PTHR10071,PTHR10071:SF203	0	0	0	GO:0043565,GO:0008270,GO:0006355,GO:0003700	AT3G06740.1	GATA15	GATA transcription factor 15	blue	-0.639189	0.000143411	-0.691905	2.28e-05	-0.537286	0.00220129	0.318003	0.0867966	-0.140854	0.457833	-0.224573	0.232836	-0.214435	0.255162	-0.248844	0.184829	0.329194	0.0756764	0.213714	0.256802	0.242044	0.197517
Potri.010G043500	TALE family protein	PF03789,PF05920,PF03790,PF03791	PTHR11850,PTHR11850:SF101	KOG0773	0	0	GO:0003677,GO:0006355,GO:0005634	AT1G23380.1	KNAT6,KNAT6L,KNAT6S	KNOTTED1-like homeobox gene 6	blue	0.388395	0.0339215	0.594426	0.000532527	0.00569137	0.976188	-0.333087	0.0720778	0.589516	0.000607869	0.0093321	0.960965	0.255256	0.173399	-0.0339517	0.858636	-0.233792	0.213707	-0.223157	0.235872	0.0753504	0.692298
Potri.010G072300	ERF family protein	PF00847	PTHR31190,PTHR31190:SF25	0	0	K14516	GO:0006355,GO:0003700	AT3G23240.1	ATERF1,ERF1	ethylene response factor 1	blue	0.433065	0.0168269	0.678631	3.76e-05	-0.0142829	0.940286	-0.0915968	0.630237	-0.0449686	0.813466	0.849183	2.99e-09	0.544054	0.00188491	-0.0280599	0.882983	0.0722764	0.70428	-0.0123061	0.948539	-0.419827	0.0209069
Potri.010G072900	bHLH family protein	PF00010	PTHR23042,PTHR23042:SF72	0	0	0	GO:0046983	AT4G14410.2	bHLH104	basic helix-loop-helix (bHLH) DNA-binding superfamily protein	blue	0.66231	6.69e-05	0.645499	0.000117212	0.214985	0.253915	-0.341676	0.0646057	0.0807974	0.671248	0.208237	0.269481	0.0109275	0.954298	0.0631041	0.740434	0.0633395	0.739499	-0.153833	0.417008	0.434858	0.0163288
Potri.010G082000	HSF family protein	PF00447	PTHR10015,PTHR10015:SF139	KOG0627	0	K09419	GO:0043565,GO:0006355,GO:0005634,GO:0003700,GO:0009408	AT3G22830.1	AT-HSFA6B,HSFA6B	heat shock transcription factor A6B	blue	0.265761	0.155767	0.471512	0.00853078	-0.104839	0.581394	-0.230599	0.220206	0.449607	0.0126782	0.279983	0.133997	0.349056	0.0586811	-0.181381	0.337438	0.137923	0.467336	-0.084575	0.656789	-0.252073	0.179008
Potri.010G083400	CPP family protein	PF03638	PTHR12446,PTHR12446:SF21	KOG1171	0	0	0	AT4G14770.1	ATTCX2,TCX2	TESMIN/TSO1-like CXC 2	blue	-0.242626	0.196407	-0.396964	0.029855	-0.391421	0.0324371	0.24276	0.196152	-0.418623	0.0213155	-0.0969493	0.610295	-0.103273	0.587083	0.443623	0.0140672	0.211886	0.26099	0.181969	0.335849	-0.27906	0.135339
Potri.010G099100	C2H2 family protein	PF12171	PTHR10593,PTHR10593:SF50	KOG3576	0	0	0	AT2G02070.1	AtIDD5,IDD5	indeterminate(ID)-domain 5	blue	-0.515195	0.00357473	-0.622931	0.000236372	-0.445679	0.0135761	0.365978	0.0467034	-0.234732	0.211817	-0.115015	0.545042	-0.155056	0.413269	-0.0115344	0.951762	0.26896	0.150662	0.382381	0.037034	0.00822065	0.965611
Potri.010G101200	C2H2 family protein	0	PTHR34946,PTHR34946:SF2	KOG2462	0	0	0	AT2G01940.1	ATIDD15,SGR5	C2H2-like zinc finger protein	blue	0.670788	4.98e-05	0.453324	0.0118745	0.45828	0.0108699	-0.186218	0.324491	-0.409857	0.0244904	0.102813	0.588758	-0.020401	0.914786	0.303457	0.103064	-0.18036	0.34021	0.22677	0.228177	0.00427422	0.982116
Potri.010G102700	C2H2 family protein	0	0	0	0	0	0	AT1G66140.1	ZFP4	zinc finger protein 4	blue	0.647047	0.000111477	0.714455	9.22e-06	0.148614	0.433175	-0.339058	0.0668162	0.222922	0.23638	0.139011	0.463798	0.190391	0.31357	-0.108268	0.569023	0.0106508	0.955454	-0.196443	0.298142	-0.0672806	0.723899
Potri.010G104300	HSF family protein	PF00447	PTHR10015,PTHR10015:SF156	KOG0627	0	K09419	GO:0043565,GO:0006355,GO:0005634,GO:0003700	AT1G67970.1	AT-HSFA8,HSFA8	heat shock transcription factor A8	blue	0.804152	8.63e-08	0.813767	4.55e-08	0.229422	0.222636	-0.238161	0.205025	-0.301673	0.105207	0.542696	0.00194503	0.298294	0.109356	0.129416	0.495495	-0.0585752	0.758493	0.212108	0.260478	-0.173302	0.359752
Potri.010G125100	CO-like family protein	PF00643,PF06203	PTHR31874,PTHR31874:SF5	KOG1601	0	0	GO:0008270,GO:0005622,GO:0005515	AT1G68520.1	0	B-box type zinc finger protein with CCT domain	blue	0.697914	1.81e-05	0.650889	9.83e-05	-0.0322656	0.865592	-0.355782	0.053661	0.128237	0.499462	0.116514	0.539777	0.198388	0.293289	-0.0602637	0.751744	0.341163	0.065034	0.113505	0.550366	0.132978	0.483602
Potri.010G125600	ERF family protein	PF00847	PTHR31194,PTHR31194:SF8	0	0	0	GO:0006355,GO:0003700	AT1G68550.2	0	Integrase-type DNA-binding superfamily protein	blue	-0.337242	0.0683833	-0.513394	0.00371366	-0.331432	0.0735913	0.287227	0.123806	-0.500326	0.00486761	-0.0769577	0.686063	-0.259001	0.166959	0.453577	0.0118215	0.155252	0.412672	0.0896533	0.637543	0.293579	0.11535
Potri.010G129000	C2H2 family protein	PF12874	PTHR10593,PTHR10593:SF27	0	0	0	0	AT1G13290.1	DOT5,WIP6	C2H2-like zinc finger protein	blue	-0.375453	0.0408999	-0.358237	0.0519149	-0.126085	0.506749	-0.0298299	0.875657	-0.0735112	0.699458	-0.0692288	0.716227	-0.0102705	0.957043	-0.0979164	0.60672	0.109078	0.566118	-0.0709602	0.709431	-0.263557	0.159355
Potri.010G129200	RAV family protein	PF00847,PF02362	PTHR31140,PTHR31140:SF3	0	0	K09287	GO:0006355,GO:0003700,GO:0003677	AT1G25560.1	EDF1,TEM1	AP2/B3 transcription factor family protein	blue	0.714489	9.21e-06	0.841151	5.87e-09	0.487449	0.00629155	-0.235374	0.210535	-0.0731111	0.701019	0.479026	0.00740303	0.53177	0.00249218	0.0467647	0.806154	-0.184321	0.329532	-0.182368	0.33477	-0.435028	0.0162821
Potri.010G130000	bHLH family protein	PF00010	PTHR12565,PTHR12565:SF139	0	0	0	GO:0046983	AT1G68810.1	0	basic helix-loop-helix (bHLH) DNA-binding superfamily protein	blue	-0.469932	0.00878559	-0.377091	0.0399579	-0.327168	0.0776042	-0.137793	0.467759	0.394596	0.0309367	-0.240359	0.200752	0.0229405	0.904224	0.262339	0.161363	-0.193859	0.304671	-0.173281	0.359811	0.0258975	0.891946
Potri.010G149900	MYB family protein	PF00249	PTHR10641,PTHR10641:SF623	KOG0048	0	K09422	0	AT3G06490.1	AtMYB108,BOS1,MYB108	myb domain protein 108	blue	0.290384	0.119548	0.335893	0.0695664	-0.228134	0.225316	0.0225506	0.905845	0.242444	0.196755	0.43389	0.016596	0.261653	0.162502	-0.138148	0.466602	0.596263	0.000506519	0.0806839	0.671684	0.0371263	0.845569
Potri.010G153100	CAMTA family protein	PF00023,PF01833,PF00612,PF03859	PTHR23335,PTHR23335:SF10	0	0	0	GO:0005515,GO:0005634,GO:0003677	AT2G22300.2	CAMTA3,SR1	signal responsive 1	blue	0.509892	0.00399702	0.713477	9.61e-06	0.163618	0.387622	-0.297199	0.110727	0.230295	0.220832	0.422229	0.0201117	0.433168	0.0167977	0.223853	0.234377	-0.299359	0.108035	-0.0783307	0.680752	-0.566639	0.00109629
Potri.010G159600	C2H2 family protein	PF13912	PTHR26374,PTHR26374:SF199	0	0	0	0	AT1G26610.1	0	C2H2-like zinc finger protein	blue	-0.494525	0.00547075	-0.5566	0.00140151	-0.487361	0.00630241	0.339374	0.0665467	-0.280895	0.132681	-0.0326891	0.863844	-0.171563	0.364666	0.462362	0.010097	0.0591366	0.756247	0.108826	0.567022	0.0010364	0.995663
Potri.010G163000	WRKY family protein	PF03106	PTHR31221,PTHR31221:SF22	0	0	0	GO:0043565,GO:0006355,GO:0003700	AT1G13960.1	WRKY4	WRKY DNA-binding protein 4	blue	0.336781	0.0687859	0.575978	0.000866235	-0.062102	0.744418	-0.0895311	0.638004	0.200239	0.288716	0.396242	0.0301816	0.368104	0.0453476	-0.260035	0.16521	-0.142889	0.451295	0.0908967	0.632865	-0.481985	0.006995
Potri.010G187900	C3H family protein	PF00642,PF12796	PTHR14493,PTHR14493:SF51	KOG1595	0	0	GO:0046872	AT2G40140.1	ATSZF2,CZF1,SZF2,ZFAR1	zinc finger (CCCH-type) family protein	blue	0.666865	5.72e-05	0.773987	5.24e-07	0.0853764	0.653738	-0.212287	0.260067	-0.0567741	0.76571	0.468896	0.00895609	0.530892	0.0025414	0.181967	0.335853	-0.00372392	0.984418	-0.00440663	0.981562	-0.431109	0.0173843
Potri.010G202300	GRAS family protein	PF03514	PTHR31636,PTHR31636:SF44	0	0	0	0	AT1G07530.1	ATGRAS2,GRAS2,SCL14	SCARECROW-like 14	blue	0.384042	0.0361524	0.431771	0.0171939	-0.358354	0.0518331	-0.053958	0.777032	-0.214539	0.254927	0.300098	0.107125	0.29058	0.119287	0.10038	0.597653	0.341869	0.064445	0.168454	0.373553	-0.302782	0.103871
Potri.010G208600	bHLH family protein	0	PTHR16223,PTHR16223:SF23	0	0	0	0	AT1G27660.1	0	basic helix-loop-helix (bHLH) DNA-binding superfamily protein	blue	0.38298	0.0367142	0.565068	0.00113984	-0.0331933	0.861763	-0.0961498	0.613257	0.0158713	0.933659	0.53327	0.00240995	0.612463	0.000321409	-0.0644615	0.735047	0.124094	0.513537	-0.0421832	0.824837	-0.505227	0.00440326
Potri.010G223300	GATA family protein	PF00320	PTHR10071,PTHR10071:SF194	0	0	0	GO:0043565,GO:0008270,GO:0006355,GO:0003700	AT3G60530.1	GATA4	GATA transcription factor 4	blue	-0.542551	0.00195154	-0.481945	0.00700037	-0.359166	0.0512663	0.230734	0.219929	0.0606809	0.75008	-0.199673	0.29011	-0.135468	0.475375	0.22887	0.223781	-0.274262	0.14247	-0.0202898	0.915249	-0.263045	0.160196
Potri.010G229700	NAC family protein	PF02365	PTHR31989,PTHR31989:SF29	0	0	0	GO:0006355,GO:0003677	AT3G10480.1	ANAC050,NAC050	NAC domain containing protein 50	blue	0.36364	0.0482315	0.446649	0.0133497	-0.0812832	0.669382	-0.185293	0.326943	-0.0612483	0.747818	0.230091	0.221253	0.148752	0.432742	0.0569973	0.764814	0.0867317	0.648588	-0.338654	0.0671626	-0.253285	0.176858
Potri.010G229900	NAC family protein	PF02365	PTHR31989,PTHR31989:SF43	0	0	0	GO:0006355,GO:0003677	AT5G04410.1	anac078,NAC2	NAC domain containing protein 2	blue	0.608935	0.000355628	0.765978	8.09e-07	0.162206	0.391789	-0.211638	0.261562	-0.0472724	0.80409	0.497311	0.00517353	0.278508	0.136146	0.0204689	0.914504	-0.192462	0.308237	-0.121901	0.521064	-0.113854	0.549133
Potri.011G011100	TALE family protein	PF03789,PF05920,PF03791,PF03790	PTHR11850,PTHR11850:SF100	KOG0773	0	0	GO:0003677,GO:0006355,GO:0005634	AT1G62360.1	BUM,BUM1,SHL,STM,WAM,WAM1	KNOX/ELK homeobox transcription factor	blue	-0.738548	3.17e-06	-0.604433	0.000403924	-0.349753	0.0581444	0.275714	0.140283	0.253197	0.177013	-0.254763	0.174259	-0.262402	0.161258	0.197967	0.294336	-0.411223	0.0239717	-0.124392	0.512516	0.18497	0.327801
Potri.011G055500	TCP family protein	PF03634	PTHR31072,PTHR31072:SF11	0	0	0	0	AT1G69690.1	0	TCP family transcription factor	blue	-0.653627	8.98e-05	-0.709318	1.14e-05	0.252335	0.178542	0.0683332	0.71975	-0.0262917	0.890311	-0.399733	0.0286289	-0.309766	0.0957479	-0.184448	0.329193	-0.411936	0.0237047	-0.100563	0.596984	-0.0638564	0.737446
Potri.011G055600	Dof family protein	PF02701	PTHR31992,PTHR31992:SF8	0	0	0	GO:0006355,GO:0003677	AT1G28310.2	0	Dof-type zinc finger DNA-binding family protein	blue	-0.713667	9.53e-06	-0.658616	7.59e-05	-0.534418	0.00234863	0.446042	0.013491	-0.0411787	0.828947	-0.106537	0.575254	-0.137194	0.469716	-0.0448639	0.813893	0.156584	0.408623	0.13623	0.472871	0.0836879	0.660174
Potri.011G059300	ARF family protein	PF02362,PF06507	PTHR31384,PTHR31384:SF5	0	0	K14486	GO:0003677,GO:0009725,GO:0006355,GO:0005634	AT2G33860.1	ARF3,ETT	Transcriptional factor B3 family protein / auxin-responsive factor AUX/IAA-related	blue	-0.508623	0.00410425	-0.475507	0.00791441	-0.277309	0.137911	0.341672	0.0646093	-0.0261927	0.890722	-0.00816866	0.965828	0.0082653	0.965424	-0.422958	0.0198752	0.101595	0.593204	0.308312	0.0973979	-0.326544	0.0782047
Potri.011G060000	VOZ family protein	0	PTHR33873,PTHR33873:SF1	0	0	0	0	AT1G28520.2	ATVOZ1,VOZ1	vascular plant one zinc finger protein	blue	0.536842	0.00222356	0.610823	0.00033694	0.246606	0.188941	-0.435483	0.0161581	0.375339	0.0409664	-0.0472172	0.804314	0.160697	0.396268	0.0597784	0.753682	-0.269189	0.150301	-0.0515713	0.786664	0.223937	0.234197
Potri.011G080000	bHLH family protein	0	PTHR12565,PTHR12565:SF155	0	0	0	0	AT1G29950.1	0	basic helix-loop-helix (bHLH) DNA-binding superfamily protein	blue	-0.693592	2.14e-05	-0.526296	0.00281312	-0.433774	0.0166283	0.0742438	0.696603	0.196644	0.29764	-0.122876	0.517708	-0.0468996	0.805605	-0.238066	0.205212	-0.0669483	0.72521	-0.077659	0.683348	-0.122896	0.517641
Potri.011G098300	HD-ZIP family protein	PF00046,PF08670,PF01852	PTHR24326,PTHR24326:SF191	0	0	K09338	GO:0003677,GO:0008289	AT2G34710.1	ATHB-14,ATHB14,PHB,PHB-1D	Homeobox-leucine zipper family protein / lipid-binding START domain-containing protein	blue	-0.393527	0.0314355	-0.482988	0.00686107	-0.0465295	0.80711	-0.0143319	0.940081	-0.204391	0.278624	-0.0783846	0.680544	-0.275454	0.140672	0.428865	0.0180428	-0.263773	0.158999	0.193221	0.306295	-0.190583	0.313072
Potri.011G105400	DBB family protein	PF00643	PTHR31832,PTHR31832:SF4	0	0	0	GO:0008270,GO:0005622	AT1G78600.1	DBB3,LZF1,STH3	light-regulated zinc finger protein 1	blue	-0.707005	1.26e-05	-0.573582	0.000920799	0.225255	0.231382	0.099132	0.602239	0.273604	0.143469	-0.267055	0.153687	-0.119198	0.530413	-0.378818	0.0389839	-0.266151	0.155137	-0.245118	0.191709	-0.277636	0.137427
Potri.011G106800	BES1 family protein	PF05687	PTHR31506,PTHR31506:SF8	0	0	0	0	AT1G78700.1	BEH4	BES1/BZR1 homolog 4	blue	-0.298455	0.109156	-0.489348	0.00606159	-0.317362	0.0874693	0.207023	0.272346	-0.405337	0.0262731	0.00784633	0.967176	-0.293369	0.115622	0.344944	0.061927	0.260717	0.164064	0.180362	0.340204	0.0694052	0.715533
Potri.011G115600	ERF family protein	PF00847	PTHR31677,PTHR31677:SF7	0	0	0	GO:0006355,GO:0003700	AT3G15210.1	ATERF-4,ATERF4,ERF4,RAP2.5	ethylene responsive element binding factor 4	blue	0.399414	0.0287683	0.693898	2.11e-05	-0.0413776	0.828133	-0.127043	0.503499	0.274478	0.142142	0.633395	0.000171922	0.444309	0.0139017	-0.125651	0.508225	-0.0402908	0.832583	0.0813489	0.66913	-0.315155	0.089817
Potri.011G116800	SBP family protein	PF03110	PTHR31251,PTHR31251:SF9	0	0	0	GO:0005634,GO:0003677	AT3G15270.1	SPL5	squamosa promoter binding protein-like 5	blue	0.445895	0.0135255	0.38238	0.0370346	0.1711	0.365983	-0.0258393	0.892188	-0.334186	0.071086	0.119232	0.530296	0.0712831	0.708166	-0.43042	0.0175842	0.323037	0.0816502	0.111732	0.556651	0.280608	0.133094
Potri.011G123300	NAC family protein	PF02365	PTHR31719,PTHR31719:SF39	0	0	0	GO:0006355,GO:0003677	AT4G27410.2	ANAC072,RD26	NAC (No Apical Meristem) domain transcriptional regulator superfamily protein	blue	0.561549	0.00124289	0.813701	4.57e-08	0.145982	0.441457	-0.251715	0.179647	0.337423	0.0682262	0.539512	0.00209252	0.539007	0.00211679	-0.00725378	0.969654	-0.01773	0.92591	-0.128464	0.498697	-0.357135	0.0526933
Potri.011G129500	bHLH family protein	0	PTHR16223,PTHR16223:SF46	0	0	0	0	AT3G20640.1	0	basic helix-loop-helix (bHLH) DNA-binding superfamily protein	blue	0.26248	0.161129	0.530778	0.00254786	0.064428	0.73518	-0.0035723	0.985053	0.0945139	0.619336	0.314554	0.090464	0.573727	0.000917426	-0.34445	0.0623262	0.0166344	0.930477	-0.0262071	0.890662	-0.603149	0.000418724
Potri.011G131100	GRAS family protein	PF03514	PTHR31636,PTHR31636:SF18	0	0	0	0	AT1G50600.1	SCL5	scarecrow-like 5	blue	0.468498	0.0090223	0.574647	0.000896198	-0.122139	0.520244	-0.118732	0.532032	-0.0592065	0.755967	0.366358	0.0464587	0.5202	0.00321186	-0.0280732	0.882928	0.233909	0.21347	0.00106272	0.995553	-0.461436	0.0102682
Potri.011G149300	NAC family protein	PF02365	PTHR31989,PTHR31989:SF21	0	0	0	GO:0006355,GO:0003677	AT1G33060.2	ANAC014,NAC014	NAC 014	blue	0.679477	3.64e-05	0.851911	2.36e-09	-0.049432	0.795324	-0.255414	0.173124	0.0494735	0.795155	0.575907	0.000867803	0.546599	0.00177656	0.221089	0.240355	0.0116478	0.951288	-0.0332557	0.861506	-0.455028	0.0115206
Potri.011G167600	MYB family protein	PF00249	PTHR10641,PTHR10641:SF653	0	0	K09422	0	AT5G56110.1	AtMYB103,ATMYB80,MS188,MYB103	myb domain protein 103	blue	0.0584542	0.758977	0.178811	0.344443	-0.263858	0.158861	0.190795	0.312525	-0.177451	0.348184	0.243511	0.194729	0.113804	0.54931	0.0877955	0.644558	0.0881577	0.643188	-0.0987085	0.603798	-0.0379224	0.842298
Potri.012G007500	NAC family protein	PF02365	PTHR31989,PTHR31989:SF5	0	0	0	GO:0006355,GO:0003677	AT3G49530.1	ANAC062,NAC062,NTL6	NAC domain containing protein 62	blue	0.855675	1.69e-09	0.822227	2.51e-08	0.393773	0.0313203	-0.334599	0.0707162	-0.149627	0.430011	0.367313	0.0458482	0.16537	0.382491	0.262414	0.161239	-0.16597	0.380742	0.0450234	0.813243	-0.0817285	0.667673
Potri.012G018700	Dof family protein	PF02701	PTHR31992,PTHR31992:SF21	0	0	0	GO:0006355,GO:0003677	AT3G61850.4	DAG1	Dof-type zinc finger DNA-binding family protein	blue	0.497819	0.00512088	0.503367	0.00457482	0.481004	0.00712813	-0.304902	0.101353	0.308107	0.0976329	-0.0182201	0.923868	0.0689037	0.717505	0.0374008	0.844441	-0.0744886	0.69565	-0.181827	0.336231	-0.278688	0.135881
Potri.012G023700	HD-ZIP family protein	PF02183,PF00046	PTHR24326,PTHR24326:SF122	KOG0484	0	0	GO:0043565,GO:0006355,GO:0003700,GO:0003677	AT2G46680.1	ATHB-7,ATHB7,HB-7	homeobox 7	blue	0.513469	0.00370776	0.654363	8.76e-05	0.167926	0.375075	-0.139161	0.463311	-0.0939427	0.621464	0.693815	2.12e-05	0.502269	0.00467879	-0.106373	0.575847	0.0970578	0.609893	0.00619455	0.974083	-0.328566	0.0762703
Potri.012G031800	bHLH family protein	PF00010	PTHR11514,PTHR11514:SF58	0	0	0	GO:0046983	AT5G53210.1	SPCH	basic helix-loop-helix (bHLH) DNA-binding superfamily protein	blue	-0.150895	0.426066	-0.311311	0.094018	-0.222303	0.237718	0.0444471	0.815593	-0.359464	0.0510597	0.0555517	0.770619	-0.172844	0.361043	-0.142305	0.453168	0.449029	0.0128071	0.412659	0.0234361	0.155677	0.411379
Potri.012G055600	MYB family protein	PF00249	PTHR10641,PTHR10641:SF581	KOG0048	0	K09422	0	AT1G68320.1	AtMYB62,BW62B,BW62C,MYB62	myb domain protein 62	blue	0.422562	0.0200031	0.660491	7.12e-05	-0.20762	0.270934	-0.042643	0.822958	0.0850522	0.654972	0.803958	8.74e-08	0.396799	0.0299292	-0.156882	0.407721	0.313799	0.0912821	-0.0394265	0.836125	-0.352359	0.0561717
Potri.012G060300	MYB family protein	PF00249	PTHR24078,PTHR24078:SF261	0	0	0	0	AT1G49010.1	0	Duplicated homeodomain-like superfamily protein	blue	-0.402992	0.0272388	-0.507472	0.00420361	-0.42351	0.0196976	-0.00296437	0.987596	-0.0805919	0.672037	-0.287171	0.123882	-0.246877	0.188439	0.435778	0.0160779	-0.00600626	0.974871	-0.109588	0.564296	0.306852	0.0990764
Potri.012G070900	HD-ZIP family protein	PF02183,PF00046	PTHR24326,PTHR24326:SF149	KOG0483	0	0	GO:0043565,GO:0006355,GO:0003700,GO:0003677	AT3G01470.1	ATHB-1,ATHB1,HAT5,HB-1,HD-ZIP-1	homeobox 1	blue	0.696939	1.88e-05	0.878662	1.72e-10	0.374491	0.0414615	-0.194574	0.302855	0.0145571	0.939142	0.541109	0.00201735	0.561986	0.00122966	-0.0948309	0.618156	-0.0730117	0.701407	-0.0845853	0.65675	-0.533523	0.00239636
Potri.012G072700	bHLH family protein	PF00010	PTHR12565,PTHR12565:SF107	0	0	0	GO:0046983	AT5G62610.1	0	basic helix-loop-helix (bHLH) DNA-binding superfamily protein	blue	0.458261	0.0108737	0.441889	0.0144924	0.0958558	0.614347	-0.067378	0.723515	0.0785445	0.679926	0.172481	0.362069	0.0395369	0.835673	-0.422279	0.0200951	0.213678	0.256884	0.414591	0.022731	0.136783	0.471059
Potri.012G073900	MYB_related family protein	PF00249	PTHR12374,PTHR12374:SF26	0	0	0	0	AT1G19000.2	0	Homeodomain-like superfamily protein	blue	0.687152	2.74e-05	0.854857	1.82e-09	0.266544	0.154506	-0.367673	0.04562	0.325824	0.0789026	0.39909	0.02891	0.377592	0.0396736	0.0610381	0.748656	-0.152908	0.419847	-0.142727	0.451813	-0.0525832	0.782577
Potri.012G075300	E2F/DP family protein	PF02319	PTHR12081,PTHR12081:SF46	KOG2578	0	K09391	GO:0006355,GO:0005667,GO:0003700	AT3G48160.2	DEL1,E2FE,E2L3	DP-E2F-like 1	blue	-0.713917	9.43e-06	-0.768643	7.02e-07	-0.52536	0.0028714	0.339469	0.0664653	-0.0419965	0.825601	-0.255282	0.173353	-0.224762	0.232433	-0.194556	0.3029	0.353004	0.0556917	0.160962	0.395477	0.284302	0.12785
Potri.012G134800	C3H family protein	PF00642,PF00400	PTHR22844,PTHR22844:SF178	KOG0274	0	0	GO:0046872,GO:0005515	AT4G25440.1	ZFWD1	zinc finger WD40 repeat protein 1	blue	0.286705	0.12452	0.321489	0.0832067	-0.221868	0.238661	0.0692061	0.716316	0.0587083	0.75796	0.253363	0.176721	0.0823519	0.665284	0.215937	0.251768	0.0136148	0.943075	0.261	0.163591	0.17256	0.361844
Potri.012G138900	HSF family protein	PF00447	PTHR10015,PTHR10015:SF168	0	0	K09419	GO:0043565,GO:0006355,GO:0005634,GO:0003700	AT5G62020.1	AT-HSFB2A,HSFB2A	heat shock transcription factor B2A	blue	0.335501	0.0699129	0.307109	0.0987792	-0.00460981	0.980712	-0.382543	0.0369473	-0.12795	0.500431	0.0826888	0.663994	0.0396889	0.83505	0.118098	0.53424	0.16932	0.371065	-0.0208517	0.91291	0.155473	0.411998
Potri.013G008600	TALE family protein	PF03789,PF05920,PF03790,PF03791	PTHR11850,PTHR11850:SF102	KOG0773	0	0	GO:0003677,GO:0006355,GO:0005634	AT1G23380.1	KNAT6,KNAT6L,KNAT6S	KNOTTED1-like homeobox gene 6	blue	0.423808	0.0196024	0.719747	7.36e-06	-0.212301	0.260035	-0.196389	0.298279	0.220392	0.24188	0.423262	0.0197772	0.552783	0.00153562	-0.302896	0.103733	0.031616	0.868274	-0.024804	0.896484	-0.381537	0.0374888
Potri.013G019200	C2H2 family protein	PF12171	PTHR10593,PTHR10593:SF34	0	0	0	0	AT3G50700.1	AtIDD2,IDD2	indeterminate(ID)-domain 2	blue	-0.577571	0.000831532	-0.55038	0.00162562	-0.494507	0.0054727	0.427657	0.0184056	-0.0573552	0.763379	-0.0174703	0.926992	0.0170376	0.928796	-0.144469	0.446253	0.387307	0.0344683	0.0164418	0.93128	-0.177891	0.346973
Potri.013G025900	bHLH family protein	PF00010	PTHR11969,PTHR11969:SF26	0	0	0	GO:0046983	AT1G72210.1	0	basic helix-loop-helix (bHLH) DNA-binding superfamily protein	blue	-0.434541	0.016416	-0.668628	5.37e-05	-0.364293	0.0478009	0.436379	0.015916	-0.346718	0.0605103	-0.324605	0.0800952	-0.318034	0.0867649	0.284391	0.127726	0.251216	0.180542	0.230341	0.220737	0.609994	0.000345036
Potri.013G039100	Trihelix family protein	PF13837	PTHR21654,PTHR21654:SF22	KOG4282	0	0	0	AT5G28300.1	0	Duplicated homeodomain-like superfamily protein	blue	-0.479911	0.00727903	-0.624063	0.000228496	-0.0397696	0.834719	0.182742	0.333763	-0.406421	0.0258364	-0.177356	0.348447	-0.262154	0.161669	0.311283	0.0940493	-0.168047	0.374725	0.160313	0.397412	-0.24503	0.191873
Potri.013G045200	ERF family protein	PF00847	PTHR31190,PTHR31190:SF3	0	0	K14516	GO:0006355,GO:0003700	AT3G23240.1	ATERF1,ERF1	ethylene response factor 1	blue	0.306868	0.0990582	0.457619	0.0109996	-0.0240328	0.899686	-0.0876037	0.645284	-0.0380498	0.841775	0.662105	6.74e-05	0.271366	0.146904	-0.0460468	0.809075	0.0790924	0.677812	0.0649084	0.733276	-0.362145	0.0492292
Potri.013G048000	G2-like family protein	PF00249,PF14379	PTHR31314,PTHR31314:SF12	0	0	0	0	AT5G29000.2	0	Homeodomain-like superfamily protein	blue	0.812948	4.81e-08	0.87661	2.15e-10	0.259468	0.166167	-0.239383	0.202641	0.00226178	0.990536	0.430057	0.0176904	0.257149	0.170121	-0.0866154	0.64903	0.0638393	0.737514	-0.0325462	0.864434	-0.150865	0.426161
Potri.013G056700	ERF family protein	PF00847	PTHR31194,PTHR31194:SF5	0	0	K09286	GO:0006355,GO:0003700	AT5G19790.1	RAP2.11	related to AP2 11	blue	0.352252	0.0562512	0.614553	0.000302544	-0.0503246	0.791707	-0.121613	0.522057	0.0889051	0.640365	0.642274	0.000130015	0.372674	0.0425386	-0.102186	0.591044	-0.205326	0.276384	-0.0835734	0.660611	-0.263381	0.159643
Potri.013G059600	GATA family protein	PF00320	PTHR10071,PTHR10071:SF161	0	0	0	GO:0043565,GO:0008270,GO:0006355,GO:0003700	AT5G25830.1	GATA12	GATA transcription factor 12	blue	-0.387868	0.0341852	-0.439032	0.0152166	-0.455778	0.0113678	0.478444	0.00748563	-0.322559	0.0821284	-0.0911097	0.632065	-0.164844	0.384028	0.0212228	0.911367	0.0745548	0.695392	0.227404	0.226844	0.241631	0.198305
Potri.013G066700	Dof family protein	PF02701	PTHR31089,PTHR31089:SF4	0	0	0	GO:0006355,GO:0003677	AT3G47500.1	CDF3	cycling DOF factor 3	blue	0.477182	0.00766735	0.568139	0.00105611	0.103736	0.585396	-0.0889627	0.640148	-0.170552	0.367543	0.388618	0.0338099	0.43088	0.0174505	0.52972	0.00260843	-0.172254	0.362711	-0.234209	0.212868	-0.485554	0.00652835
Potri.013G077500	GRF family protein	PF08880,PF08879	PTHR31602,PTHR31602:SF8	0	0	0	GO:0006355,GO:0005634,GO:0005524,GO:0032502,GO:0006351	AT3G13960.1	AtGRF5,GRF5	growth-regulating factor 5	blue	-0.586827	0.00065299	-0.697618	1.83e-05	-0.289979	0.120088	0.278354	0.136371	-0.320143	0.0845794	-0.131383	0.488909	-0.209315	0.266955	-0.159162	0.400854	0.293531	0.115412	0.161742	0.393162	-0.105988	0.577236
Potri.013G079700	NAC family protein	PF02365	PTHR31989,PTHR31989:SF21	0	0	0	GO:0006355,GO:0003677	AT3G10480.3	ANAC050,NAC050	NAC domain containing protein 50	blue	0.579601	0.000789093	0.744457	2.4e-06	-0.0787645	0.679077	-0.086392	0.649878	-0.120786	0.524911	0.510763	0.00392486	0.229571	0.222328	0.0450925	0.812962	0.127473	0.502044	-0.198657	0.292622	-0.143358	0.449794
Potri.013G079800	HSF family protein	PF00447	PTHR10015,PTHR10015:SF199	KOG0627	0	K09419	GO:0043565,GO:0006355,GO:0005634,GO:0003700	AT5G16820.2	ATHSF3,ATHSFA1B,HSF3,HSFA1B	heat shock factor 3	blue	0.52519	0.00288211	0.647148	0.000111109	0.0764424	0.68806	-0.230691	0.220018	0.179892	0.341485	0.321973	0.0827179	0.227022	0.227647	-0.255721	0.17259	0.0376477	0.843426	0.264307	0.158126	-0.33235	0.0727485
Potri.013G090300	WRKY family protein	PF03106	PTHR31282,PTHR31282:SF37	0	0	0	GO:0043565,GO:0006355,GO:0003700	AT3G56400.1	ATWRKY70,WRKY70	WRKY DNA-binding protein 70	blue	0.730945	4.49e-06	0.745704	2.26e-06	0.439775	0.0150254	-0.185169	0.327272	-0.206537	0.273499	0.491599	0.0057983	0.31735	0.0874829	-0.122646	0.5185	-0.102191	0.591024	0.30614	0.0999027	-0.289791	0.120339
Potri.013G110700	TCP family protein	PF03634	PTHR31072,PTHR31072:SF21	0	0	0	0	AT1G35560.1	0	TCP family transcription factor	blue	0.265196	0.15668	0.255834	0.172394	0.280343	0.133477	-0.265744	0.155793	-0.0148899	0.937753	-0.168182	0.374337	-0.114279	0.547632	0.288084	0.122639	-0.52594	0.00283514	-0.0288387	0.879759	0.132621	0.484785
Potri.013G119400	TCP family protein	PF03634	PTHR31072,PTHR31072:SF13	0	0	0	0	AT3G15030.3	MEE35,TCP4	TCP family transcription factor 4	blue	-0.72314	6.35e-06	-0.878957	1.67e-10	-0.0938845	0.621682	0.224703	0.232559	-0.187338	0.321536	-0.401774	0.0277518	-0.44453	0.0138488	-0.0640668	0.736612	-0.0654554	0.73111	0.188433	0.318666	0.043714	0.818584
Potri.013G129800	bHLH family protein	PF00010	PTHR13935,PTHR13935:SF53	0	0	0	GO:0046983,GO:0003677	AT4G20970.1	0	basic helix-loop-helix (bHLH) DNA-binding superfamily protein	blue	0.560846	0.00126442	0.742691	2.61e-06	0.137869	0.467512	-0.141598	0.455437	-0.0380566	0.841747	0.81466	4.28e-08	0.348773	0.0589005	-0.0182087	0.923915	0.00138298	0.994213	0.0310823	0.870479	-0.34393	0.0627487
Potri.013G149100	MYB family protein	PF00249	PTHR10641,PTHR10641:SF613	KOG0048	0	K09422	0	AT3G23250.1	ATMYB15,ATY19,MYB15	myb domain protein 15	blue	0.278443	0.136241	0.530529	0.00256203	-0.137325	0.469287	-0.0363553	0.848739	0.117075	0.537813	0.812803	4.86e-08	0.283656	0.128756	-0.153869	0.416899	0.113088	0.551843	0.096104	0.613426	-0.468662	0.0089949
Potri.013G153400	WRKY family protein	PF03106	PTHR31221,PTHR31221:SF12	0	0	K13424	GO:0043565,GO:0006355,GO:0003700	AT2G38470.1	ATWRKY33,WRKY33	WRKY DNA-binding protein 33	blue	0.665328	6.03e-05	0.81823	3.34e-08	0.197241	0.296144	-0.154705	0.414339	-0.100685	0.596534	0.587575	0.000640157	0.636353	0.000156792	0.000152975	0.99936	-0.00425322	0.982204	0.00934705	0.960902	-0.483387	0.00680844
Potri.013G156200	LBD family protein	PF03195	PTHR31301,PTHR31301:SF2	0	0	0	0	AT2G40470.1	ASL11,LBD15	LOB domain-containing protein 15	blue	0.327514	0.0772718	0.319955	0.0847726	-0.281756	0.131448	-0.00602394	0.974797	-0.0791839	0.677459	0.0597997	0.753597	0.259827	0.165561	0.293048	0.116039	0.0983401	0.605156	-0.196743	0.297392	0.0210465	0.9121
Potri.013G156900	bZIP family protein	PF00170	PTHR13690,PTHR13690:SF82	0	0	0	GO:0043565,GO:0006355,GO:0003700	AT2G40620.1	0	Basic-leucine zipper (bZIP) transcription factor family protein	blue	-0.71604	8.62e-06	-0.723602	6.23e-06	-0.519574	0.00325543	0.0942947	0.620153	0.261013	0.163569	-0.343247	0.0633068	-0.308843	0.0967932	0.244039	0.193734	-0.23448	0.212322	0.272217	0.14559	0.320419	0.0842969
Potri.013G157500	B3 family protein	PF07496,PF02362	PTHR23336,PTHR23336:SF23	0	0	0	GO:0008270,GO:0003677	AT2G30470.1	HSI2,VAL1	high-level expression of sugar-inducible gene 2	blue	-0.48699	0.00634821	-0.383961	0.0361947	-0.484655	0.00664336	0.269496	0.149819	-0.0231423	0.903386	0.0836677	0.660251	0.0203114	0.915159	-0.397416	0.0296519	0.417981	0.0215359	0.0433298	0.820152	-0.280763	0.132871
Potri.014G004900	MYB_related family protein	PF00249,PF00538	PTHR21717,PTHR21717:SF27	0	0	K09422	GO:0006334,GO:0005634,GO:0003677,GO:0000786	AT5G67580.1	ATTBP3,ATTRB2,TBP3,TRB2	Homeodomain-like/winged-helix DNA-binding family protein	blue	0.555735	0.00143097	0.647706	0.00010911	-0.0438595	0.81799	-0.308674	0.0969858	0.219513	0.24381	0.201225	0.286297	0.337482	0.0681748	-0.342286	0.0640995	0.236604	0.208092	0.132924	0.483781	0.154772	0.414135
Potri.014G007200	GRF family protein	PF08880,PF08879	PTHR31602,PTHR31602:SF2	0	0	0	GO:0006355,GO:0005634,GO:0005524,GO:0032502,GO:0006351	AT2G22840.1	AtGRF1,GRF1	growth-regulating factor 1	blue	-0.351687	0.0566755	-0.534355	0.00235197	-0.474283	0.00809917	0.376765	0.040144	-0.416215	0.0221518	-0.0617563	0.745794	-0.158138	0.403929	0.225624	0.230599	0.482151	0.00697272	0.291195	0.118471	-0.0764571	0.688003
Potri.014G012200	AP2 family protein	PF00847	PTHR32467,PTHR32467:SF26	0	0	K09285	GO:0006355,GO:0003700,GO:0007275	AT4G37750.1	ANT,CKC,CKC1,DRG	Integrase-type DNA-binding superfamily protein	blue	-0.665294	6.04e-05	-0.61118	0.000333498	-0.351933	0.0564903	0.0694784	0.715246	0.100334	0.597822	-0.206531	0.273513	-0.0313861	0.869224	-0.377412	0.0397752	0.133736	0.481091	0.0623502	0.743431	0.171225	0.365626
Potri.014G017300	C2H2 family protein	PF13912	PTHR26374,PTHR26374:SF208	0	0	0	0	AT1G27730.1	STZ,ZAT10	salt tolerance zinc finger	blue	0.551982	0.00156511	0.69915	1.72e-05	0.102157	0.591151	-0.17159	0.364592	-0.00993308	0.958453	0.622481	0.000239572	0.435265	0.0162174	0.0292729	0.877961	-0.0145222	0.939288	0.0334523	0.860695	-0.361787	0.0494709
Potri.014G022500	MYB family protein	PF00249	PTHR10641,PTHR10641:SF556	KOG0048	0	K09422	0	AT4G37260.1	ATMYB73,MYB73	myb domain protein 73	blue	0.752429	1.62e-06	0.705952	1.31e-05	0.545564	0.00181994	-0.178445	0.345448	-0.275592	0.140465	0.301328	0.105624	0.175751	0.352898	-0.0240781	0.899498	-0.129024	0.496811	-0.0025716	0.989239	-0.117563	0.536107
Potri.014G025700	NAC family protein	PF02365	PTHR31989,PTHR31989:SF25	0	0	0	GO:0006355,GO:0003677	AT4G27410.2	ANAC072,RD26	NAC (No Apical Meristem) domain transcriptional regulator superfamily protein	blue	0.609515	0.000349786	0.730799	4.52e-06	0.436727	0.0158228	-0.245624	0.190765	-0.0810242	0.670376	0.343419	0.0631664	0.597885	0.000484507	-0.0190154	0.920555	-0.119706	0.52865	-0.107828	0.570605	-0.654609	8.69e-05
Potri.014G027100	HSF family protein	PF00447	PTHR10015,PTHR10015:SF159	0	0	K09419	GO:0043565,GO:0006355,GO:0005634,GO:0003700	AT1G46264.1	AT-HSFB4,HSFB4,SCZ	heat shock transcription factor B4	blue	-0.632621	0.000176085	-0.845442	4.12e-09	-0.149289	0.431063	0.325341	0.0793735	-0.285489	0.126196	-0.354074	0.0549022	-0.43297	0.0168534	-0.142212	0.453463	0.262574	0.160973	0.189676	0.315425	0.173975	0.357861
Potri.014G028200	bZIP family protein	PF00170	PTHR22952,PTHR22952:SF194	0	0	K14432	GO:0043565,GO:0006355,GO:0003700	AT1G45249.1	ABF2,AREB1,ATAREB1	abscisic acid responsive elements-binding factor 2	blue	0.589361	0.000610397	0.791691	1.88e-07	0.225524	0.230811	-0.258201	0.16832	0.243516	0.194721	0.481272	0.00709157	0.479571	0.00732638	-0.20284	0.282368	0.056175	0.768115	-0.128598	0.498245	-0.587476	0.000641832
Potri.014G031700	B3 family protein	PF02362	PTHR31391,PTHR31391:SF9	0	0	0	GO:0003677	AT5G42700.1	0	AP2/B3-like transcriptional factor family protein	blue	-0.354984	0.0542378	-0.638282	0.000147577	-0.135643	0.474799	0.109802	0.563528	-0.167619	0.375961	-0.399217	0.0288545	-0.484223	0.0066992	0.392481	0.0319297	0.145998	0.441406	0.00949159	0.960298	0.523345	0.00300046
Potri.014G036600	Dof family protein	PF02701	PTHR31992,PTHR31992:SF12	0	0	0	GO:0006355,GO:0003677	AT1G47655.1	0	Dof-type zinc finger DNA-binding family protein	blue	0.574211	0.000906204	0.593912	0.000540004	0.534914	0.00232258	-0.14074	0.4582	0.0924928	0.626881	0.085816	0.652066	0.213887	0.256408	-0.50992	0.0039947	0.021436	0.91048	0.00868787	0.963658	-0.0569461	0.76502
Potri.014G036900	B3 family protein	PF02362	PTHR31391,PTHR31391:SF17	0	0	0	GO:0003677	AT4G33280.1	0	AP2/B3-like transcriptional factor family protein	blue	0.666588	5.77e-05	0.458356	0.0108551	0.482467	0.00693034	-0.140252	0.459777	-0.425589	0.019041	0.0940288	0.621144	0.122482	0.519063	-0.198433	0.293178	0.23994	0.201562	0.172197	0.362872	0.0939097	0.621587
Potri.014G037200	G2-like family protein	PF00249	PTHR31496,PTHR31496:SF7	0	0	0	0	AT5G42630.1	ATS,KAN4	Homeodomain-like superfamily protein	blue	-0.398663	0.0290979	-0.602378	0.00042784	-0.531264	0.00252047	0.269305	0.150119	-0.35336	0.055428	-0.20428	0.278891	-0.28303	0.129639	0.449761	0.012644	0.161406	0.394159	0.401604	0.0278243	0.192753	0.30749
Potri.014G041300	NAC family protein	PF02365	PTHR31989,PTHR31989:SF12	0	0	0	GO:0006355,GO:0003677	AT1G65910.1	anac028,NAC028	NAC domain containing protein 28	blue	0.833984	1.04e-08	0.907266	4.8e-12	0.227238	0.227192	-0.277512	0.13761	-0.0736089	0.699077	0.415805	0.0222969	0.333948	0.0712996	0.165014	0.38353	-0.212429	0.259741	0.072702	0.702617	-0.163022	0.389377
Potri.014G041600	BES1 family protein	PF05687	PTHR31506,PTHR31506:SF6	0	0	K14503	0	AT1G75080.2	BZR1	Brassinosteroid signalling positive regulator (BZR1) family protein	blue	0.574933	0.000889687	0.788689	2.26e-07	-0.273287	0.143952	-0.189787	0.315137	0.122531	0.518894	0.554761	0.00146478	0.511168	0.00389171	0.112465	0.554048	0.0645599	0.734657	0.118964	0.531226	-0.372417	0.0426928
Potri.014G045100	HD-ZIP family protein	PF02183,PF00046,PF04618	PTHR24326,PTHR24326:SF299	KOG0483	0	K09338	GO:0043565,GO:0006355,GO:0003700,GO:0003677,GO:0005634	AT3G60390.1	HAT3	homeobox-leucine zipper protein 3	blue	-0.373652	0.0419561	-0.39267	0.0318402	-0.375992	0.0405882	-0.0476855	0.802411	0.401145	0.02802	-0.20145	0.285749	-0.314382	0.0906502	0.220113	0.242491	-0.0445592	0.815136	0.287203	0.123839	0.409729	0.0245397
Potri.014G051200	Trihelix family protein	PF13837	PTHR31307,PTHR31307:SF3	KOG4282	0	0	0	AT2G44730.1	0	Alcohol dehydrogenase transcription factor Myb/SANT-like family protein	blue	-0.340193	0.0658504	-0.42714	0.0185626	-0.298589	0.108989	0.0912959	0.631366	-0.211771	0.261255	-0.13463	0.478134	-0.13892	0.464091	-0.313556	0.0915471	0.336597	0.0689474	0.0888282	0.640655	-0.17338	0.359533
Potri.014G076000	NAC family protein	PF02365	PTHR31989,PTHR31989:SF5	0	0	0	GO:0006355,GO:0003677	AT4G35580.2	NTL9	NAC transcription factor-like 9	blue	0.116898	0.538433	0.46172	0.0102154	-0.116765	0.538898	-0.150963	0.425854	0.425136	0.0191824	0.481824	0.00701671	0.511792	0.00384109	-0.155376	0.412293	-0.128573	0.49833	-0.134851	0.477408	-0.328228	0.0765908
Potri.014G076100	NAC family protein	PF02365	PTHR31989,PTHR31989:SF21	0	0	0	GO:0006355,GO:0003677	AT1G33060.2	ANAC014,NAC014	NAC 014	blue	0.575844	0.000869208	0.803916	8.77e-08	-0.0871529	0.646992	-0.21722	0.248894	0.0335601	0.860251	0.385454	0.0354161	0.744535	2.39e-06	0.00404071	0.983093	-0.0127048	0.946874	-0.0780249	0.681933	-0.384387	0.035971
Potri.014G094200	bZIP family protein	PF00170,PF16596,PF07777	PTHR22952,PTHR22952:SF144	KOG3119	0	0	GO:0043565,GO:0006355,GO:0003700	AT2G46270.1	GBF3	G-box binding factor 3	blue	0.688781	2.57e-05	0.782251	3.29e-07	-0.132356	0.485666	-0.288799	0.121672	0.1517	0.423573	0.495705	0.00534312	0.337908	0.0678056	0.248776	0.184954	0.225518	0.230824	-0.0378274	0.842688	-0.0496225	0.794551
Potri.014G094500	ERF family protein	PF00847	PTHR31194,PTHR31194:SF14	0	0	0	GO:0006355,GO:0003700	AT2G46310.1	CRF5	cytokinin response factor 5	blue	-0.412923	0.0233388	-0.473656	0.00819514	-0.458234	0.010879	0.0992291	0.601882	-0.14903	0.431872	0.0139397	0.941719	-0.219536	0.24376	-0.139972	0.460683	0.404935	0.026437	0.121559	0.52224	0.189907	0.314824
Potri.014G096200	WRKY family protein	PF03106	PTHR32096,PTHR32096:SF20	0	0	0	GO:0043565,GO:0006355,GO:0003700	AT4G23810.1	ATWRKY53,WRKY53	WRKY family transcription factor	blue	0.750917	1.75e-06	0.815209	4.12e-08	0.0906102	0.633942	-0.237294	0.206729	-0.141336	0.456279	0.497176	0.00518768	0.433011	0.016842	0.178612	0.344988	-0.0644364	0.735146	0.1655	0.382111	-0.265971	0.155427
Potri.014G099700	bHLH family protein	PF00010,PF14215	PTHR11514,PTHR11514:SF47	KOG4029,KOG1319	0	0	GO:0046983	AT1G01260.2	0	basic helix-loop-helix (bHLH) DNA-binding superfamily protein	blue	0.499129	0.00498716	0.636653	0.000155327	0.385067	0.0356163	-0.244497	0.192873	0.449195	0.0127699	0.382708	0.0368587	0.141855	0.454611	-0.0785069	0.680071	-0.104232	0.583595	-0.00653946	0.972641	0.00305134	0.987232
Potri.014G099900	ERF family protein	PF00847	PTHR31985,PTHR31985:SF15	0	0	K09286	GO:0006355,GO:0003700	AT1G01250.1	0	Integrase-type DNA-binding superfamily protein	blue	-0.319638	0.0850985	-0.418416	0.0213862	-0.0216117	0.909749	0.135186	0.476304	0.110583	0.560743	-0.209874	0.26565	-0.311982	0.0932745	-0.320408	0.0843083	0.12643	0.505577	0.434378	0.016461	0.299952	0.107305
Potri.014G100900	Dof family protein	PF02701	PTHR31992,PTHR31992:SF25	0	0	0	GO:0006355,GO:0003677	AT3G61850.1	DAG1	Dof-type zinc finger DNA-binding family protein	blue	0.386561	0.0348474	0.560564	0.00127313	0.552656	0.00154026	-0.117769	0.53539	0.487318	0.00630771	0.255471	0.173024	0.157425	0.406079	-0.291343	0.118276	-0.220602	0.24142	-0.212666	0.259197	-0.318509	0.0862692
Potri.014G103000	HD-ZIP family protein	PF00046,PF02183	PTHR24326,PTHR24326:SF122	0	0	K09338	GO:0003677,GO:0043565,GO:0006355,GO:0003700	AT2G46680.1	ATHB-7,ATHB7,HB-7	homeobox 7	blue	0.61402	0.000307261	0.855195	1.76e-09	0.0114998	0.951907	-0.127693	0.501299	0.0199692	0.916583	0.67844	3.78e-05	0.606715	0.000378769	-0.0329972	0.862572	0.0783036	0.680856	-0.0460362	0.809118	-0.424605	0.0193494
Potri.014G106800	MYB_related family protein	PF00249	PTHR12802,PTHR12802:SF43	0	0	K12133	0	AT1G01060.4	LHY,LHY1	Homeodomain-like superfamily protein	blue	-0.682812	3.22e-05	-0.584542	0.000693608	-0.0814213	0.668852	0.365786	0.0468273	0.0739372	0.697798	-0.127492	0.501978	-0.149563	0.430208	-0.00720931	0.96984	-0.164311	0.385587	-0.263331	0.159726	0.00757904	0.968293
Potri.014G108100	NAC family protein	PF02365	PTHR31989,PTHR31989:SF21	0	0	0	GO:0006355,GO:0003677	AT5G24590.2	ANAC091,TIP	TCV-interacting protein	blue	0.202623	0.282892	0.396586	0.0300255	-0.145786	0.442076	-0.0858426	0.651964	-0.0921341	0.628224	0.400121	0.0284608	0.323556	0.0811327	-0.113681	0.549746	0.114725	0.546062	-0.103391	0.586652	-0.357717	0.0522812
Potri.014G126100	ERF family protein	PF00847	PTHR31190,PTHR31190:SF27	0	0	0	GO:0006355,GO:0003700	AT2G47520.1	HRE2	Integrase-type DNA-binding superfamily protein	blue	0.543819	0.0018952	0.759754	1.12e-06	0.0231543	0.903336	-0.125212	0.50972	-0.0218516	0.908751	0.591883	0.000570462	0.405372	0.026259	0.30981	0.0956984	-0.289662	0.120511	-0.0757581	0.690715	-0.307053	0.0988437
Potri.014G141400	HSF family protein	PF00447	PTHR10015,PTHR10015:SF172	KOG0627	0	K09419	GO:0043565,GO:0006355,GO:0005634,GO:0003700	AT5G45710.1	AT-HSFA4C,HSFA4C,RHA1	winged-helix DNA-binding transcription factor family protein	blue	0.590799	0.000587328	0.587324	0.000644431	0.39673	0.0299607	-0.0966498	0.611403	-0.172261	0.362689	0.343185	0.0633582	0.411542	0.0238518	0.233803	0.213683	-0.0450052	0.813317	-0.0387556	0.838878	-0.454171	0.0116975
Potri.014G150600	bHLH family protein	PF00010	PTHR16223,PTHR16223:SF10	0	0	0	GO:0046983	AT1G05805.1	0	basic helix-loop-helix (bHLH) DNA-binding superfamily protein	blue	0.826731	1.8e-08	0.823329	2.32e-08	0.275503	0.140599	-0.264755	0.157397	-0.161215	0.394725	0.321613	0.0830817	0.222944	0.236333	0.0493819	0.795527	-0.0577209	0.761913	0.102494	0.589919	0.0327675	0.86352
Potri.014G164400	GRAS family protein	PF03514	PTHR31636,PTHR31636:SF38	0	0	0	0	AT5G48150.2	PAT1	GRAS family transcription factor	blue	-0.646009	0.000115295	-0.491622	0.00579564	-0.202407	0.283417	0.0954197	0.615967	0.248187	0.186029	-0.144917	0.444831	-0.109126	0.565949	-0.314706	0.0902995	-0.269562	0.149715	0.127785	0.500989	-0.130426	0.492106
Potri.015G032800	BBR-BPC family protein	PF06217	PTHR31421,PTHR31421:SF0	0	0	0	0	AT1G14685.2	ATBPC2,BBR/BPC2,BPC2	basic pentacysteine 2	blue	-0.491285	0.00583442	-0.594436	0.000532376	-0.306248	0.0997777	0.00639226	0.973256	-0.0645932	0.734525	-0.334124	0.0711414	-0.432201	0.0170712	0.263234	0.159885	-0.0117244	0.950968	-0.23785	0.205635	0.622872	0.000236789
Potri.015G065400	HD-ZIP family protein	PF02183,PF00046	PTHR24326,PTHR24326:SF149	KOG0483	0	K09338	GO:0043565,GO:0006355,GO:0003700,GO:0003677	AT3G01470.1	ATHB-1,ATHB1,HAT5,HB-1,HD-ZIP-1	homeobox 1	blue	0.664384	6.23e-05	0.819497	3.05e-08	0.199527	0.29047	-0.369967	0.044185	0.139476	0.462288	0.31871	0.0860596	0.486813	0.00637018	-0.19795	0.294378	-0.0167341	0.930061	-0.124734	0.511349	-0.281314	0.13208
Potri.015G098400	M-type_MADS family protein	PF01486,PF00319	PTHR11945,PTHR11945:SF234	KOG0014	0	0	GO:0006355,GO:0005634,GO:0003700,GO:0046983,GO:0003677	AT4G22950.1	AGL19,GL19	AGAMOUS-like 19	blue	0.744652	2.37e-06	0.866857	5.86e-10	0.0782246	0.681162	-0.276858	0.138578	0.0541407	0.776296	0.251209	0.180554	0.548547	0.00169735	0.00350894	0.985318	-0.0307456	0.87187	-0.119607	0.528991	-0.0424156	0.823887
Potri.015G098900	SBP family protein	PF03110	PTHR31251,PTHR31251:SF20	0	0	0	GO:0005634,GO:0003677	AT5G50670.1	0	Squamosa promoter-binding protein-like (SBP domain) transcription factor family protein	blue	-0.737367	3.35e-06	-0.756854	1.3e-06	-0.183918	0.33061	0.19284	0.307268	0.215324	0.253149	-0.315774	0.0891539	-0.306369	0.0996367	-0.143588	0.449062	0.0325683	0.864342	-0.0636769	0.738159	0.384161	0.0360894
Potri.015G099200	WRKY family protein	PF03106	PTHR31221,PTHR31221:SF33	0	0	0	GO:0043565,GO:0006355,GO:0003700	AT5G13080.1	ATWRKY75,WRKY75	WRKY DNA-binding protein 75	blue	0.590705	0.000588821	0.713467	9.61e-06	-0.226195	0.229389	-0.0636837	0.738132	0.00709723	0.970308	0.34381	0.0628463	0.418874	0.0212295	0.190452	0.313411	0.173388	0.359511	-0.144887	0.444926	-0.0965175	0.611894
Potri.015G105200	bHLH family protein	PF00010	PTHR31945,PTHR31945:SF2	0	0	0	GO:0046983	AT3G26744.2	ATICE1,ICE1,SCRM	basic helix-loop-helix (bHLH) DNA-binding superfamily protein	blue	-0.576921	0.000845546	-0.649939	0.000101423	0.257582	0.169378	0.188286	0.31905	-0.0640543	0.736661	-0.228561	0.224424	-0.404325	0.0266867	-0.298239	0.109425	0.00760047	0.968204	-0.232833	0.215644	-0.0184248	0.923015
Potri.015G105300	ARF family protein	PF02309,PF02362,PF06507	PTHR31384,PTHR31384:SF8	0	0	0	GO:0006355,GO:0005634,GO:0003677,GO:0009725	AT5G62000.2	ARF1-BP,ARF2,HSS,ORE14	auxin response factor 2	blue	0.721842	6.72e-06	0.756319	1.33e-06	0.32947	0.0754166	-0.223477	0.235185	-0.253301	0.176829	0.471404	0.00854807	0.51807	0.00336219	0.0249862	0.895728	0.0605732	0.75051	0.00452475	0.981068	-0.679012	3.7e-05
Potri.016G018600	ERF family protein	PF00847	PTHR31985,PTHR31985:SF36	0	0	0	GO:0006355,GO:0003700	AT2G36450.1	HRD	Integrase-type DNA-binding superfamily protein	blue	0.262613	0.160909	0.293723	0.115163	-0.00747913	0.968711	-0.0223718	0.906588	-0.0717768	0.706234	0.0168109	0.929741	0.0167201	0.93012	-0.0147778	0.938221	0.170885	0.366595	-0.00172008	0.992802	-0.21915	0.24461
Potri.016G018900	GRAS family protein	PF03514	PTHR31636,PTHR31636:SF35	0	0	0	0	AT5G41920.1	0	GRAS family transcription factor	blue	-0.479485	0.00733843	-0.583993	0.00070368	0.265931	0.155492	0.0981776	0.605756	-0.0447688	0.814281	-0.342354	0.0640426	-0.328636	0.0762037	-0.292545	0.116696	-0.148975	0.432045	-0.117928	0.534832	0.273799	0.143172
Potri.016G032400	bZIP family protein	PF00170	PTHR22952,PTHR22952:SF139	0	0	0	GO:0043565,GO:0006355,GO:0003700	AT2G40950.1	BZIP17	Basic-leucine zipper (bZIP) transcription factor family protein	blue	0.73289	4.11e-06	0.800407	1.1e-07	0.528523	0.00267848	-0.214602	0.254783	-0.125809	0.507687	0.46268	0.0100387	0.36791	0.0454697	-0.179228	0.3433	-0.00360237	0.984927	-0.0228622	0.90455	-0.57168	0.000966254
Potri.016G036500	bZIP family protein	PF00170,PF14144	PTHR22952,PTHR22952:SF183	0	0	K14431	GO:0043565,GO:0006355,GO:0003700,GO:0006351	AT3G12250.2	BZIP45,TGA6	TGACG motif-binding factor 6	blue	0.815287	4.1e-08	0.903101	8.64e-12	0.34394	0.0627409	-0.310925	0.0944484	-0.110499	0.561042	0.498298	0.00507169	0.525918	0.00283653	0.0331759	0.861835	-0.111226	0.558452	-0.0125714	0.947431	-0.275386	0.140775
Potri.016G051100	bHLH family protein	PF00010	PTHR12565,PTHR12565:SF112	0	0	0	GO:0046983	AT3G57800.2	0	basic helix-loop-helix (bHLH) DNA-binding superfamily protein	blue	-0.410626	0.0241973	-0.447683	0.0131117	-0.286439	0.124886	-0.111908	0.556027	0.274389	0.142278	-0.457505	0.011022	-0.362587	0.0489326	0.368474	0.0451144	-0.269994	0.149038	-0.000982038	0.995891	0.368668	0.0449928
Potri.016G056400	AP2 family protein	PF00847	PTHR32467,PTHR32467:SF32	0	0	K09285	GO:0006355,GO:0003700,GO:0007275	AT2G41710.1	0	Integrase-type DNA-binding superfamily protein	blue	0.869214	4.63e-10	0.883416	1.02e-10	0.380835	0.0378701	-0.306666	0.0992914	-0.0684799	0.719173	0.238227	0.204896	0.403702	0.0269435	-0.180539	0.339725	0.119575	0.529104	-0.056567	0.766541	-0.0950325	0.617406
Potri.016G056500	HSF family protein	PF00447	PTHR10015,PTHR10015:SF168	KOG0627	0	K09419	GO:0043565,GO:0006355,GO:0005634,GO:0003700	AT2G41690.1	AT-HSFB3,HSFB3	heat shock transcription factor B3	blue	0.212554	0.259455	0.519158	0.00328468	-0.108468	0.568307	-0.168246	0.374152	0.47631	0.00779519	0.310644	0.0947625	0.384192	0.0360736	-0.144441	0.446342	-0.0211186	0.9118	-0.121169	0.523587	-0.273146	0.144166
Potri.016G058500	FAR1 family protein	PF04434,PF03101,PF10551	PTHR31669,PTHR31669:SF63	0	0	0	GO:0008270,GO:0006355	AT4G38180.1	FRS5	FAR1-related sequence 5	blue	0.555198	0.00144952	0.439595	0.0150717	0.570197	0.00100303	-0.148477	0.433603	-0.33009	0.074836	0.272153	0.145688	0.226531	0.22868	0.256082	0.171962	-0.204367	0.278682	0.144236	0.446997	-0.373478	0.0420593
Potri.016G059000	HD-ZIP family protein	PF02183,PF00046	PTHR24326,PTHR24326:SF140	KOG0483	0	K09338	GO:0043565,GO:0006355,GO:0003700,GO:0003677	AT5G06710.1	HAT14	homeobox from Arabidopsis thaliana	blue	-0.0686135	0.718647	-0.295627	0.112717	0.173615	0.358873	-0.258256	0.168226	-0.0606254	0.750301	-0.517163	0.00342807	-0.36277	0.0488103	0.256269	0.171639	-0.245028	0.191877	0.0397174	0.834933	0.251993	0.179152
Potri.016G068500	bHLH family protein	PF00010	PTHR11514,PTHR11514:SF29	0	0	0	GO:0046983	AT2G31210.1	0	basic helix-loop-helix (bHLH) DNA-binding superfamily protein	blue	-0.401413	0.0279057	-0.606479	0.000381307	0.122961	0.517419	0.130739	0.491061	-0.265395	0.156358	-0.275406	0.140745	-0.291168	0.118507	-0.164701	0.384447	0.264575	0.15769	-0.0635586	0.738629	0.195157	0.30138
Potri.016G069700	TALE family protein	PF05920,PF07526	PTHR11850,PTHR11850:SF111	KOG0773	0	0	GO:0006355,GO:0003677	AT2G35940.2	BLH1,EDA29	BEL1-like homeodomain 1	blue	0.495694	0.00534431	0.718553	7.75e-06	0.106737	0.574532	-0.0836455	0.660336	0.00604644	0.974703	0.467214	0.00923877	0.633244	0.000172727	-0.139084	0.463561	-0.0776491	0.683386	-0.0958592	0.614335	-0.662743	6.59e-05
Potri.016G072300	E2F/DP family protein	PF02319,PF16421	PTHR12081,PTHR12081:SF47	KOG2577	0	K06620	GO:0006355,GO:0005667,GO:0003700	AT2G36010.1	ATE2FA,E2F3	E2F transcription factor 3	blue	-0.479187	0.00738032	-0.605293	0.000394282	0.1637	0.387381	0.279971	0.134014	-0.37132	0.0433561	0.0522276	0.784012	-0.181458	0.33723	0.0265307	0.88932	0.00101982	0.995733	0.0484588	0.799271	-0.124871	0.510883
Potri.016G074500	B3 family protein	PF02362	PTHR31140,PTHR31140:SF2	0	0	0	GO:0003677	AT5G06250.2	0	AP2/B3-like transcriptional factor family protein	blue	-0.666477	5.79e-05	-0.528654	0.00267075	-0.265319	0.156482	0.149922	0.429091	0.371622	0.0431727	-0.190696	0.312782	-0.0959233	0.614097	-0.229359	0.222767	-0.0198363	0.917136	-0.195637	0.300168	-0.126261	0.506152
Potri.016G076000	NAC family protein	PF02365	PTHR31989,PTHR31989:SF33	0	0	0	GO:0006355,GO:0003677	AT5G22380.1	anac090,NAC090	NAC domain containing protein 90	blue	0.412222	0.023598	0.617848	0.000274787	-0.0124191	0.948067	-0.0602104	0.751957	-0.0979785	0.606491	0.856944	1.5e-09	0.288736	0.121756	-0.0301537	0.874318	0.138631	0.465031	0.000200491	0.999161	-0.397738	0.0295082
Potri.016G076100	NAC family protein	PF02365	PTHR31989,PTHR31989:SF33	0	0	0	GO:0006355,GO:0003677	AT5G22380.1	anac090,NAC090	NAC domain containing protein 90	blue	0.589446	0.000609015	0.753254	1.56e-06	-0.0340356	0.85829	-0.146591	0.43953	-0.123229	0.516497	0.54919	0.0016719	0.299181	0.108255	0.0811076	0.670056	-0.0982326	0.605553	-0.100187	0.598363	-0.125849	0.507552
Potri.016G083600	WRKY family protein	PF03106	PTHR31221,PTHR31221:SF27	0	0	0	GO:0043565,GO:0006355,GO:0003700	AT2G37260.1	ATWRKY44,DSL1,TTG2,WRKY44	WRKY family transcription factor family protein	blue	-0.332222	0.0728651	-0.265005	0.156991	-0.302599	0.10409	0.400312	0.0283782	-0.174415	0.356628	0.159443	0.400012	0.0522203	0.784042	-0.320232	0.0844879	0.0453317	0.811987	0.428566	0.0181319	-0.231626	0.2181
Potri.016G091700	MYB_related family protein	PF00249	PTHR21677,PTHR21677:SF3	KOG4468	0	0	0	AT2G36960.3	TKI1	TSL-kinase interacting protein 1	blue	0.431625	0.0172357	0.374929	0.0412048	-0.116228	0.540779	-0.0780137	0.681976	-0.195386	0.300802	0.267251	0.153374	0.335671	0.0697624	0.313335	0.0917875	0.0987431	0.603671	0.151107	0.425409	-0.326151	0.0785857
Potri.016G093200	E2F/DP family protein	PF02319,PF08781	PTHR12548	0	0	K04683	GO:0006355,GO:0005667,GO:0003700,GO:0007049	AT5G03415.1	ATDPB,DPB	Transcription factor DP	blue	0.62723	0.000207677	0.584203	0.000699808	0.560194	0.00128468	-0.193004	0.306848	-0.0884022	0.642264	0.279934	0.134069	0.116709	0.539094	0.0540272	0.776754	-0.310059	0.0954187	0.220585	0.241456	-0.102961	0.588216
Potri.016G094800	TCP family protein	PF03634	PTHR31072,PTHR31072:SF25	0	0	0	0	AT3G47620.1	AtTCP14,TCP14	TEOSINTE BRANCHED, cycloidea and PCF (TCP) 14	blue	0.595394	0.000518677	0.532364	0.00245932	0.022431	0.906342	-0.156289	0.409518	-0.276276	0.139444	0.294559	0.114084	-0.0392572	0.83682	0.543038	0.00192971	-0.08598	0.651442	-0.120029	0.527529	-0.0522051	0.784103
Potri.016G099200	MYB family protein	PF00249	PTHR10641,PTHR10641:SF561	0	0	0	0	AT5G57620.1	AtMYB36,MYB36	myb domain protein 36	blue	0.400005	0.028511	0.547136	0.00175443	-0.145086	0.444292	-0.031491	0.868791	0.118881	0.531515	0.213976	0.256204	0.196598	0.297753	-0.177577	0.347838	-0.126155	0.506511	0.0535937	0.778501	-0.0128568	0.946239
Potri.016G128300	WRKY family protein	PF03106	PTHR31221,PTHR31221:SF1	0	0	K13424	GO:0043565,GO:0006355,GO:0003700	AT2G38470.1	ATWRKY33,WRKY33	WRKY DNA-binding protein 33	blue	0.538049	0.00216349	0.630493	0.000188006	0.36099	0.0500116	-0.16131	0.394444	-0.09305	0.624797	0.508075	0.00415132	0.431123	0.0173801	-0.0412969	0.828463	-0.00974459	0.959241	-0.0650167	0.732847	-0.439028	0.0152177
Potri.016G136500	B3 family protein	PF07496,PF02362	PTHR23336,PTHR23336:SF24	0	0	0	GO:0008270,GO:0003677	AT4G32010.1	HSI2-L1,HSL1,VAL2	HSI2-like 1	blue	0.60743	0.000371175	0.665973	5.9e-05	0.394848	0.0308204	-0.206431	0.27375	-0.135954	0.473778	0.438989	0.0152278	0.266937	0.153876	-0.203238	0.281403	0.0332691	0.861451	0.185599	0.326129	-0.661413	6.9e-05
Potri.016G137900	WRKY family protein	PF03106	PTHR31282,PTHR31282:SF17	0	0	0	GO:0043565,GO:0006355,GO:0003700	AT3G56400.1	ATWRKY70,WRKY70	WRKY DNA-binding protein 70	blue	0.689238	2.53e-05	0.875678	2.38e-10	0.107389	0.572184	-0.139801	0.461235	-0.111223	0.558462	0.70803	1.2e-05	0.517808	0.00338109	-0.0955335	0.615544	0.0694605	0.715316	0.0442034	0.816587	-0.421443	0.0203689
Potri.017G013700	ERF family protein	PF00847	PTHR31677	0	0	0	GO:0006355,GO:0003700	AT5G44210.1	ATERF-9,ATERF9,ERF9	erf domain protein 9	blue	0.208953	0.267801	0.397894	0.0294387	-0.301797	0.105056	-0.0630746	0.740551	0.333446	0.0717528	0.282129	0.130915	0.186831	0.322872	-0.182915	0.333298	0.113647	0.549866	0.139013	0.46379	0.09367	0.622482
Potri.017G016900	HD-ZIP family protein	PF00046	PTHR24326,PTHR24326:SF257	0	0	0	GO:0003677	AT5G53980.1	ATHB52,HB52	homeobox protein 52	blue	0.31393	0.0911401	0.492561	0.00568887	-0.207774	0.270572	-0.151426	0.42442	0.173823	0.358288	0.274649	0.141885	0.530171	0.00258245	0.25232	0.178569	-0.0137638	0.942453	0.0265212	0.88936	-0.285261	0.126513
Potri.017G029100	FAR1 family protein	PF03101	PTHR31669,PTHR31669:SF29	0	0	0	GO:0006355	AT3G59470.1	0	Far-red impaired responsive (FAR1) family protein	blue	0.421763	0.020264	0.476819	0.00772031	-0.411174	0.0239903	-0.209651	0.26617	-0.0540914	0.776495	0.310648	0.0947577	0.325447	0.0792701	0.0158421	0.933781	0.242075	0.197457	0.160274	0.397529	0.0871196	0.647118
Potri.017G042200	GATA family protein	PF06200,PF00320,PF06203	PTHR10071,PTHR10071:SF168	0	0	0	GO:0043565,GO:0008270,GO:0006355,GO:0003700,GO:0005515	AT3G21175.2	GATA24,TIFY2B,ZML1	ZIM-like 1	blue	0.714425	9.23e-06	0.685441	2.92e-05	0.0890407	0.639853	-0.404885	0.026457	-0.0182152	0.923888	0.286466	0.124848	0.187562	0.320948	0.269445	0.149899	0.0106601	0.955415	0.12739	0.502324	0.0650532	0.732702
Potri.017G081700	HD-ZIP family protein	PF00046,PF02183	PTHR24326,PTHR24326:SF264	KOG0483	0	K09338	GO:0003677,GO:0043565,GO:0006355,GO:0003700	AT5G15150.1	ATHB-3,ATHB3,HAT7,HB-3	homeobox 3	blue	-0.703245	1.46e-05	-0.876075	2.28e-10	-0.204495	0.278375	0.261653	0.162501	-0.203996	0.279575	-0.391332	0.0324803	-0.43591	0.0160424	0.0709146	0.70961	0.0207514	0.913328	0.0523704	0.783435	0.308927	0.0966979
Potri.017G082900	ZF-HD family protein	PF04770	PTHR31948,PTHR31948:SF8	0	0	0	0	AT3G28920.1	AtHB34,HB34	homeobox protein 34	blue	-0.624892	0.000222874	-0.768522	7.06e-07	-0.315349	0.0896082	0.340856	0.0652923	-0.325198	0.0795136	-0.248906	0.184715	-0.305912	0.100168	0.15507	0.413224	0.0925028	0.626843	0.140617	0.458597	0.0982678	0.605423
Potri.017G084600	Dof family protein	PF02701	PTHR31089,PTHR31089:SF1	0	0	0	GO:0006355,GO:0003677	AT5G39660.1	CDF2	cycling DOF factor 2	blue	0.527123	0.00276246	0.735269	3.69e-06	0.319402	0.0853425	-0.134864	0.477363	0.120334	0.526473	0.527868	0.00271748	0.408995	0.0248227	-0.348079	0.0594404	0.0413171	0.82838	-0.080948	0.670669	-0.583479	0.000713236
Potri.017G086300	MYB family protein	PF00249	PTHR10641,PTHR10641:SF546	KOG0048	0	K09422	0	AT5G15310.2	ATMIXTA,ATMYB16,MYB16	myb domain protein 16	blue	0.655078	8.55e-05	0.530126	0.00258505	0.281356	0.13202	-0.0523032	0.783707	-0.412436	0.0235188	0.278329	0.136408	0.14007	0.460363	0.101853	0.592259	0.096777	0.610932	0.20328	0.281301	0.221478	0.239509
Potri.017G101700	bHLH family protein	PF00010	PTHR12565,PTHR12565:SF85	0	0	0	GO:0046983	AT1G69010.1	BIM2	BES1-interacting Myc-like protein 2	blue	0.4784	0.00749195	0.50835	0.00412758	-0.220144	0.242423	-0.146859	0.438685	0.151608	0.423859	0.335351	0.0700458	0.244118	0.193585	0.00436627	0.981731	0.528821	0.00266088	0.0250941	0.89528	0.00292219	0.987773
Potri.017G107500	CO-like family protein	PF00643,PF06203	PTHR31319,PTHR31319:SF10	KOG1601	0	0	GO:0008270,GO:0005622,GO:0005515	AT3G02380.1	ATCOL2,COL2	CONSTANS-like 2	blue	0.506907	0.00425309	0.606603	0.000379967	0.212839	0.258802	-0.277707	0.137323	0.147977	0.435171	0.303411	0.103118	0.279777	0.134295	-0.000439633	0.99816	-0.097154	0.609537	-0.0993563	0.601414	0.0295496	0.876816
Potri.017G112300	MYB family protein	PF13921	PTHR10641,PTHR10641:SF658	KOG0048	0	K09422	0	AT2G37630.1	AS1,ATMYB91,ATPHAN,MYB91	myb-like HTH transcriptional regulator family protein	blue	-0.175453	0.353727	-0.494679	0.00545392	0.393285	0.0315493	0.0802081	0.673514	-0.322658	0.0820289	-0.333249	0.0719304	-0.437973	0.0154926	-0.067716	0.722182	0.194868	0.30211	0.274949	0.141432	0.0578626	0.761346
Potri.017G114500	LBD family protein	PF03195	PTHR31304,PTHR31304:SF3	0	0	0	0	AT3G02550.1	LBD41	LOB domain-containing protein 41	blue	-0.435945	0.0160329	-0.309273	0.096305	-0.222516	0.237256	0.224629	0.232716	-0.205611	0.275703	0.0764753	0.687932	0.0372733	0.844964	-0.267497	0.152981	-0.268079	0.152055	0.199888	0.28958	0.049547	0.794858
Potri.017G125200	GRAS family protein	PF12041,PF03514	PTHR31636,PTHR31636:SF47	0	0	K14494	0	AT2G01570.1	RGA,RGA1	GRAS family transcription factor family protein	blue	-0.810449	5.7e-08	-0.806073	7.62e-08	-0.0475541	0.802945	0.099085	0.602412	0.00740173	0.969035	-0.336544	0.0689936	-0.285063	0.126789	-0.190958	0.312104	-0.319492	0.0852492	0.00659569	0.972406	-0.0678923	0.721487
Potri.017G130300	MYB family protein	PF00249	PTHR10641,PTHR10641:SF498	0	0	K09422	0	AT5G16600.1	AtMYB43,MYB43	myb domain protein 43	blue	0.435369	0.016189	0.56176	0.00123648	0.374575	0.0414123	-0.331045	0.0739487	0.593681	0.000543399	-0.00913462	0.96179	0.172905	0.360871	-0.0110669	0.953715	-0.328406	0.0764216	-0.0862341	0.650477	-0.0870389	0.647424
Potri.017G134800	C2H2 family protein	0	0	0	0	0	0	AT1G24625.1	ZFP7	zinc finger protein 7	blue	0.375928	0.040625	0.648614	0.000105923	0.0100663	0.957896	-0.0845455	0.656902	0.267564	0.152874	0.294433	0.114247	0.435975	0.0160247	0.0217882	0.909015	-0.201234	0.286276	-0.01412	0.940966	-0.553016	0.0015271
Potri.017G144800	MYB_related family protein	PF00249	PTHR12802,PTHR12802:SF60	KOG0048	0	0	0	AT5G17300.1	RVE1	Homeodomain-like superfamily protein	blue	0.573394	0.000925222	0.762405	9.76e-07	0.280768	0.132864	-0.16163	0.393495	0.131684	0.487904	0.392084	0.032119	0.630363	0.000188757	-0.129482	0.495272	-0.0901641	0.63562	-0.0964092	0.612295	-0.604862	0.000399094
Potri.018G008500	WRKY family protein	PF10533,PF03106	PTHR31282,PTHR31282:SF15	0	0	0	GO:0043565,GO:0006355,GO:0003700	AT4G31550.2	ATWRKY11,WRKY11	WRKY DNA-binding protein 11	blue	0.772491	5.69e-07	0.86751	5.49e-10	0.417259	0.021786	-0.25431	0.175053	-0.0544846	0.774911	0.521628	0.00311434	0.412503	0.0234939	0.0456704	0.810607	-0.00631919	0.973562	-0.0265925	0.889064	-0.391645	0.0323293
Potri.018G019700	WRKY family protein	PF03106	PTHR31429,PTHR31429:SF17	0	0	0	GO:0043565,GO:0006355,GO:0003700	AT1G80840.1	ATWRKY40,WRKY40	WRKY DNA-binding protein 40	blue	0.471765	0.00849069	0.713616	9.55e-06	-0.00407369	0.982955	-0.0889639	0.640143	-0.0204439	0.914608	0.735128	3.71e-06	0.585372	0.000678605	-0.0425752	0.823235	0.0863657	0.649977	-0.0206495	0.913752	-0.520475	0.0031929
Potri.018G019800	WRKY family protein	PF03106	PTHR31429,PTHR31429:SF13	0	0	0	GO:0043565,GO:0006355,GO:0003700	AT1G80840.1	ATWRKY40,WRKY40	WRKY DNA-binding protein 40	blue	0.620759	0.000252159	0.822619	2.44e-08	0.169451	0.37069	-0.142665	0.452014	-0.0981232	0.605957	0.740249	2.93e-06	0.534099	0.00236555	-0.0647966	0.733719	-0.00184045	0.992299	0.0127382	0.946735	-0.468446	0.00903091
Potri.018G022700	TALE family protein	PF03789,PF03790,PF05920,PF03791	PTHR11850,PTHR11850:SF122	KOG0773	0	0	GO:0003677,GO:0005634,GO:0006355	AT5G25220.1	KNAT3	KNOTTED1-like homeobox gene 3	blue	0.563058	0.00119773	0.649524	0.000102814	0.307143	0.0987402	-0.00693149	0.971001	-0.144442	0.44634	0.418339	0.0214125	0.460844	0.0103789	0.0639411	0.737111	0.0908976	0.632862	-0.29139	0.118214	-0.646849	0.000112194
Potri.018G029500	bZIP family protein	PF00170	PTHR13301,PTHR13301:SF29	0	0	K16241	GO:0043565,GO:0006355,GO:0003700	AT5G11260.1	HY5,TED 5	Basic-leucine zipper (bZIP) transcription factor family protein	blue	-0.331983	0.0730848	-0.46016	0.010508	-0.230572	0.220261	0.0510397	0.788814	0.0195026	0.918526	-0.26148	0.162789	-0.207485	0.271253	-0.23452	0.212242	0.450884	0.012397	0.200315	0.28853	0.418339	0.0214126
Potri.018G043900	ERF family protein	PF00847	PTHR31985,PTHR31985:SF5	0	0	K09286	GO:0006355,GO:0003700	AT5G11590.1	TINY2	Integrase-type DNA-binding superfamily protein	blue	-0.60481	0.000399673	-0.566192	0.00110854	-0.0448639	0.813893	0.280536	0.133199	0.119687	0.528714	-0.342211	0.0641609	-0.215384	0.253015	0.20654	0.273492	-0.385801	0.0352368	-0.150516	0.427242	0.044724	0.814464
Potri.018G053600	GATA family protein	PF00320	PTHR10071,PTHR10071:SF191	0	0	0	GO:0043565,GO:0008270,GO:0006355,GO:0003700	AT5G56860.1	GATA21,GNC	GATA type zinc finger transcription factor family protein	blue	0.456898	0.0111426	0.321285	0.0834145	-0.174557	0.356231	-0.0715018	0.70731	-0.412333	0.0235568	0.351479	0.0568315	0.0348679	0.854861	0.272259	0.145526	0.372713	0.0425151	0.333016	0.072142	0.0848695	0.655667
Potri.018G058600	C3H family protein	PF00642	PTHR14493	KOG1595	0	0	GO:0046872	AT4G29190.1	0	Zinc finger C-x8-C-x5-C-x3-H type family protein	blue	0.818893	3.18e-08	0.936069	3.15e-14	0.183453	0.331855	-0.287665	0.123208	0.0697443	0.714201	0.395056	0.0307244	0.468544	0.00901459	0.0298262	0.875672	0.0045196	0.981089	-0.0549802	0.772917	-0.308142	0.0975928
Potri.018G064700	NF-YA family protein	PF02045	PTHR12632,PTHR12632:SF8	KOG1561	0	K08064	GO:0006355,GO:0003700	AT1G72830.1	ATHAP2C,HAP2C,NF-YA3	nuclear factor Y, subunit A3	blue	0.68512	2.95e-05	0.736527	3.48e-06	-0.020415	0.914728	-0.218965	0.245019	-0.309175	0.0964168	0.556941	0.00139004	0.491163	0.00584855	0.145244	0.443791	0.135196	0.476271	0.0534969	0.778891	-0.378515	0.0391531
Potri.018G065400	GRF family protein	PF08880,PF08879	PTHR31602,PTHR31602:SF4	0	0	0	GO:0006355,GO:0005634,GO:0005524,GO:0032502,GO:0006351	AT3G13960.1	AtGRF5,GRF5	growth-regulating factor 5	blue	-0.2103	0.264658	-0.411305	0.0239409	-0.401281	0.0279616	0.400941	0.0281072	-0.414924	0.0226112	-0.0746606	0.694981	-0.176039	0.352098	0.431046	0.0174024	0.303546	0.102958	0.477037	0.00768853	0.125365	0.509199
Potri.018G114100	HB-other family protein	PF03790,PF05920,PF03791	PTHR11850,PTHR11850:SF127	KOG0773	0	0	GO:0005634,GO:0003677,GO:0006355	AT5G25220.2	KNAT3	KNOTTED1-like homeobox gene 3	blue	0.829562	1.46e-08	0.723032	6.38e-06	0.136649	0.4715	-0.250861	0.181179	-0.176456	0.350938	0.337508	0.0681519	0.21234	0.259946	0.0471391	0.804631	0.477262	0.00765572	0.102801	0.5888	0.000261721	0.998905
Potri.018G139300	WRKY family protein	PF10533,PF03106	PTHR31282,PTHR31282:SF18	0	0	0	GO:0043565,GO:0006355,GO:0003700	AT4G31550.1	ATWRKY11,WRKY11	WRKY DNA-binding protein 11	blue	0.683256	3.17e-05	0.707024	1.25e-05	0.115362	0.54382	-0.20849	0.268887	-0.16746	0.376421	0.338085	0.0676522	0.358753	0.0515541	0.229596	0.222275	-0.130601	0.491523	0.180874	0.338812	-0.128444	0.498765
Potri.018G141500	bHLH family protein	PF00010	PTHR31945,PTHR31945:SF9	0	0	0	GO:0046983	AT5G57150.1	0	basic helix-loop-helix (bHLH) DNA-binding superfamily protein	blue	0.435566	0.0161355	0.639262	0.000143078	-0.206556	0.273454	-0.0147186	0.938468	0.0365468	0.847951	0.75903	1.16e-06	0.255764	0.172515	-0.19997	0.289378	0.284737	0.127242	0.209648	0.266178	-0.135746	0.474461
Potri.018G141600	bHLH family protein	PF00010	PTHR31945,PTHR31945:SF9	0	0	0	GO:0046983	AT5G57150.1	0	basic helix-loop-helix (bHLH) DNA-binding superfamily protein	blue	0.669325	5.24e-05	0.768618	7.03e-07	0.179011	0.343895	-0.152544	0.420969	-0.107709	0.571032	0.70637	1.29e-05	0.183194	0.332549	0.211066	0.262882	-0.0860712	0.651096	0.0463691	0.807763	-0.173376	0.359544
Potri.019G031400	NAC family protein	PF02365	PTHR31719,PTHR31719:SF32	0	0	0	GO:0006355,GO:0003677	AT3G04070.2	anac047,NAC047	NAC domain containing protein 47	blue	0.568265	0.00105279	0.674381	4.38e-05	-0.158125	0.403968	-0.192184	0.308949	0.0431069	0.821062	0.281478	0.131845	0.461334	0.010287	0.279232	0.135088	-0.0469164	0.805537	0.0505009	0.790994	-0.243483	0.194782
Potri.019G033000	GATA family protein	PF00320	PTHR10071,PTHR10071:SF161	0	0	0	GO:0043565,GO:0008270,GO:0006355,GO:0003700	AT4G32890.1	GATA9	GATA transcription factor 9	blue	-0.64723	0.000110815	-0.644656	0.000120445	-0.0525719	0.782622	-0.0140338	0.941326	0.386692	0.0347805	-0.372806	0.0424599	-0.381775	0.0373601	0.194807	0.302264	-0.325176	0.0795356	-0.175946	0.352355	0.284942	0.126957
Potri.019G034700	bHLH family protein	PF00010	PTHR13935,PTHR13935:SF53	0	0	0	GO:0046983,GO:0003677	AT4G20970.1	0	basic helix-loop-helix (bHLH) DNA-binding superfamily protein	blue	0.190745	0.312653	0.343559	0.0630516	-0.0680209	0.72098	-0.114461	0.546992	-0.0990583	0.60251	0.382179	0.0371425	-0.0745888	0.69526	-0.0942333	0.620381	-0.200325	0.288505	-0.0890651	0.639761	-0.0591367	0.756246
Potri.019G045900	MYB family protein	PF00249	PTHR10641,PTHR10641:SF471	KOG0048	0	K09422	0	AT1G08810.1	AtMYB60,MYB60	myb domain protein 60	blue	0.710361	1.09e-05	0.780722	3.59e-07	0.069544	0.714988	-0.313447	0.0916651	-0.093546	0.622944	0.28718	0.12387	0.435104	0.0162614	-0.0170765	0.928634	0.117708	0.535601	-0.0754036	0.692092	0.00452099	0.981084
Potri.019G053200	C3H family protein	PF00642	PTHR12506,PTHR12506:SF21	KOG1677	0	0	GO:0046872	AT3G02830.1	ZFN1	zinc finger protein 1	blue	0.464457	0.00971853	0.690752	2.39e-05	0.318427	0.0863545	-0.237005	0.207298	0.126294	0.506039	0.49038	0.00593969	0.440546	0.0148293	-0.322798	0.0818892	-0.172404	0.362284	-0.0131961	0.944823	-0.475913	0.00785399
Potri.019G075600	ERF family protein	PF00847	PTHR31985,PTHR31985:SF28	0	0	0	GO:0006355,GO:0003700	AT1G33760.1	0	Integrase-type DNA-binding superfamily protein	blue	0.291199	0.118466	0.474222	0.00810837	-0.0405047	0.831706	-0.138953	0.463984	0.291743	0.117749	0.181189	0.33796	0.415515	0.0224	-0.0853306	0.653912	-0.00831704	0.965208	-0.0791733	0.6775	-0.159702	0.399236
Potri.019G081800	TCP family protein	PF03634	PTHR31072,PTHR31072:SF21	0	0	0	0	AT1G72010.1	0	TCP family transcription factor	blue	-0.582001	0.000741355	-0.605911	0.000387466	-0.0367505	0.847114	-0.0600503	0.752596	0.308677	0.0969818	-0.409869	0.0244859	-0.364381	0.0477431	0.302458	0.104259	-0.406629	0.0257533	-0.215619	0.252484	0.230623	0.220157
Potri.019G085400	C2H2 family protein	0	PTHR10593,PTHR10593:SF27	0	0	0	0	AT1G34370.2	STOP1	C2H2 and C2HC zinc fingers superfamily protein	blue	0.775746	4.76e-07	0.645823	0.000115989	0.305853	0.100238	-0.144276	0.446867	-0.478453	0.00748431	0.208658	0.268494	0.186531	0.323663	0.304744	0.101538	-0.178744	0.344628	0.171262	0.365521	0.0377413	0.843042
Potri.019G085600	GRAS family protein	PF03514	PTHR31636,PTHR31636:SF19	0	0	0	0	AT2G04890.1	SCL21	SCARECROW-like 21	blue	0.262613	0.160909	0.293723	0.115163	-0.00747913	0.968711	-0.0223718	0.906588	-0.0717768	0.706234	0.0168109	0.929741	0.0167201	0.93012	-0.0147778	0.938221	0.170885	0.366595	-0.00172008	0.992802	-0.21915	0.24461
Potri.019G089000	bHLH family protein	PF00010	PTHR12565,PTHR12565:SF82	0	0	0	GO:0046983	AT1G68810.1	0	basic helix-loop-helix (bHLH) DNA-binding superfamily protein	blue	0.569685	0.00101602	0.56798	0.00106029	0.576635	0.000851773	-0.258098	0.168495	0.0941546	0.620675	0.230674	0.220052	0.155272	0.41261	-0.356823	0.0529154	0.12728	0.502697	-0.0864111	0.649805	-0.050727	0.790078
Potri.019G092800	VOZ family protein	0	PTHR33873,PTHR33873:SF2	0	0	0	0	AT1G28520.2	ATVOZ1,VOZ1	vascular plant one zinc finger protein	blue	0.478909	0.00741956	0.577205	0.000839385	0.046202	0.808443	-0.328943	0.075913	0.397409	0.0296553	0.152239	0.42191	0.126771	0.504422	0.210858	0.263364	-0.111525	0.557388	-0.147633	0.436252	0.307928	0.0978371
Potri.019G099300	bHLH family protein	PF00010	PTHR13935,PTHR13935:SF53	0	0	0	GO:0046983,GO:0003677	AT4G20970.1	0	basic helix-loop-helix (bHLH) DNA-binding superfamily protein	blue	0.165912	0.38091	0.364946	0.0473729	-0.127523	0.501875	0.0825444	0.664547	-0.0365998	0.847733	0.431436	0.0172901	0.200497	0.288081	-0.169497	0.370559	0.137471	0.46881	-0.083702	0.66012	-0.0333875	0.860963
Potri.019G099500	bHLH family protein	PF00010	PTHR13935,PTHR13935:SF53	0	0	0	GO:0046983,GO:0003677	AT4G20970.1	0	basic helix-loop-helix (bHLH) DNA-binding superfamily protein	blue	0.445519	0.0136139	0.666919	5.71e-05	-0.0868643	0.648085	0.017728	0.925918	-0.033218	0.861662	0.570362	0.000998877	0.336227	0.0692718	-0.11229	0.55467	0.0162689	0.932001	0.130761	0.490985	-0.297122	0.110823
Potri.019G099900	NAC family protein	PF02365	PTHR31989,PTHR31989:SF21	0	0	0	GO:0006355,GO:0003677	AT4G17980.1	anac071,NAC071	NAC domain containing protein 71	blue	0.527561	0.00273591	0.69782	1.81e-05	-0.060943	0.749035	0.0128058	0.946452	-0.165534	0.382012	0.628204	0.000201627	0.286748	0.124461	-0.0920457	0.628555	-0.00543072	0.977278	0.0616626	0.746167	-0.285064	0.126787
Potri.019G118700	MYB family protein	PF00249	PTHR10641,PTHR10641:SF613	KOG0048	0	K09422	0	AT5G16770.1	AtMYB9,MYB9	myb domain protein 9	blue	0.509002	0.00407195	0.727752	5.18e-06	-0.0865336	0.64934	-0.168478	0.373485	0.116362	0.540309	0.706921	1.26e-05	0.293742	0.115139	-0.117415	0.536624	0.0574478	0.763008	0.104178	0.583793	-0.234439	0.212405
Potri.019G123500	WRKY family protein	PF03106	PTHR31221,PTHR31221:SF12	0	0	K13424	GO:0043565,GO:0006355,GO:0003700	AT5G07100.1	WRKY26	WRKY DNA-binding protein 26	blue	0.598795	0.000472524	0.786973	2.5e-07	0.154981	0.413496	-0.0977921	0.607179	-0.116783	0.538834	0.78104	3.53e-07	0.463929	0.00981282	-0.0754064	0.692081	0.0508775	0.78947	0.0700996	0.712806	-0.526903	0.00277582
Potri.019G127300	LBD family protein	PF03195	PTHR31301,PTHR31301:SF2	0	0	0	0	AT2G40470.1	ASL11,LBD15	LOB domain-containing protein 15	blue	-0.356804	0.0529283	-0.324077	0.0806164	-0.141249	0.456558	-0.0343	0.857201	-0.122872	0.517723	-0.0907727	0.633331	-0.0984192	0.604865	-0.107569	0.571536	0.0615258	0.746712	-0.0764674	0.687962	-0.0467104	0.806374
Potri.019G130000	bZIP family protein	PF00170	PTHR13690,PTHR13690:SF82	0	0	0	GO:0043565,GO:0006355,GO:0003700	AT2G40620.1	0	Basic-leucine zipper (bZIP) transcription factor family protein	blue	-0.69906	1.73e-05	-0.760315	1.09e-06	0.0292068	0.878235	0.0647386	0.733949	0.130354	0.49235	-0.397476	0.0296253	-0.451254	0.0123167	0.267193	0.153467	-0.391557	0.0323719	-0.0591102	0.756353	0.104093	0.5841
Potri.019G131300	ERF family protein	PF00847	PTHR31194,PTHR31194:SF6	0	0	K13434	GO:0006355,GO:0003700	AT4G27950.1	CRF4	cytokinin response factor 4	blue	0.685759	2.88e-05	0.846543	3.75e-09	0.453667	0.0118027	-0.221169	0.240181	0.00445212	0.981372	0.516439	0.00348142	0.439522	0.0150903	-0.0687021	0.718298	-0.167274	0.376959	-0.112818	0.552799	-0.496632	0.00524472
Potri.T036200	B3 family protein	PF02362	0	0	0	0	GO:0003677	AT3G25730.1	EDF3	ethylene response DNA binding factor 3	blue	0.262613	0.160909	0.293723	0.115163	-0.00747913	0.968711	-0.0223718	0.906588	-0.0717768	0.706234	0.0168109	0.929741	0.0167201	0.93012	-0.0147778	0.938221	0.170885	0.366595	-0.00172008	0.992802	-0.21915	0.24461
Potri.T037100	C2H2 family protein	PF13894	PTHR14003	0	0	0	0	AT4G06634.1	0	zinc finger (C2H2 type) family protein	blue	0.635599	0.000160532	0.726696	5.43e-06	0.237392	0.206536	-0.0137178	0.942645	0.0875847	0.645356	0.217572	0.248108	0.357304	0.0525732	0.136514	0.471942	0.00785957	0.967121	-0.301282	0.10568	-0.267149	0.153536
Potri.T078200	Nin-like family protein	PF00564,PF02042	PTHR32002,PTHR32002:SF7	0	0	0	GO:0005515	AT2G43500.1	0	Plant regulator RWP-RK family protein	blue	0.557207	0.00138116	0.700095	1.66e-05	0.288215	0.122461	-0.127293	0.502652	-0.153254	0.418783	0.503543	0.00455838	0.506402	0.00429779	-0.137009	0.470322	-0.0897082	0.637337	0.0824001	0.665099	-0.704279	1.4e-05
Potri.T137400	HSF family protein	PF00447	PTHR10015,PTHR10015:SF187	KOG0627	0	K09419	GO:0043565,GO:0006355,GO:0005634,GO:0003700	AT3G24520.1	AT-HSFC1,HSFC1	heat shock transcription factor C1	blue	0.644107	0.000122593	0.646381	0.000113914	0.202791	0.282486	-0.0501473	0.792425	-0.082048	0.666448	0.31338	0.0917389	0.338896	0.0669547	-0.0828432	0.663403	0.163154	0.388989	0.157794	0.404966	-0.129082	0.496616
Potri.T148000	C2H2 family protein	PF13912	PTHR26374,PTHR26374:SF164	0	0	0	0	AT1G27730.1	STZ,ZAT10	salt tolerance zinc finger	blue	0.338825	0.0670154	0.528821	0.00266092	-0.034587	0.856018	-0.114587	0.546547	0.310008	0.0954751	0.371402	0.0433062	0.633915	0.000169172	-0.0746687	0.694949	-0.0972456	0.609198	0.38126	0.0376386	-0.374266	0.0415934
Potri.001G005100	MYB family protein	PF00249	PTHR10641,PTHR10641:SF455	KOG0048	0	K09422	0	AT3G13540.1	ATMYB5,MYB5	myb domain protein 5	brown	0.026604	0.889016	-0.00861926	0.963944	-0.576804	0.000848088	0.235908	0.20947	-0.355254	0.0540419	0.229261	0.222971	0.104301	0.583346	0.382179	0.0371421	0.343917	0.0627594	0.049872	0.793541	0.136664	0.471451
Potri.001G015900	EIL family protein	PF04873	PTHR33305,PTHR33305:SF9	0	0	K14514	0	AT1G73730.1	AtEIL3,ATSLIM,EIL3,SLIM1	ETHYLENE-INSENSITIVE3-like 3	brown	0.193294	0.306109	0.186316	0.324231	0.817739	3.45e-08	-0.0781302	0.681526	-0.0304037	0.873284	0.122975	0.51737	0.0765348	0.687701	-0.170234	0.36845	-0.379957	0.0383519	-0.0242204	0.898907	-0.519466	0.00326298
Potri.001G035800	MYB family protein	PF00249,PF00226	PTHR24078,PTHR24078:SF310	KOG0724	0	K09522	0	AT3G11450.1	0	DnaJ domain ;Myb-like DNA-binding domain	brown	0.296291	0.111873	0.123394	0.515931	0.878946	1.67e-10	-0.13024	0.492731	-0.323811	0.0808799	-0.0329872	0.862614	-0.0535312	0.778752	0.178566	0.345116	-0.385675	0.0353019	-0.0590119	0.756746	-0.383667	0.0363499
Potri.001G036000	MYB family protein	PF13921	PTHR10641,PTHR10641:SF475	0	0	K09422	0	AT3G11440.1	ATMYB65,MYB65	myb domain protein 65	brown	-0.0635027	0.73885	0.0323386	0.86529	-0.515531	0.00354932	0.0461262	0.808752	0.19081	0.312487	0.0554481	0.771035	-0.114735	0.546026	0.372498	0.0426441	0.0678318	0.721726	-0.323495	0.0811937	0.356182	0.0533734
Potri.001G055900	SBP family protein	PF03110	PTHR31251,PTHR31251:SF1	0	0	0	GO:0005634,GO:0003677	AT5G43270.1	SPL2	squamosa promoter binding protein-like 2	brown	0.384186	0.0360765	0.302681	0.103991	0.503834	0.00453127	-0.463413	0.00990562	-0.0670794	0.724692	-0.099695	0.600168	0.0835194	0.660818	0.171326	0.365341	-0.280604	0.1331	-0.252351	0.178514	-0.162237	0.391695
Potri.001G060000	TCP family protein	PF03634	PTHR31072,PTHR31072:SF4	0	0	0	0	AT3G27010.1	AT-TCP20,ATTCP20,PCF1,TCP20	TEOSINTE BRANCHED 1, cycloidea, PCF (TCP)-domain family protein 20	brown	0.129648	0.494715	0.304871	0.101388	-0.394629	0.0309216	-0.0626719	0.742151	0.438676	0.0153091	0.0975596	0.608037	0.394472	0.0309944	-0.386348	0.0349559	0.25045	0.181918	0.179236	0.343279	-0.0537651	0.777809
Potri.001G114000	GRF family protein	PF08880,PF08879	PTHR31602,PTHR31602:SF16	0	0	0	GO:0006355,GO:0005634,GO:0005524,GO:0032502,GO:0006351	AT4G37740.1	AtGRF2,GRF2	growth-regulating factor 2	brown	-0.236074	0.209142	-0.340412	0.0656654	-0.564094	0.00116759	0.424444	0.0194002	-0.255604	0.172792	-0.107314	0.572452	-0.029475	0.877125	-0.238109	0.205127	0.743436	2.52e-06	0.230673	0.220054	0.28449	0.127587
Potri.001G136000	bZIP family protein	PF00170,PF07777,PF16596	PTHR22952,PTHR22952:SF47	0	0	K09060	GO:0043565,GO:0006355,GO:0003700	AT2G35530.1	AtbZIP16,bZIP16	basic region/leucine zipper transcription factor 16	brown	0.0758877	0.690212	-0.0389098	0.838245	0.846833	3.66e-09	-0.0732728	0.700388	-0.241091	0.199342	-0.0604433	0.751028	-0.208831	0.268088	-0.259022	0.166922	-0.357189	0.0526546	-0.0635703	0.738582	-0.208969	0.267765
Potri.001G140800	C3H family protein	PF00642	PTHR12547,PTHR12547:SF18	0	0	0	GO:0046872	AT1G32360.1	0	Zinc finger (CCCH-type) family protein	brown	-0.285709	0.125892	-0.226102	0.229588	-0.661892	6.79e-05	0.216216	0.251142	-0.0817058	0.66776	0.123561	0.515359	0.305115	0.101101	-0.0859323	0.651624	0.490543	0.00592056	0.157779	0.405011	-0.274818	0.141629
Potri.001G150600	Trihelix family protein	PF13837	PTHR31307,PTHR31307:SF11	0	0	0	0	AT2G44730.1	0	Alcohol dehydrogenase transcription factor Myb/SANT-like family protein	brown	-0.226702	0.228319	-0.244812	0.192281	-0.554602	0.00147035	0.168527	0.373343	-0.179959	0.341303	0.14643	0.440038	0.0048954	0.979517	0.301223	0.105752	0.284409	0.1277	0.125489	0.508775	-0.195213	0.301238
Potri.001G155300	MYB_related family protein	PF00249	PTHR24078,PTHR24078:SF280	0	0	0	0	AT5G47390.1	0	myb-like transcription factor family protein	brown	-0.0607813	0.749679	0.228864	0.223794	-0.6064	0.000382159	0.0135079	0.943521	0.411168	0.0239926	0.567644	0.00106923	0.0554187	0.771154	-0.201325	0.286054	0.163259	0.388679	0.10402	0.584366	-0.0786112	0.679668
Potri.001G157700	C2H2 family protein	PF13912	PTHR26374,PTHR26374:SF185	0	0	0	0	AT3G60580.1	0	C2H2-like zinc finger protein	brown	0.165182	0.383038	0.126012	0.506996	0.511568	0.00385918	-0.00608915	0.974524	-0.213498	0.257294	-0.0690579	0.716899	0.217053	0.249267	-0.451326	0.0123011	-0.0326296	0.864089	-0.155623	0.411541	-0.00899431	0.962377
Potri.001G163700	ERF family protein	PF00847	PTHR31190,PTHR31190:SF4	0	0	K09286	GO:0006355,GO:0003700	AT1G53910.3	RAP2.12	related to AP2 12	brown	0.130619	0.491461	-0.104829	0.58143	0.575732	0.000871696	0.121114	0.523776	-0.26782	0.152466	-0.214276	0.255523	-0.351425	0.0568728	0.248888	0.18475	-0.370197	0.0440436	0.193824	0.304758	0.306471	0.0995184
Potri.001G184800	CPP family protein	PF03638	PTHR12446,PTHR12446:SF14	0	0	0	0	AT4G29000.1	0	Tesmin/TSO1-like CXC domain-containing protein	brown	-0.118259	0.533679	-0.195188	0.301303	-0.464352	0.00973715	0.167899	0.375152	-0.223972	0.234123	-0.0181007	0.924365	-0.0120136	0.949761	0.537884	0.00217161	0.0242871	0.89863	0.00970673	0.959399	0.185444	0.326543
Potri.001G220700	bZIP family protein	PF00170	PTHR22952,PTHR22952:SF174	0	0	K14432	GO:0043565,GO:0006355,GO:0003700	AT3G56850.1	AREB3,DPBF3	ABA-responsive element binding protein 3	brown	0.49706	0.00519974	0.477473	0.0076252	0.719575	7.41e-06	-0.173968	0.35788	0.159196	0.400751	0.0958873	0.61423	0.11069	0.560361	-0.431315	0.0173249	-0.0927546	0.625901	0.0834999	0.660892	-0.295704	0.11262
Potri.001G229700	HD-ZIP family protein	PF02183,PF00046	PTHR24326,PTHR24326:SF140	KOG0483	0	K09338	GO:0043565,GO:0006355,GO:0003700,GO:0003677	AT5G06710.1	HAT14	homeobox from Arabidopsis thaliana	brown	0.175224	0.354366	0.33814	0.0676051	-0.537118	0.0022097	-0.167539	0.376193	0.268573	0.151273	0.126506	0.505318	0.157115	0.407017	0.25739	0.169707	-0.125447	0.50892	0.318056	0.0867414	-0.021426	0.910521
Potri.001G241700	GRAS family protein	PF03514	PTHR31636,PTHR31636:SF54	0	0	0	0	AT1G07530.1	ATGRAS2,GRAS2,SCL14	SCARECROW-like 14	brown	0.428244	0.0182285	0.295194	0.11327	0.815286	4.1e-08	-0.236315	0.208664	-0.187056	0.322278	-0.0677255	0.722144	0.200218	0.288767	-0.123654	0.515041	-0.204202	0.279079	-0.00828104	0.965358	-0.521824	0.00310113
Potri.001G248800	MYB family protein	PF00249	PTHR24078,PTHR24078:SF261	KOG0724	0	0	0	AT2G38090.1	0	Duplicated homeodomain-like superfamily protein	brown	-0.224282	0.233458	-0.239248	0.202904	0.534034	0.00236898	0.0790748	0.677879	0.205064	0.277011	-0.207883	0.270316	-0.260424	0.164556	-0.0636969	0.73808	-0.266377	0.154775	-0.440181	0.014922	-0.109881	0.563246
Potri.001G270000	bHLH family protein	PF00010	PTHR16223,PTHR16223:SF51	0	0	0	GO:0046983	AT2G42280.1	0	basic helix-loop-helix (bHLH) DNA-binding superfamily protein	brown	0.0399609	0.833934	0.224074	0.233903	-0.583375	0.000715192	-0.180627	0.339484	0.202214	0.283886	0.201832	0.284816	0.338878	0.0669702	0.00166813	0.99302	0.089929	0.636505	0.0909092	0.632818	-0.286239	0.125162
Potri.001G276200	SRS family protein	PF05142	PTHR31604,PTHR31604:SF2	0	0	0	0	AT5G12330.4	LRP1	Lateral root primordium (LRP) protein-related	brown	-0.0556781	0.770111	-0.230848	0.219695	0.453124	0.0119167	0.269034	0.150546	-0.504585	0.00446189	-0.175023	0.354928	-0.121158	0.523624	0.10028	0.598019	0.00416744	0.982563	-0.16376	0.387204	-0.225169	0.231566
Potri.001G287200	bHLH family protein	PF00010	PTHR23042,PTHR23042:SF61	0	0	0	GO:0046983	AT4G37850.1	0	basic helix-loop-helix (bHLH) DNA-binding superfamily protein	brown	0.370903	0.0436105	0.235464	0.210354	0.913508	1.88e-12	-0.152516	0.421056	-0.200356	0.288428	-0.0572468	0.763813	0.036967	0.846224	-0.277472	0.137669	-0.277407	0.137765	0.161916	0.392646	-0.167701	0.375724
Potri.001G298400	HB-PHD family protein	PF00046,PF00628	PTHR12628,PTHR12628:SF13	KOG0773	0	0	GO:0003677,GO:0005515	AT3G19510.1	HAT3.1	Homeodomain-like protein with RING/FYVE/PHD-type zinc finger domain	brown	0.22657	0.228599	0.0786332	0.679584	0.765716	8.2e-07	-0.134843	0.477434	-0.340705	0.065419	0.0668617	0.725552	0.00427392	0.982117	-0.411833	0.0237432	-0.0703524	0.711814	0.141013	0.457319	-0.411983	0.023687
Potri.001G320900	HSF family protein	PF00447	PTHR10015,PTHR10015:SF157	KOG0627	0	K09419	GO:0043565,GO:0006355,GO:0005634,GO:0003700	AT4G13980.1	AT-HSFA5,HSFA5	winged-helix DNA-binding transcription factor family protein	brown	0.401066	0.0280536	0.363688	0.0482002	0.568234	0.00105359	0.00164457	0.993118	0.00870591	0.963582	0.227944	0.225713	0.129531	0.495107	-0.484395	0.00667691	0.0969983	0.610113	0.235331	0.21062	-0.398893	0.0289967
Potri.001G322700	B3 family protein	PF02362	PTHR31140,PTHR31140:SF10	0	0	0	GO:0003677	AT3G26790.1	FUS3	AP2/B3-like transcriptional factor family protein	brown	0.256672	0.170943	0.0696427	0.7146	0.547351	0.00174562	-0.182946	0.333216	-0.451186	0.0123314	-0.152946	0.41973	0.210907	0.263251	-0.0228975	0.904403	-0.0491787	0.79635	0.117069	0.537834	-0.24404	0.193732
Potri.001G345700	LBD family protein	PF03195	PTHR31301,PTHR31301:SF12	0	0	0	0	AT5G63090.3	LOB	Lateral organ boundaries (LOB) domain family protein	brown	-0.242666	0.196332	-0.262856	0.160508	0.442591	0.0143189	-0.0502129	0.79216	0.399792	0.0286034	-0.361576	0.0496132	-0.334415	0.0708801	-0.455757	0.011372	-0.172155	0.36299	-0.0147873	0.938182	0.228018	0.225557
Potri.001G352400	WRKY family protein	PF03106	PTHR31221,PTHR31221:SF19	0	0	0	GO:0043565,GO:0006355,GO:0003700	AT4G18170.1	ATWRKY28,WRKY28	WRKY DNA-binding protein 28	brown	0.495208	0.00539657	0.338209	0.0675451	0.712328	1.01e-05	-0.111181	0.558613	-0.287043	0.124057	0.25053	0.181773	-0.163498	0.387977	-0.145451	0.443136	-0.0196556	0.917889	0.229325	0.222837	-0.119932	0.527867
Potri.001G380900	STAT family protein	PF13385	PTHR11801	0	0	0	GO:0007165,GO:0006355,GO:0005634,GO:0004871,GO:0003700	AT1G78540.1	ATSHB,SHB,STATLB	SH2 domain protein B	brown	-0.16935	0.370979	-0.277668	0.13738	-0.446995	0.0132697	-0.03126	0.869745	-0.172931	0.360798	-0.0616881	0.746066	0.0713768	0.707799	0.297713	0.110082	0.390415	0.0329245	0.106501	0.575384	0.0766546	0.687237
Potri.001G386900	BES1 family protein	PF05687	PTHR31506,PTHR31506:SF8	0	0	0	0	AT1G78700.1	BEH4	BES1/BZR1 homolog 4	brown	-0.12752	0.501884	-0.328378	0.0764484	0.553313	0.00151635	-0.0270248	0.887272	-0.260539	0.164364	-0.222415	0.237476	-0.347921	0.0595631	-0.169461	0.370662	0.0536473	0.778284	-0.286451	0.12487	-0.0301484	0.87434
Potri.001G416600	bHLH family protein	PF00010	PTHR23042,PTHR23042:SF67	0	0	0	GO:0046983	AT5G54680.1	bHLH105,ILR3	basic helix-loop-helix (bHLH) DNA-binding superfamily protein	brown	0.505488	0.00437969	0.371881	0.0430157	0.701791	1.55e-05	-0.233487	0.214321	0.109473	0.564706	-0.182181	0.335275	-0.0599437	0.753022	0.24674	0.188693	-0.376832	0.0401055	-0.163807	0.387069	-0.0101307	0.957627
Potri.001G452700	NAC family protein	PF02365	PTHR31989,PTHR31989:SF21	0	0	0	GO:0006355,GO:0003677	AT1G33060.1	ANAC014,NAC014	NAC 014	brown	0.532305	0.00246258	0.414324	0.0228273	0.921934	4.72e-13	-0.237902	0.205533	-0.195568	0.300344	-0.0261185	0.89103	0.0702443	0.712238	0.115485	0.543388	-0.304967	0.101276	-0.229181	0.223135	-0.259672	0.165822
Potri.001G460600	WRKY family protein	PF03106	PTHR32096,PTHR32096:SF18	0	0	0	GO:0043565,GO:0006355,GO:0003700	AT1G30650.1	AR411,ATWRKY14,WRKY14	WRKY DNA-binding protein 14	brown	-0.382537	0.0369504	-0.210277	0.264711	-0.693952	2.11e-05	-0.0548013	0.773637	0.291125	0.118564	0.0390518	0.837662	0.0356899	0.851477	-0.0748173	0.694371	0.129783	0.494264	-0.0260014	0.891515	0.293041	0.116049
Potri.002G005600	MYB_related family protein	0	PTHR21717,PTHR21717:SF18	0	0	0	0	AT5G03780.1	TRFL10	TRF-like 10	brown	-0.0409567	0.829855	0.052167	0.784257	-0.746277	2.19e-06	0.0880875	0.643454	0.00181024	0.992425	0.219229	0.244437	0.269772	0.149386	-0.0701438	0.712633	0.498384	0.00506283	0.281925	0.131207	0.113191	0.551477
Potri.002G008800	WOX family protein	PF00046	PTHR24326,PTHR24326:SF292	KOG0484	0	0	GO:0003677	AT4G35550.1	ATWOX13,HB-4,WOX13	WUSCHEL related homeobox 13	brown	0.0883879	0.642318	-0.023839	0.900491	-0.373024	0.0423297	-0.124836	0.511	0.047369	0.803697	-0.10843	0.568443	-0.166483	0.379251	0.0622107	0.743986	0.305387	0.100782	0.146723	0.439114	0.322971	0.0817157
Potri.002G026700	BBR-BPC family protein	PF06217	PTHR31421,PTHR31421:SF2	0	0	0	0	AT5G42520.1	ATBPC6,BBR/BPC6,BPC6	basic pentacysteine 6	brown	0.311229	0.0941094	0.168373	0.373787	0.687621	2.69e-05	-0.267286	0.153317	-0.129766	0.494318	-0.270469	0.148297	-0.185494	0.326408	0.155697	0.411318	-0.58718	0.000646899	-0.0130715	0.945343	0.0487897	0.797928
Potri.002G028200	DBB family protein	PF00643	PTHR31832,PTHR31832:SF6	0	0	0	GO:0008270,GO:0005622	AT1G75540.1	STH2	salt tolerance homolog2	brown	0.355081	0.0541676	0.440674	0.0147968	-0.462842	0.0100092	0.000522859	0.997812	0.116747	0.538962	0.259219	0.166589	0.29969	0.107627	0.231234	0.218903	0.23001	0.221419	0.0775281	0.683854	0.0439885	0.817463
Potri.002G028400	MIKC_MADS family protein	PF01486,PF00319	PTHR11945,PTHR11945:SF219	KOG0014	0	K09264	GO:0006355,GO:0005634,GO:0003700,GO:0046983,GO:0003677	AT3G54340.1	AP3,ATAP3	K-box region and MADS-box transcription factor family protein	brown	0.291352	0.118264	0.0185437	0.92252	0.863148	8.41e-10	-0.0334917	0.860533	-0.368148	0.0453195	-0.200307	0.288549	-0.228918	0.223681	-0.0531899	0.780129	-0.201487	0.285658	0.113801	0.549319	0.117496	0.536341
Potri.002G028500	SRS family protein	PF05142	PTHR31604,PTHR31604:SF6	0	0	0	0	AT1G75520.1	SRS5	SHI-related sequence 5	brown	-0.0953024	0.616403	0.121716	0.5217	-0.518563	0.00332687	0.00617213	0.974177	0.258341	0.16808	0.0442108	0.816556	0.220222	0.242253	0.511165	0.00389195	-0.257261	0.169929	-0.254635	0.174483	0.0451989	0.812528
Potri.002G031900	bZIP family protein	PF00170	PTHR22952,PTHR22952:SF182	0	0	0	GO:0043565,GO:0006355,GO:0003700	AT1G75390.1	AtbZIP44,bZIP44	basic leucine-zipper 44	brown	-0.367856	0.0455039	-0.421502	0.0203497	0.549596	0.00165598	0.0629673	0.740977	0.062475	0.742934	-0.197647	0.295132	-0.283561	0.12889	-0.325661	0.079062	-0.293391	0.115593	0.00733792	0.969302	-0.0175557	0.926637
Potri.002G037100	NAC family protein	PF02365	PTHR31744,PTHR31744:SF4	0	0	0	GO:0006355,GO:0003677	AT4G28530.1	anac074,NAC074	NAC domain containing protein 74	brown	0.368466	0.0451197	0.341908	0.0644124	-0.341187	0.0650146	-0.157623	0.405481	-0.0815632	0.668307	0.109725	0.563804	0.387206	0.0345192	0.163568	0.387769	0.221068	0.240403	0.420952	0.0205312	0.120425	0.526159
Potri.002G042000	bHLH family protein	PF00010,PF14215	PTHR11514,PTHR11514:SF53	KOG4029	0	0	GO:0046983	AT4G16430.1	0	basic helix-loop-helix (bHLH) DNA-binding superfamily protein	brown	0.485128	0.00658266	0.327203	0.0775698	0.524234	0.0029429	-0.223797	0.234498	-0.0190989	0.920207	-0.116405	0.540158	0.172174	0.362937	-0.260336	0.164703	-0.0167506	0.929992	0.13928	0.462923	-0.226491	0.228764
Potri.002G043500	WRKY family protein	PF10533,PF03106	PTHR31282,PTHR31282:SF12	0	0	0	GO:0043565,GO:0006355,GO:0003700	AT2G30590.1	WRKY21	WRKY DNA-binding protein 21	brown	0.552035	0.00156316	0.425115	0.0191891	0.576953	0.000844848	-0.302744	0.103915	-0.040121	0.833278	-0.0990512	0.602536	0.0389742	0.83798	0.340927	0.0652326	-0.321302	0.0833973	-0.0348227	0.855047	-0.135045	0.476769
Potri.002G059100	WRKY family protein	PF03106	PTHR31221,PTHR31221:SF37	0	0	0	GO:0043565,GO:0006355,GO:0003700	AT4G18170.1	ATWRKY28,WRKY28	WRKY DNA-binding protein 28	brown	-0.00436844	0.981722	-0.0484248	0.799409	0.52446	0.00292846	0.00677192	0.971669	0.180337	0.340274	-0.0305061	0.87286	-0.178628	0.344947	-0.427461	0.018465	-0.136172	0.473061	0.265233	0.15662	-0.000141191	0.999409
Potri.002G067400	bZIP family protein	PF00170	PTHR22952,PTHR22952:SF184	0	0	K14432	GO:0043565,GO:0006355,GO:0003700	AT5G44080.1	0	Basic-leucine zipper (bZIP) transcription factor family protein	brown	-0.150719	0.426612	0.0842723	0.657943	-0.663136	6.51e-05	0.107004	0.573569	0.188114	0.3195	0.355925	0.0535583	0.294808	0.113765	-0.145937	0.441598	0.428451	0.0181663	0.012831	0.946347	-0.347893	0.0595854
Potri.002G096800	MYB family protein	PF00249	PTHR10641,PTHR10641:SF609	KOG0048	0	K09422	0	AT1G34670.1	AtMYB93,MYB93	myb domain protein 93	brown	0.240037	0.201374	0.109317	0.565264	0.883812	9.7e-11	-0.152338	0.421605	-0.18083	0.338932	-0.131156	0.489665	-0.158888	0.401676	-0.223216	0.235746	-0.23175	0.217849	-0.228708	0.224119	-0.145989	0.441434
Potri.002G101900	bHLH family protein	PF00010	PTHR11969,PTHR11969:SF26	0	0	0	GO:0046983	AT1G72210.1	0	basic helix-loop-helix (bHLH) DNA-binding superfamily protein	brown	0.0205171	0.914303	-0.0112074	0.953128	-0.329661	0.0752381	0.135341	0.475792	-0.243027	0.195645	-0.060992	0.748839	-0.0914712	0.630708	0.109364	0.565097	-0.141552	0.455584	0.180498	0.339836	0.275893	0.140015
Potri.002G110800	GATA family protein	PF06200,PF00320,PF06203	PTHR10071,PTHR10071:SF179	0	0	0	GO:0043565,GO:0008270,GO:0006355,GO:0003700,GO:0005515	AT3G21175.2	GATA24,TIFY2B,ZML1	ZIM-like 1	brown	0.626609	0.000211621	0.592045	0.000567973	0.756668	1.31e-06	-0.259207	0.166609	-0.0823366	0.665342	0.146796	0.438885	0.240394	0.200684	-0.151144	0.425294	-0.132381	0.485583	-0.0797909	0.67512	-0.491844	0.00577027
Potri.002G122600	MYB family protein	PF00249	PTHR10641,PTHR10641:SF556	KOG0048	0	K09422	0	AT4G37260.1	ATMYB73,MYB73	myb domain protein 73	brown	0.713954	9.42e-06	0.674595	4.35e-05	0.65361	8.98e-05	-0.212006	0.260714	-0.221523	0.23941	0.225601	0.230647	0.135326	0.475843	-0.142925	0.451181	-0.265004	0.156992	0.00734871	0.969257	-0.17545	0.353736
Potri.002G125000	bHLH family protein	PF00010	PTHR12565,PTHR12565:SF89	0	0	0	GO:0046983	AT3G50330.1	HEC2	basic helix-loop-helix (bHLH) DNA-binding superfamily protein	brown	0.275826	0.140116	0.0761395	0.689234	0.830548	1.35e-08	-0.234478	0.212326	-0.130624	0.491444	-0.0719355	0.705613	-0.235508	0.210266	0.10518	0.580158	-0.260766	0.163983	-0.10129	0.594319	-0.0727272	0.702518
Potri.002G129800	B3 family protein	PF02362	PTHR31391,PTHR31391:SF17	0	0	0	GO:0003677	AT4G33280.1	0	AP2/B3-like transcriptional factor family protein	brown	0.0940724	0.620981	0.0827064	0.663926	-0.33469	0.0706344	0.0300263	0.874845	0.245194	0.191566	-0.274265	0.142465	0.113397	0.550749	0.0312729	0.869691	0.103836	0.585033	0.293823	0.115033	0.0294377	0.87728
Potri.002G130200	G2-like family protein	PF00249	PTHR31496,PTHR31496:SF7	0	0	0	0	AT5G42630.1	ATS,KAN4	Homeodomain-like superfamily protein	brown	0.0952602	0.616559	-0.124374	0.512577	0.416875	0.0219197	-0.0968354	0.610716	-0.271325	0.146967	-0.0127627	0.946632	-0.331747	0.0733006	0.040546	0.831537	-0.13045	0.492026	0.325485	0.0792335	0.116042	0.541433
Potri.002G139500	Trihelix family protein	PF13837	PTHR31307,PTHR31307:SF3	KOG4282	0	0	0	AT2G44730.1	0	Alcohol dehydrogenase transcription factor Myb/SANT-like family protein	brown	0.213761	0.256694	0.24101	0.199497	0.712247	1.01e-05	-0.0311263	0.870297	-0.0418432	0.826228	0.0787735	0.679042	0.152251	0.421872	-0.458003	0.0109241	-0.151912	0.42292	-0.0980709	0.606149	-0.456155	0.0112915
Potri.002G141200	ERF family protein	PF00847	PTHR31985,PTHR31985:SF11	0	0	0	GO:0006355,GO:0003700	AT2G44940.1	0	Integrase-type DNA-binding superfamily protein	brown	-0.0473683	0.803699	-0.150504	0.427282	-0.320531	0.0841817	-0.0456809	0.810564	-0.231537	0.218282	-0.127709	0.501246	-0.0915748	0.63032	-0.258781	0.167332	0.191871	0.309752	0.379746	0.0384679	0.150556	0.427119
Potri.002G142400	SBP family protein	PF03110	PTHR31251,PTHR31251:SF15	0	0	0	GO:0005634,GO:0003677	AT1G27360.2	SPL11	squamosa promoter-like 11	brown	0.197012	0.296717	-0.0763154	0.688552	0.528374	0.0026873	-0.0923881	0.627273	-0.090061	0.636008	-0.389517	0.0333648	-0.117332	0.536914	0.175842	0.352645	-0.125796	0.50773	0.0932715	0.62397	0.230458	0.220496
Potri.002G143800	C2H2 family protein	PF13912	PTHR26374,PTHR26374:SF175	0	0	0	0	AT3G60580.1	0	C2H2-like zinc finger protein	brown	0.349584	0.0582744	0.197122	0.296443	0.722204	6.62e-06	-0.140148	0.460112	-0.212486	0.25961	-0.087289	0.646476	-0.219064	0.244801	-0.126555	0.505155	-0.273685	0.143345	-0.0496541	0.794423	0.0970662	0.609862
Potri.002G144200	GRAS family protein	PF03514	PTHR31636,PTHR31636:SF11	0	0	0	0	AT4G00150.1	ATHAM3,HAM3	GRAS family transcription factor	brown	0.0495721	0.794756	-0.12699	0.503678	0.717602	8.07e-06	0.0466706	0.806536	-0.343998	0.0626939	-0.0816303	0.66805	-0.0957267	0.614827	-0.182723	0.333816	-0.0522888	0.783765	6.75e-05	0.999718	-0.456626	0.011197
Potri.002G152200	TCP family protein	PF03634	PTHR31072,PTHR31072:SF10	0	0	0	0	AT2G45680.1	0	TCP family transcription factor	brown	-0.153866	0.416907	0.072075	0.705067	-0.413547	0.0231096	0.0497609	0.793991	0.459274	0.0106773	0.330387	0.0745595	0.14862	0.433156	-0.375394	0.0409342	0.235506	0.21027	0.0934502	0.623302	-0.0411126	0.829217
Potri.002G152900	ARR-B family protein	PF00249,PF00072	PTHR26402,PTHR26402:SF565	0	0	K14491	GO:0000160	AT4G16110.1	ARR2,RR2	response regulator 2	brown	0.154093	0.416211	0.0629827	0.740916	0.758491	1.2e-06	0.0691513	0.716531	-0.127041	0.503504	-0.143877	0.448139	0.0119047	0.950216	-0.46308	0.00996589	-0.109633	0.564133	-0.0563523	0.767403	-0.293064	0.116019
Potri.002G154000	NAC family protein	PF02365	PTHR31989,PTHR31989:SF21	0	0	0	GO:0006355,GO:0003677	AT1G33060.2	ANAC014,NAC014	NAC 014	brown	0.634135	0.000168017	0.611444	0.000330978	0.786103	2.63e-07	-0.253779	0.175986	-0.152696	0.420499	0.188056	0.319651	0.137378	0.469116	-0.281125	0.132352	-0.176061	0.352036	-0.020493	0.914403	-0.374126	0.0416761
Potri.002G172800	ARF family protein	PF02309,PF02362,PF06507	PTHR31384,PTHR31384:SF17	0	0	K14486	GO:0006355,GO:0005634,GO:0003677,GO:0009725	AT2G46530.1	ARF11	auxin response factor 11	brown	0.289961	0.120112	0.125611	0.50836	-0.384004	0.0361719	-0.0116419	0.951313	-0.283109	0.129526	0.236061	0.209167	0.0758403	0.690396	-0.116349	0.540354	0.860407	1.09e-09	0.311844	0.0934266	0.00374135	0.984345
Potri.002G182300	NAC family protein	PF02365	PTHR31989,PTHR31989:SF5	0	0	0	GO:0006355,GO:0003677	AT4G35580.2	NTL9	NAC transcription factor-like 9	brown	0.601504	0.000438382	0.617483	0.000277749	0.716903	8.31e-06	-0.188328	0.318941	-0.134613	0.478191	0.390956	0.0326616	0.0793527	0.676808	0.124257	0.512979	-0.424474	0.0193908	-0.074384	0.696057	-0.163668	0.387477
Potri.002G186600	WRKY family protein	PF03106	PTHR31429,PTHR31429:SF6	0	0	0	GO:0043565,GO:0006355,GO:0003700	AT4G01720.1	AtWRKY47,WRKY47	WRKY family transcription factor	brown	0.15304	0.419443	-0.0315487	0.868552	0.769436	6.72e-07	0.0424795	0.823626	-0.366385	0.0464416	-0.0308797	0.871316	-0.113444	0.550583	-0.229856	0.221737	-0.143636	0.448909	0.255507	0.172961	-0.183522	0.331669
Potri.002G193000	WRKY family protein	PF03106	PTHR31221,PTHR31221:SF23	0	0	0	GO:0043565,GO:0006355,GO:0003700	AT2G47260.1	ATWRKY23,WRKY23	WRKY DNA-binding protein 23	brown	0.0567813	0.765681	0.0442813	0.816269	0.500451	0.0048553	0.016444	0.931271	0.035729	0.851316	0.0410449	0.829495	-0.0763679	0.688349	-0.329614	0.0752816	-0.126837	0.504197	0.188527	0.318418	-0.414856	0.0226356
Potri.002G196200	bZIP family protein	PF00170	PTHR22952,PTHR22952:SF146	0	0	0	GO:0043565,GO:0006355,GO:0003700	AT3G62420.1	ATBZIP53,BZIP53	basic region/leucine zipper motif 53	brown	0.316253	0.0886428	0.395159	0.0306767	0.70512	1.36e-05	-0.112644	0.553415	0.189346	0.316284	0.225668	0.230507	0.036488	0.848193	-0.152069	0.422434	-0.317678	0.087138	-0.301514	0.105399	-0.379465	0.0386238
Potri.002G214500	CO-like family protein	PF06203	PTHR31717,PTHR31717:SF8	0	0	0	GO:0005515	AT3G07650.4	COL9	CONSTANS-like 9	brown	0.395023	0.0307393	0.447369	0.0131835	-0.421868	0.0202293	-0.0470319	0.805067	0.093831	0.621881	0.14875	0.432749	0.240282	0.200899	0.399707	0.0286404	0.0640633	0.736626	0.190744	0.312657	-0.0931407	0.624458
Potri.003G000400	ZF-HD family protein	PF04770	PTHR31948,PTHR31948:SF19	0	0	0	0	AT1G14440.1	AtHB31,HB31	homeobox protein 31	brown	-0.0868737	0.64805	-0.0839373	0.659222	-0.466312	0.00939355	0.406373	0.0258554	-0.380182	0.0382276	0.357297	0.0525785	-0.0501611	0.792369	-0.113908	0.548941	0.40004	0.0284957	0.338511	0.0672858	0.0428748	0.822011
Potri.003G010400	C2H2 family protein	PF13894	PTHR14003	0	0	K09201	0	AT4G06634.1	0	zinc finger (C2H2 type) family protein	brown	0.617446	0.000278047	0.539452	0.00209539	0.772794	5.6e-07	-0.155194	0.412848	-0.191142	0.311629	0.01334	0.944222	0.175353	0.354007	-0.223956	0.234156	-0.261319	0.163058	0.0999461	0.599246	-0.255343	0.173247
Potri.003G026600	BES1 family protein	PF05687	PTHR31506,PTHR31506:SF8	0	0	0	0	AT1G78700.1	BEH4	BES1/BZR1 homolog 4	brown	0.205224	0.276628	0.0734494	0.699699	0.611285	0.000332495	0.167647	0.375879	-0.234903	0.211475	-0.120484	0.525953	-0.0997591	0.599933	-0.255977	0.172145	-0.0769429	0.68612	0.0575202	0.762718	-0.384872	0.0357181
Potri.003G031200	FAR1 family protein	PF03101,PF10551	PTHR31669,PTHR31669:SF4	0	0	K17604	GO:0006355	AT1G80010.1	FRS8	FAR1-related sequence 8	brown	0.665919	5.91e-05	0.513088	0.00373765	0.600957	0.000445098	-0.222861	0.236512	-0.38674	0.0347559	0.136121	0.473231	0.205611	0.275703	0.348141	0.0593917	-0.100653	0.596653	-0.108548	0.568019	-0.104938	0.581034
Potri.003G031400	FAR1 family protein	PF04434,PF10551,PF03101	PTHR31669,PTHR31669:SF10	0	0	K17604	GO:0008270,GO:0006355	AT1G52520.1	FRS6	FAR1-related sequence 6	brown	0.227545	0.226547	0.23111	0.219156	0.622403	0.000240129	-0.0359548	0.850387	0.0356079	0.851814	0.123106	0.516922	0.121288	0.523176	-0.514219	0.00364946	0.124501	0.512146	0.0102648	0.957067	-0.382215	0.0371232
Potri.003G049100	MYB_related family protein	PF00249	PTHR24078,PTHR24078:SF169	0	0	0	0	AT3G16350.1	0	Homeodomain-like superfamily protein	brown	0.0701701	0.712529	0.268533	0.151337	0.38752	0.0343606	0.0448861	0.813803	0.232675	0.215964	0.0799654	0.674448	0.286801	0.124388	-0.211986	0.260758	-0.11855	0.532666	-0.451791	0.0122006	-0.400287	0.0283887
Potri.003G050100	HD-ZIP family protein	PF00046,PF01852,PF08670	PTHR24326,PTHR24326:SF217	0	0	K09338	GO:0003677,GO:0008289	AT1G52150.1	ATHB-15,ATHB15,CNA,ICU4	Homeobox-leucine zipper family protein / lipid-binding START domain-containing protein	brown	0.366989	0.0460549	0.453495	0.0118387	0.727011	5.36e-06	-0.260524	0.164388	0.0198728	0.916985	0.0856407	0.652732	0.222887	0.236455	-0.298762	0.108774	-0.413092	0.0232765	-0.174614	0.356071	-0.604818	0.000399578
Potri.003G064600	MYB family protein	PF00249	PTHR10641,PTHR10641:SF558	0	0	K09422	0	AT5G14750.1	ATMYB66,MYB66,WER,WER1	myb domain protein 66	brown	-0.241065	0.199391	-0.0811724	0.669807	-0.468916	0.0089527	0.122067	0.520492	0.451505	0.0122623	-0.106309	0.576077	0.0861916	0.650639	-0.0800093	0.674279	0.134124	0.479805	-0.141311	0.456361	0.305816	0.10028
Potri.003G074400	bHLH family protein	0	PTHR23042,PTHR23042:SF51	0	0	0	0	AT3G47640.3	PYE	basic helix-loop-helix (bHLH) DNA-binding superfamily protein	brown	-0.322722	0.081965	-0.199519	0.290489	-0.521168	0.00314549	0.0607052	0.749983	-0.0218601	0.908716	0.0960119	0.613768	-0.147441	0.436853	0.198921	0.291966	-0.117209	0.537344	0.0663554	0.727552	0.269779	0.149375
Potri.003G093600	C3H family protein	PF00642	PTHR12547,PTHR12547:SF18	0	0	0	GO:0046872	AT1G32360.1	0	Zinc finger (CCCH-type) family protein	brown	-0.217827	0.24754	-0.126672	0.504755	-0.790807	1.99e-07	0.174255	0.357076	0.0441219	0.816919	0.0112286	0.95304	0.246659	0.188842	-0.170326	0.368189	0.382447	0.0369988	0.248669	0.185149	0.301119	0.105878
Potri.003G095000	HSF family protein	PF00447	PTHR10015,PTHR10015:SF162	KOG0627	0	K09419	GO:0043565,GO:0006355,GO:0005634,GO:0003700	AT1G32330.1	ATHSFA1D,HSFA1D	heat shock transcription factor A1D	brown	-0.119147	0.530592	0.0294297	0.877313	-0.547896	0.00172347	0.100438	0.597439	0.090605	0.633962	0.319985	0.0847415	0.203206	0.281481	-0.0707216	0.710366	0.0802976	0.67317	0.348719	0.0589423	-0.446395	0.0134086
Potri.003G118600	Trihelix family protein	PF13837	PTHR31307,PTHR31307:SF16	KOG4282	0	0	0	AT3G58630.1	0	sequence-specific DNA binding transcription factors	brown	-0.0738383	0.698183	-0.041035	0.829535	-0.658209	7.7e-05	-0.0545601	0.774607	0.13196	0.486985	-0.0233578	0.90249	0.0026366	0.988968	-0.0945565	0.619177	0.419656	0.0209645	0.253163	0.177074	0.364279	0.0478099
Potri.003G123800	MYB family protein	PF00249	PTHR10641,PTHR10641:SF655	KOG0048	0	0	0	AT4G32730.2	ATMYB3R-1,ATMYB3R1,MYB3R-1,MYB3R1,PC-MYB1	Homeodomain-like protein	brown	-0.0652323	0.731993	-0.10595	0.577372	-0.385806	0.0352342	0.381207	0.0376676	-0.0682249	0.720177	0.127811	0.500902	-0.00359995	0.984937	-0.312112	0.0931309	0.504866	0.00443615	0.315424	0.0895282	0.24458	0.192716
Potri.003G139300	ERF family protein	PF00847	PTHR31657,PTHR31657:SF9	0	0	0	GO:0006355,GO:0003700	AT1G64380.1	0	Integrase-type DNA-binding superfamily protein	brown	-0.151666	0.42368	0.029748	0.875996	-0.400058	0.0284878	0.0541097	0.776421	0.225897	0.230021	0.250277	0.182229	0.155013	0.413399	-0.354627	0.0544978	0.235587	0.21011	-0.026144	0.890924	0.00833466	0.965134
Potri.003G163000	Trihelix family protein	PF13837	PTHR21654,PTHR21654:SF10	0	0	0	0	AT2G33550.1	0	Homeodomain-like superfamily protein	brown	0.221015	0.240517	0.331673	0.0733695	-0.450156	0.0125567	-0.102032	0.591607	0.347058	0.0602415	0.208728	0.268328	0.257146	0.170126	0.0185854	0.922346	0.299382	0.108007	-0.0465921	0.806856	0.200643	0.287725
Potri.003G172600	SBP family protein	PF03110	PTHR31251,PTHR31251:SF1	0	0	0	GO:0005634,GO:0003677	AT5G43270.3	SPL2	squamosa promoter binding protein-like 2	brown	0.186175	0.324605	-0.0981887	0.605715	0.545599	0.00181849	-0.210496	0.264204	-0.446748	0.0133267	-0.0403593	0.832302	-0.233109	0.215086	0.275524	0.140567	0.107911	0.570308	-0.217686	0.247855	-0.0683813	0.719561
Potri.003G189700	MYB family protein	PF00249	PTHR10641,PTHR10641:SF475	KOG0048	0	K09422	0	AT5G06100.3	ATMYB33,MYB33	myb domain protein 33	brown	0.258638	0.167574	0.224508	0.232974	-0.470452	0.00870111	-0.236927	0.207451	-0.278783	0.135743	0.158708	0.402215	0.0200908	0.916077	0.529601	0.00261537	0.248323	0.185781	-0.0764495	0.688032	0.198693	0.292532
Potri.003G198800	Trihelix family protein	PF13837	PTHR31307,PTHR31307:SF4	KOG4282	0	0	0	AT3G14180.1	0	sequence-specific DNA binding transcription factors	brown	-0.0652444	0.731946	0.041101	0.829265	-0.375941	0.0406176	-0.298145	0.109542	0.290667	0.119171	0.139914	0.46087	-0.0289333	0.879367	-0.168273	0.374073	0.352592	0.0559978	-0.212213	0.260236	0.16813	0.374485
Potri.003G204700	Trihelix family protein	PF13837	PTHR21654,PTHR21654:SF18	0	0	0	0	AT1G21200.1	0	sequence-specific DNA binding transcription factors	brown	0.381348	0.0375909	0.410822	0.0241232	0.519464	0.00326317	-0.317772	0.0870388	0.0416846	0.826877	0.0530987	0.780496	0.0701921	0.712443	-0.217041	0.249293	-0.268029	0.152135	-0.169457	0.370671	-0.168828	0.372477
Potri.003G205000	C2H2 family protein	0	PTHR10593,PTHR10593:SF41	0	0	0	0	AT3G57670.1	NTT,WIP2	C2H2-type zinc finger family protein	brown	-0.634015	0.000168648	-0.464303	0.00974591	-0.562504	0.00121414	0.235716	0.209852	0.133615	0.481491	-0.0635541	0.738647	0.0959521	0.61399	-0.39113	0.0325776	0.0962559	0.612863	0.101585	0.593242	0.0656208	0.730456
Potri.003G207100	FAR1 family protein	PF04434,PF10551,PF03101	PTHR31669,PTHR31669:SF42	0	0	0	GO:0008270,GO:0006355	AT1G76320.1	FRS4	FAR1-related sequence 4	brown	0.36288	0.0487367	0.336423	0.0690995	0.534197	0.00236035	-0.392976	0.031695	0.0405831	0.831385	-0.018859	0.921206	0.11685	0.538601	-0.05629	0.767653	0.00938363	0.960749	-0.556509	0.00140459	-0.0416921	0.826846
Potri.003G219900	MYB family protein	PF00249	PTHR10641,PTHR10641:SF455	KOG0048	0	K09422	0	AT3G13540.1	ATMYB5,MYB5	myb domain protein 5	brown	-0.0765993	0.687451	0.0265972	0.889045	-0.536191	0.00225659	0.10078	0.596186	-0.049153	0.796455	0.115351	0.543857	0.126919	0.50392	-0.274311	0.142396	0.201066	0.286686	0.203031	0.281905	0.0323511	0.865239
Potri.004G033100	MYB family protein	PF00249	PTHR10641,PTHR10641:SF586	KOG0048	0	K09422	0	AT4G21440.1	ATM4,ATMYB102,MYB102	MYB-like 102	brown	0.517571	0.00339831	0.570223	0.00100237	0.610848	0.000336698	-0.131928	0.487091	0.01627	0.931996	0.294949	0.113583	0.164627	0.384661	-0.186062	0.324902	-0.0706586	0.710613	-0.0831625	0.662182	-0.359534	0.0510112
Potri.004G047500	ERF family protein	PF00847	PTHR31677,PTHR31677:SF25	0	0	0	GO:0006355,GO:0003700	AT1G28360.1	ATERF12,ERF12	ERF domain protein 12	brown	0.0146974	0.938556	-0.0757755	0.690647	-0.518093	0.00336054	0.484892	0.0066129	-0.359266	0.0511972	0.20312	0.28169	0.0667999	0.725796	-0.00280438	0.988265	0.61895	0.000266023	0.430395	0.0175915	0.201316	0.286077
Potri.004G057900	G2-like family protein	PF00249	PTHR31314,PTHR31314:SF10	0	0	0	0	AT2G38300.1	0	myb-like HTH transcriptional regulator family protein	brown	0.191769	0.310014	0.0259359	0.891787	-0.37828	0.0392854	0.127027	0.503553	-0.41229	0.0235728	-0.04912	0.796588	0.0507025	0.790178	0.449775	0.0126409	0.304626	0.101678	0.130506	0.491838	0.339193	0.0667011
Potri.004G062300	HSF family protein	PF00447	PTHR10015,PTHR10015:SF161	KOG0627	0	K09419	GO:0043565,GO:0006355,GO:0005634,GO:0003700	AT4G18880.1	AT-HSFA4A,HSF A4A	heat shock transcription factor A4A	brown	0.193234	0.306263	0.372362	0.0427262	-0.65226	9.4e-05	-0.115702	0.542626	0.306497	0.0994877	0.216024	0.251574	0.205195	0.276696	0.270016	0.149003	0.137188	0.469736	0.0276209	0.884802	0.0649562	0.733086
Potri.004G071600	GRAS family protein	PF02902,PF03514	PTHR31636,PTHR31636:SF24	0	0	0	GO:0008234,GO:0006508	AT2G01570.1	RGA,RGA1	GRAS family transcription factor family protein	brown	0.331758	0.0732912	0.361662	0.0495555	0.519219	0.00328034	-0.0489767	0.79717	-0.127306	0.502608	0.201267	0.286195	0.118111	0.534195	-0.398051	0.0293688	0.0298888	0.875413	-0.345884	0.0611731	-0.382446	0.0369991
Potri.004G082400	G2-like family protein	PF00249	PTHR31496,PTHR31496:SF3	0	0	0	0	AT5G16560.1	KAN,KAN1	Homeodomain-like superfamily protein	brown	-0.0338978	0.858858	-0.119295	0.530075	0.746264	2.2e-06	0.0851291	0.654679	-0.148881	0.432339	-0.152163	0.422144	-0.0567299	0.765887	-0.120944	0.524363	-0.215463	0.252837	-0.136044	0.473482	-0.561347	0.00124903
Potri.004G112900	bHLH family protein	PF00010	PTHR12565,PTHR12565:SF85	0	0	0	GO:0046983	AT1G69010.1	BIM2	BES1-interacting Myc-like protein 2	brown	-0.0761599	0.689155	0.197476	0.295559	-0.663057	6.52e-05	-0.0232916	0.902765	0.487004	0.00634652	0.215776	0.252132	0.212067	0.260573	-0.198511	0.292984	0.257284	0.169889	-0.0170477	0.928754	-0.108528	0.56809
Potri.004G121800	Dof family protein	PF02701	PTHR31089,PTHR31089:SF1	0	0	0	GO:0006355,GO:0003677	AT5G39660.2	CDF2	cycling DOF factor 2	brown	-0.104765	0.581663	-0.0851035	0.654776	0.707939	1.21e-05	-0.0948349	0.618141	0.178155	0.346246	-0.219109	0.2447	-0.152005	0.42263	-0.213772	0.25667	-0.41564	0.0223554	-0.350957	0.0572262	-0.122028	0.520625
Potri.004G126700	MYB family protein	PF00249	PTHR10641,PTHR10641:SF641	KOG0048	0	K09422	0	AT5G62470.2	ATMYB96,MYB96,MYBCOV1	myb domain protein 96	brown	0.157366	0.406257	0.0372473	0.845072	0.86512	6.95e-10	0.107097	0.573236	-0.223398	0.235355	-0.0527768	0.781795	-0.0425791	0.823219	-0.261617	0.162561	-0.21958	0.243663	-0.066097	0.728573	-0.162942	0.389613
Potri.004G147000	B3 family protein	PF02362	PTHR31920,PTHR31920:SF18	0	0	0	GO:0003677	AT3G18990.1	REM39,VRN1	AP2/B3-like transcriptional factor family protein	brown	-0.0089499	0.962562	0.0477408	0.802186	-0.51307	0.00373913	-0.178162	0.346227	0.223323	0.235515	-0.146246	0.440621	0.0854158	0.653587	0.46299	0.00998229	0.0283987	0.88158	-0.154347	0.415433	0.340976	0.0651915
Potri.004G168100	bHLH family protein	PF00010	PTHR23042,PTHR23042:SF59	0	0	0	GO:0046983	AT3G19860.2	bHLH121	basic helix-loop-helix (bHLH) DNA-binding superfamily protein	brown	-0.0232631	0.902884	0.00203598	0.991481	0.561724	0.00123758	-0.0371961	0.845282	0.0182035	0.923937	-0.195346	0.300903	-0.00734586	0.969269	-0.62815	0.000201955	-0.286518	0.124777	0.112559	0.553716	-0.284765	0.127203
Potri.004G175200	bZIP family protein	PF07716	PTHR23334,PTHR23334:SF25	0	0	0	GO:0043565,GO:0006355,GO:0003700,GO:0006351	AT4G35040.1	bZIP19	Basic-leucine zipper (bZIP) transcription factor family protein	brown	0.0136427	0.942958	0.163033	0.389345	-0.75175	1.68e-06	-0.0955824	0.615362	0.270013	0.149009	0.0849775	0.655256	0.179241	0.343267	0.079606	0.675832	0.294518	0.114138	0.0160504	0.932912	0.223173	0.235838
Potri.004G183900	C2H2 family protein	PF13912	PTHR10593,PTHR10593:SF27	0	0	0	0	AT1G08290.1	WIP3	WIP domain protein 3	brown	0.20014	0.288959	0.255182	0.173528	0.396958	0.0298576	0.0689311	0.717397	0.0932218	0.624155	-0.210188	0.264919	0.0170217	0.928862	-0.206888	0.272667	-0.449203	0.0127682	-0.150904	0.426037	0.127856	0.50075
Potri.004G200800	E2F/DP family protein	PF02319,PF16421	PTHR12081,PTHR12081:SF47	0	0	K06620	GO:0006355,GO:0005667,GO:0003700	AT5G22220.2	ATE2FB,E2F1,E2FB	E2F transcription factor 1	brown	-0.123663	0.515009	-0.327186	0.0775862	0.564803	0.00114733	-0.159981	0.398402	-0.171396	0.365141	-0.403015	0.0272294	-0.321817	0.0828754	0.427103	0.0185742	-0.535658	0.00228392	-0.100647	0.596675	-0.0446808	0.81464
Potri.004G205500	Nin-like family protein	PF00564,PF02042	PTHR32002,PTHR32002:SF3	0	0	0	GO:0005515	AT4G35270.1	0	Plant regulator RWP-RK family protein	brown	0.163072	0.389232	0.203352	0.281128	0.592874	0.000555409	-0.185721	0.325806	-0.0111707	0.953282	0.0793128	0.676962	0.134407	0.478871	-0.0948976	0.617908	-0.151507	0.424169	-0.290634	0.119215	-0.480719	0.0071672
Potri.004G208700	GRAS family protein	PF03514	PTHR31636,PTHR31636:SF13	0	0	0	GO:0005634,GO:0000989	AT1G50420.1	SCL-3,SCL3	scarecrow-like 3	brown	0.173216	0.359995	0.0418653	0.826137	0.947728	2.02e-15	-0.143584	0.449073	-0.0490482	0.796879	-0.198875	0.29208	-0.159724	0.399172	-0.223992	0.234079	-0.234376	0.212532	-0.226032	0.229735	-0.167048	0.377612
Potri.004G213300	TALE family protein	PF05920,PF07526	PTHR11850,PTHR11850:SF125	KOG0773	0	0	GO:0006355,GO:0003677	AT2G27990.1	BLH8,PNF	BEL1-like homeodomain 8	brown	-0.608743	0.000357581	-0.32443	0.0802675	-0.527151	0.00276076	0.0776478	0.683391	0.43399	0.0165684	-0.0341503	0.857818	0.168542	0.3733	-0.373132	0.0422651	-0.0890008	0.640004	-0.0573029	0.763589	-0.317946	0.0868571
Potri.004G219100	bZIP family protein	0	PTHR13301,PTHR13301:SF25	0	0	0	0	AT1G58110.2	0	Basic-leucine zipper (bZIP) transcription factor family protein	brown	-0.251957	0.179216	-0.229545	0.22238	-0.645116	0.000118672	0.296154	0.112047	0.107647	0.571254	0.144593	0.44586	0.0505427	0.790824	0.164566	0.384842	0.316061	0.0888472	0.347052	0.0602458	-0.260208	0.164919
Potri.005G001800	bHLH family protein	PF00010	PTHR12565,PTHR12565:SF178	0	0	K12126	GO:0046983	AT1G09530.2	PAP3,PIF3,POC1	phytochrome interacting factor 3	brown	0.44411	0.0139494	0.423203	0.0197962	0.703823	1.43e-05	-0.144159	0.447241	-0.206779	0.272925	-0.0060604	0.974644	0.349772	0.0581297	-0.348351	0.0592277	-0.158456	0.402973	0.0213834	0.910699	-0.58557	0.000675066
Potri.005G023700	FAR1 family protein	PF03101	PTHR31669,PTHR31669:SF60	0	0	0	GO:0006355	AT3G06250.1	FRS7	FAR1-related sequence 7	brown	0.179682	0.342059	0.307753	0.0980377	-0.559252	0.00131446	0.00668103	0.972049	-0.00674584	0.971778	0.324813	0.0798913	0.519959	0.00322855	0.111122	0.558821	0.37699	0.0400157	0.110722	0.560247	-0.262498	0.161099
Potri.005G035000	NF-YC family protein	PF00808	PTHR10252,PTHR10252:SF49	KOG1657	0	K08066	0	AT1G08970.4	HAP5C,NF-YC9	nuclear factor Y, subunit C9	brown	-0.168291	0.374022	-0.226354	0.229055	-0.602471	0.000426735	-0.0852458	0.654234	-0.0213041	0.911028	-0.0516269	0.786439	-0.13331	0.482501	0.440886	0.0147433	0.26992	0.149153	0.122368	0.519455	0.170137	0.368729
Potri.005G051700	Trihelix family protein	PF13837	PTHR21654,PTHR21654:SF22	KOG4282	0	0	0	AT1G76890.2	AT-GT2,GT2	Duplicated homeodomain-like superfamily protein	brown	-0.0723913	0.703831	-0.150265	0.428023	0.543756	0.00189797	-0.146141	0.440953	-0.23383	0.213629	-0.203253	0.281369	-0.0381393	0.841407	-0.264162	0.158364	-0.403236	0.0271371	0.119663	0.528799	-0.42118	0.0204557
Potri.005G053200	bZIP family protein	PF00170,PF12498	PTHR22952,PTHR22952:SF90	0	0	0	GO:0043565,GO:0006355,GO:0003700	AT5G28770.2	AtbZIP63,BZO2H3	bZIP transcription factor family protein	brown	0.42607	0.0188916	0.448407	0.0129471	0.53757	0.00218714	-0.358648	0.0516272	0.289269	0.121038	0.0708462	0.709878	0.0445686	0.815097	-0.355818	0.0536349	-0.0175738	0.926561	-0.0696905	0.714412	-0.134438	0.47877
Potri.005G055300	WRKY family protein	PF10533,PF03106	PTHR31282,PTHR31282:SF12	0	0	0	GO:0043565,GO:0006355,GO:0003700	AT3G04670.1	ATWRKY39,WRKY39	WRKY DNA-binding protein 39	brown	-0.0486655	0.798432	-0.160246	0.397611	-0.555156	0.00145096	-0.142742	0.451764	0.165474	0.382187	-0.155881	0.410758	-0.14804	0.434972	0.358796	0.051524	0.297403	0.11047	0.116424	0.540092	0.555821	0.00142802
Potri.005G064100	NAC family protein	PF02365	PTHR31719,PTHR31719:SF20	0	0	0	GO:0006355,GO:0003677	AT5G64530.1	ANAC104,XND1	xylem NAC domain 1	brown	0.0659164	0.729287	0.00929283	0.961129	0.6216	0.000245938	-0.0493519	0.795648	0.110573	0.560778	-0.108043	0.569832	-0.154725	0.41428	-0.422665	0.0199697	-0.200923	0.287036	-0.0252383	0.894681	-0.109402	0.564961
Potri.005G071100	bHLH family protein	PF00010	PTHR11969,PTHR11969:SF22	0	0	0	GO:0046983	AT1G72210.1	0	basic helix-loop-helix (bHLH) DNA-binding superfamily protein	brown	-0.026922	0.887698	-0.289732	0.120418	0.611636	0.000329162	0.221064	0.240409	-0.388604	0.0338172	-0.279137	0.135226	-0.294759	0.113827	0.382089	0.0371908	-0.327914	0.0768898	0.0863521	0.650029	0.0489465	0.797292
Potri.005G071900	HD-ZIP family protein	PF00046,PF02183	PTHR24326,PTHR24326:SF196	KOG0483	0	K09338	GO:0003677,GO:0043565,GO:0006355,GO:0003700	AT2G22430.1	ATHB6,HB6	homeobox protein 6	brown	0.630281	0.000189237	0.395778	0.0303929	0.679818	3.6e-05	-0.268033	0.152128	-0.149173	0.431426	-0.141199	0.45672	0.0214068	0.910601	0.335594	0.0698309	-0.19666	0.297599	-0.00262926	0.988998	0.0729152	0.701784
Potri.005G075000	GeBP family protein	PF04504	PTHR31662	0	0	0	0	AT1G61730.1	0	DNA-binding storekeeper protein-related transcriptional regulator	brown	-0.389592	0.033328	-0.299942	0.107318	-0.519878	0.0032342	0.175248	0.354299	-0.139052	0.463663	0.168493	0.373442	0.131485	0.488567	-0.0910022	0.632469	0.258403	0.167975	0.10281	0.588768	-0.271898	0.146082
Potri.005G087700	MYB family protein	PF00249	PTHR24078,PTHR24078:SF279	0	0	0	0	AT5G08520.1	0	Duplicated homeodomain-like superfamily protein	brown	-0.121959	0.520862	0.201821	0.284842	-0.459021	0.0107259	-0.0419044	0.825977	0.400497	0.0282982	0.307356	0.0984946	0.245406	0.19117	-0.307816	0.0979663	-0.0594062	0.755169	0.0146097	0.938922	-0.117243	0.537226
Potri.005G094900	NF-YC family protein	PF00808	PTHR10252,PTHR10252:SF48	0	0	K08066	0	AT1G56170.1	ATHAP5B,HAP5B,NF-YC2	nuclear factor Y, subunit C2	brown	0.582309	0.000735417	0.395401	0.0305656	0.458143	0.0108967	-0.110755	0.560128	-0.231487	0.218384	0.0324682	0.864756	-0.00581834	0.975657	-0.152298	0.421726	-0.0538274	0.777559	0.344812	0.0620335	-0.0338262	0.859154
Potri.005G096600	MYB family protein	PF00249	PTHR10641,PTHR10641:SF462	0	0	K09422	0	AT1G79180.1	ATMYB63,MYB63	myb domain protein 63	brown	0.22064	0.241336	0.100555	0.597013	0.905958	5.79e-12	-0.0153308	0.935914	-0.11408	0.548337	-0.0535308	0.778754	-0.088987	0.640056	-0.252465	0.178311	-0.233855	0.213579	-0.0578607	0.761353	-0.0310205	0.870734
Potri.005G112000	MYB family protein	PF00249	PTHR10641,PTHR10641:SF588	KOG0048	0	K09422	0	AT4G38620.1	ATMYB4,MYB4	myb domain protein 4	brown	-0.473601	0.00820363	-0.274902	0.141503	-0.417917	0.0215577	0.224054	0.233947	0.173395	0.359491	0.167748	0.375587	0.0110019	0.953987	-0.35246	0.0560962	0.22789	0.225825	0.00813012	0.965989	0.0240184	0.899746
Potri.005G113400	bHLH family protein	PF00010	PTHR23042,PTHR23042:SF70	0	0	0	GO:0046983	AT3G19860.2	bHLH121	basic helix-loop-helix (bHLH) DNA-binding superfamily protein	brown	-0.0506248	0.790492	-0.0678198	0.721773	-0.600618	0.000449299	0.129951	0.4937	-0.179823	0.341675	0.106647	0.574858	-0.0482898	0.799957	0.271566	0.146593	0.156882	0.407722	0.196427	0.298183	0.305777	0.100326
Potri.005G122700	GATA family protein	PF00320	PTHR10071,PTHR10071:SF156	0	0	0	GO:0043565,GO:0008270,GO:0006355,GO:0003700	AT3G50870.1	GATA18,HAN,MNP	GATA type zinc finger transcription factor family protein	brown	0.0716179	0.706855	0.00486758	0.979634	0.634661	0.000165294	-0.0531507	0.780287	0.060578	0.75049	-0.28385	0.128483	-0.183314	0.332226	0.155983	0.410447	-0.437832	0.0155298	-0.348837	0.0588507	0.0676043	0.722622
Potri.005G125600	C2H2 family protein	PF12171	PTHR10593,PTHR10593:SF28	KOG3576	0	0	0	AT5G66730.1	0	C2H2-like zinc finger protein	brown	0.0906836	0.633666	0.120814	0.524814	-0.613965	0.000307756	0.0830989	0.662425	-0.20681	0.272851	0.492512	0.00569435	0.178064	0.346497	0.114885	0.545499	0.661127	6.97e-05	0.149884	0.429208	-0.0789757	0.678262
Potri.005G126000	bZIP family protein	PF00170,PF07777	PTHR22952,PTHR22952:SF123	0	0	K09060	GO:0043565,GO:0006355,GO:0003700	AT4G36730.1	GBF1	G-box binding factor 1	brown	-0.146701	0.439185	-0.0763537	0.688404	-0.465172	0.00959209	0.293858	0.114989	0.0612189	0.747935	0.215435	0.252899	0.0281879	0.882453	0.304769	0.101508	0.17769	0.347525	-0.0120041	0.9498	-0.212837	0.258805
Potri.005G137600	B3 family protein	PF02362	PTHR31391,PTHR31391:SF10	0	0	0	GO:0003677	AT3G19184.1	0	AP2/B3-like transcriptional factor family protein	brown	0.389706	0.0332718	0.15051	0.42726	0.789225	2.19e-07	-0.25361	0.176285	-0.113788	0.549368	-0.18513	0.327377	-0.185005	0.327707	0.194023	0.304253	-0.139624	0.461808	-0.102051	0.591538	0.0578585	0.761362
Potri.005G139700	bHLH family protein	PF00010	PTHR12565,PTHR12565:SF87	KOG4304	0	0	GO:0046983	AT4G36930.1	SPT	basic helix-loop-helix (bHLH) DNA-binding superfamily protein	brown	-0.057817	0.761528	-0.189863	0.314939	-0.434837	0.0163346	0.190423	0.313486	-0.210574	0.264022	0.0308535	0.871425	-0.082814	0.663515	-0.27561	0.140439	0.711104	1.06e-05	0.331888	0.0731713	0.103272	0.587086
Potri.005G147100	HD-ZIP family protein	PF02183,PF00046	PTHR24326,PTHR24326:SF252	KOG0483	0	K09338	GO:0043565,GO:0006355,GO:0003700,GO:0003677	AT4G37790.1	HAT22	Homeobox-leucine zipper protein family	brown	0.189277	0.316462	0.139763	0.461357	0.836112	8.8e-09	-0.223167	0.235852	0.0541919	0.77609	-0.0524119	0.783268	-0.148732	0.432805	-0.23661	0.208078	-0.414207	0.0228698	-0.0716694	0.706654	-0.124953	0.510603
Potri.005G152800	GATA family protein	PF06200,PF00320,PF06203	PTHR10071,PTHR10071:SF192	0	0	0	GO:0043565,GO:0008270,GO:0006355,GO:0003700,GO:0005515	AT4G24470.2	GATA25,TIFY1,ZIM	GATA-type zinc finger protein with TIFY domain	brown	0.48727	0.00631368	0.402271	0.0275418	0.782874	3.17e-07	-0.146199	0.440768	-0.224661	0.232648	0.139178	0.463253	-0.120439	0.52611	-0.191858	0.309784	-0.279717	0.134383	0.107281	0.572574	-0.0218006	0.908963
Potri.005G161500	HD-ZIP family protein	PF02183,PF00046	PTHR24326,PTHR24326:SF193	KOG0483	0	K09338	GO:0043565,GO:0006355,GO:0003700,GO:0003677	AT4G40060.1	ATHB-16,ATHB16,HB16	homeobox protein 16	brown	0.438351	0.0153937	0.225074	0.231768	0.664915	6.12e-05	-0.012396	0.948164	-0.15649	0.408907	-0.0587022	0.757984	-0.130045	0.493384	-0.210444	0.264323	-0.0608458	0.749422	0.305335	0.100844	0.197006	0.296734
Potri.005G186400	MYB family protein	PF13921	PTHR10641,PTHR10641:SF496	KOG0048	0	K09422	0	AT1G17950.1	ATMYB52,BW52,MYB52	myb domain protein 52	brown	0.149374	0.430798	-0.00964199	0.959669	0.861362	9.96e-10	-0.0999078	0.599387	-0.184486	0.329091	-0.167663	0.375835	-0.170804	0.366824	-0.174146	0.35738	-0.226897	0.227909	-0.183513	0.331693	0.0159195	0.933458
Potri.005G186500	GRAS family protein	PF03514	PTHR31636,PTHR31636:SF10	0	0	0	0	AT1G21450.1	SCL1	SCARECROW-like 1	brown	0.639709	0.00014107	0.820502	2.84e-08	0.548051	0.00171723	-0.277521	0.137597	0.258973	0.167006	0.371164	0.0434513	0.39184	0.0322359	-0.156983	0.407414	-0.267305	0.153288	-0.0881337	0.643279	-0.456623	0.0111976
Potri.005G203200	WRKY family protein	PF03106	PTHR31221,PTHR31221:SF37	0	0	0	GO:0043565,GO:0006355,GO:0003700	AT4G18170.1	ATWRKY28,WRKY28	WRKY DNA-binding protein 28	brown	0.606459	0.000381517	0.347377	0.0599903	0.591706	0.000573177	-0.172603	0.361724	-0.388258	0.0339901	0.0704331	0.711497	0.0798378	0.674939	-0.00605637	0.974661	0.245067	0.191804	0.116395	0.540192	-0.0828016	0.663562
Potri.005G208600	bHLH family protein	PF00010,PF14215	PTHR11514,PTHR11514:SF28	0	0	0	GO:0046983	AT4G09820.1	BHLH42,TT8	basic helix-loop-helix (bHLH) DNA-binding superfamily protein	brown	-0.161628	0.393501	-0.153893	0.416823	-0.477031	0.00768938	0.183036	0.332974	-0.21633	0.250885	-0.031042	0.870646	0.0763209	0.688531	-0.223067	0.236067	0.14441	0.446443	0.458146	0.010896	-0.0561538	0.7682
Potri.005G214800	HSF family protein	PF00447	PTHR10015,PTHR10015:SF160	KOG0627	0	K09419	GO:0043565,GO:0006355,GO:0005634,GO:0003700	AT3G22830.1	AT-HSFA6B,HSFA6B	heat shock transcription factor A6B	brown	0.518865	0.00330541	0.494522	0.00547099	0.820506	2.84e-08	-0.217954	0.24726	-0.132684	0.484576	0.0756119	0.691283	0.229965	0.221513	-0.297668	0.110138	-0.118098	0.534241	-0.216899	0.249611	-0.347383	0.0599851
Potri.005G217500	bZIP family protein	PF00170,PF12498	PTHR22952,PTHR22952:SF90	0	0	0	GO:0043565,GO:0006355,GO:0003700	AT4G02640.2	ATBZIP10,BZO2H1	bZIP transcription factor family protein	brown	0.158727	0.402158	0.120234	0.526818	0.849938	2.8e-09	-0.177639	0.347667	-0.0551887	0.772079	-0.0537879	0.777718	0.00922029	0.961432	-0.259607	0.165932	-0.374011	0.0417438	-0.131714	0.487805	-0.51159	0.00385741
Potri.005G221100	bHLH family protein	PF00010,PF14215	PTHR11514,PTHR11514:SF53	KOG4029	0	0	GO:0046983	AT4G16430.1	0	basic helix-loop-helix (bHLH) DNA-binding superfamily protein	brown	0.0157593	0.934126	-0.0424146	0.823891	0.479514	0.0073344	0.290082	0.11995	-0.240218	0.201024	0.0626439	0.742263	-0.0583315	0.759468	-0.270089	0.14889	-0.0332569	0.861501	0.15411	0.416159	-0.425393	0.0191022
Potri.005G221500	C2H2 family protein	0	PTHR26374,PTHR26374:SF211	0	0	0	0	AT3G53820.1	0	C2H2 and C2HC zinc fingers superfamily protein	brown	0.30047	0.10667	0.116531	0.539717	0.531143	0.00252724	-0.022669	0.905353	-0.247967	0.186433	-0.129265	0.496001	-0.169791	0.369717	0.437021	0.0157444	-0.60801	0.000365113	0.26194	0.162024	0.0228996	0.904394
Potri.005G223100	ERF family protein	PF00847	PTHR31190,PTHR31190:SF11	0	0	0	GO:0006355,GO:0003700	AT3G23230.1	0	Integrase-type DNA-binding superfamily protein	brown	0.420092	0.0208179	0.385391	0.0354486	0.841753	5.59e-09	-0.172297	0.362589	-0.179345	0.342981	0.271883	0.146104	0.0724657	0.70354	-0.135956	0.473773	-0.20639	0.273848	-0.15943	0.400052	-0.318507	0.086271
Potri.005G238300	C2H2 family protein	0	PTHR31681,PTHR31681:SF1	0	0	0	0	AT1G75710.1	0	C2H2-like zinc finger protein	brown	-0.411027	0.0240457	-0.475712	0.00788376	-0.530176	0.00258218	0.101699	0.592822	-0.225277	0.231336	-0.242662	0.19634	-0.130616	0.491471	-0.0386082	0.839482	0.105591	0.578671	0.263053	0.160184	0.00273951	0.988537
Potri.006G000800	G2-like family protein	PF00249,PF14379	PTHR31314,PTHR31314:SF5	0	0	0	0	AT2G01060.1	0	myb-like HTH transcriptional regulator family protein	brown	0.483959	0.00673349	0.50517	0.00440848	0.735752	3.61e-06	-0.30245	0.104269	-0.0912079	0.631697	0.261679	0.162458	0.0958873	0.614231	0.0899446	0.636446	-0.201849	0.284774	-0.379997	0.0383294	-0.331892	0.0731682
Potri.006G020700	FAR1 family protein	PF04434,PF03101,PF10551	PTHR31669,PTHR31669:SF26	0	0	0	GO:0008270,GO:0006355	AT3G22170.2	FHY3	far-red elongated hypocotyls 3	brown	-0.101233	0.594528	0.0336145	0.860026	-0.389271	0.0334863	-0.397495	0.0296165	0.310168	0.0952956	0.0594475	0.755004	0.143643	0.448887	0.352467	0.0560907	-0.0421604	0.82493	-0.22754	0.226559	-0.371397	0.0433089
Potri.006G039700	FAR1 family protein	PF03101,PF06026	PTHR11934,PTHR11934:SF9	KOG3075	5.3.1.6	0	GO:0009052,GO:0004751	AT3G04790.1	0	Ribose 5-phosphate isomerase, type A protein	brown	0.409553	0.0246072	0.32783	0.0769696	0.643114	0.000126566	-0.36758	0.0456789	-0.196938	0.296903	0.0463052	0.808023	0.200793	0.287355	-0.0806262	0.671906	-0.0777093	0.683153	-0.149063	0.431771	-0.318437	0.0863435
Potri.006G075500	HB-PHD family protein	PF00046,PF00628	PTHR12628,PTHR12628:SF10	0	0	0	GO:0003677,GO:0005515	AT4G29940.1	PRHA	pathogenesis related homeodomain protein A	brown	0.551709	0.00157527	0.523976	0.0029595	0.822132	2.53e-08	-0.254428	0.174846	-0.192525	0.308075	0.0874235	0.645966	0.249775	0.183138	-0.124275	0.512918	-0.244566	0.192742	-0.228841	0.223841	-0.468057	0.00909623
Potri.006G097300	MYB family protein	PF00249	PTHR24078,PTHR24078:SF261	KOG0724	0	0	0	AT2G38090.1	0	Duplicated homeodomain-like superfamily protein	brown	-0.311366	0.0939569	-0.381496	0.0375108	0.508244	0.00413675	-0.070962	0.709424	0.101576	0.593274	-0.434624	0.0163931	-0.282114	0.130937	-0.40656	0.0257806	-0.318197	0.0865944	-0.158356	0.403273	0.254085	0.175448
Potri.006G105300	WRKY family protein	PF03106	PTHR31221,PTHR31221:SF1	0	0	K13424	GO:0043565,GO:0006355,GO:0003700	AT2G38470.1	ATWRKY33,WRKY33	WRKY DNA-binding protein 33	brown	0.392938	0.0317133	0.392826	0.0317661	0.847128	3.57e-09	-0.0709612	0.709427	0.0263081	0.890244	0.148265	0.434266	0.133965	0.480331	-0.204038	0.279472	-0.215804	0.252069	-0.00871277	0.963554	-0.343495	0.0631042
Potri.006G114600	bZIP family protein	PF00170	PTHR22952,PTHR22952:SF208	0	0	0	GO:0043565,GO:0006355,GO:0003700	AT1G19490.1	0	Basic-leucine zipper (bZIP) transcription factor family protein	brown	0.397136	0.0297775	0.298591	0.108987	0.833611	1.07e-08	-0.113002	0.552146	-0.241503	0.19855	0.0254669	0.893733	0.156117	0.410039	0.0846697	0.656428	-0.311891	0.0933746	-0.0712223	0.708404	-0.437947	0.0154996
Potri.006G117300	Trihelix family protein	PF13837,PF00696	PTHR21499,PTHR21499:SF26	0	2.7.4.22	0	0	AT3G10030.1	0	aspartate/glutamate/uridylate kinase family protein	brown	0.666447	5.8e-05	0.567276	0.00107908	0.770399	6.38e-07	-0.395726	0.0304168	-0.0948935	0.617923	0.0236194	0.901403	0.182182	0.335273	-0.180687	0.33932	-0.14674	0.43906	-0.0614636	0.74696	-0.171005	0.366254
Potri.006G124200	E2F/DP family protein	PF02319,PF08781	PTHR12548	KOG2829	0	0	GO:0006355,GO:0005667,GO:0003700,GO:0007049	AT5G03415.1	ATDPB,DPB	Transcription factor DP	brown	0.609408	0.000350857	0.670239	5.08e-05	0.621556	0.000246263	-0.267308	0.153283	-0.0765934	0.687474	0.233765	0.21376	0.253246	0.176926	-0.390788	0.0327433	-0.147015	0.438195	-0.0982832	0.605366	-0.316616	0.0882576
Potri.006G126300	MYB_related family protein	PF00249	PTHR21717,PTHR21717:SF21	0	0	0	0	AT2G37025.2	TRFL8	TRF-like 8	brown	-0.00884073	0.963019	-0.0347686	0.85527	0.531019	0.00253424	-0.170393	0.367997	0.172675	0.361519	-0.0727688	0.702356	-0.104936	0.581042	-0.408503	0.0250137	-0.0389436	0.838106	-0.119765	0.528444	-0.163268	0.388652
Potri.006G147400	MYB_related family protein	PF00249,PF00538	PTHR21717,PTHR21717:SF17	0	0	K09422	GO:0006334,GO:0005634,GO:0003677,GO:0000786	AT1G72740.2	0	Homeodomain-like/winged-helix DNA-binding family protein	brown	-0.458925	0.0107446	-0.372191	0.0428288	-0.666928	5.7e-05	0.204751	0.27776	0.169357	0.370959	0.0357348	0.851292	-0.15229	0.421753	0.151819	0.423206	0.281869	0.131287	-0.0597107	0.753953	0.399861	0.0285732
Potri.006G148400	C3H family protein	0	PTHR13119,PTHR13119:SF12	0	0	0	0	AT5G56930.1	emb1789	CCCH-type zinc finger family protein	brown	-0.136691	0.471362	-0.038397	0.840349	-0.655479	8.44e-05	0.0666966	0.726204	-0.0672297	0.724099	0.033448	0.860713	0.141326	0.456313	0.185962	0.325169	0.151027	0.425659	-0.11058	0.560754	-0.195177	0.301331
Potri.006G150300	MYB_related family protein	PF00249	PTHR12374,PTHR12374:SF19	0	0	0	0	AT5G56840.1	0	myb-like transcription factor family protein	brown	0.404197	0.0267392	0.346711	0.0605152	0.60331	0.00041684	-0.197515	0.295461	-0.0910775	0.632186	-0.0575092	0.762762	0.158424	0.40307	-0.0779426	0.682251	-0.0588663	0.757328	-0.304469	0.101862	-0.202967	0.282061
Potri.006G152700	NAC family protein	PF02365	PTHR31079,PTHR31079:SF3	0	0	0	GO:0006355,GO:0003677	AT4G29230.1	anac075,NAC075	NAC domain containing protein 75	brown	0.172737	0.361344	0.156028	0.410311	0.839775	6.57e-09	-0.0989208	0.603016	-0.0673705	0.723544	-0.0961089	0.613409	0.0537256	0.777969	-0.276027	0.139815	-0.529285	0.00263372	-0.0336398	0.859922	-0.466965	0.00928131
Potri.006G160400	CPP family protein	PF03638	PTHR12446,PTHR12446:SF14	0	0	0	0	AT4G29000.1	0	Tesmin/TSO1-like CXC domain-containing protein	brown	-0.239293	0.202817	-0.366757	0.0462032	0.544501	0.00186547	0.0815508	0.668355	-0.0449748	0.813441	-0.148412	0.433807	-0.187485	0.321151	0.00829392	0.965305	-0.0849468	0.655373	-0.296136	0.11207	-0.350575	0.0575164
Potri.006G163400	ERF family protein	PF00847	PTHR31985,PTHR31985:SF16	0	0	K09286	GO:0006355,GO:0003700	AT4G32800.1	0	Integrase-type DNA-binding superfamily protein	brown	0.140081	0.460328	0.0430583	0.821261	0.913789	1.8e-12	-0.105465	0.579127	0.0538597	0.777429	-0.16827	0.374083	-0.173761	0.358463	-0.19769	0.295025	-0.295751	0.112559	-0.133425	0.482118	-0.0948359	0.618137
Potri.006G205100	E2F/DP family protein	PF02319,PF16421	PTHR12081,PTHR12081:SF47	KOG2577	0	K06620	GO:0006355,GO:0005667,GO:0003700	AT2G36010.1	ATE2FA,E2F3	E2F transcription factor 3	brown	-0.0475005	0.803162	-0.138936	0.464039	0.711972	1.02e-05	-0.0167555	0.929972	0.0679749	0.721161	-0.10215	0.591177	-0.199504	0.290525	0.0550523	0.772627	-0.311284	0.0940484	-0.0521223	0.784437	-0.32067	0.0840403
Potri.006G207700	TCP family protein	PF00795	PTHR23088,PTHR23088:SF31	KOG0805	3.5.5.4,3.5.5.1	K13035	GO:0016810,GO:0006807	AT5G22300.1	AtNIT4,NIT4	nitrilase 4	brown	-0.0378311	0.842673	-0.0918449	0.629307	-0.680106	3.56e-05	0.119738	0.528539	-0.123807	0.514516	-0.102223	0.590909	0.166594	0.37893	0.327083	0.0776855	0.37004	0.0441399	-0.00286269	0.988022	0.258005	0.168655
Potri.006G218200	ERF family protein	PF00847	PTHR31985,PTHR31985:SF34	0	0	0	GO:0006355,GO:0003700	AT1G19210.1	0	Integrase-type DNA-binding superfamily protein	brown	0.307438	0.0983999	0.378539	0.0391395	0.481221	0.00709853	-0.178133	0.346307	0.162544	0.390789	0.360118	0.0506084	0.218598	0.24583	-0.191467	0.310791	0.0778473	0.68262	-0.16987	0.36949	-0.444271	0.0139107
Potri.006G221400	Trihelix family protein	PF13837	PTHR21654,PTHR21654:SF19	0	0	0	0	AT1G33240.1	AT-GTL1,AT-GTL2,GTL1	GT-2-like 1	brown	0.209245	0.267119	-0.0244174	0.898089	0.537776	0.00217693	-0.180334	0.34028	-0.382507	0.0369667	-0.128598	0.498245	-0.278629	0.135968	0.0711031	0.708871	0.165581	0.381874	-0.276451	0.139183	0.0700357	0.713057
Potri.006G221500	MYB family protein	PF00249	PTHR10641,PTHR10641:SF508	KOG0048	0	K09422	0	AT5G35550.1	ATMYB123,ATTT2,MYB123,TT2	Duplicated homeodomain-like superfamily protein	brown	-0.155657	0.411438	-0.3022	0.10457	0.501862	0.00471774	0.16058	0.396614	-0.27285	0.144619	-0.161159	0.394892	-0.226322	0.229122	-0.108438	0.568413	-0.0935073	0.623089	-0.186721	0.323162	0.187398	0.32138
Potri.006G229200	GATA family protein	PF00320	PTHR10071,PTHR10071:SF191	0	0	0	GO:0043565,GO:0008270,GO:0006355,GO:0003700	AT5G56860.1	GATA21,GNC	GATA type zinc finger transcription factor family protein	brown	-0.0113662	0.952465	-0.106773	0.574403	-0.332609	0.072512	-0.17685	0.349847	-0.226808	0.228097	0.0648082	0.733673	-0.0323647	0.865183	0.313934	0.0911354	0.427352	0.0184982	-0.0362222	0.849286	-0.00958097	0.959924
Potri.006G230700	TALE family protein	PF05920,PF07526	PTHR11850,PTHR11850:SF92	0	0	0	GO:0006355,GO:0003677	AT4G32980.1	ATH1	homeobox gene 1	brown	-0.0429328	0.821774	-0.0349876	0.854368	-0.395843	0.0303631	0.0488135	0.797832	-0.182397	0.334694	0.0440947	0.81703	0.140445	0.459152	-0.320009	0.0847168	0.642619	0.000128586	0.091602	0.630218	-0.172149	0.363007
Potri.007G007900	MYB family protein	PF00249	PTHR10641,PTHR10641:SF472	KOG0048	0	K09422	0	AT3G49690.1	ATMYB84,MYB84,RAX3	myb domain protein 84	brown	-0.212315	0.260003	-0.0956363	0.615162	0.482267	0.00695718	-0.203999	0.279567	0.54342	0.00191277	-0.26692	0.153903	-0.204789	0.277668	-0.227643	0.226343	-0.406744	0.0257075	-0.465281	0.009573	0.0810924	0.670114
Potri.007G010800	MIKC_MADS family protein	PF01486,PF00319	PTHR11945,PTHR11945:SF179	KOG0014	0	0	GO:0006355,GO:0005634,GO:0003700,GO:0046983,GO:0003677	AT2G22540.1	AGL22,SVP	K-box region and MADS-box transcription factor family protein	brown	-0.294936	0.1136	-0.26824	0.1518	-0.74614	2.21e-06	-0.0390856	0.837523	0.287978	0.122782	-0.204326	0.278781	-0.169881	0.369458	0.318863	0.0859006	0.0295144	0.876962	0.204911	0.277378	0.537008	0.00221522
Potri.007G017500	SRS family protein	PF05142	PTHR31604,PTHR31604:SF3	0	0	0	0	AT3G51060.1	SRS1,STY1	Lateral root primordium (LRP) protein-related	brown	0.0604062	0.751176	-0.139926	0.460829	-0.503318	0.00457947	0.0754431	0.691938	-0.240544	0.200395	-0.0922537	0.627776	-0.185248	0.327063	0.476394	0.00778273	0.479551	0.00732929	0.0298119	0.875731	0.377008	0.0400055
Potri.007G030700	BES1 family protein	PF05687	PTHR31506,PTHR31506:SF3	0	0	K14503	0	AT1G75080.2	BZR1	Brassinosteroid signalling positive regulator (BZR1) family protein	brown	0.0884365	0.642134	-0.228079	0.22543	0.667865	5.52e-05	-0.017726	0.925926	-0.310824	0.0945609	-0.283893	0.128423	-0.381416	0.0375542	-0.0178966	0.925216	-0.128922	0.497157	0.145634	0.442556	0.348852	0.058839
Potri.007G035500	B3 family protein	PF02362	PTHR31920	0	0	0	GO:0003677	AT5G66980.1	0	AP2/B3-like transcriptional factor family protein	brown	0.129134	0.496444	-0.0285355	0.881014	0.836538	8.51e-09	-0.00641296	0.97317	-0.228026	0.225541	-0.1098	0.563538	-0.26143	0.162873	-0.297692	0.110108	-0.249683	0.183305	0.021171	0.911582	0.0131081	0.94519
Potri.007G042500	B3 family protein	PF02362	PTHR31391,PTHR31391:SF10	0	0	0	GO:0003677	AT3G19184.1	0	AP2/B3-like transcriptional factor family protein	brown	0.0616278	0.746306	-0.117115	0.537674	0.556706	0.00139792	-0.0549942	0.772861	-0.121536	0.522319	-0.151487	0.424233	-0.276586	0.138982	-0.238137	0.205072	0.129575	0.49496	0.0206348	0.913813	0.17664	0.350428
Potri.007G046500	ERF family protein	PF00847	PTHR31729,PTHR31729:SF0	0	0	K09286	GO:0006355,GO:0003700	AT5G67190.1	DEAR2	DREB and EAR motif protein 2	brown	0.368841	0.0448846	0.38252	0.0369596	0.864859	7.13e-10	-0.217844	0.247504	0.172249	0.362724	0.0107808	0.954911	-0.0672105	0.724175	-0.0928225	0.625647	-0.41475	0.0226737	-0.273009	0.144375	-0.0918788	0.62918
Potri.007G076200	MYB family protein	PF00249	PTHR24078,PTHR24078:SF279	0	0	0	0	AT5G08520.1	0	Duplicated homeodomain-like superfamily protein	brown	0.129075	0.49664	0.00192271	0.991955	0.4517	0.0122202	-0.136734	0.471219	-0.188789	0.317734	-0.0969978	0.610115	-0.160215	0.397705	0.0922881	0.627647	-0.060713	0.749952	-0.249957	0.182809	-0.177082	0.349204
Potri.007G085700	bZIP family protein	PF00170,PF14144	PTHR22952,PTHR22952:SF188	0	0	K14431	GO:0043565,GO:0006355,GO:0003700,GO:0006351	AT5G65210.5	TGA1	bZIP transcription factor family protein	brown	-0.0166579	0.930379	0.0659063	0.729327	0.735271	3.69e-06	-0.00324356	0.986428	0.342168	0.0641972	-0.132185	0.486237	0.0266793	0.888704	-0.352179	0.0563058	-0.374471	0.0414732	-0.148241	0.434342	-0.339381	0.0665405
Potri.007G107800	C3H family protein	0	PTHR36886,PTHR36886:SF2	0	0	0	0	AT3G18640.1	0	Zinc finger C-x8-C-x5-C-x3-H type family protein	brown	0.00980962	0.958969	-0.0737824	0.698401	0.788777	2.25e-07	0.106602	0.575018	-0.266037	0.155322	-0.0548228	0.77355	-0.0350236	0.85422	-0.143089	0.450656	-0.136439	0.472186	-0.269338	0.150068	-0.409954	0.0244533
Potri.007G134500	MYB family protein	PF00249	PTHR10641,PTHR10641:SF665	0	0	K09422	0	AT1G17950.1	ATMYB52,BW52,MYB52	myb domain protein 52	brown	0.232491	0.216339	0.0981361	0.605909	0.803788	8.84e-08	-0.0470452	0.805013	-0.183215	0.332492	-0.0806331	0.671879	-0.17547	0.353681	-0.203301	0.281252	-0.129239	0.49609	-0.199804	0.289787	-0.170874	0.366625
Potri.007G135000	C2H2 family protein	0	PTHR10593,PTHR10593:SF26	0	0	0	0	AT1G03840.1	MGP	C2H2 and C2HC zinc fingers superfamily protein	brown	0.0383287	0.84063	-0.080696	0.671638	0.878246	1.8e-10	-0.0970603	0.609884	-0.15651	0.408848	-0.242926	0.195838	-0.267662	0.152719	-0.252764	0.17778	-0.416913	0.0219067	-0.191843	0.309824	-0.0731484	0.700874
Potri.008G027000	Trihelix family protein	PF00696,PF13837	PTHR21499,PTHR21499:SF28	0	2.7.4.22	K09903	0	AT3G10030.1	0	aspartate/glutamate/uridylate kinase family protein	brown	0.262205	0.161585	0.166263	0.379891	0.648508	0.000106292	-0.298095	0.109604	0.0139446	0.941698	-0.0897997	0.636992	-0.134472	0.478656	0.123069	0.517047	-0.216411	0.250704	-0.402851	0.027298	0.153666	0.417521
Potri.008G061000	TALE family protein	PF05920,PF07526	PTHR11850,PTHR11850:SF82	KOG0773	0	0	GO:0006355,GO:0003677	AT5G02030.1	BLH9,BLR,HB-6,LSN,PNY,RPL,VAN	POX (plant homeobox) family protein	brown	-0.526314	0.00281202	-0.471233	0.0085753	-0.724688	5.94e-06	0.207136	0.272078	0.134342	0.479085	-0.0618088	0.745585	-0.123834	0.514426	-0.337384	0.0682597	0.497297	0.00517504	0.164915	0.38382	0.227669	0.226287
Potri.008G070800	bHLH family protein	PF00010	PTHR12565,PTHR12565:SF181	0	0	0	GO:0046983	AT2G40200.1	0	basic helix-loop-helix (bHLH) DNA-binding superfamily protein	brown	0.147495	0.436684	0.203651	0.280406	0.638194	0.000147986	-0.19095	0.312124	0.413903	0.02298	-0.171045	0.36614	-0.0254447	0.893825	-0.00066355	0.997223	-0.535659	0.00228384	-0.253697	0.17613	0.00852863	0.964323
Potri.008G071300	Trihelix family protein	PF13837	PTHR31307,PTHR31307:SF9	KOG4282	0	0	0	AT5G05550.1	0	sequence-specific DNA binding transcription factors	brown	-0.122669	0.518421	0.11357	0.550137	-0.496022	0.00530929	0.067821	0.721768	0.174814	0.355511	0.172907	0.360866	0.249986	0.182756	0.239629	0.202163	-0.102149	0.591181	-0.122921	0.517554	-0.323674	0.0810154
Potri.008G071500	LBD family protein	PF03195	PTHR31301,PTHR31301:SF24	0	0	0	0	AT3G11090.1	LBD21	LOB domain-containing protein 21	brown	-0.0430995	0.821093	-0.0607324	0.749875	0.831574	1.25e-08	-0.0826019	0.664326	0.244812	0.192281	-0.16494	0.383747	-0.217113	0.249132	-0.267794	0.152509	-0.378608	0.0391011	-0.16614	0.380247	-0.12405	0.513687
Potri.008G080300	C3H family protein	PF00642	PTHR12547,PTHR12547:SF63	KOG1677	0	0	GO:0046872	AT3G12680.1	HUA1	floral homeotic protein (HUA1)	brown	0.346686	0.0605351	0.166912	0.378006	0.632717	0.000175565	-0.0971726	0.609469	-0.566937	0.00108822	0.188326	0.318944	0.00250521	0.989517	0.2595	0.166113	-0.122203	0.520024	-0.128498	0.498584	-0.411116	0.0240119
Potri.008G088200	M-type_MADS family protein	PF00319	PTHR11945,PTHR11945:SF169	KOG0014	0	0	GO:0046983,GO:0003677	AT2G03060.2	AGL30	AGAMOUS-like 30	brown	-0.0158719	0.933657	0.0779209	0.682335	-0.472879	0.00831547	0.0139572	0.941646	0.173549	0.359057	0.19494	0.301928	0.139369	0.462633	-0.105477	0.579083	0.51868	0.00331852	-0.290947	0.1188	0.0256011	0.893176
Potri.008G089700	MYB family protein	PF00249	PTHR10641,PTHR10641:SF626	KOG0048	0	K09422	0	AT3G01140.1	AtMYB106,MYB106,NOK	myb domain protein 106	brown	0.56217	0.00122413	0.16275	0.390181	0.499966	0.00490332	-0.141372	0.456164	-0.536296	0.00225123	-0.0489946	0.797097	-0.185227	0.327117	0.16605	0.38051	0.342591	0.0638469	0.200761	0.287435	0.266722	0.154219
Potri.008G094000	WRKY family protein	PF03106	PTHR31221,PTHR31221:SF8	0	0	0	GO:0043565,GO:0006355,GO:0003700	AT1G69310.2	ATWRKY57,WRKY57	WRKY DNA-binding protein 57	brown	-0.317241	0.0875977	-0.28208	0.130986	-0.380417	0.0380988	0.0012811	0.994639	0.348774	0.0588996	-0.255709	0.17261	-0.0803209	0.67308	0.341365	0.0648651	0.0688855	0.717577	-0.0676376	0.722491	0.377874	0.039514
Potri.008G094500	C2H2 family protein	PF13912	PTHR26374,PTHR26374:SF175	0	0	0	0	AT1G26610.1	0	C2H2-like zinc finger protein	brown	0.0585611	0.758549	0.0538549	0.777448	0.738012	3.25e-06	-0.0766177	0.68738	-0.0212698	0.911171	-0.0478682	0.801669	0.106649	0.57485	-0.418407	0.0213893	-0.271085	0.147338	0.0944462	0.619588	-0.563413	0.00118735
Potri.008G097900	SBP family protein	PF03110	PTHR31251,PTHR31251:SF16	0	0	0	GO:0005634,GO:0003677	AT1G69170.1	0	Squamosa promoter-binding protein-like (SBP domain) transcription factor family protein	brown	-0.0294508	0.877225	0.148174	0.434553	-0.346113	0.0609907	0.0255538	0.893372	0.256705	0.170885	0.301099	0.105903	0.172075	0.363217	-0.0854533	0.653445	0.201115	0.286567	0.0476484	0.802562	-0.229643	0.222178
Potri.008G103300	WRKY family protein	PF03106	PTHR31221,PTHR31221:SF13	0	0	0	GO:0043565,GO:0006355,GO:0003700	AT5G49520.1	ATWRKY48,WRKY48	WRKY DNA-binding protein 48	brown	-0.145777	0.442103	0.0124507	0.947935	-0.334317	0.0709683	0.139493	0.462233	0.316402	0.0884849	0.117808	0.535253	0.0804303	0.672659	-0.298499	0.109101	0.292002	0.117408	-0.230836	0.21972	0.062885	0.741304
Potri.008G112000	bHLH family protein	PF00010	PTHR12565,PTHR12565:SF123	0	0	0	GO:0046983	AT1G69010.1	BIM2	BES1-interacting Myc-like protein 2	brown	0.0292099	0.878222	-0.0865413	0.649311	0.873367	3.03e-10	-0.102702	0.58916	-0.16599	0.380684	-0.09513	0.617043	-0.223881	0.234317	-0.348754	0.0589147	-0.240298	0.20087	-0.150953	0.425887	-0.189061	0.317026
Potri.008G113400	bZIP family protein	PF00170	PTHR22952,PTHR22952:SF133	0	0	0	GO:0043565,GO:0006355,GO:0003700	AT3G30530.1	ATBZIP42,bZIP42	basic leucine-zipper 42	brown	-0.230876	0.219638	-0.0750032	0.693648	0.489528	0.00604024	-0.069368	0.71568	0.231698	0.217955	-0.144014	0.447701	-0.0187181	0.921793	-0.452497	0.0120495	-0.509098	0.00406386	-0.219989	0.242763	-0.345524	0.061461
Potri.008G115800	TCP family protein	PF03634	PTHR31072,PTHR31072:SF22	0	0	0	0	AT1G68800.1	BRC2,TCP12	TCP domain protein 12	brown	0.146968	0.438344	0.139563	0.462006	-0.303518	0.10299	0.176886	0.349747	-0.239634	0.202155	0.149526	0.430323	0.0879008	0.64416	-0.261533	0.162701	0.239111	0.203171	0.448339	0.0129624	-0.14016	0.460072
Potri.008G120400	CO-like family protein	PF00643,PF06203	PTHR31874,PTHR31874:SF5	KOG1601	0	0	GO:0008270,GO:0005622,GO:0005515	AT1G25440.1	0	B-box type zinc finger protein with CCT domain	brown	0.0156872	0.934427	-0.0361896	0.849421	-0.547211	0.00175136	-0.228448	0.224661	0.244636	0.192611	-0.18537	0.326737	-0.0278207	0.883974	0.387003	0.0346224	0.211653	0.261526	-0.0371793	0.845351	0.339493	0.0664448
Potri.008G140200	BBR-BPC family protein	PF06217	PTHR31421,PTHR31421:SF0	0	0	0	0	AT2G01930.2	ATBPC1,BBR,BPC1	basic pentacysteine1	brown	-0.0941	0.620878	-0.247804	0.186731	0.749035	1.92e-06	-0.0543879	0.775301	-0.0756854	0.690997	-0.381854	0.0373174	-0.292076	0.117311	-0.168497	0.373428	-0.368225	0.045271	-0.015729	0.934253	0.100575	0.596939
Potri.008G165700	bHLH family protein	PF00010	PTHR23042,PTHR23042:SF72	0	0	0	GO:0046983	AT4G14410.2	bHLH104	basic helix-loop-helix (bHLH) DNA-binding superfamily protein	brown	0.473136	0.00827553	0.41564	0.0223555	0.632627	0.000176057	-0.160527	0.396774	-0.136121	0.47323	0.141524	0.455675	0.000264002	0.998895	0.31097	0.094398	-0.107117	0.573164	-0.374801	0.0412798	0.0330298	0.862438
Potri.008G181000	ARR-B family protein	PF00249,PF00072	PTHR26402,PTHR26402:SF608	0	0	0	GO:0000160	AT1G67710.1	ARR11	response regulator 11	brown	0.0386494	0.839313	0.00499313	0.979109	-0.635804	0.000159505	0.20377	0.28012	-0.277963	0.136946	0.205323	0.27639	0.142605	0.452206	0.310641	0.0947656	0.389598	0.0333247	0.38531	0.0354907	-0.174925	0.355199
Potri.008G191800	MYB_related family protein	PF00249	PTHR12374,PTHR12374:SF26	0	0	0	0	AT1G70000.1	0	myb-like transcription factor family protein	brown	-0.204356	0.278709	-0.306262	0.0997608	0.541971	0.0019778	-0.0632257	0.73995	0.234849	0.211583	-0.417017	0.0218702	-0.296424	0.111704	-0.117277	0.537107	-0.432606	0.0169562	0.0230895	0.903605	0.138203	0.466423
Potri.009G012300	NF-YC family protein	PF00808	PTHR10252,PTHR10252:SF44	0	2.7.7.7	0	0	AT1G07980.1	NF-YC10	nuclear factor Y, subunit C10	brown	-0.164699	0.384451	-0.115843	0.542131	-0.451703	0.0122197	0.18336	0.332103	0.0363031	0.848954	0.112716	0.553161	0.0509244	0.78928	-0.157792	0.404971	0.455331	0.0114587	0.356129	0.0534112	-0.014356	0.939981
Potri.009G018500	bZIP family protein	PF00170	PTHR22952,PTHR22952:SF174	0	0	K14432	GO:0043565,GO:0006355,GO:0003700	AT3G56850.1	AREB3,DPBF3	ABA-responsive element binding protein 3	brown	-0.239865	0.201706	-0.195599	0.300265	-0.48929	0.0060685	-0.11456	0.546641	0.148776	0.432667	-0.218458	0.24614	0.221519	0.239418	0.192413	0.308362	0.159809	0.398917	-0.0591224	0.756304	0.0175098	0.926828
Potri.009G023100	MYB_related family protein	PF00249	PTHR15398	0	0	0	0	AT2G44430.1	0	DNA-binding bromodomain-containing protein	brown	-0.405446	0.0262289	-0.299224	0.108202	-0.467481	0.00919349	-0.109502	0.564602	0.353576	0.0552686	-0.194406	0.30328	-0.104165	0.583839	0.410333	0.0243088	-0.182263	0.335055	-0.106085	0.576886	-0.14941	0.430686
Potri.009G023600	HD-ZIP family protein	PF02183,PF00046	PTHR24326,PTHR24326:SF140	KOG0483	0	K09338	GO:0043565,GO:0006355,GO:0003700,GO:0003677	AT5G06710.1	HAT14	homeobox from Arabidopsis thaliana	brown	0.201704	0.285128	0.230723	0.219952	0.41262	0.0234506	-0.314857	0.0901371	0.383347	0.036519	-0.105756	0.578073	0.046617	0.806754	0.290241	0.119738	-0.314762	0.0902395	-0.25691	0.170534	0.0100659	0.957898
Potri.009G024900	C2H2 family protein	PF06136	PTHR31083,PTHR31083:SF5	0	0	0	0	AT1G05577.1	0	Domain of unknown function (DUF966)	brown	-0.0378492	0.842598	-0.10526	0.579868	-0.441673	0.0145461	0.0320548	0.866462	-0.284597	0.127437	-0.132913	0.483818	0.143661	0.448828	0.408313	0.0250879	0.0253808	0.89409	0.120522	0.525822	-0.130738	0.491063
Potri.009G029500	Dof family protein	PF02701	PTHR31992,PTHR31992:SF17	0	0	0	GO:0006355,GO:0003677	AT3G55370.1	OBP3	OBF-binding protein 3	brown	0.117619	0.535913	-0.0151347	0.936732	0.64711	0.000111247	-0.100537	0.597076	-0.225904	0.230005	-0.238361	0.204634	-0.0804612	0.67254	0.202938	0.282129	-0.38941	0.0334176	-0.0680895	0.72071	-0.306263	0.0997601
Potri.009G032700	GRAS family protein	PF03514	PTHR31636,PTHR31636:SF54	0	0	0	0	AT1G07530.1	ATGRAS2,GRAS2,SCL14	SCARECROW-like 14	brown	0.640436	0.000137854	0.72617	5.56e-06	0.648083	0.000107778	-0.0767349	0.686926	-0.0522333	0.783989	0.380893	0.0378387	0.276235	0.139505	-0.277555	0.137546	-0.126606	0.504979	-0.0697658	0.714117	-0.43874	0.0152924
Potri.009G032800	GRAS family protein	PF03514	PTHR31636,PTHR31636:SF62	0	0	0	0	AT1G07530.1	ATGRAS2,GRAS2,SCL14	SCARECROW-like 14	brown	0.597155	0.000494312	0.5498	0.00164802	0.689191	2.53e-05	-0.267835	0.152443	-0.129907	0.493848	0.150573	0.427066	0.286879	0.124282	0.0685111	0.71905	-0.301719	0.10515	0.064899	0.733313	-0.481075	0.00711845
Potri.009G043900	C2H2 family protein	0	PTHR31681,PTHR31681:SF4	0	0	0	0	AT2G29660.1	0	zinc finger (C2H2 type) family protein	brown	0.202734	0.282624	0.0163318	0.931739	0.838167	7.47e-09	-0.145765	0.442142	-0.308467	0.0972217	-0.209975	0.265415	-0.187572	0.320922	-0.234849	0.211584	-0.271524	0.146659	-0.0340621	0.858181	-0.123711	0.514846
Potri.009G062600	C3H family protein	PF13639,PF00642	PTHR11224,PTHR11224:SF10	KOG1039	0	K15687	GO:0008270,GO:0005515,GO:0046872	AT3G08505.2	0	zinc finger (CCCH-type/C3HC4-type RING finger) family protein	brown	0.205689	0.275517	0.243613	0.194538	0.458497	0.0108276	-0.231218	0.218936	0.0655121	0.730886	-0.340316	0.0657473	0.138292	0.466132	-0.187355	0.321491	-0.43706	0.0157339	-0.316602	0.0882721	0.163226	0.388778
Potri.009G068000	HSF family protein	PF00447	PTHR10015,PTHR10015:SF177	0	0	K09419	GO:0043565,GO:0006355,GO:0005634,GO:0003700	AT1G46264.1	AT-HSFB4,HSFB4,SCZ	heat shock transcription factor B4	brown	-0.435848	0.0160592	-0.263989	0.158647	-0.437711	0.0155618	0.204447	0.278489	0.366357	0.0464592	-0.0125536	0.947506	0.0210169	0.912223	-0.316256	0.0886397	0.251247	0.180486	0.0641489	0.736286	0.0395856	0.835473
Potri.009G093000	HB-PHD family protein	PF00046,PF00628	PTHR12628,PTHR12628:SF13	0	0	0	GO:0003677,GO:0005515	AT3G19510.1	HAT3.1	Homeodomain-like protein with RING/FYVE/PHD-type zinc finger domain	brown	-0.320705	0.0840043	-0.227452	0.226743	-0.497795	0.00512341	0.14765	0.436196	0.00394965	0.983474	0.0623701	0.743352	0.121405	0.522773	0.44166	0.0145493	0.0785647	0.679848	-0.226091	0.229609	-0.362775	0.0488072
Potri.009G103300	B3 family protein	PF02362	PTHR31391,PTHR31391:SF13	0	0	0	GO:0003677	AT3G19184.1	0	AP2/B3-like transcriptional factor family protein	brown	-0.588853	0.000618728	-0.628406	0.000200391	-0.564532	0.00115503	0.166763	0.378438	0.0690709	0.716848	-0.233015	0.215275	-0.303459	0.103061	-0.0461515	0.808649	0.20757	0.271053	0.1421	0.453824	0.374136	0.0416703
Potri.009G114900	MYB_related family protein	PF00569,PF00249,PF04433,PF16495	PTHR12802,PTHR12802:SF39	KOG1279	0	K11649	GO:0008270,GO:0005515	AT4G34430.3	ATSWI3D,CHB3	DNA-binding family protein	brown	-0.432405	0.0170132	-0.394259	0.0310932	-0.662195	6.72e-05	0.124219	0.513109	-0.00792117	0.966863	0.0285539	0.880938	0.0286742	0.880439	0.294897	0.113651	0.189501	0.315879	0.166668	0.378714	-0.298705	0.108845
Potri.009G124400	DBB family protein	PF00643	PTHR31832,PTHR31832:SF14	0	0	0	GO:0008270,GO:0005622	AT4G38960.1	0	B-box type zinc finger family protein	brown	-0.380175	0.0382318	-0.371409	0.043302	-0.539515	0.00209238	0.211812	0.261161	0.0252001	0.89484	-0.100126	0.598584	-0.139616	0.461835	0.47897	0.00741099	-0.181839	0.3362	0.26315	0.160023	0.0411697	0.828984
Potri.009G129600	bHLH family protein	PF00010	PTHR23042,PTHR23042:SF59	0	0	0	GO:0046983	AT3G19860.2	bHLH121	basic helix-loop-helix (bHLH) DNA-binding superfamily protein	brown	0.124541	0.512009	0.144647	0.445687	-0.475894	0.00785668	-0.123214	0.51655	0.222366	0.237581	-0.111436	0.557705	-0.0120494	0.949611	0.561495	0.00124451	-0.0485083	0.79907	-0.0308326	0.871511	0.168052	0.37471
Potri.009G134000	MYB family protein	PF00249	PTHR10641,PTHR10641:SF30	KOG0048	0	K09422	0	AT4G38620.1	ATMYB4,MYB4	myb domain protein 4	brown	0.146573	0.439588	0.264034	0.158573	-0.690429	2.42e-05	-0.0108522	0.954612	0.170767	0.36693	0.168194	0.374302	0.315814	0.0891113	0.0544908	0.774886	0.493114	0.00562668	-0.0274132	0.885663	0.270027	0.148987
Potri.009G134900	bZIP family protein	PF07716	PTHR23334,PTHR23334:SF25	0	0	0	GO:0043565,GO:0006355,GO:0003700,GO:0006351	AT4G35040.1	bZIP19	Basic-leucine zipper (bZIP) transcription factor family protein	brown	-0.491452	0.0058152	-0.250895	0.181117	-0.603964	0.000409276	-0.156687	0.408311	0.572258	0.000952249	-0.159432	0.400045	-0.089328	0.638769	0.185483	0.326438	-0.306822	0.0991115	-0.183487	0.331763	0.194156	0.303914
Potri.009G158400	FAR1 family protein	PF04434,PF03101,PF10551	PTHR31669,PTHR31669:SF45	0	0	0	GO:0008270,GO:0006355	AT2G27110.2	FRS3	FAR1-related sequence 3	brown	0.449306	0.0127452	0.330293	0.0746469	0.863008	8.52e-10	-0.145585	0.442712	-0.0766274	0.687342	0.0377879	0.84285	-0.0321935	0.865889	-0.108725	0.567384	-0.269445	0.149899	0.15429	0.415608	-0.270184	0.148742
Potri.009G161300	NAC family protein	PF02365	PTHR31989	0	0	0	GO:0006355,GO:0003677	AT2G27300.1	ANAC040,NTL8	NTM1-like 8	brown	-0.268011	0.152164	0.070074	0.712906	-0.384544	0.0358889	0.157475	0.405928	0.183986	0.330427	0.344087	0.0626215	0.351228	0.0570215	-0.349436	0.0583877	0.182562	0.334248	-0.0657259	0.73004	-0.204552	0.278237
Potri.009G164500	bZIP family protein	PF00170	PTHR22952,PTHR22952:SF119	0	0	K14432	GO:0043565,GO:0006355,GO:0003700	AT3G44460.1	AtbZIP67,DPBF2	Basic-leucine zipper (bZIP) transcription factor family protein	brown	-0.084389	0.657498	-0.180997	0.338478	-0.389964	0.0331451	0.128913	0.497185	-0.100676	0.596566	0.161832	0.392896	-0.00152656	0.993612	-0.06139	0.747253	0.720549	7.11e-06	0.151747	0.423429	-0.0394648	0.835968
Potri.010G004200	bZIP family protein	PF00170	PTHR13301,PTHR13301:SF46	0	0	0	GO:0043565,GO:0006355,GO:0003700	AT3G17609.2	HYH	HY5-homolog	brown	0.183171	0.332612	0.144702	0.445512	0.835505	9.23e-09	-0.11354	0.550241	0.090388	0.634778	-0.100441	0.59743	-0.00408635	0.982902	-0.274152	0.142636	-0.220001	0.242738	-0.269774	0.149383	-0.142383	0.452915
Potri.010G029000	FAR1 family protein	PF04434,PF10551,PF03101	PTHR31669,PTHR31669:SF38	0	0	0	GO:0008270,GO:0006355	AT3G06250.1	FRS7	FAR1-related sequence 7	brown	0.621797	0.000244501	0.526583	0.00279542	0.604075	0.000408008	-0.27309	0.144252	-0.251034	0.180868	0.0539087	0.777231	0.0482556	0.800096	0.00370918	0.98448	-0.201413	0.285838	-0.00982644	0.958899	0.052273	0.783829
Potri.010G039300	MYB_related family protein	PF00249	PTHR12374,PTHR12374:SF26	0	0	0	0	AT1G70000.2	0	myb-like transcription factor family protein	brown	-0.12138	0.522858	0.14084	0.457877	-0.415674	0.0223434	0.112461	0.554062	0.517039	0.00343713	0.105745	0.578113	0.148367	0.433947	-0.285055	0.126799	0.129541	0.495076	0.145836	0.441916	-0.0452958	0.812133
Potri.010G055000	Trihelix family protein	PF13837	PTHR10032,PTHR10032:SF222	KOG4282	0	0	GO:0006351,GO:0005634,GO:0003700	AT1G13450.1	0	Homeodomain-like superfamily protein	brown	0.235083	0.211115	0.343307	0.063258	-0.444215	0.0139243	-0.00492977	0.979374	0.140252	0.459775	-0.0377349	0.843068	0.239698	0.20203	-0.24616	0.189768	0.253555	0.176382	0.0335622	0.860242	0.255611	0.172781
Potri.010G072600	ERF family protein	PF00847	PTHR31190,PTHR31190:SF26	0	0	0	GO:0006355,GO:0003700	AT3G23230.1	0	Integrase-type DNA-binding superfamily protein	brown	0.257291	0.169878	0.00519276	0.978274	0.662236	6.71e-05	-0.169942	0.369283	-0.319033	0.0857247	-0.193304	0.306083	-0.212817	0.258852	0.228474	0.224606	-0.215869	0.251921	0.0864229	0.64976	0.0392473	0.83686
Potri.010G093000	MYB family protein	PF13921	PTHR10641,PTHR10641:SF461	KOG0048	0	K09422	0	AT2G02820.2	AtMYB88,MYB88	myb domain protein 88	brown	0.20441	0.278578	0.280911	0.132659	0.587127	0.000647817	-0.26356	0.159349	0.283866	0.128461	0.0383718	0.840453	0.207016	0.272362	-0.48497	0.00660284	-0.130745	0.491039	0.0520353	0.784789	-0.499933	0.00490658
Potri.010G118700	C3H family protein	PF00642	PTHR12547,PTHR12547:SF60	0	0	K18753	GO:0046872	AT1G68200.2	0	Zinc finger C-x8-C-x5-C-x3-H type family protein	brown	0.0081212	0.966027	-0.157776	0.40502	0.679313	3.66e-05	-0.161857	0.39282	-0.132523	0.485112	-0.203166	0.281578	-0.237422	0.206476	-0.334025	0.0712302	-0.0254632	0.893748	-0.168452	0.373558	0.0545278	0.774738
Potri.010G147700	WRKY family protein	PF03106	PTHR31221,PTHR31221:SF13	0	0	0	GO:0043565,GO:0006355,GO:0003700	AT5G49520.1	ATWRKY48,WRKY48	WRKY DNA-binding protein 48	brown	0.153891	0.41683	0.0840531	0.65878	0.558465	0.00133976	-0.0639999	0.736877	0.11302	0.552083	-0.293484	0.115473	-0.274895	0.141513	-0.0800506	0.67412	-0.396589	0.0300244	-0.114822	0.545719	0.000780841	0.996733
Potri.010G167300	M-type_MADS family protein	PF00319	PTHR11945,PTHR11945:SF169	KOG0014	0	0	GO:0046983,GO:0003677	AT2G03060.2	AGL30	AGAMOUS-like 30	brown	-0.194179	0.303857	-0.083579	0.66059	-0.434542	0.0164157	0.100809	0.596079	0.250464	0.181894	0.0354664	0.852396	-0.0576966	0.76201	-0.361369	0.049754	0.454661	0.0115962	0.0493701	0.795574	0.213613	0.257031
Potri.010G169400	ZF-HD family protein	PF04770	PTHR31948,PTHR31948:SF8	0	0	0	0	AT1G69600.1	ATHB29,ZFHD1	zinc finger homeodomain 1	brown	0.042365	0.824094	0.135849	0.474123	-0.433579	0.0166827	0.203539	0.280677	0.396771	0.029942	-0.00439435	0.981613	0.0470693	0.804915	-0.36743	0.045774	0.358962	0.0514087	0.361186	0.0498782	0.253638	0.176235
Potri.010G176300	C3H family protein	PF00642	PTHR12547,PTHR12547:SF63	KOG1677	0	0	GO:0046872	AT3G12680.1	HUA1	floral homeotic protein (HUA1)	brown	0.0818542	0.667191	-0.0150942	0.936901	0.374279	0.041586	0.161322	0.394408	0.0617128	0.745967	-0.0464179	0.807565	-0.250662	0.181536	0.393934	0.0312452	-0.194742	0.302429	-0.0892516	0.639057	-0.291429	0.118162
Potri.010G183700	ERF family protein	PF00847	PTHR31241,PTHR31241:SF2	0	0	0	GO:0006355,GO:0003700	AT2G40340.1	AtERF48,DREB2C	Integrase-type DNA-binding superfamily protein	brown	0.654098	8.84e-05	0.638452	0.000146788	0.73231	4.22e-06	-0.155391	0.412248	-0.271302	0.147002	0.303265	0.103293	0.0981797	0.605748	-0.110361	0.561532	-0.107042	0.573433	-0.185282	0.326972	-0.193274	0.30616
Potri.010G191500	B3 family protein	PF02362	PTHR31920,PTHR31920:SF18	0	0	0	GO:0003677	AT3G18990.1	REM39,VRN1	AP2/B3-like transcriptional factor family protein	brown	0.0382995	0.840749	0.134375	0.478977	-0.344824	0.0620244	-0.0188106	0.921408	-0.240984	0.199548	0.351452	0.0568522	0.146517	0.439765	-0.297095	0.110857	0.374515	0.0414472	-0.0587671	0.757724	-0.092508	0.626824
Potri.010G195000	MYB family protein	PF00249	PTHR10641,PTHR10641:SF524	0	0	K09422	0	AT3G55730.1	AtMYB109,MYB109	myb domain protein 109	brown	0.303991	0.102428	0.279649	0.134482	0.618194	0.000272007	0.0528495	0.781502	-0.151115	0.425384	-0.00113455	0.995253	0.0993262	0.601524	-0.29264	0.116572	-0.306656	0.0993032	0.230778	0.219839	-0.337203	0.0684176
Potri.010G197300	TALE family protein	PF05920,PF07526	PTHR11850,PTHR11850:SF82	KOG0773	0	0	GO:0006355,GO:0003677	AT5G02030.1	BLH9,BLR,HB-6,LSN,PNY,RPL,VAN	POX (plant homeobox) family protein	brown	-0.345962	0.0611105	-0.427561	0.0184348	0.456439	0.0112344	-0.0404054	0.832113	0.0860243	0.651274	-0.287673	0.123197	-0.242312	0.197006	-0.442683	0.0142963	-0.113264	0.551218	-0.0830173	0.662737	-0.158455	0.402975
Potri.010G209400	C2H2 family protein	PF13912	PTHR26374,PTHR26374:SF207	0	0	0	0	AT2G37430.1	0	C2H2 and C2HC zinc fingers superfamily protein	brown	0.410385	0.0242891	0.342782	0.0636898	0.660501	7.12e-05	0.00835037	0.965069	-0.100056	0.598844	0.0748414	0.694277	-0.108097	0.569638	-0.335412	0.0699924	-0.0554528	0.771016	0.0245087	0.89771	0.245056	0.191825
Potri.010G216200	AP2 family protein	PF00847	PTHR32467,PTHR32467:SF29	0	0	K09284	GO:0006355,GO:0003700,GO:0007275	AT2G28550.3	RAP2.7,TOE1	related to AP2.7	brown	0.163923	0.386727	0.237664	0.206	0.707152	1.25e-05	-0.186344	0.324158	0.375234	0.0410275	0.10581	0.57788	-0.019449	0.918749	-0.345977	0.0610987	-0.329135	0.0757325	-0.0927388	0.62596	-0.352187	0.0563003
Potri.010G233500	Trihelix family protein	PF00696,PF13837	PTHR21499,PTHR21499:SF28	0	2.7.4.22	0	0	AT3G10030.1	0	aspartate/glutamate/uridylate kinase family protein	brown	0.109205	0.565667	0.234789	0.211703	-0.564673	0.00115102	0.0670798	0.724691	0.292087	0.117296	0.203104	0.281728	0.189587	0.315656	-0.0850699	0.654904	0.352804	0.0558404	0.282885	0.129843	-0.130839	0.490725
Potri.010G248300	bZIP family protein	PF00170	PTHR22952,PTHR22952:SF137	0	0	K14432	GO:0043565,GO:0006355,GO:0003700	AT3G56850.1	AREB3,DPBF3	ABA-responsive element binding protein 3	brown	0.0149961	0.93731	-0.0690439	0.716954	0.577503	0.000832988	0.0036369	0.984782	0.0993878	0.601298	-0.174767	0.355643	-0.0874562	0.645842	-0.545798	0.00181008	-0.0374605	0.844195	-0.0708565	0.709837	0.00813198	0.965982
Potri.011G007800	WRKY family protein	PF03106	PTHR31429,PTHR31429:SF16	0	0	0	GO:0043565,GO:0006355,GO:0003700	AT1G62300.1	ATWRKY6,WRKY6	WRKY family transcription factor	brown	0.497128	0.00519267	0.505846	0.00434745	0.686805	2.77e-05	-0.118434	0.53307	-0.204052	0.27944	0.415305	0.0224748	0.271981	0.145954	-0.217013	0.249355	-0.136645	0.471512	0.164658	0.384573	-0.44033	0.0148839
Potri.011G033000	bHLH family protein	0	PTHR16223,PTHR16223:SF21	0	0	0	0	AT1G61660.1	0	basic helix-loop-helix (bHLH) DNA-binding superfamily protein	brown	0.193582	0.305376	0.23127	0.218829	0.80425	8.58e-08	-0.123248	0.516431	0.0300764	0.874637	-0.109267	0.565444	0.0673952	0.723447	-0.3416	0.0646689	-0.396753	0.0299501	-0.194974	0.301842	-0.457493	0.0110246
Potri.011G047500	Dof family protein	PF02701	PTHR31992,PTHR31992:SF35	0	0	0	GO:0006355,GO:0003677	AT5G60850.1	OBP4	OBF binding protein 4	brown	-0.0531467	0.780303	0.0423273	0.824248	-0.454301	0.0116705	-0.0726833	0.70269	0.266197	0.155064	0.325668	0.0790552	-0.0169166	0.929301	-0.370179	0.0440545	0.577316	0.000837007	-0.00176248	0.992625	0.095116	0.617096
Potri.011G054300	Dof family protein	PF02701	PTHR31992	0	0	0	GO:0006355,GO:0003677	AT5G60850.1	OBP4	OBF binding protein 4	brown	0.317769	0.0870419	0.334242	0.0710357	0.497393	0.00516504	-0.126014	0.506991	0.28371	0.12868	-0.0624127	0.743182	0.109206	0.565663	-0.051526	0.786847	-0.297972	0.109758	0.104564	0.58239	-0.109941	0.563033
Potri.011G056900	ERF family protein	PF00847	PTHR31677,PTHR31677:SF25	0	0	0	GO:0006355,GO:0003700	AT1G28360.1	ATERF12,ERF12	ERF domain protein 12	brown	0.153266	0.418749	0.0462345	0.808311	-0.313756	0.0913289	0.199673	0.29011	-0.255024	0.173804	0.350303	0.0577232	-0.0913383	0.631207	0.268128	0.151977	0.538904	0.00212173	0.0237059	0.901044	0.239726	0.201975
Potri.011G071700	HSF family protein	PF00447	PTHR10015,PTHR10015:SF161	KOG0627	0	K09419	GO:0043565,GO:0006355,GO:0005634,GO:0003700	AT4G18880.1	AT-HSFA4A,HSF A4A	heat shock transcription factor A4A	brown	0.487495	0.00628588	0.43832	0.0154019	0.857441	1.44e-09	-0.297749	0.110037	-0.0374472	0.84425	0.147667	0.436143	0.0721305	0.70485	-0.225144	0.23162	-0.195296	0.301029	0.0118792	0.950322	-0.275551	0.140527
Potri.011G098400	NF-YA family protein	PF02045	PTHR12632	0	0	K08064	GO:0006355,GO:0003700	AT1G30500.2	NF-YA7	nuclear factor Y, subunit A7	brown	0.0844971	0.657086	0.142862	0.451381	-0.37242	0.042691	0.0931549	0.624405	-0.178923	0.344137	0.178648	0.34489	0.263082	0.160135	-0.323372	0.0813155	0.386078	0.0350943	0.0428614	0.822065	-0.0544695	0.774972
Potri.011G101000	NF-YA family protein	PF02045	PTHR12632	0	0	K08064	GO:0006355,GO:0003700	AT1G30500.2	NF-YA7	nuclear factor Y, subunit A7	brown	-0.0226249	0.905536	-0.0310447	0.870635	-0.384931	0.035687	0.00667041	0.972093	-0.019617	0.91805	0.0862542	0.650401	0.095162	0.616925	-0.302309	0.104438	0.372003	0.0429421	0.152138	0.42222	-0.0225076	0.906024
Potri.012G040200	C2H2 family protein	0	PTHR10593,PTHR10593:SF43	0	0	0	0	AT2G01940.1	ATIDD15,SGR5	C2H2-like zinc finger protein	brown	0.197331	0.295919	-0.0158234	0.933859	0.904406	7.2e-12	-0.0764548	0.688011	-0.319765	0.0849686	-0.203729	0.280219	-0.170268	0.368354	-0.0428946	0.82193	-0.214907	0.254092	-0.17832	0.345792	-0.328437	0.0763925
Potri.012G040400	BBR-BPC family protein	PF06217	PTHR31421,PTHR31421:SF0	0	0	0	0	AT2G01930.1	ATBPC1,BBR,BPC1	basic pentacysteine1	brown	-0.123743	0.514738	-0.0288641	0.879653	-0.443988	0.0139789	-0.0563129	0.767561	0.12082	0.524794	0.0834077	0.661245	0.18933	0.316325	-0.389858	0.0331969	0.31309	0.0920554	0.205327	0.276381	0.15637	0.409273
Potri.012G042100	G2-like family protein	PF00249	PTHR31496,PTHR31496:SF7	0	0	0	0	AT5G16560.1	KAN,KAN1	Homeodomain-like superfamily protein	brown	-0.279579	0.134584	0.0538825	0.777337	-0.552743	0.00153706	0.23412	0.213046	0.636817	0.000154531	0.0170256	0.928846	0.32143	0.0832667	-0.11256	0.553712	0.0425408	0.823375	-0.114028	0.548518	-0.00858071	0.964106
Potri.012G059900	TCP family protein	PF03634	PTHR31072,PTHR31072:SF6	0	0	0	0	AT3G18550.2	ATTCP18,BRC1,TCP18	TCP family transcription factor	brown	-0.283611	0.128819	-0.174612	0.356076	-0.31388	0.0911945	0.199603	0.290283	0.342321	0.0640703	-0.167186	0.377212	-0.0750696	0.69339	-0.273034	0.144338	0.136222	0.472899	-0.166816	0.378283	0.1075	0.571786
Potri.012G084100	MYB family protein	PF00249	PTHR10641,PTHR10641:SF466	KOG0048	0	K09422	0	AT5G26660.1	ATMYB86,MYB86	myb domain protein 86	brown	-0.224962	0.232006	-0.0909939	0.6325	-0.433277	0.0167672	0.211532	0.261806	0.209076	0.267513	-0.0255839	0.893248	0.151915	0.422909	-0.38773	0.0342545	0.049307	0.79583	0.284129	0.128091	0.055341	0.771466
Potri.012G103500	NAC family protein	PF02365	PTHR31989	0	0	0	GO:0006355,GO:0003677	AT5G13180.1	ANAC083,NAC083,VNI2	NAC domain containing protein 83	brown	-0.00539492	0.977428	-0.0620485	0.744631	0.406933	0.0256322	0.0261346	0.890963	0.302124	0.104661	-0.236072	0.209145	-0.249781	0.183128	0.224402	0.233201	-0.0732092	0.700636	-0.333425	0.0717711	0.267554	0.152891
Potri.012G106000	bHLH family protein	PF00010	PTHR31945,PTHR31945:SF2	0	0	0	GO:0046983	AT3G26744.2	ATICE1,ICE1,SCRM	basic helix-loop-helix (bHLH) DNA-binding superfamily protein	brown	-0.166973	0.377829	-0.397345	0.029684	0.530733	0.00255042	-0.132718	0.484463	-0.142963	0.451059	-0.417463	0.0217148	-0.24142	0.19871	0.26885	0.150835	-0.16084	0.39584	-0.282787	0.129981	0.132622	0.484783
Potri.012G108500	ERF family protein	PF00847	PTHR31190	0	0	0	GO:0006355,GO:0003700	AT5G61890.1	0	Integrase-type DNA-binding superfamily protein	brown	0.0848087	0.655899	0.0953766	0.616127	0.765715	8.2e-07	-0.102415	0.590207	0.131133	0.489743	-0.00870224	0.963598	-0.00785962	0.96712	-0.205681	0.275536	-0.227297	0.227068	-0.204514	0.278328	-0.342555	0.063877
Potri.012G127700	MYB family protein	PF00249	PTHR10641,PTHR10641:SF633	KOG0048	0	K09422	0	AT4G12350.1	AtMYB42,MYB42	myb domain protein 42	brown	0.230065	0.221306	0.363701	0.0481914	0.514188	0.00365182	-0.206675	0.273172	0.590164	0.000597427	-0.0741291	0.69705	0.177862	0.347052	-0.395908	0.0303334	-0.181607	0.336826	-0.284793	0.127164	-0.164162	0.386025
Potri.012G133000	MIKC_MADS family protein	PF01486,PF00319	PTHR11945,PTHR11945:SF208	KOG0014	0	0	GO:0006355,GO:0005634,GO:0003700,GO:0046983,GO:0003677	AT5G62165.1	AGL42	AGAMOUS-like 42	brown	0.491891	0.00576491	0.284422	0.127682	0.471838	0.00847907	-0.0256525	0.892963	-0.463946	0.0098097	0.146516	0.439768	-0.14802	0.435036	-0.287061	0.124033	0.116345	0.540369	0.298629	0.108939	0.0559306	0.769096
Potri.013G001000	MYB family protein	PF00249	PTHR10641,PTHR10641:SF618	KOG0048	0	K09422	0	AT1G09540.1	ATMYB61,MYB61	myb domain protein 61	brown	-0.208754	0.268269	0.0310867	0.870461	-0.459658	0.0106036	-0.244597	0.192685	0.588165	0.000630193	-0.0925346	0.626724	0.172043	0.363306	0.191671	0.310267	-0.267102	0.153612	-0.24765	0.187015	-0.0791667	0.677525
Potri.013G025000	NF-YC family protein	PF00808	PTHR10252,PTHR10252:SF49	KOG1657	0	K08066	0	AT1G08970.1	HAP5C,NF-YC9	nuclear factor Y, subunit C9	brown	0.519199	0.00328181	0.57101	0.000982718	0.704174	1.41e-05	-0.241662	0.198246	0.268337	0.151647	0.0962353	0.61294	0.0213108	0.911001	-0.108099	0.569631	-0.324259	0.0804368	-0.164931	0.383774	-0.0664942	0.727003
Potri.013G054200	NAC family protein	PF02365	PTHR31744,PTHR31744:SF10	0	0	0	GO:0006355,GO:0003677	AT5G18270.1	ANAC087	Arabidopsis NAC domain containing protein 87	brown	0.343332	0.0632378	0.156146	0.409953	0.70802	1.2e-05	-0.145821	0.441964	-0.21129	0.262364	-0.0290576	0.878852	-0.0473736	0.803678	0.337832	0.0678711	-0.399872	0.0285688	0.0585985	0.758399	-0.257462	0.169584
Potri.013G067000	MYB family protein	PF00249	PTHR10641,PTHR10641:SF473	KOG0048	0	K09422	0	AT5G17800.1	AtMYB56,MYB56	myb domain protein 56	brown	0.504684	0.00445274	0.373058	0.0423094	0.811653	5.25e-08	-0.150804	0.426349	-0.280122	0.133796	0.199903	0.289542	0.093287	0.623912	-0.251429	0.18016	-0.0411721	0.828974	0.0492084	0.79623	-0.312099	0.093145
Potri.013G067500	MYB family protein	PF00249	PTHR10641,PTHR10641:SF641	KOG0048	0	K09422	0	AT1G08810.1	AtMYB60,MYB60	myb domain protein 60	brown	0.183579	0.331518	0.257817	0.168975	-0.54561	0.001818	-0.116979	0.538149	-0.0605242	0.750705	0.124186	0.513219	0.190712	0.31274	0.045578	0.810983	0.213007	0.258417	0.226043	0.229711	0.145593	0.442686
Potri.013G086000	WRKY family protein	PF03106	PTHR31221,PTHR31221:SF35	0	0	K18835	GO:0043565,GO:0006355,GO:0003700	AT5G56270.1	ATWRKY2,WRKY2	WRKY DNA-binding protein 2	brown	-0.306252	0.0997729	-0.316417	0.0884688	-0.390107	0.0330751	0.151742	0.423443	-0.00193276	0.991913	0.00137591	0.994243	-0.0841447	0.65843	0.054861	0.773397	0.28486	0.127071	-0.0820147	0.666576	0.0070206	0.970629
Potri.013G086800	C3H family protein	PF00642	PTHR12506,PTHR12506:SF21	KOG1677	0	0	GO:0046872	AT3G02830.1	ZFN1	zinc finger protein 1	brown	0.174033	0.357697	0.317904	0.0869006	-0.530224	0.00257946	-0.261869	0.162142	0.271455	0.146766	0.0401722	0.833068	0.283813	0.128535	0.350101	0.0578779	-0.0286123	0.880696	-0.234517	0.212248	-0.185899	0.325335
Potri.013G107500	bHLH family protein	PF00010	PTHR16223,PTHR16223:SF29	0	0	0	GO:0046983	AT1G35460.1	0	basic helix-loop-helix (bHLH) DNA-binding superfamily protein	brown	-0.0243465	0.898384	-0.0803358	0.673022	-0.443882	0.0140045	-0.09482	0.618196	0.104642	0.582109	-0.227326	0.227006	-0.0465547	0.807008	0.392787	0.0317848	-0.114943	0.545292	0.227518	0.226604	0.348139	0.059393
Potri.013G108600	C2H2 family protein	0	PTHR24375,PTHR24375:SF106	0	0	K09191	0	AT1G72050.2	TFIIIA	transcription factor IIIA	brown	0.108706	0.567452	0.335029	0.0703322	-0.565291	0.00113357	0.00949052	0.960303	0.437386	0.0156475	0.24122	0.199094	0.169307	0.371104	-0.201043	0.286743	0.187324	0.321572	0.220747	0.241103	0.0290557	0.87886
Potri.013G113100	NAC family protein	PF02365	PTHR31989,PTHR31989:SF41	0	0	0	GO:0006355,GO:0003677	AT1G71930.1	ANAC030,VND7	vascular related NAC-domain protein 7	brown	0.219711	0.243373	0.114401	0.547204	0.910492	2.98e-12	-0.123879	0.514271	-0.106874	0.57404	-0.0933565	0.623652	-0.103474	0.58635	-0.215664	0.252384	-0.282249	0.130746	-0.135213	0.476216	-0.104496	0.582637
Potri.013G117600	bHLH family protein	PF00010	PTHR12565,PTHR12565:SF82	0	0	0	GO:0046983	AT3G56770.1	0	basic helix-loop-helix (bHLH) DNA-binding superfamily protein	brown	-0.0999372	0.599279	-0.116193	0.540903	-0.62012	0.000256982	-0.133887	0.480591	0.04249	0.823583	-0.0639148	0.737215	0.00956352	0.959997	0.372885	0.0424123	0.21794	0.247289	-0.171703	0.36427	0.41324	0.0232223
Potri.013G123100	VOZ family protein	0	PTHR33873,PTHR33873:SF2	0	0	0	0	AT1G28520.2	ATVOZ1,VOZ1	vascular plant one zinc finger protein	brown	-0.15499	0.413469	-0.105781	0.577984	-0.510198	0.00397156	0.231613	0.218127	-0.0303155	0.873649	-0.0531212	0.780406	0.0697529	0.714167	-0.423875	0.0195809	0.423327	0.0197564	0.145343	0.443477	0.315642	0.0892948
Potri.013G148600	MYB family protein	PF00249	PTHR10641,PTHR10641:SF567	KOG0048	0	K09422	0	AT4G21440.1	ATM4,ATMYB102,MYB102	MYB-like 102	brown	0.33347	0.0717309	0.112982	0.552218	0.88571	7.8e-11	-0.195608	0.300241	-0.301212	0.105765	-0.149089	0.431689	-0.0834916	0.660924	-0.240224	0.201012	-0.1963	0.298501	0.124272	0.512926	-0.174967	0.355084
Potri.013G154500	MYB_related family protein	PF00249	PTHR21717,PTHR21717:SF22	0	0	0	0	AT5G58340.1	0	myb-like HTH transcriptional regulator family protein	brown	-0.212068	0.260572	-0.0793457	0.676835	-0.688053	2.65e-05	0.0332687	0.861453	0.0663821	0.727446	0.209879	0.265638	0.314484	0.0905392	-0.286149	0.125284	0.534177	0.00236139	0.250404	0.182001	-0.263729	0.159073
Potri.013G158500	ERF family protein	PF00847	PTHR31194,PTHR31194:SF6	0	0	0	GO:0006355,GO:0003700	AT4G27950.1	CRF4	cytokinin response factor 4	brown	0.483557	0.00678609	0.438596	0.0153299	0.903027	8.73e-12	-0.162684	0.390374	-0.171026	0.366194	0.152378	0.421481	0.0820097	0.666595	-0.14287	0.451354	-0.331221	0.0737853	-0.157802	0.404943	-0.361056	0.0499667
Potri.014G000700	G2-like family protein	PF00249,PF14379	PTHR31314,PTHR31314:SF8	0	0	0	0	AT3G13040.1	0	myb-like HTH transcriptional regulator family protein	brown	-0.490182	0.00596287	-0.521181	0.00314456	-0.643993	0.000123044	0.300629	0.106475	-0.147752	0.435878	0.0488625	0.797633	-0.260913	0.163736	0.0225315	0.905924	0.15005	0.428693	0.31945	0.085293	0.129588	0.494917
Potri.014G008100	AP2 family protein	PF00847	PTHR32467,PTHR32467:SF26	0	0	0	GO:0006355,GO:0003700,GO:0007275	AT4G37750.1	ANT,CKC,CKC1,DRG	Integrase-type DNA-binding superfamily protein	brown	-0.115978	0.541658	-0.315517	0.089428	0.547308	0.0017474	0.0358977	0.850622	-0.247689	0.186942	-0.425857	0.0189576	-0.299991	0.107256	0.396445	0.0300896	-0.377044	0.0399845	-0.334157	0.0711117	0.264968	0.15705
Potri.014G025100	C2H2 family protein	0	PTHR35744,PTHR35744:SF1	0	0	0	0	AT5G52010.1	0	C2H2-like zinc finger protein	brown	0.0700644	0.712944	-0.269682	0.149527	0.512266	0.00380299	-0.145868	0.441817	-0.441018	0.0147101	-0.349745	0.0581502	-0.326076	0.0786578	0.163409	0.388238	0.146038	0.441279	-0.18587	0.325412	0.293644	0.115266
Potri.014G036800	B3 family protein	PF02362	PTHR31391,PTHR31391:SF22	0	0	0	GO:0003677	AT4G33280.1	0	AP2/B3-like transcriptional factor family protein	brown	0.277702	0.13733	0.044881	0.813823	0.673234	4.56e-05	-0.234824	0.211633	-0.21909	0.244742	-0.188668	0.318052	-0.173305	0.359743	0.264119	0.158434	-0.0900214	0.636157	-0.3855	0.0353924	0.123222	0.516523
Potri.014G062400	bZIP family protein	PF00170,PF07777,PF16596	PTHR22952,PTHR22952:SF47	0	0	K09060	GO:0043565,GO:0006355,GO:0003700	AT2G35530.1	AtbZIP16,bZIP16	basic region/leucine zipper transcription factor 16	brown	0.0229114	0.904345	0.157239	0.40664	-0.38538	0.0354545	0.236112	0.209065	-0.0915805	0.630299	0.456404	0.0112414	0.295404	0.113001	-0.347171	0.0601521	0.471208	0.0085794	0.2342	0.212885	-0.109682	0.56396
Potri.014G070400	LBD family protein	PF03195	PTHR31529,PTHR31529:SF3	0	0	0	0	AT2G45420.1	LBD18	LOB domain-containing protein 18	brown	0.326954	0.0778092	0.278928	0.135531	0.558536	0.00133747	-0.479345	0.00735814	0.146552	0.439655	0.0251246	0.895153	-0.158103	0.404036	0.0696671	0.714504	-0.337646	0.0680329	-0.19883	0.292192	0.026836	0.888054
Potri.014G083700	BES1 family protein	PF05687,PF01373	PTHR31352,PTHR31352:SF2	0	3.2.1.2	K01177	GO:0016161,GO:0000272	AT2G45880.1	BAM7,BMY4	beta-amylase 7	brown	0.117424	0.536593	0.0608409	0.749442	-0.422879	0.0199006	0.0680311	0.72094	-0.258692	0.167483	0.0604674	0.750931	0.39672	0.0299652	0.329701	0.0752004	0.333489	0.0717136	0.0559507	0.769016	-0.322568	0.0821199
Potri.014G089300	MYB_related family protein	PF00249	PTHR12802,PTHR12802:SF48	KOG0724	0	0	0	AT4G01280.2	0	Homeodomain-like superfamily protein	brown	0.563409	0.00118746	0.39504	0.0307318	0.60224	0.000429486	-0.340643	0.0654708	-0.141192	0.456744	-0.156183	0.409841	-0.0224145	0.906411	0.30664	0.0993221	-0.258744	0.167395	-0.210314	0.264625	0.0678623	0.721605
Potri.014G103700	bHLH family protein	PF00010,PF14215	PTHR11514,PTHR11514:SF40	0	0	0	GO:0046983	AT1G32640.1	ATMYC2,JAI1,JIN1,MYC2,RD22BP1,ZBF1	Basic helix-loop-helix (bHLH) DNA-binding family protein	brown	0.453022	0.0119382	0.190933	0.312168	0.41441	0.0227962	-0.0464546	0.807415	-0.13173	0.487751	-0.0473802	0.803651	-0.20342	0.280965	0.0467455	0.806232	0.39595	0.0303143	0.120898	0.524522	0.283132	0.129495
Potri.014G111200	MYB family protein	PF00249	PTHR10641,PTHR10641:SF465	KOG0048	0	K09422	0	AT4G01680.1	AtMYB55,MYB55	myb domain protein 55	brown	0.491114	0.0058542	0.592954	0.000554197	0.656722	8.09e-05	-0.24064	0.200209	0.185533	0.326305	0.139416	0.462482	0.270504	0.148242	-0.414117	0.0229024	-0.202282	0.283722	-0.231337	0.218693	-0.500751	0.00482575
Potri.014G123700	C2H2 family protein	0	0	0	0	0	0	AT1G67030.1	ZFP6	zinc finger protein 6	brown	0.248227	0.185956	0.202362	0.283528	0.5844	0.000696188	0.107471	0.571888	-0.0370832	0.845746	-0.201659	0.285239	0.132383	0.485579	-0.418764	0.0212671	-0.0644087	0.735256	-0.190187	0.314098	-0.0811786	0.669783
Potri.014G135300	ARF family protein	PF02309,PF02362,PF06507	PTHR31384,PTHR31384:SF25	0	0	0	GO:0006355,GO:0005634,GO:0003677,GO:0009725	AT5G62000.2	ARF1-BP,ARF2,HSS,ORE14	auxin response factor 2	brown	0.0809592	0.670626	0.0740454	0.697376	-0.34524	0.0616888	0.0259321	0.891803	0.190541	0.313181	0.115437	0.543555	0.238371	0.204614	-0.282112	0.130941	0.630558	0.000187632	0.270353	0.148477	0.00388501	0.983744
Potri.014G159500	C3H family protein	PF00642	PTHR12506,PTHR12506:SF24	KOG1677	0	0	GO:0046872	AT1G04990.2	0	Zinc finger C-x8-C-x5-C-x3-H type family protein	brown	0.292303	0.117013	0.151262	0.424931	0.676393	4.07e-05	-0.0430619	0.821246	-0.330294	0.074646	-0.0348368	0.854989	-0.0212033	0.911448	-0.13241	0.485487	-0.121662	0.521886	-0.110711	0.560285	-0.430187	0.0176525
Potri.014G164300	WRKY family protein	PF03106	PTHR31221,PTHR31221:SF41	0	0	K18834	GO:0043565,GO:0006355,GO:0003700	AT2G04880.2	ATWRKY1,WRKY1,ZAP1	zinc-dependent activator protein-1	brown	0.46746	0.00919692	0.399566	0.0287019	0.76995	6.54e-07	-0.201198	0.286365	-0.195656	0.300121	0.0538987	0.777271	0.291652	0.117869	-0.123768	0.51465	-0.313757	0.0913276	0.131046	0.490032	-0.395002	0.0307492
Potri.014G167000	FAR1 family protein	PF04434,PF10551,PF03101	PTHR31669,PTHR31669:SF47	0	0	0	GO:0008270,GO:0006355	AT5G28530.1	FRS10	FAR1-related sequence 10	brown	0.440828	0.014758	0.360573	0.0502966	0.694609	2.06e-05	-0.132071	0.486615	-0.135763	0.474404	0.0785308	0.679979	0.12641	0.505644	-0.410241	0.0243438	0.147946	0.435267	-0.00542784	0.97729	-0.404508	0.0266114
Potri.014G176600	FAR1 family protein	PF03101	PTHR31669,PTHR31669:SF44	0	0	0	GO:0006355	AT4G12850.1	0	Far-red impaired responsive (FAR1) family protein	brown	0.231611	0.218131	0.18775	0.320453	0.873779	2.9e-10	-0.156033	0.410295	0.0357695	0.851149	-0.066344	0.727596	-0.112616	0.553512	-0.229221	0.223053	-0.34124	0.0649702	-0.179929	0.341386	-0.030896	0.871249
Potri.014G180600	C2H2 family protein	PF12171	PTHR10593,PTHR10593:SF32	KOG2462	0	0	0	AT5G66730.1	0	C2H2-like zinc finger protein	brown	0.586196	0.000663995	0.408742	0.0249209	0.737768	3.29e-06	-0.231512	0.218334	-0.269626	0.149614	0.112686	0.553266	0.0361696	0.849503	0.0830288	0.662693	-0.130004	0.493522	0.16356	0.387793	-0.396831	0.0299151
Potri.014G197800	HB-other family protein	PF00046,PF15614,PF02791	PTHR10390,PTHR10390:SF38	0	0	0	GO:0003677	AT4G12750.1	0	Homeodomain-like transcriptional regulator	brown	-0.26093	0.163707	-0.35616	0.053389	0.677507	3.91e-05	0.131943	0.487041	-0.234768	0.211745	-0.203482	0.280814	-0.12652	0.505271	-0.381892	0.0372968	-0.161027	0.395284	-0.215437	0.252895	-0.340882	0.0652702
Potri.015G009300	Dof family protein	PF02701	PTHR31992,PTHR31992:SF21	0	0	0	GO:0006355,GO:0003677	AT3G61850.2	DAG1	Dof-type zinc finger DNA-binding family protein	brown	0.430601	0.0175315	0.412354	0.0235489	0.598168	0.000480754	-0.167464	0.376409	0.316405	0.0884821	-0.0622116	0.743982	-0.0344123	0.856738	-0.421505	0.0203487	-0.0283203	0.881905	-0.0612322	0.747882	0.012263	0.948719
Potri.015G020000	NAC family protein	PF02365	PTHR31744,PTHR31744:SF7	0	0	0	GO:0006355,GO:0003677	AT5G61430.1	ANAC100,ATNAC5,NAC100	NAC domain containing protein 100	brown	0.197148	0.296377	0.100731	0.596368	0.923629	3.51e-13	-0.143295	0.449996	0.0419123	0.825945	-0.0940115	0.621208	-0.165625	0.381748	-0.206806	0.27286	-0.343846	0.0628176	-0.148279	0.434224	-0.0917233	0.629763
Potri.015G030400	MYB_related family protein	PF00249	PTHR12802,PTHR12802:SF60	KOG0048	0	0	0	AT1G18330.2	EPR1,RVE7	Homeodomain-like superfamily protein	brown	-0.483649	0.00677399	-0.406201	0.0259244	-0.521268	0.00313868	0.301093	0.10591	0.18098	0.338525	-0.141702	0.455102	-0.136943	0.470536	0.493641	0.00556801	-0.185346	0.326802	-0.104275	0.583441	-0.0664874	0.72703
Potri.015G031600	G2-like family protein	PF00249	PTHR31496,PTHR31496:SF7	0	0	0	0	AT5G16560.1	KAN,KAN1	Homeodomain-like superfamily protein	brown	0.296493	0.111618	0.2339	0.213488	0.619048	0.000265252	-0.389635	0.0333069	-0.173061	0.360432	0.112751	0.553035	-0.0790783	0.677866	0.285316	0.126437	-0.476467	0.00777206	-0.106794	0.574328	-0.218661	0.245691
Potri.015G033000	BBR-BPC family protein	PF06217	PTHR31421,PTHR31421:SF0	0	0	0	0	AT1G14685.3	ATBPC2,BBR/BPC2,BPC2	basic pentacysteine 2	brown	0.324905	0.0798007	0.17532	0.354097	0.901739	1.04e-11	-0.175729	0.35296	-0.223571	0.234982	-0.181049	0.338339	-0.0814245	0.66884	-0.144876	0.444962	-0.301029	0.105988	-0.150474	0.427372	-0.194106	0.304042
Potri.015G034500	NF-X1 family protein	PF01422	PTHR12360,PTHR12360:SF0	0	0	K12236	GO:0008270,GO:0006355,GO:0005634,GO:0003700	AT1G10170.1	ATNFXL1,NFXL1	NF-X-like 1	brown	0.214716	0.254526	0.212948	0.258552	0.643	0.00012703	0.0541512	0.776254	-0.145322	0.443544	0.0439461	0.817636	0.11153	0.55737	-0.540575	0.00204221	-0.0805728	0.672111	-0.0111824	0.953233	-0.592805	0.000556443
Potri.015G046200	MYB family protein	PF00249	PTHR10641,PTHR10641:SF581	KOG0048	0	K09422	0	AT1G25340.1	AtMYB116,MYB116	myb domain protein 116	brown	0.387213	0.034516	0.265397	0.156354	0.970779	6.78e-19	-0.145511	0.442945	-0.132916	0.483806	-0.0691412	0.716571	-0.00169185	0.992921	-0.187105	0.322151	-0.280715	0.13294	-0.113719	0.54961	-0.247073	0.188078
Potri.015G048000	bHLH family protein	PF00010	PTHR12565,PTHR12565:SF153	0	0	0	GO:0046983	AT5G08130.4	BIM1	basic helix-loop-helix (bHLH) DNA-binding superfamily protein	brown	-0.38691	0.0346697	-0.39804	0.0293738	-0.599419	0.000464457	0.128008	0.500237	0.155533	0.411815	-0.0154649	0.935355	-0.104903	0.581162	0.415037	0.0225706	0.201923	0.284595	0.0503831	0.791471	-0.0777891	0.682845
Potri.015G054500	ERF family protein	PF00847	PTHR31190,PTHR31190:SF27	0	0	0	GO:0006355,GO:0003700	AT1G68550.2	0	Integrase-type DNA-binding superfamily protein	brown	0.144189	0.447145	0.0661002	0.72856	0.907904	4.37e-12	0.0904868	0.634406	-0.123267	0.516367	-0.0815502	0.668357	-0.138768	0.464585	-0.350007	0.0579495	-0.247638	0.187036	-0.145821	0.441965	-0.192538	0.308041
Potri.015G054600	CO-like family protein	PF00643,PF06203	PTHR31874,PTHR31874:SF5	KOG1601	0	0	GO:0008270,GO:0005622,GO:0005515	AT1G25440.1	0	B-box type zinc finger protein with CCT domain	brown	0.401645	0.0278068	0.33678	0.068787	0.632235	0.000178197	-0.33335	0.0718391	-2.28e-05	0.999905	-0.0827118	0.663906	-0.0803912	0.672809	-0.0547565	0.773817	-0.313316	0.0918088	-0.246765	0.188645	-0.0722664	0.704319
Potri.015G079100	TALE family protein	PF03789,PF05920,PF03790,PF03791	PTHR11850,PTHR11850:SF99	KOG0773	0	0	GO:0003677,GO:0006355,GO:0005634	AT1G23380.1	KNAT6,KNAT6L,KNAT6S	KNOTTED1-like homeobox gene 6	brown	-0.240202	0.201055	0.0197065	0.917677	-0.443134	0.0141859	0.0379069	0.842361	0.5474	0.00174361	-0.0970055	0.610087	0.0472763	0.804073	-0.429431	0.0178747	-0.0364783	0.848233	-0.0592358	0.75585	0.324102	0.0805913
Potri.015G082200	LBD family protein	PF03195	PTHR31301,PTHR31301:SF17	0	0	0	0	AT5G63090.1	LOB	Lateral organ boundaries (LOB) domain family protein	brown	-0.186182	0.324585	-0.482369	0.00694347	0.549857	0.00164582	0.162442	0.391091	-0.342559	0.0638733	-0.41226	0.0235838	-0.453721	0.0117912	-0.0485239	0.799007	-0.237749	0.205834	0.182294	0.334971	0.379275	0.0387289
Potri.015G093600	Trihelix family protein	PF07521,PF00753,PF13837	PTHR11203,PTHR11203:SF22	KOG1137	3.5.2.6	0	GO:0046872,GO:0003723	AT5G63420.1	emb2746	RNA-metabolising metallo-beta-lactamase family protein	brown	-0.113588	0.550072	-0.330801	0.0741745	0.592238	0.000565022	-0.0700347	0.713061	-0.277622	0.137448	-0.294583	0.114053	-0.15385	0.416955	0.0484651	0.799245	-0.191538	0.31061	-0.0487229	0.798199	-0.419666	0.0209611
Potri.015G100400	MYB_related family protein	PF00249,PF16495,PF04433	PTHR12802,PTHR12802:SF2	KOG1279	0	K11649	GO:0005515	AT2G47620.1	ATSWI3A,CHB1,SWI3A	SWITCH/sucrose nonfermenting 3A	brown	-0.231023	0.219335	-0.111643	0.556968	-0.706481	1.28e-05	0.207611	0.270956	0.0662895	0.727812	0.24251	0.196628	0.125347	0.509258	-0.304142	0.102249	0.6344	0.000166641	0.170066	0.36893	0.0761438	0.689218
Potri.015G129100	MYB family protein	PF00249	PTHR10641,PTHR10641:SF633	KOG0048	0	K09422	0	AT4G22680.1	AtMYB85,MYB85	myb domain protein 85	brown	0.0963041	0.612685	0.141117	0.456985	-0.467431	0.00920186	0.141015	0.457313	0.0205624	0.914114	0.093387	0.623538	0.289874	0.120227	-0.183039	0.332967	0.445497	0.0136192	0.093359	0.623643	0.189347	0.316279
Potri.015G139300	FAR1 family protein	PF03101,PF10551	PTHR31669,PTHR31669:SF3	0	0	K17604	GO:0006355	AT4G38180.1	FRS5	FAR1-related sequence 5	brown	0.105288	0.579768	-0.0983996	0.604937	0.624992	0.000222206	-0.0731735	0.700776	-0.272057	0.145836	-0.12229	0.519724	-0.0666003	0.726584	-0.392276	0.0320273	0.196513	0.297967	-0.0816451	0.667993	-0.206818	0.272832
Potri.015G141100	HSF family protein	PF00447	PTHR10015,PTHR10015:SF168	0	0	K09419	GO:0043565,GO:0006355,GO:0005634,GO:0003700	AT5G62020.1	AT-HSFB2A,HSFB2A	heat shock transcription factor B2A	brown	-0.304955	0.101289	-0.224631	0.232713	-0.525718	0.00284901	-0.159395	0.400155	0.524787	0.00290763	-0.320411	0.0843053	-0.101429	0.59381	0.365963	0.0467132	-0.101544	0.593388	-0.075507	0.69169	0.451684	0.0122236
Potri.015G146300	C2H2 family protein	0	PTHR36055,PTHR36055:SF1	0	0	0	0	AT4G25610.1	0	C2H2-like zinc finger protein	brown	0.0268495	0.887998	-0.0306308	0.872345	-0.501387	0.00476366	0.0800595	0.674086	-0.193933	0.304482	0.10205	0.591542	0.29874	0.108801	0.131666	0.487964	0.37	0.0441648	0.357941	0.0521235	-0.154626	0.41458
Potri.016G001100	G2-like family protein	PF00249,PF14379	PTHR31314,PTHR31314:SF5	0	0	0	0	AT2G01060.1	0	myb-like HTH transcriptional regulator family protein	brown	0.140351	0.459455	0.249553	0.183539	-0.425463	0.0190801	-0.0019317	0.991917	0.126592	0.505029	0.246875	0.188443	0.0602047	0.75198	0.142642	0.452087	-0.0538278	0.777557	0.41477	0.0226663	-0.0547342	0.773907
Potri.016G001200	G2-like family protein	PF00249,PF14379	PTHR31499,PTHR31499:SF9	0	0	0	0	AT3G24120.1	0	Homeodomain-like superfamily protein	brown	0.350549	0.0575363	0.255846	0.172373	0.710421	1.09e-05	-0.22764	0.226348	0.0712655	0.708235	-0.168529	0.373336	-0.214862	0.254195	-0.152993	0.419587	-0.217568	0.248117	-0.208793	0.268177	0.272636	0.144947
Potri.016G005900	Trihelix family protein	PF13837	PTHR21654,PTHR21654:SF7	0	0	0	0	AT1G76880.1	0	Duplicated homeodomain-like superfamily protein	brown	0.28346	0.129032	0.358948	0.051418	-0.444263	0.0139128	0.032065	0.86642	0.0902118	0.63544	0.29345	0.115517	0.316499	0.0883822	-0.184635	0.328693	0.506605	0.00427975	0.361654	0.0495605	0.170161	0.368659
Potri.016G046600	C3H family protein	PF14608,PF00013,PF00642	PTHR10288,PTHR10288:SF154	0	0	0	GO:0003723,GO:0046872	AT5G06770.1	0	KH domain-containing protein / zinc finger (CCCH type) family protein	brown	0.0249057	0.896062	0.0180448	0.924598	-0.722058	6.66e-06	0.0933591	0.623642	-0.0933117	0.623819	0.228671	0.224197	0.0704698	0.711354	0.384423	0.0359522	0.428535	0.0181412	0.255903	0.172273	0.0600542	0.752581
Potri.016G052700	C2H2 family protein	0	PTHR10593,PTHR10593:SF27	0	0	0	0	AT3G57670.1	NTT,WIP2	C2H2-type zinc finger family protein	brown	-0.307112	0.0987756	-0.221747	0.238924	-0.524736	0.00291085	0.363072	0.0486085	0.0987841	0.60352	-0.0605045	0.750784	-0.117505	0.536311	-0.262292	0.16144	0.0161824	0.932362	0.442321	0.0143854	0.252572	0.178122
Potri.016G053300	MYB_related family protein	0	PTHR21717,PTHR21717:SF18	0	0	0	0	AT1G68030.1	0	RING/FYVE/PHD zinc finger superfamily protein	brown	0.496915	0.0052149	0.306752	0.099192	0.846442	3.78e-09	-0.220976	0.240602	-0.172013	0.363392	-0.0967303	0.611105	-0.0452336	0.812387	0.109174	0.565775	-0.157822	0.404882	-0.06062	0.750323	-0.268433	0.151495
Potri.016G067300	YABBY family protein	PF09011	PTHR31675,PTHR31675:SF2	0	0	0	GO:0007275	AT1G08465.1	YAB2	Plant-specific transcription factor YABBY family protein	brown	0.245498	0.190999	-0.0190621	0.92036	0.511083	0.00389869	0.113811	0.549287	-0.554881	0.00146059	-0.0174495	0.927079	-0.180803	0.339007	0.250544	0.181749	0.246525	0.189091	-0.0673563	0.7236	-0.223588	0.234946
Potri.016G074200	TCP family protein	PF03634,PF00795	PTHR23088,PTHR23088:SF31	KOG0805	3.5.5.4,3.5.5.1	K13035	GO:0016810,GO:0006807	AT5G22300.1	AtNIT4,NIT4	nitrilase 4	brown	-0.147475	0.436746	-0.0899915	0.63627	-0.462817	0.0100137	-0.0441568	0.816777	0.243384	0.194969	-0.0606204	0.750321	-0.0945238	0.619299	-0.349	0.0587245	0.216884	0.249646	0.19392	0.304514	0.290638	0.11921
Potri.016G083900	MYB_related family protein	PF00249	PTHR12802,PTHR12802:SF52	KOG0724	0	0	0	AT3G09600.1	0	Homeodomain-like superfamily protein	brown	0.389183	0.0335296	0.206154	0.274409	0.814103	4.44e-08	-0.167	0.377751	-0.27391	0.143003	-0.167785	0.375482	-0.0384519	0.840124	0.302131	0.104652	-0.412846	0.023367	-0.0776541	0.683367	-0.142429	0.452767
Potri.016G112300	MYB family protein	PF00249	PTHR24078,PTHR24078:SF261	KOG0724	0	0	0	AT2G38090.1	0	Duplicated homeodomain-like superfamily protein	brown	0.117429	0.536574	-0.0175468	0.926674	0.611382	0.000331576	-0.187661	0.320688	0.15839	0.403172	-0.373501	0.0420455	-0.232256	0.216817	-0.292167	0.117191	-0.289087	0.121284	-0.0607606	0.749762	0.177068	0.349243
Potri.016G117000	G2-like family protein	PF00249,PF14379	PTHR31314,PTHR31314:SF17	0	0	0	0	AT2G01060.1	0	myb-like HTH transcriptional regulator family protein	brown	-0.0869265	0.64785	0.230752	0.219891	-0.465162	0.00959384	0.0656272	0.730431	0.203508	0.280752	0.435405	0.0161793	0.38554	0.0353715	-0.300643	0.106459	0.229195	0.223107	-0.158885	0.401686	-0.331614	0.0734235
Potri.016G117300	Trihelix family protein	PF13837	PTHR10032,PTHR10032:SF215	KOG4282	0	0	GO:0006351,GO:0005634,GO:0003700	AT5G01380.1	0	Homeodomain-like superfamily protein	brown	0.152821	0.420115	0.162667	0.390426	0.862685	8.79e-10	-0.0770143	0.685843	0.244898	0.19212	-0.149621	0.43003	-0.0447177	0.814489	-0.248422	0.185599	-0.379792	0.0384427	-0.237436	0.206448	-0.130017	0.493478
Potri.016G143900	GRAS family protein	PF03514	PTHR31636,PTHR31636:SF12	0	0	0	0	AT3G54220.1	SCR,SGR1	GRAS family transcription factor	brown	0.0173007	0.927699	-0.0229934	0.904004	0.753222	1.56e-06	-0.0167313	0.930073	-0.00914549	0.961745	-0.0705553	0.711018	-0.156451	0.409028	-0.169479	0.370608	-0.403242	0.0271347	-0.139615	0.461838	-0.353652	0.0552124
Potri.017G015800	G2-like family protein	PF00249	PTHR31312,PTHR31312:SF1	0	0	0	0	AT2G20570.1	ATGLK1,GLK1,GPRI1	GBF\'s pro-rich region-interacting factor 1	brown	-0.519418	0.00326634	-0.384377	0.0359762	-0.588014	0.000632718	0.0849573	0.655333	0.291376	0.118232	0.0951399	0.617007	-0.0454808	0.81138	-0.337992	0.0677332	0.3078	0.0979848	0.0499341	0.793289	0.19975	0.289918
Potri.017G016700	NAC family protein	PF02365	PTHR31079,PTHR31079:SF5	0	0	0	GO:0006355,GO:0003677	AT4G28500.1	ANAC073,NAC073,SND2	NAC domain containing protein 73	brown	0.313394	0.0917234	0.157686	0.405292	0.772186	5.79e-07	-0.164132	0.386114	-0.160407	0.39713	-0.170906	0.366534	-0.150939	0.42593	0.358495	0.0517343	-0.433637	0.0166664	-0.366309	0.0464901	-0.115361	0.543821
Potri.017G018500	Nin-like family protein	PF00564,PF02042	PTHR32002,PTHR32002:SF7	0	0	0	GO:0005515	AT2G43500.1	0	Plant regulator RWP-RK family protein	brown	0.565413	0.00113016	0.519657	0.00324964	0.90032	1.26e-11	-0.216696	0.250066	-0.174953	0.355124	0.173692	0.358655	0.178985	0.343967	-0.115496	0.54335	-0.305368	0.100804	-0.0598897	0.753238	-0.449609	0.0126776
Potri.017G025900	GRAS family protein	PF03514	PTHR31636,PTHR31636:SF36	0	0	0	0	AT4G37650.1	SGR7,SHR	GRAS family transcription factor	brown	-0.239579	0.202261	-0.0610535	0.748594	-0.396038	0.0302742	-0.0480852	0.800788	0.330585	0.0743747	-0.159424	0.400068	-0.00602923	0.974775	0.178616	0.344979	-0.367352	0.0458237	-0.195428	0.300697	-0.159996	0.398358
Potri.017G027400	bZIP family protein	PF00170	PTHR13690,PTHR13690:SF80	0	0	0	GO:0043565,GO:0006355,GO:0003700	AT1G06070.1	0	Basic-leucine zipper (bZIP) transcription factor family protein	brown	-0.29391	0.114921	-0.33253	0.072584	-0.548054	0.00171711	-0.0470052	0.805175	-0.0281633	0.882555	-0.013101	0.94522	-0.124907	0.51076	0.481561	0.00705227	0.106705	0.574648	0.0327827	0.863458	-0.0405329	0.831591
Potri.017G054800	G2-like family protein	PF00249,PF14379	PTHR31499,PTHR31499:SF6	0	0	0	0	AT4G13640.1	UNE16	Homeodomain-like superfamily protein	brown	-0.173576	0.358982	-0.0789381	0.678407	-0.545328	0.00182998	-0.0263682	0.889994	0.374708	0.0413345	0.0894536	0.638296	0.0118916	0.95027	-0.0773124	0.684689	0.272585	0.145025	0.0684908	0.71913	0.422496	0.0200247
Potri.017G059600	HSF family protein	PF00447	PTHR10015,PTHR10015:SF157	0	0	K09419	GO:0043565,GO:0006355,GO:0005634,GO:0003700	AT4G13980.1	AT-HSFA5,HSFA5	winged-helix DNA-binding transcription factor family protein	brown	0.545451	0.00182473	0.329129	0.0757381	0.655761	8.36e-05	-0.260349	0.164681	-0.266515	0.154552	-0.17323	0.359956	-0.0132575	0.944566	0.0760387	0.689626	-0.274125	0.142676	0.265699	0.155867	0.184997	0.327729
Potri.017G063300	NAC family protein	PF02365	PTHR31989,PTHR31989:SF20	0	0	0	GO:0006355,GO:0003677	AT5G13180.1	ANAC083,NAC083,VNI2	NAC domain containing protein 83	brown	0.510156	0.00397506	0.53023	0.00257912	0.585499	0.000676325	-0.144698	0.445525	0.0445767	0.815064	0.141396	0.456086	0.124755	0.511276	-0.208569	0.268702	-0.195546	0.300398	-0.0880506	0.643593	0.220829	0.240923
Potri.017G082000	NAC family protein	PF02365	PTHR31719,PTHR31719:SF35	0	0	0	GO:0006355,GO:0003677	AT5G39820.1	anac094,NAC094	NAC domain containing protein 94	brown	0.243263	0.1952	0.0809538	0.670647	0.986504	1.5e-23	-0.136013	0.473584	-0.188078	0.319594	-0.14245	0.4527	-0.142146	0.453675	-0.16047	0.396945	-0.300725	0.106358	-0.128688	0.497942	-0.150105	0.42852
Potri.017G082500	MYB family protein	PF00249	PTHR10641,PTHR10641:SF641	0	0	K09422	0	AT3G47600.1	ATMYB94,ATMYBCP70,MYB94	myb domain protein 94	brown	0.486287	0.00643597	0.26879	0.15093	0.739985	2.96e-06	-0.106359	0.575896	-0.402447	0.0274676	-0.0745932	0.695243	-0.0717333	0.706404	0.10315	0.58753	-0.0757872	0.690602	-0.161929	0.392608	0.16953	0.370462
Potri.017G088300	WRKY family protein	PF03106	PTHR31221,PTHR31221:SF24	0	0	0	GO:0043565,GO:0006355,GO:0003700	AT2G03340.1	WRKY3	WRKY DNA-binding protein 3	brown	0.24471	0.192472	0.254872	0.174069	0.696518	1.91e-05	-0.26845	0.151468	0.0745441	0.695434	0.0085326	0.964307	-0.0556333	0.770291	-0.292736	0.116446	-0.415851	0.0222804	-0.127902	0.500594	-0.296335	0.111817
Potri.017G091900	MYB_related family protein	0	PTHR22970,PTHR22970:SF19	0	0	0	0	AT1G26580.1	0	0	brown	0.205714	0.275458	0.111776	0.556493	0.785895	2.66e-07	-0.167271	0.376967	0.0308241	0.871546	-0.0735081	0.699471	-0.13832	0.466042	0.138381	0.465844	-0.298072	0.109633	-0.204073	0.27939	0.0247689	0.89663
Potri.018G019000	WRKY family protein	PF03106	PTHR31221,PTHR31221:SF39	0	0	0	GO:0043565,GO:0006355,GO:0003700	AT4G30935.1	ATWRKY32,WRKY32	WRKY DNA-binding protein 32	brown	0.498248	0.00507679	0.482133	0.0069751	0.719858	7.33e-06	-0.0464729	0.807341	-0.25923	0.16657	0.118829	0.531697	0.247097	0.188033	-0.333631	0.071585	-0.0363099	0.848926	-0.0520841	0.784592	-0.33736	0.0682814
Potri.018G021300	ARR-B family protein	PF00249,PF00072	PTHR26402,PTHR26402:SF558	0	0	K14491	GO:0000160	AT2G25180.1	ARR12,RR12	response regulator 12	brown	0.307361	0.0984884	0.224302	0.233416	0.699528	1.7e-05	-0.116224	0.540795	0.103029	0.58797	-0.0522803	0.7838	-0.053537	0.778729	0.0343512	0.85699	-0.330806	0.0741699	6.83e-05	0.999714	-0.463964	0.00980653
Potri.018G038100	ERF family protein	PF00847	PTHR31985,PTHR31985:SF27	0	0	0	GO:0006355,GO:0003700	AT5G21960.1	0	Integrase-type DNA-binding superfamily protein	brown	0.644997	0.000119129	0.721609	6.79e-06	0.729497	4.8e-06	-0.223333	0.235494	-0.0373584	0.844615	0.462532	0.0100658	0.243613	0.194537	-0.18202	0.33571	-0.192661	0.307727	-0.0766004	0.687447	-0.368418	0.0451501
Potri.018G054700	TALE family protein	PF05920,PF07526	PTHR11850,PTHR11850:SF92	0	0	0	GO:0006355,GO:0003677	AT4G32980.1	ATH1	homeobox gene 1	brown	-0.148677	0.432977	-0.354743	0.0544135	0.516276	0.00349347	0.212776	0.258946	-0.215622	0.252478	-0.185131	0.327373	-0.273391	0.143793	-0.0718733	0.705856	0.183352	0.332125	-0.143795	0.448399	-0.0272748	0.886236
Potri.018G058800	MYB family protein	PF00249	PTHR10641,PTHR10641:SF603	KOG0048	0	K09422	0	AT3G49690.1	ATMYB84,MYB84,RAX3	myb domain protein 84	brown	0.242988	0.195721	0.0337454	0.859487	0.898599	1.59e-11	-0.156031	0.410303	-0.253608	0.176288	-0.0975274	0.608156	-0.180365	0.340196	-0.166151	0.380216	-0.215726	0.252244	0.0608236	0.749511	-0.152604	0.420785
Potri.018G066300	MYB_related family protein	PF00249,PF00538	PTHR11467,PTHR11467:SF27	0	0	K09422	GO:0006334,GO:0005634,GO:0003677,GO:0000786	AT1G72740.2	0	Homeodomain-like/winged-helix DNA-binding family protein	brown	-0.187704	0.320574	-0.25238	0.178462	-0.627499	0.000205991	0.0818997	0.667017	0.0987222	0.603748	-0.407232	0.0255136	-0.0394211	0.836147	0.412732	0.0234092	0.177571	0.347854	0.173872	0.35815	0.253004	0.177355
Potri.018G068700	NAC family protein	PF02365	PTHR31079,PTHR31079:SF3	0	0	0	GO:0006355,GO:0003677	AT4G29230.1	anac075,NAC075	NAC domain containing protein 75	brown	-0.0779276	0.682309	-0.147138	0.437809	0.32161	0.0830846	-0.0097945	0.959032	-0.0220464	0.907941	-0.152112	0.422302	-0.111231	0.558434	-0.254157	0.175321	-0.256858	0.170622	0.312022	0.0932301	-0.280856	0.132738
Potri.018G111300	ARR-B family protein	PF00249,PF00072	PTHR26402,PTHR26402:SF423	KOG1601	0	K14491	GO:0000160	AT2G25180.1	ARR12,RR12	response regulator 12	brown	0.292906	0.116225	0.167257	0.377006	0.868715	4.87e-10	-0.149222	0.431273	-0.0684587	0.719256	-0.130911	0.490484	0.0321532	0.866056	-0.174282	0.357001	-0.134736	0.477785	-0.193473	0.305651	-0.318714	0.0860554
Potri.019G010200	Trihelix family protein	PF13837	PTHR21654,PTHR21654:SF14	KOG4282	0	0	0	AT1G76890.2	AT-GT2,GT2	Duplicated homeodomain-like superfamily protein	brown	0.291135	0.118551	0.190398	0.31355	0.885779	7.74e-11	-0.0616221	0.746329	-0.255958	0.172178	0.0892311	0.639135	0.0623649	0.743372	-0.129408	0.495522	-0.123469	0.515676	-0.139282	0.462918	-0.437312	0.0156671
Potri.019G020900	G2-like family protein	PF00249,PF14379	PTHR31314,PTHR31314:SF12	0	0	0	0	AT5G29000.2	0	Homeodomain-like superfamily protein	brown	0.430094	0.0176796	0.400821	0.0281586	-0.445528	0.0136118	-0.131191	0.489549	-0.227238	0.227192	0.192161	0.309008	0.29982	0.107467	0.481972	0.00699683	0.0999528	0.599221	0.116493	0.53985	0.00845773	0.96462
Potri.019G031600	NAC family protein	PF02365	PTHR31744,PTHR31744:SF10	0	0	0	GO:0006355,GO:0003677	AT5G18270.1	ANAC087	Arabidopsis NAC domain containing protein 87	brown	0.457614	0.0110007	0.34527	0.061665	0.5935	0.000546072	-0.0825328	0.664591	0.0437492	0.81844	-0.135717	0.474556	-0.047792	0.801978	-0.0388102	0.838653	-0.261832	0.162203	0.070604	0.710827	-0.0345346	0.856234
Potri.019G040700	Dof family protein	PF02701	PTHR31089,PTHR31089:SF4	0	0	0	GO:0006355,GO:0003677	AT3G47500.1	CDF3	cycling DOF factor 3	brown	-0.0694093	0.715517	-0.155671	0.411395	0.573676	0.000918614	-0.062316	0.743567	0.0438192	0.818154	-0.145717	0.442292	-0.00446307	0.981326	-0.0172009	0.928115	-0.239277	0.202847	0.00614635	0.974285	-0.396958	0.0298576
Potri.019G042300	GRF family protein	PF08880,PF08879	PTHR31602,PTHR31602:SF8	0	0	0	GO:0006355,GO:0005634,GO:0005524,GO:0032502,GO:0006351	AT3G13960.1	AtGRF5,GRF5	growth-regulating factor 5	brown	-0.0763249	0.688515	-0.0935246	0.623024	0.322687	0.0820001	0.0224092	0.906433	-0.0944684	0.619505	-0.0119538	0.95001	-0.120718	0.525145	-0.480887	0.00714418	0.0161295	0.932582	0.108922	0.566679	-0.121737	0.521628
Potri.019G067400	ERF family protein	PF00847	PTHR31985,PTHR31985:SF26	0	0	0	GO:0006355,GO:0003700	AT5G25810.1	tny	Integrase-type DNA-binding superfamily protein	brown	0.326233	0.0785059	0.205343	0.276344	0.763129	9.4e-07	0.0112902	0.952783	-0.197093	0.296515	0.0612538	0.747796	-0.163252	0.388699	0.0616584	0.746184	-0.269054	0.150513	-0.197546	0.295383	-0.137932	0.467308
Potri.019G081100	C2H2 family protein	0	PTHR24375,PTHR24375:SF106	0	0	K09191	0	AT1G72050.2	TFIIIA	transcription factor IIIA	brown	0.0256726	0.892879	0.0213577	0.910806	0.426907	0.0186339	0.079831	0.674965	-0.0180507	0.924574	0.0241931	0.899021	0.0505718	0.790707	-0.000578172	0.997581	-0.109509	0.564578	-0.0520922	0.784559	0.00569634	0.976167
Potri.019G112000	bHLH family protein	0	PTHR16223,PTHR16223:SF41	0	0	0	0	AT1G05710.5	0	basic helix-loop-helix (bHLH) DNA-binding superfamily protein	brown	-0.372173	0.0428398	-0.226605	0.228524	-0.533911	0.00237554	0.351586	0.0567513	-0.0106744	0.955355	-0.0817271	0.667679	0.0973005	0.608995	0.0335613	0.860246	-0.167855	0.375279	0.204816	0.277605	0.0419571	0.825762
Potri.019G130300	B3 family protein	PF07496,PF02362	PTHR23336,PTHR23336:SF23	0	0	0	GO:0008270,GO:0003677	AT4G32010.1	HSI2-L1,HSL1,VAL2	HSI2-like 1	brown	0.00692207	0.971041	-0.180299	0.340376	0.588797	0.000619668	-0.00330473	0.986172	-0.39408	0.0311767	-0.136391	0.472343	-0.0249007	0.896083	0.0568014	0.7656	-0.107758	0.570855	-0.0853487	0.653843	-0.505952	0.00433789
Potri.T111100	C3H family protein	PF14608,PF00013,PF00642	PTHR10288,PTHR10288:SF154	0	0	0	GO:0003723,GO:0046872	AT3G12130.1	0	KH domain-containing protein / zinc finger (CCCH type) family protein	brown	0.284878	0.127045	0.127927	0.500508	0.704382	1.4e-05	-0.0555608	0.770582	-0.315036	0.0899448	0.0772816	0.684808	0.142484	0.452592	-0.292735	0.116448	0.0937599	0.622146	0.201509	0.285604	-0.348246	0.0593097
Potri.T124200	FAR1 family protein	PF03101	PTHR31669,PTHR31669:SF29	0	0	0	GO:0006355	AT3G59470.2	0	Far-red impaired responsive (FAR1) family protein	brown	0.42073	0.0206049	0.235784	0.209717	0.596752	0.000499798	-0.151093	0.425453	-0.369318	0.0445874	-0.0108661	0.954554	-0.0438023	0.818223	0.193237	0.306254	-0.0419313	0.825867	-0.147668	0.436142	0.362244	0.0491627
Potri.001G020200	bZIP family protein	PF07716	PTHR23334,PTHR23334:SF25	0	0	0	GO:0043565,GO:0006355,GO:0003700,GO:0006351	AT4G35040.1	bZIP19	Basic-leucine zipper (bZIP) transcription factor family protein	green	-0.335738	0.0697031	-0.173422	0.359414	-0.21564	0.252438	0.0491394	0.79651	0.554209	0.00148426	-0.0654863	0.730988	-0.141739	0.454982	-0.195774	0.299824	0.0594226	0.755103	-0.160508	0.396829	0.0726236	0.702923
Potri.001G048200	ERF family protein	PF00847	PTHR31194,PTHR31194:SF4	0	0	0	GO:0006355,GO:0003700	AT5G25190.1	0	Integrase-type DNA-binding superfamily protein	green	-0.194512	0.303013	0.0352308	0.853367	-0.182104	0.335483	-0.0958405	0.614404	0.749082	1.91e-06	-0.0315878	0.868391	0.0590223	0.756704	-0.156224	0.409715	-0.130691	0.49122	0.101088	0.595058	-0.0836308	0.660392
Potri.001G061800	CO-like family protein	PF00643,PF06203	PTHR31717,PTHR31717:SF3	0	0	0	GO:0008270,GO:0005622,GO:0005515	AT1G28050.1	0	B-box type zinc finger protein with CCT domain	green	-0.0557895	0.769663	0.225135	0.231637	-0.397718	0.0295172	-0.272667	0.1449	0.56975	0.00101436	0.367195	0.0459234	0.137687	0.468107	-0.00614012	0.974311	0.163756	0.387218	-0.210218	0.264849	-0.0799369	0.674558
Potri.001G082700	GRF family protein	PF08880,PF08879	PTHR31602,PTHR31602:SF15	0	0	0	GO:0006355,GO:0005634,GO:0005524,GO:0032502,GO:0006351	AT4G24150.1	AtGRF8,GRF8	growth-regulating factor 8	green	-0.0105045	0.956065	0.0773437	0.684568	-0.274764	0.141711	0.00685046	0.97134	0.464113	0.00977984	0.250436	0.181944	-0.114424	0.547124	-0.221478	0.239508	0.485663	0.00651463	0.0504171	0.791333	-0.107397	0.572157
Potri.001G083500	bHLH family protein	PF00010,PF14215	PTHR11514,PTHR11514:SF39	0	0	K13422	GO:0046983	AT1G32640.1	ATMYC2,JAI1,JIN1,MYC2,RD22BP1,ZBF1	Basic helix-loop-helix (bHLH) DNA-binding family protein	green	0.0934602	0.623265	0.195752	0.29988	-0.12723	0.502867	-0.150238	0.428107	0.319764	0.0849693	0.30546	0.100697	0.0421132	0.825124	0.285885	0.125649	-0.0703292	0.711905	-0.103496	0.586271	0.0940115	0.621208
Potri.001G086400	Dof family protein	PF02701	PTHR31992,PTHR31992:SF15	0	0	0	GO:0006355,GO:0003677	AT4G24060.1	0	Dof-type zinc finger DNA-binding family protein	green	-0.37869	0.0390552	-0.0301622	0.874283	-0.299126	0.108323	-0.0258476	0.892153	0.866246	6.22e-10	-0.0322324	0.865729	0.0816317	0.668044	-0.384376	0.0359768	-0.156143	0.409962	-0.132083	0.486577	0.0509153	0.789317
Potri.001G110800	ERF family protein	PF00847	PTHR31839,PTHR31839:SF0	0	0	0	GO:0006355,GO:0003700	AT1G12610.1	DDF1	Integrase-type DNA-binding superfamily protein	green	0.230789	0.219815	0.456288	0.0112648	-0.0414699	0.827755	-0.082549	0.664529	0.558939	0.00132447	0.160659	0.39638	0.297979	0.10975	-0.0803285	0.673051	0.050066	0.792755	-0.0641048	0.736461	-0.328291	0.0765309
Potri.001G121300	WRKY family protein	PF10533,PF03106	PTHR31282,PTHR31282:SF6	0	0	0	GO:0043565,GO:0006355,GO:0003700	AT2G30590.1	WRKY21	WRKY DNA-binding protein 21	green	-0.0894559	0.638287	0.0749341	0.693917	-0.203073	0.281802	0.056661	0.766163	0.51707	0.00343482	0.159792	0.398967	0.0903692	0.634848	-0.187038	0.322326	0.189487	0.315917	-0.0328346	0.863244	0.0403542	0.832323
Potri.001G133400	G2-like family protein	PF00249,PF14379	PTHR31499,PTHR31499:SF5	0	0	0	0	AT5G45580.1	0	Homeodomain-like superfamily protein	green	-0.00939695	0.960694	0.285437	0.126269	-0.00801862	0.966456	-0.231461	0.218437	0.719506	7.44e-06	0.100992	0.595409	0.19915	0.2914	0.247032	0.188153	-0.383776	0.0362923	-0.388621	0.0338087	-0.152753	0.420325
Potri.001G139900	MYB family protein	PF00249	PTHR10641,PTHR10641:SF534	KOG0048	0	K09422	0	AT5G16770.1	AtMYB9,MYB9	myb domain protein 9	green	-0.261608	0.162577	-0.0692103	0.716299	-0.157585	0.405596	0.0793689	0.676746	0.576373	0.000857503	0.0933857	0.623543	-0.00951178	0.960214	-0.164201	0.38591	-0.00819134	0.965733	-0.124128	0.513418	-0.154391	0.415301
Potri.001G155700	ERF family protein	PF00847	PTHR31985,PTHR31985:SF11	0	0	0	GO:0006355,GO:0003700	AT2G44940.1	0	Integrase-type DNA-binding superfamily protein	green	-0.291961	0.117462	-0.119259	0.530202	-0.0890107	0.639966	0.00983772	0.958851	0.682929	3.21e-05	-0.0917075	0.629822	-0.015987	0.933177	-0.103424	0.586533	-0.204922	0.277351	0.212009	0.260706	-0.157079	0.407125
Potri.001G169100	GRF family protein	PF08880,PF08879	PTHR31602,PTHR31602:SF5	0	0	0	GO:0006355,GO:0005634,GO:0005524,GO:0032502,GO:0006351	AT3G13960.1	AtGRF5,GRF5	growth-regulating factor 5	green	0.0677642	0.721992	-0.215444	0.252878	-0.188205	0.319263	0.284782	0.127179	-0.555671	0.00143315	0.0062437	0.973878	-0.10478	0.581606	0.0465126	0.807179	0.645895	0.00011572	0.309889	0.0956098	0.141509	0.455721
Potri.001G216600	TALE family protein	PF05920,PF07526	PTHR11850,PTHR11850:SF79	KOG0773	0	0	GO:0006355,GO:0003677	AT2G35940.3	BLH1,EDA29	BEL1-like homeodomain 1	green	-0.0945214	0.619308	0.145985	0.441444	0.310422	0.0950106	-0.230667	0.220066	0.732903	4.11e-06	-0.112336	0.554508	0.109889	0.563219	-0.191294	0.311238	-0.500282	0.00487195	-0.245808	0.190421	-0.274213	0.142543
Potri.001G219100	MYB family protein	PF00249	PTHR24078,PTHR24078:SF261	0	0	0	0	AT5G04760.1	0	Duplicated homeodomain-like superfamily protein	green	0.0731485	0.700873	0.366298	0.0464975	-0.0935535	0.622917	-0.0887887	0.640804	0.838121	7.5e-09	0.260725	0.164051	0.184877	0.32805	-0.100601	0.596841	-0.0508676	0.78951	-0.0937185	0.622301	-0.117559	0.536123
Potri.001G249900	C2H2 family protein	0	PTHR31681,PTHR31681:SF4	0	0	0	0	AT2G29660.1	0	zinc finger (C2H2 type) family protein	green	0.0294342	0.877294	0.210283	0.264697	-0.081577	0.668254	-0.291617	0.117914	0.749671	1.86e-06	-0.175677	0.353104	-0.0148146	0.938067	-0.289391	0.120875	-0.155762	0.41112	-0.00581953	0.975652	0.079513	0.67619
Potri.001G267300	MYB family protein	PF00249	PTHR10641,PTHR10641:SF577	0	0	K09422	0	AT3G08500.1	AtMYB83,MYB83	myb domain protein 83	green	0.128139	0.499793	0.300341	0.106828	-0.111604	0.557108	-0.0226713	0.905343	0.379556	0.0385733	-0.0687197	0.718229	0.134188	0.479596	-0.15729	0.406487	-0.303665	0.102816	-0.0986193	0.604127	-0.0549559	0.773015
Potri.001G315300	ERF family protein	PF00847	PTHR31657,PTHR31657:SF9	0	0	0	GO:0006355,GO:0003700	AT4G13620.1	0	Integrase-type DNA-binding superfamily protein	green	-0.131306	0.489164	0.0102085	0.957302	-0.0592299	0.755874	-0.0464	0.807637	0.357576	0.0523809	-0.0298482	0.875581	-0.0387795	0.83878	-0.0511619	0.788319	-0.0659376	0.729203	-0.0510289	0.788857	0.0533745	0.779384
Potri.001G336700	MYB family protein	PF00249	PTHR10641,PTHR10641:SF509	KOG0048	0	K09422	0	AT5G14340.1	AtMYB40,MYB40	myb domain protein 40	green	-0.387922	0.0341582	-0.195939	0.299409	-0.290492	0.119404	-0.0490776	0.79676	0.546748	0.00177042	-0.0794566	0.676407	-0.198876	0.292079	-0.274121	0.142683	-0.227062	0.227562	0.223849	0.234386	0.284783	0.127178
Potri.001G367500	NF-YB family protein	PF00808	PTHR11064,PTHR11064:SF27	KOG0869	0	0	0	AT4G14540.1	NF-YB3	nuclear factor Y, subunit B3	green	0.120266	0.52671	0.317705	0.0871095	0.0748665	0.69418	-0.290051	0.119991	0.742172	2.67e-06	0.000521556	0.997818	-0.0739177	0.697874	0.12502	0.510373	-0.242537	0.196577	-0.300905	0.10614	0.0338312	0.859133
Potri.001G372500	BES1 family protein	PF05687	PTHR31506,PTHR31506:SF4	0	3.2.1.2	0	0	AT2G45880.1	BAM7,BMY4	beta-amylase 7	green	-0.400868	0.0281385	-0.130617	0.491468	-0.366334	0.0464739	0.060573	0.75051	0.456486	0.011225	0.26603	0.155333	-0.0526727	0.782215	-0.138425	0.465702	-0.0435163	0.819391	0.137054	0.470172	-0.176182	0.351699
Potri.001G404400	NAC family protein	PF02365	PTHR31719,PTHR31719:SF29	0	0	0	GO:0006355,GO:0003677	AT3G15510.1	ANAC056,ATNAC2,NAC2,NARS1	NAC domain containing protein 2	green	-0.379503	0.0386025	-0.0929744	0.62508	-0.296193	0.111997	-0.0845758	0.656786	0.729662	4.76e-06	-0.0304042	0.873282	0.0733809	0.699967	-0.292922	0.116204	-0.226946	0.227806	-0.132524	0.485107	0.129898	0.493878
Potri.001G410600	bHLH family protein	0	PTHR16223,PTHR16223:SF46	0	0	0	0	AT3G20640.1	0	basic helix-loop-helix (bHLH) DNA-binding superfamily protein	green	-0.396004	0.0302901	-0.0540168	0.776796	-0.191415	0.310924	-0.165611	0.381786	0.674005	4.44e-05	0.098292	0.605334	0.244477	0.19291	-0.384154	0.0360933	-0.164351	0.385471	-0.0982316	0.605557	-0.268277	0.151742
Potri.001G448400	NAC family protein	PF02365	PTHR31989,PTHR31989:SF39	0	0	0	GO:0006355,GO:0003677	AT2G46770.1	ANAC043,EMB2301,NST1	NAC (No Apical Meristem) domain transcriptional regulator superfamily protein	green	0.0396027	0.835403	0.236986	0.207335	0.393259	0.0315615	-0.0493877	0.795503	0.552193	0.00155731	-0.0786456	0.679536	0.178859	0.344313	-0.460553	0.0104336	-0.312746	0.0924329	-0.295988	0.112257	-0.265205	0.156666
Potri.002G031000	TALE family protein	PF05920,PF07526	PTHR11850,PTHR11850:SF65	KOG0773	0	0	GO:0006355,GO:0003677	AT2G16400.1	BLH7	BEL1-like homeodomain 7	green	0.427877	0.0183392	0.535732	0.00228008	0.0606604	0.750162	-0.0387332	0.838969	0.483898	0.0067415	0.182934	0.333247	0.139245	0.463036	0.184551	0.328918	-0.00913146	0.961803	-0.215118	0.253616	0.0477923	0.801977
Potri.002G045400	bHLH family protein	PF00010	PTHR16223,PTHR16223:SF15	0	0	0	GO:0046983	AT4G02590.1	UNE12	basic helix-loop-helix (bHLH) DNA-binding superfamily protein	green	-0.102459	0.590046	0.0520003	0.78493	0.0292275	0.878149	-0.281619	0.131644	0.486068	0.00646342	-0.24199	0.19762	-0.170189	0.368578	0.24346	0.194825	-0.556651	0.00139979	-0.365317	0.0471318	0.227676	0.226273
Potri.002G105600	MIKC_MADS family protein	PF01486,PF00319	PTHR11945,PTHR11945:SF179	KOG0014	0	0	GO:0006355,GO:0005634,GO:0003700,GO:0046983,GO:0003677	AT2G22540.1	AGL22,SVP	K-box region and MADS-box transcription factor family protein	green	-0.572558	0.000945034	-0.382045	0.0372146	-0.283633	0.128788	-0.0884339	0.642144	0.605901	0.00038758	-0.201181	0.286405	-0.170138	0.368726	-0.104038	0.584301	-0.160157	0.397877	-0.297906	0.10984	0.215205	0.253418
Potri.002G113400	HD-ZIP family protein	PF02183,PF00046	PTHR24326,PTHR24326:SF284	KOG0483	0	K09338	GO:0043565,GO:0006355,GO:0003700,GO:0003677	AT4G37790.1	HAT22	Homeobox-leucine zipper protein family	green	-0.274201	0.142561	-0.0317315	0.867797	-0.272936	0.144487	-0.15128	0.424874	0.898327	1.64e-11	-0.132009	0.486822	0.0208178	0.913052	-0.0731163	0.700999	-0.138549	0.465298	-0.116622	0.539397	0.193363	0.305932
Potri.002G124100	WOX family protein	PF00046	PTHR24326,PTHR24326:SF263	0	0	0	GO:0003677	AT1G46480.1	WOX4	WUSCHEL related homeobox 4	green	-0.29942	0.10796	-0.0359692	0.850327	-0.0875519	0.64548	-0.146639	0.439381	0.914293	1.66e-12	-0.199065	0.29161	-0.100014	0.598995	-0.182064	0.33559	-0.351488	0.0568249	-0.196321	0.298449	0.11136	0.557973
Potri.002G138900	WRKY family protein	PF03106	PTHR31221	0	0	0	GO:0043565,GO:0006355,GO:0003700	AT2G44745.1	0	WRKY family transcription factor	green	-0.131306	0.489164	0.0532639	0.77983	-0.0308281	0.87153	-0.0442127	0.816549	0.822758	2.41e-08	-0.0423298	0.824238	-0.0412716	0.828566	-0.0623582	0.743399	-0.170757	0.366959	-0.0661955	0.728183	0.00056357	0.997642
Potri.002G145100	YABBY family protein	PF04690	PTHR31675,PTHR31675:SF0	0	0	0	GO:0007275	AT2G45190.1	AFO,FIL,YAB1	Plant-specific transcription factor YABBY family protein	green	0.104709	0.581866	-0.147814	0.435681	-0.0763995	0.688226	0.240131	0.201193	-0.51757	0.00339837	0.200095	0.28907	-0.225052	0.231816	-0.167032	0.377659	0.737583	3.31e-06	0.33952	0.066422	0.103818	0.585098
Potri.002G149000	LBD family protein	PF03195	PTHR31529,PTHR31529:SF3	0	0	0	0	AT2G45420.1	LBD18	LOB domain-containing protein 18	green	-0.0932812	0.623933	0.105248	0.57991	-0.263206	0.159931	0.0181492	0.924163	0.441514	0.0145859	0.0398599	0.834349	0.0347626	0.855295	-0.199265	0.291115	-0.0657085	0.730109	-0.170035	0.36902	0.151345	0.424671
Potri.002G159400	bHLH family protein	PF14215	PTHR11514,PTHR11514:SF38	0	0	0	0	AT5G41315.1	GL3,MYC6.2	basic helix-loop-helix (bHLH) DNA-binding superfamily protein	green	0.287206	0.123834	0.0320586	0.866446	0.00716808	0.970012	0.0328017	0.863379	-0.615641	0.000293121	-0.0929012	0.625353	0.14456	0.445965	-0.128817	0.497507	0.38249	0.0369753	0.341013	0.0651604	0.269757	0.14941
Potri.002G172600	ERF family protein	PF00847	PTHR31985,PTHR31985:SF15	0	0	K09286	GO:0006355,GO:0003700	AT1G01250.1	0	Integrase-type DNA-binding superfamily protein	green	-0.131306	0.489164	0.0532639	0.77983	-0.0308281	0.87153	-0.0442127	0.816549	0.822758	2.41e-08	-0.0423298	0.824238	-0.0412716	0.828566	-0.0623582	0.743399	-0.170757	0.366959	-0.0661955	0.728183	0.00056357	0.997642
Potri.002G178700	NAC family protein	PF02365	PTHR31989,PTHR31989:SF45	0	0	0	GO:0006355,GO:0003677	AT2G46770.1	ANAC043,EMB2301,NST1	NAC (No Apical Meristem) domain transcriptional regulator superfamily protein	green	-0.362035	0.0493036	-0.129467	0.495323	-0.361382	0.0497452	-0.0113141	0.952682	0.66347	6.43e-05	-0.236263	0.208766	0.00421968	0.982344	0.236523	0.208252	-0.259788	0.165626	-0.37607	0.040543	-0.0386411	0.839347
Potri.002G208100	CO-like family protein	PF00643,PF06203	PTHR31717,PTHR31717:SF16	0	0	0	GO:0008270,GO:0005622,GO:0005515	AT2G47890.1	0	B-box type zinc finger protein with CCT domain	green	-0.263525	0.159407	-0.202509	0.283171	0.13232	0.485786	-0.132124	0.48644	0.450623	0.012454	-0.367331	0.0458368	0.0300835	0.874608	-0.347901	0.059579	-0.126381	0.505742	-0.0238577	0.900413	0.0927945	0.625752
Potri.002G230200	HD-ZIP family protein	PF00046,PF01852	PTHR24326,PTHR24326:SF216	KOG0483	0	K09338	GO:0003677,GO:0008289	AT1G05230.2	HDG2	homeodomain GLABROUS 2	green	-0.0920711	0.62846	-0.381695	0.0374033	-0.212682	0.259159	0.275933	0.139956	-0.624858	0.000223101	-0.0422414	0.8246	-0.148248	0.434322	0.0247803	0.896583	0.621399	0.000247413	0.459414	0.0106503	0.0581902	0.760033
Potri.003G065400	GRAS family protein	PF03514	PTHR31636,PTHR31636:SF40	0	0	0	0	AT3G13840.1	0	GRAS family transcription factor	green	-0.387897	0.034171	-0.148345	0.434016	-0.240576	0.200332	-0.0378368	0.84265	0.515563	0.00354687	-0.0782102	0.681217	0.210961	0.263125	-0.225595	0.23066	0.0685574	0.718868	-0.191852	0.3098	-0.190421	0.313492
Potri.003G090300	LSD family protein	PF06943	PTHR31747,PTHR31747:SF1	0	0	0	0	AT1G32540.3	LOL1	lsd one like 1	green	-0.0124077	0.948115	0.118282	0.533599	0.147189	0.437647	-0.315184	0.0897859	0.693512	2.15e-05	-0.274883	0.141531	-0.114992	0.54512	-0.0867449	0.648538	-0.351972	0.0564609	-0.223297	0.235573	0.116491	0.539856
Potri.003G131300	TALE family protein	PF05920,PF07526	PTHR11850,PTHR11850:SF120	KOG0773	0	0	GO:0006355,GO:0003677	AT5G41410.1	BEL1	POX (plant homeobox) family protein	green	-0.49133	0.00582927	-0.23554	0.210203	-0.268317	0.151679	0.0348518	0.854927	0.695341	2e-05	-0.193974	0.304379	-0.0484955	0.799122	-0.333803	0.0714306	-0.043654	0.818829	-0.219424	0.244005	-0.0904335	0.634606
Potri.003G132000	MYB family protein	PF00249	PTHR10641,PTHR10641:SF667	KOG0048	0	K09422	0	AT1G63910.1	AtMYB103,MYB103	myb domain protein 103	green	-0.170374	0.368051	-0.06834	0.719724	-0.199291	0.291051	0.096362	0.61247	0.3458	0.0612405	0.132633	0.484748	-0.0124306	0.948019	-0.172296	0.36259	0.237704	0.205921	-0.115872	0.54203	0.164382	0.38538
Potri.003G144300	MYB family protein	PF00249	PTHR10641,PTHR10641:SF613	0	0	K09422	0	AT2G47460.1	ATMYB12,MYB12,PFG1	myb domain protein 12	green	-0.244293	0.193256	0.0056588	0.976324	-0.318425	0.0863561	0.119925	0.527889	0.513309	0.00372032	0.216771	0.249898	0.0201985	0.915629	-0.292892	0.116242	0.0992112	0.601948	-0.226673	0.228381	0.138288	0.466147
Potri.003G163600	ARF family protein	PF02309,PF02362,PF06507	PTHR31384,PTHR31384:SF35	0	0	0	GO:0006355,GO:0005634,GO:0003677,GO:0009725	AT5G62000.3	ARF1-BP,ARF2,HSS,ORE14	auxin response factor 2	green	0.562885	0.00120283	0.271423	0.146816	0.256897	0.170555	-0.142128	0.453735	-0.623664	0.000231243	0.105683	0.578336	0.11824	0.533745	0.164823	0.384088	0.516258	0.00349481	0.104184	0.583771	-0.269184	0.15031
Potri.004G038000	NAC family protein	PF02365	PTHR31719,PTHR31719:SF9	0	0	0	GO:0006355,GO:0003677	AT1G61110.1	anac025,NAC025	NAC domain containing protein 25	green	-0.280107	0.133817	0.0277693	0.884187	-0.119742	0.528526	-0.0733636	0.700034	0.754751	1.44e-06	0.189369	0.316223	-0.078629	0.6796	-0.128246	0.499434	-0.179843	0.341621	-0.108242	0.569118	0.0555155	0.770764
Potri.004G038800	Dof family protein	PF02701	PTHR31992,PTHR31992:SF35	0	0	0	GO:0006355,GO:0003677	AT5G60850.1	OBP4	OBF binding protein 4	green	-0.302448	0.104271	0.0696662	0.714508	-0.180106	0.340903	-0.164834	0.384055	0.865902	6.44e-10	0.118769	0.531904	-0.0165242	0.930936	-0.257324	0.169821	-0.387448	0.0343968	-0.0844701	0.657189	-0.107535	0.571658
Potri.004G056900	Dof family protein	PF02701	PTHR31089	0	0	0	GO:0006355,GO:0003677	AT1G29160.1	0	Dof-type zinc finger DNA-binding family protein	green	-0.153372	0.418422	0.15229	0.421753	-0.390943	0.0326682	0.0121575	0.94916	0.668423	5.41e-05	0.167061	0.377575	0.262609	0.160916	-0.350873	0.0572902	0.189315	0.316362	-0.0595765	0.754489	0.139783	0.461292
Potri.004G081000	NAC family protein	PF02365	PTHR31989,PTHR31989:SF6	0	0	0	GO:0006355,GO:0003677	AT1G65910.1	anac028,NAC028	NAC domain containing protein 28	green	-0.327611	0.0771788	-0.0722128	0.704528	-0.343837	0.062825	-0.012996	0.945658	0.734188	3.88e-06	-0.107027	0.573486	0.190463	0.313382	-0.351816	0.0565783	0.0448448	0.813971	0.0799988	0.674319	-0.193396	0.305848
Potri.004G084100	C2H2 family protein	0	0	0	0	0	0	AT1G66140.1	ZFP4	zinc finger protein 4	green	-0.120203	0.526926	0.220307	0.242065	-0.206638	0.273258	-0.21088	0.263312	0.758869	1.17e-06	-0.0152793	0.936129	0.0982854	0.605358	-0.120147	0.52712	-0.302833	0.10381	-0.238673	0.204024	-0.0777189	0.683116
Potri.004G095100	C3H family protein	PF00642	PTHR12547,PTHR12547:SF60	0	0	0	GO:0046872	AT1G66810.1	0	Zinc finger C-x8-C-x5-C-x3-H type family protein	green	-0.150795	0.426376	-0.0382788	0.840834	-0.275322	0.140872	0.169407	0.370815	0.308032	0.0977185	-0.0849406	0.655397	0.073701	0.698718	-0.256278	0.171625	0.0993895	0.601292	-0.0326229	0.864117	0.21373	0.256764
Potri.004G102600	MYB family protein	PF13921	PTHR10641,PTHR10641:SF658	KOG0048	0	K09422	0	AT2G37630.1	AS1,ATMYB91,ATPHAN,MYB91	myb-like HTH transcriptional regulator family protein	green	-0.423959	0.0195541	-0.196584	0.297789	-0.295928	0.112333	0.143433	0.449556	0.65533	8.48e-05	-0.0416557	0.826995	0.0628173	0.741573	-0.279989	0.133988	0.0513576	0.787528	-0.138735	0.464692	0.000411729	0.998277
Potri.004G141200	ERF family protein	PF00847	PTHR31677,PTHR31677:SF11	0	0	0	GO:0006355,GO:0003700	AT4G34410.1	RRTF1	redox responsive transcription factor 1	green	0.0551033	0.772422	0.276969	0.138413	-0.131059	0.489989	-0.043551	0.819249	0.710137	1.1e-05	0.102973	0.588173	0.019962	0.916613	-0.14978	0.429531	0.0480271	0.801023	-0.113628	0.549932	0.0545074	0.77482
Potri.004G144800	G2-like family protein	PF00249	PTHR31003,PTHR31003:SF7	0	0	0	0	AT1G49560.1	0	Homeodomain-like superfamily protein	green	-0.439515	0.0150922	-0.171485	0.364889	-0.0723051	0.704167	-0.132533	0.485079	0.807887	6.76e-08	-0.152171	0.422118	-0.107611	0.571386	-0.0636536	0.738251	-0.471316	0.00856202	-0.187307	0.321619	0.00299263	0.987478
Potri.004G146900	B3 family protein	PF02362	PTHR31920,PTHR31920:SF18	0	0	0	GO:0003677	AT3G18990.1	REM39,VRN1	AP2/B3-like transcriptional factor family protein	green	-0.320846	0.0838608	-0.0817979	0.667407	-0.337271	0.0683583	0.0510535	0.788758	0.642122	0.000130647	-0.0709193	0.709591	0.0371908	0.845304	-0.0971743	0.609462	-0.202228	0.283854	0.0883615	0.642418	-0.191819	0.309886
Potri.004G161000	DBB family protein	PF00643	PTHR31832,PTHR31832:SF6	0	0	0	GO:0008270,GO:0005622	AT1G75540.1	STH2	salt tolerance homolog2	green	-0.110675	0.560415	0.0494982	0.795055	-0.109932	0.563065	0.165709	0.381501	0.481653	0.00703979	0.324526	0.0801731	-0.0664466	0.727191	-0.109061	0.56618	0.0827235	0.663861	-0.0788274	0.678834	-0.0875601	0.645449
Potri.004G215100	MYB family protein	PF00249	PTHR10641,PTHR10641:SF506	KOG0048	0	K09422	0	AT5G57620.1	AtMYB36,MYB36	myb domain protein 36	green	-0.269443	0.149901	-0.0948679	0.618018	-0.136991	0.470381	-0.105196	0.5801	0.494339	0.00549104	-0.1247	0.511465	-0.100505	0.597196	-0.152143	0.422204	-0.218566	0.245901	-0.139935	0.460802	0.0397132	0.83495
Potri.005G001600	MYB family protein	PF00249	PTHR10641,PTHR10641:SF618	KOG0048	0	K09422	0	AT1G09540.1	ATMYB61,MYB61	myb domain protein 61	green	-0.286951	0.124183	-0.147032	0.43814	0.0777509	0.682993	-0.167486	0.376345	0.651051	9.78e-05	-0.323186	0.0815008	-0.0277968	0.884073	-0.365598	0.046949	-0.235821	0.209643	-0.20984	0.265729	0.127539	0.501819
Potri.005G077300	ERF family protein	PF00847	PTHR31657,PTHR31657:SF9	0	0	K09286	GO:0006355,GO:0003700	AT1G78080.1	RAP2.4	related to AP2 4	green	-0.476489	0.00776883	-0.216159	0.251269	-0.15671	0.408242	-0.0470872	0.804842	0.774239	5.17e-07	-0.122201	0.52003	-0.10233	0.590519	-0.145593	0.442685	-0.276811	0.138649	-0.149578	0.430163	-0.0652188	0.732047
Potri.005G086400	WRKY family protein	PF03106	PTHR31221,PTHR31221:SF17	0	0	0	GO:0043565,GO:0006355,GO:0003700	AT4G39410.1	ATWRKY13,WRKY13	WRKY DNA-binding protein 13	green	-0.604248	0.000406037	-0.365356	0.0471063	-0.371141	0.0434653	0.172711	0.361419	0.666655	5.76e-05	-0.0878305	0.644426	-0.138062	0.466884	-0.176282	0.351421	-0.0516948	0.786165	-0.262536	0.161036	0.411069	0.0240298
Potri.005G087200	ERF family protein	PF00847	PTHR31190	0	0	0	GO:0006355,GO:0003700	AT5G64750.1	ABR1	Integrase-type DNA-binding superfamily protein	green	-0.138358	0.465919	0.185667	0.325949	-0.101944	0.591929	-0.0982422	0.605517	0.715789	8.72e-06	0.123948	0.514036	0.138049	0.466926	-0.124838	0.510995	-0.240303	0.200859	-0.107837	0.570573	-0.0127915	0.946512
Potri.005G095100	GRAS family protein	PF03514	PTHR31636,PTHR31636:SF30	0	0	0	0	AT1G66350.1	RGL,RGL1	RGA-like 1	green	-0.230543	0.220322	0.012228	0.948865	-0.188658	0.318077	-0.0421718	0.824884	0.435338	0.0161976	0.0166167	0.930551	0.243513	0.194726	-0.0860793	0.651065	-0.363833	0.0481038	0.0909802	0.632552	-0.317851	0.0869567
Potri.005G118000	MIKC_MADS family protein	PF01486,PF00319	PTHR11945,PTHR11945:SF219	KOG0014	0	K09264	GO:0006355,GO:0005634,GO:0003700,GO:0046983,GO:0003677	AT3G54340.1	AP3,ATAP3	K-box region and MADS-box transcription factor family protein	green	-0.333499	0.0717042	-0.153538	0.417911	-0.123569	0.515333	-0.0362421	0.849204	0.498496	0.00505144	-0.0202252	0.915518	0.0025025	0.989529	-0.139812	0.4612	-0.214932	0.254037	-0.138394	0.465803	-0.192377	0.308453
Potri.005G126400	BES1 family protein	PF05687	PTHR31506,PTHR31506:SF3	0	0	K14503	0	AT1G75080.2	BZR1	Brassinosteroid signalling positive regulator (BZR1) family protein	green	-0.0162534	0.932066	0.0948119	0.618227	-0.284144	0.128071	-0.0693551	0.71573	0.514594	0.00362059	-0.0399191	0.834106	0.00821986	0.965614	0.0269201	0.887706	0.0938634	0.62176	-0.0409477	0.829892	-0.149602	0.430086
Potri.005G134600	G2-like family protein	PF00249	PTHR31003,PTHR31003:SF5	0	0	0	0	AT4G37180.1	0	Homeodomain-like superfamily protein	green	0.330443	0.0745072	0.501319	0.00477028	-0.0314432	0.868988	-0.230917	0.219552	0.550794	0.00160979	0.246922	0.188356	0.2397	0.202027	0.170216	0.368502	-0.144575	0.445918	-0.00250077	0.989536	0.060213	0.751947
Potri.005G148400	AP2 family protein	PF00847	PTHR32467,PTHR32467:SF11	0	0	K09285	GO:0006355,GO:0003700,GO:0007275	AT4G37750.1	ANT,CKC,CKC1,DRG	Integrase-type DNA-binding superfamily protein	green	0.0572106	0.763959	-0.324374	0.0803229	0.0582137	0.759939	0.102127	0.591258	-0.647077	0.000111368	-0.0985228	0.604483	-0.271122	0.147281	0.040347	0.832353	0.625858	0.000216481	0.332125	0.0729542	0.165854	0.381078
Potri.005G176900	C3H family protein	PF00642	PTHR12547,PTHR12547:SF60	0	0	0	GO:0046872	AT1G66810.1	0	Zinc finger C-x8-C-x5-C-x3-H type family protein	green	0.122501	0.518998	0.223516	0.2351	-0.073202	0.700665	-0.102896	0.588456	0.349274	0.0585128	0.265167	0.156728	0.0899742	0.636335	0.461557	0.0102456	0.00993519	0.958444	-0.193703	0.305066	-0.259186	0.166644
Potri.005G207200	bHLH family protein	PF00010	PTHR12565,PTHR12565:SF3	0	0	K16189	GO:0046983	AT2G43010.2	PIF4,SRL2	phytochrome interacting factor 4	green	-0.234697	0.211888	0.0622665	0.743763	-0.183014	0.333032	0.0603695	0.751322	0.681001	3.44e-05	-0.0235236	0.901801	0.267286	0.153318	-0.364741	0.0475071	-0.0575281	0.762686	-0.0700425	0.71303	-0.351742	0.0566341
Potri.006G025800	bZIP family protein	PF00170	PTHR22952,PTHR22952:SF192	0	0	K14432	GO:0043565,GO:0006355,GO:0003700	AT3G56850.1	AREB3,DPBF3	ABA-responsive element binding protein 3	green	-0.348632	0.0590097	-0.0653118	0.731679	-0.132784	0.484247	-0.102941	0.588291	0.844104	4.6e-09	-0.0182475	0.923754	0.0748677	0.694175	-0.28409	0.128146	-0.115829	0.542179	-0.252562	0.178139	-0.0930011	0.62498
Potri.006G037100	bHLH family protein	PF00010	PTHR12565,PTHR12565:SF158	0	0	0	GO:0046983	AT2G41130.1	0	basic helix-loop-helix (bHLH) DNA-binding superfamily protein	green	-0.234994	0.211294	-0.00286626	0.988007	-0.388365	0.0339365	-0.251899	0.179319	0.701777	1.55e-05	-0.021367	0.910767	-0.0368504	0.846703	0.242205	0.19721	-0.122398	0.51935	-0.267727	0.152615	0.172592	0.361755
Potri.006G049700	AP2 family protein	PF00847	PTHR32467,PTHR32467:SF32	0	0	K09285	GO:0006355,GO:0003700,GO:0007275	AT2G41710.1	0	Integrase-type DNA-binding superfamily protein	green	0.421346	0.0204009	0.133618	0.481478	0.207438	0.271365	-0.46276	0.010024	-0.572405	0.000948711	-0.0587246	0.757895	-0.16619	0.380103	0.325544	0.0791754	0.0499244	0.793328	-0.0851584	0.654567	0.160268	0.397547
Potri.006G085600	MYB family protein	PF00249	PTHR10641,PTHR10641:SF492	KOG0048	0	K09422	0	AT5G02320.1	ATMYB3R5,MYB3R-5	myb domain protein 3r-5	green	0.303131	0.103452	0.415064	0.022561	-0.0259883	0.89157	-0.183366	0.332088	0.41094	0.0240786	0.361787	0.0494708	0.0609446	0.749028	0.334793	0.0705422	-0.0729193	0.701768	-0.033054	0.862338	-0.0902831	0.635172
Potri.006G101000	G2-like family protein	PF00249,PF14379	PTHR31314,PTHR31314:SF17	0	0	0	0	AT2G01060.1	0	myb-like HTH transcriptional regulator family protein	green	0.0635459	0.738679	0.268078	0.152057	-0.0835039	0.660877	-0.00963564	0.959696	0.71986	7.32e-06	-0.0552918	0.771664	0.0481364	0.80058	-0.153036	0.419456	-0.159603	0.399532	-0.136624	0.47158	0.0530182	0.780821
Potri.006G138700	ERF family protein	PF00847	PTHR31985,PTHR31985:SF19	0	0	0	GO:0006355,GO:0003700	AT1G19210.1	0	Integrase-type DNA-binding superfamily protein	green	-0.0128452	0.946288	0.187039	0.322325	-0.109805	0.563519	-0.108933	0.566638	0.778324	4.12e-07	0.145335	0.443504	0.0543386	0.775499	-0.127183	0.503024	0.0589635	0.756939	-0.0825766	0.664423	0.03481	0.8551
Potri.006G138800	ERF family protein	PF00847	PTHR31985,PTHR31985:SF19	0	0	0	GO:0006355,GO:0003700	AT1G19210.1	0	Integrase-type DNA-binding superfamily protein	green	0.101991	0.591756	0.261117	0.163395	-0.111762	0.556546	-0.0414038	0.828025	0.577797	0.000826718	0.178532	0.345208	0.159513	0.399803	-0.126903	0.503972	0.111261	0.558328	0.0521006	0.784525	-0.040525	0.831623
Potri.006G143200	GRF family protein	PF08880,PF08879	PTHR31602,PTHR31602:SF4	0	0	0	GO:0006355,GO:0005634,GO:0005524,GO:0032502,GO:0006351	AT3G13960.1	AtGRF5,GRF5	growth-regulating factor 5	green	0.106522	0.575309	-0.121774	0.5215	-0.218009	0.247137	0.272539	0.145096	-0.443378	0.0141265	-0.0554865	0.770881	-0.157549	0.405706	-0.1651	0.383279	0.617256	0.000279599	0.0621266	0.74432	0.27843	0.13626
Potri.006G148200	HSF family protein	PF00447	PTHR10015,PTHR10015:SF178	KOG0627	0	K09419	GO:0043565,GO:0006355,GO:0005634,GO:0003700	AT2G26150.1	ATHSFA2,HSFA2	heat shock transcription factor A2	green	0.251217	0.180539	0.13627	0.47274	0.180746	0.33916	-0.179235	0.343281	0.299899	0.10737	-0.20614	0.274441	0.0788425	0.678776	0.119037	0.530974	-0.117703	0.53562	0.329187	0.0756833	-0.0763203	0.688533
Potri.006G173600	CO-like family protein	PF00643,PF06203	PTHR31319,PTHR31319:SF14	KOG1601	0	0	GO:0008270,GO:0005622,GO:0005515	AT5G57660.1	ATCOL5,COL5	CONSTANS-like 5	green	-0.499879	0.00491195	-0.280524	0.133215	-0.161698	0.393292	-0.0582986	0.759599	0.786272	2.6e-07	-0.119212	0.530363	-0.203576	0.280588	-0.191664	0.310285	-0.153687	0.417454	-0.196114	0.29897	0.17564	0.353208
Potri.006G191000	G2-like family protein	PF00249,PF14379	PTHR31314,PTHR31314:SF7	0	0	0	0	AT5G06800.1	0	myb-like HTH transcriptional regulator family protein	green	0.223208	0.235762	0.340989	0.06518	-0.175306	0.354139	-0.0218617	0.908709	0.408403	0.0250528	0.172541	0.361898	0.426742	0.0186846	-0.219148	0.244615	0.236331	0.208632	0.392923	0.0317202	-0.202524	0.283133
Potri.006G208100	B3 family protein	PF02362	PTHR31140,PTHR31140:SF2	0	0	0	GO:0003677	AT5G06250.2	0	AP2/B3-like transcriptional factor family protein	green	-0.486107	0.00645856	-0.294409	0.114278	-0.266221	0.155025	0.0517063	0.786119	0.597936	0.000483821	-0.0229184	0.904316	-0.0709514	0.709466	-0.245726	0.190574	-0.0398391	0.834434	0.163976	0.386572	-0.161226	0.394695
Potri.006G238600	ERF family protein	PF00847	PTHR31985,PTHR31985:SF5	0	0	K09286	GO:0006355,GO:0003700	AT5G11590.1	TINY2	Integrase-type DNA-binding superfamily protein	green	-0.199668	0.29012	0.0243572	0.898339	-0.2662	0.155059	-0.0150438	0.937111	0.355506	0.0538601	0.328002	0.0768058	0.0985345	0.60444	-0.228981	0.223551	0.201381	0.285917	-0.0301931	0.874155	-0.0924749	0.626948
Potri.006G267700	CO-like family protein	PF00643,PF06203	PTHR31319,PTHR31319:SF6	KOG1601	0	0	GO:0008270,GO:0005622,GO:0005515	AT5G24930.1	ATCOL4,COL4	CONSTANS-like 4	green	0.185458	0.326504	0.406241	0.0259086	0.14669	0.439219	-0.52266	0.00304545	0.707791	1.22e-05	0.0178609	0.925365	0.0940945	0.620898	-0.117581	0.536045	-0.254666	0.174429	-0.350949	0.0572325	-0.0754324	0.69198
Potri.006G277800	bZIP family protein	PF00170	PTHR22952,PTHR22952:SF113	0	0	0	GO:0043565,GO:0006355,GO:0003700	AT5G24800.1	ATBZIP9,BZIP9,BZO2H2	basic leucine zipper 9	green	0.0928244	0.62564	0.121633	0.521985	0.22098	0.240595	-0.447087	0.0132484	0.411372	0.0239158	-0.101875	0.592181	-0.269239	0.150223	0.269938	0.149125	-0.420146	0.0207998	-0.170315	0.36822	0.173663	0.358738
Potri.007G006900	bZIP family protein	PF00170	PTHR22952,PTHR22952:SF186	0	0	0	GO:0043565,GO:0006355,GO:0003700	AT2G22850.1	AtbZIP6,bZIP6	basic leucine-zipper 6	green	0.0583966	0.759207	0.270191	0.148731	-0.138876	0.464234	-0.0719177	0.705682	0.404295	0.0266987	0.33297	0.0721835	0.165089	0.383312	-0.140133	0.460162	0.0177391	0.925872	-0.0498091	0.793795	-0.0827222	0.663866
Potri.007G020200	bHLH family protein	0	PTHR16223,PTHR16223:SF39	0	0	0	0	AT1G27660.1	0	basic helix-loop-helix (bHLH) DNA-binding superfamily protein	green	-0.658933	7.51e-05	-0.435676	0.0161057	-0.337618	0.0680566	0.0808065	0.671213	0.687474	2.7e-05	-0.236433	0.208429	-0.0853775	0.653733	0.048493	0.799132	-0.189291	0.316427	-0.12046	0.526039	-0.0004614	0.998069
Potri.007G023600	bHLH family protein	PF00010	PTHR12565,PTHR12565:SF132	0	0	0	GO:0046983	AT2G18300.2	0	basic helix-loop-helix (bHLH) DNA-binding superfamily protein	green	-0.0807151	0.671564	0.0231491	0.903357	0.368383	0.0451721	-0.215809	0.252057	0.686989	2.75e-05	-0.201893	0.284667	-0.132291	0.485885	0.114147	0.548098	-0.520386	0.00319898	-0.0877303	0.644805	-0.00941853	0.960603
Potri.007G032700	TALE family protein	PF05920,PF07526	PTHR11850,PTHR11850:SF103	KOG0773	0	0	GO:0006355,GO:0003677	AT2G23760.2	BLH4,SAW2	BEL1-like homeodomain 4	green	0.365675	0.0468991	0.117194	0.537398	0.239886	0.201666	0.0763414	0.688451	-0.510297	0.0039634	0.269816	0.149317	-0.169259	0.37124	0.199495	0.290548	0.299243	0.108178	0.471323	0.00856103	-0.229529	0.222414
Potri.007G039400	G2-like family protein	PF00249	PTHR31003,PTHR31003:SF5	0	0	0	0	AT4G37180.1	0	Homeodomain-like superfamily protein	green	0.310212	0.0952468	0.391404	0.0324454	-0.138571	0.465226	-0.227938	0.225724	0.510963	0.00390844	0.182593	0.334166	0.0871986	0.646818	0.146176	0.44084	0.193082	0.30665	-0.0385513	0.839716	0.11646	0.539965
Potri.007G039500	LBD family protein	PF03195	PTHR31301,PTHR31301:SF22	0	0	0	0	AT5G66870.1	ASL1,LBD36	ASYMMETRIC LEAVES 2-like 1	green	-0.234684	0.211914	-0.0320302	0.866563	-0.109525	0.564521	-0.103338	0.586844	0.637748	0.000150077	-0.109484	0.564669	-0.123567	0.51534	-0.129787	0.49425	-0.257716	0.169149	-0.139071	0.463602	-0.043554	0.819237
Potri.007G065400	NAC family protein	PF02365	PTHR31744,PTHR31744:SF5	0	0	0	GO:0006355,GO:0003677	AT1G56010.2	anac021,ANAC022,NAC1	NAC domain containing protein 1	green	-0.117559	0.536122	0.184421	0.329264	-0.16712	0.377402	-0.0835567	0.660675	0.583807	0.000707121	0.303072	0.103524	-0.0395511	0.835615	-0.182548	0.334287	-0.036608	0.8477	-0.148584	0.433267	-0.291984	0.117431
Potri.007G066700	LBD family protein	PF03195	PTHR31301,PTHR31301:SF15	0	0	0	0	AT1G31320.1	LBD4	LOB domain-containing protein 4	green	-0.279316	0.134966	-0.0290252	0.878986	-0.123553	0.515387	-0.0130623	0.945381	0.919712	6.9e-13	-0.0677082	0.722212	-0.0695529	0.714953	-0.142524	0.452463	-0.187151	0.322029	-0.134595	0.478249	-0.024587	0.897385
Potri.007G090600	ERF family protein	PF00847	PTHR31657,PTHR31657:SF9	0	0	K09286	GO:0006355,GO:0003700	AT1G78080.1	RAP2.4	related to AP2 4	green	-0.0856466	0.65271	0.190398	0.313552	0.233976	0.213335	-0.100532	0.597096	0.601239	0.000441623	0.144006	0.447729	0.0703051	0.712	-0.353611	0.055243	-0.174165	0.357327	-0.185728	0.325788	-0.295359	0.113059
Potri.008G032300	C2H2 family protein	PF13912	PTHR26374,PTHR26374:SF203	0	0	0	0	AT5G04390.1	0	C2H2-type zinc finger family protein	green	-0.227532	0.226576	-0.107666	0.571187	-0.222581	0.237117	0.193465	0.305672	0.440625	0.0148093	-0.112602	0.553562	-0.0530363	0.780748	-0.213063	0.258288	-0.033062	0.862305	0.223522	0.235089	-0.142637	0.452101
Potri.008G045300	AP2 family protein	PF00847	PTHR32467,PTHR32467:SF29	0	0	K09284	GO:0006355,GO:0003700,GO:0007275	AT2G28550.3	RAP2.7,TOE1	related to AP2.7	green	0.277235	0.138019	0.307183	0.0986946	-0.0246353	0.897184	-0.208396	0.269109	0.455326	0.0114598	0.121216	0.523424	-0.0646071	0.73447	0.484961	0.00660406	0.0638155	0.737609	-0.169137	0.371591	0.133985	0.480264
Potri.008G070900	MYB family protein	PF00249	PTHR10641,PTHR10641:SF553	0	0	0	0	AT4G37260.1	ATMYB73,MYB73	myb domain protein 73	green	-0.514115	0.00365749	-0.254357	0.174971	-0.166289	0.379815	0.0465897	0.806865	0.645118	0.000118663	-0.132715	0.484475	0.145444	0.443159	-0.176268	0.351459	-0.205858	0.275114	-0.158647	0.402398	-0.183133	0.332713
Potri.008G118300	bZIP family protein	PF00170,PF14144	PTHR22952,PTHR22952:SF206	0	0	K14431	GO:0043565,GO:0006355,GO:0003700,GO:0006351	AT1G68640.1	PAN	bZIP transcription factor family protein	green	0.474393	0.00808233	0.0710639	0.709025	0.387144	0.034551	0.088802	0.640754	-0.629383	0.000194508	-0.0751589	0.693043	-0.0395925	0.835445	0.259347	0.166371	0.385155	0.0355711	0.265582	0.156056	0.107645	0.571262
Potri.008G120100	ERF family protein	PF00847	PTHR31194,PTHR31194:SF8	0	0	0	GO:0006355,GO:0003700	AT3G25890.1	0	Integrase-type DNA-binding superfamily protein	green	-0.080489	0.672433	-0.0908568	0.633015	0.34404	0.0626595	0.436955	0.0157619	-0.441984	0.0144688	-0.0180632	0.924522	0.224543	0.232901	-0.372923	0.0423898	0.0846818	0.656382	-0.0852729	0.654131	-0.0248537	0.896278
Potri.008G140400	C2H2 family protein	0	PTHR34946,PTHR34946:SF2	0	0	0	0	AT2G01940.1	ATIDD15,SGR5	C2H2-like zinc finger protein	green	0.240257	0.200948	0.0186819	0.921944	0.350812	0.0573361	-0.117226	0.537286	-0.485425	0.00654476	-0.168619	0.373078	-0.12561	0.508363	0.164632	0.384649	0.094371	0.619868	-0.0261073	0.891076	0.00506944	0.978789
Potri.008G173400	MYB family protein	PF00249	PTHR10641,PTHR10641:SF456	0	0	K09422	0	AT4G13480.1	AtMYB79,MYB79	myb domain protein 79	green	-0.0591527	0.756182	0.113804	0.54931	-0.139584	0.461939	-0.142698	0.451907	0.751935	1.66e-06	-0.122477	0.51908	0.125961	0.507169	-0.152137	0.422224	0.0158657	0.933682	-0.144216	0.447058	0.158243	0.403614
Potri.008G188700	TALE family protein	PF03789,PF05920,PF03790,PF03791	PTHR11850,PTHR11850:SF101	KOG0773	0	0	GO:0003677,GO:0006355,GO:0005634	AT1G23380.1	KNAT6,KNAT6L,KNAT6S	KNOTTED1-like homeobox gene 6	green	-0.282248	0.130747	-0.0584775	0.758883	0.0488491	0.797687	-0.0435321	0.819326	0.769282	6.78e-07	-0.0952905	0.616447	-0.0819289	0.666905	-0.508833	0.00408636	-0.153372	0.418422	-0.127169	0.503071	0.0929571	0.625144
Potri.008G190800	bHLH family protein	PF00010	PTHR12565,PTHR12565:SF101	0	0	0	GO:0046983	AT1G59640.1	BPE,BPEp,BPEub,ZCW32	BIG PETAL P	green	0.108958	0.56655	0.269378	0.150004	-0.287394	0.123577	0.00762665	0.968094	0.612511	0.000320963	0.24361	0.194543	0.0850671	0.654915	-0.271533	0.146646	0.247543	0.187212	0.200063	0.289148	-0.0212735	0.911156
Potri.008G210900	ERF family protein	PF00847	PTHR31190,PTHR31190:SF18	0	0	K09286	GO:0006355,GO:0003700	AT3G16770.1	ATEBP,EBP,ERF72,RAP2.3	ethylene-responsive element binding protein	green	0.195978	0.299312	0.129532	0.495104	-0.150587	0.427021	0.399532	0.0287166	-0.410823	0.0241229	0.287555	0.123358	0.38525	0.0355218	-0.315164	0.0898073	0.655604	8.4e-05	0.408988	0.0248254	-0.0505911	0.790628
Potri.009G005600	bHLH family protein	PF00010	PTHR31945,PTHR31945:SF17	0	0	0	GO:0046983	AT2G28160.1	ATBHLH029,ATBHLH29,ATFIT1,BHLH029,FIT1,FRU	FER-like regulator of iron uptake	green	-0.217557	0.248142	-0.102148	0.591182	-0.0832866	0.661707	0.115221	0.544314	0.290986	0.118748	-0.0365247	0.848042	-0.0477805	0.802025	-0.0613612	0.747368	-0.0293864	0.877492	-0.0550265	0.772731	-0.00699344	0.970742
Potri.009G017400	TALE family protein	PF05920,PF07526	PTHR11850,PTHR11850:SF79	KOG0773	0	0	GO:0006355,GO:0003677	AT2G35940.1	BLH1,EDA29	BEL1-like homeodomain 1	green	-0.21574	0.252212	0.133518	0.481811	-0.236698	0.207905	-0.24628	0.189545	0.73501	3.73e-06	-0.0677661	0.721984	0.307494	0.0983355	-0.0784303	0.680367	-0.34654	0.0606511	-0.373997	0.041752	-0.424396	0.0194156
Potri.009G022000	NF-YC family protein	PF00808	PTHR10252,PTHR10252:SF36	0	0	0	0	AT3G12480.1	NF-YC11	nuclear factor Y, subunit C11	green	-0.131306	0.489164	0.0102085	0.957302	-0.0592299	0.755874	-0.0464	0.807637	0.357576	0.0523809	-0.0298482	0.875581	-0.0387795	0.83878	-0.0511619	0.788319	-0.0659376	0.729203	-0.0510289	0.788857	0.0533745	0.779384
Potri.009G023800	bHLH family protein	PF00010	PTHR11514,PTHR11514:SF29	0	0	0	GO:0046983	AT1G06170.1	0	basic helix-loop-helix (bHLH) DNA-binding superfamily protein	green	-0.152882	0.419929	0.0289536	0.879283	-0.0469608	0.805356	-0.0827561	0.663736	0.713728	9.51e-06	-0.0775023	0.683954	-0.0767556	0.686846	-0.0869044	0.647934	-0.294171	0.114584	-0.105598	0.578645	-0.142076	0.453901
Potri.009G053500	C3H family protein	PF00642,PF12796	PTHR14493,PTHR14493:SF56	KOG1595	0	0	GO:0046872	AT5G12850.1	0	CCCH-type zinc finger protein with ARM repeat domain	green	-0.100435	0.59745	0.0531744	0.780191	-0.0787977	0.678949	-0.00881385	0.963131	0.749762	1.85e-06	-0.0570372	0.764654	0.0422751	0.824462	-0.100406	0.597557	-0.0195501	0.918328	-0.0774409	0.684192	-0.157971	0.404434
Potri.009G087500	Nin-like family protein	PF00564,PF02042	PTHR32002,PTHR32002:SF3	0	0	0	GO:0005515	AT4G35270.1	0	Plant regulator RWP-RK family protein	green	0.108851	0.566932	0.288988	0.121417	-0.110408	0.561367	0.0148603	0.937877	0.390281	0.0329899	0.146022	0.441328	-0.0441142	0.816951	-0.110331	0.56164	0.0316905	0.867966	-0.0816575	0.667946	0.00598298	0.974968
Potri.009G101900	ERF family protein	PF00847	PTHR31677,PTHR31677:SF11	0	0	0	GO:0006355,GO:0003700	AT4G34410.1	RRTF1	redox responsive transcription factor 1	green	-0.123392	0.515939	0.156829	0.40788	-0.0907074	0.633576	-0.0665371	0.726834	0.918784	8.05e-13	0.05736	0.76336	0.087142	0.647033	-0.119065	0.530874	-0.109887	0.563226	-0.102328	0.590525	-0.0829077	0.663156
Potri.009G106600	G2-like family protein	PF00249	PTHR31003,PTHR31003:SF7	0	0	0	0	AT1G49560.1	0	Homeodomain-like superfamily protein	green	-0.487365	0.00630188	-0.377926	0.0394845	-0.197422	0.295693	0.203344	0.281148	0.462241	0.0101192	-0.294265	0.114463	-0.253659	0.176197	0.109018	0.566334	-0.341522	0.0647343	0.107564	0.571554	0.362028	0.0493082
Potri.009G117300	bHLH family protein	PF00010	PTHR12565,PTHR12565:SF149	0	0	0	GO:0046983	AT4G34530.1	CIB1	cryptochrome-interacting basic-helix-loop-helix 1	green	-0.56653	0.00109928	-0.290803	0.11899	-0.434925	0.0163105	-0.0215822	0.909872	0.817584	3.49e-08	-0.0881147	0.643351	-0.0353049	0.853061	-0.044423	0.815691	-0.130186	0.49291	-0.176471	0.350897	-0.0861434	0.650822
Potri.009G143700	C2H2 family protein	0	PTHR10593,PTHR10593:SF27	0	0	0	0	AT1G08290.1	WIP3	WIP domain protein 3	green	0.253404	0.176648	0.399305	0.0288158	-0.123673	0.514976	-0.15237	0.421505	0.529631	0.00261362	-0.129545	0.495061	0.230505	0.220399	0.185175	0.327258	-0.323458	0.0812307	0.0176397	0.926286	0.0311021	0.870398
Potri.009G164300	bZIP family protein	PF00170,PF14144	PTHR22952,PTHR22952:SF179	0	0	K14431	GO:0043565,GO:0006355,GO:0003700,GO:0006351	AT1G08320.1	bZIP21,TGA9	bZIP transcription factor family protein	green	0.173725	0.358563	0.410381	0.0242904	-0.236734	0.207833	-0.0571943	0.764024	0.544681	0.00185768	0.0503218	0.791719	0.3862	0.0350317	0.0693633	0.715698	-0.0375718	0.843738	-0.258689	0.167489	-0.130318	0.492469
Potri.010G004300	MYB family protein	PF00249	PTHR10641,PTHR10641:SF618	KOG0048	0	K09422	0	AT1G57560.1	AtMYB50,MYB50	myb domain protein 50	green	-0.0542324	0.775927	0.3181	0.0866958	-0.274196	0.142569	-0.0928701	0.625469	0.775908	4.71e-07	0.238524	0.204316	0.341225	0.0649829	-0.293329	0.115674	-0.00440874	0.981553	-0.216254	0.251055	-0.268545	0.151318
Potri.010G036400	C2H2 family protein	0	0	0	0	0	0	AT1G10480.1	ZFP5	zinc finger protein 5	green	-0.348891	0.058809	-0.112254	0.554798	-0.149924	0.429085	-0.0533216	0.779597	0.364843	0.0474402	0.0298719	0.875483	0.0553756	0.771327	-0.145301	0.443612	-0.232251	0.216827	-0.131661	0.48798	-0.0479016	0.801533
Potri.010G114000	MYB family protein	PF00249	PTHR10641,PTHR10641:SF507	KOG0048	0	K09422	0	AT4G38620.1	ATMYB4,MYB4	myb domain protein 4	green	0.0148442	0.937944	-0.0631593	0.740214	-0.139868	0.461018	0.283365	0.129165	-0.516366	0.00348678	0.314995	0.0899881	-0.0390988	0.837469	-0.12726	0.502764	0.463515	0.00988711	0.0946102	0.618978	0.0787049	0.679307
Potri.010G125000	LBD family protein	PF03195	PTHR31304,PTHR31304:SF7	0	0	0	0	AT1G68510.1	LBD42	LOB domain-containing protein 42	green	-0.325122	0.0795884	-0.0958526	0.614359	-0.152626	0.420715	-0.0969046	0.61046	0.585572	0.000675033	0.069137	0.716587	-0.0142696	0.940342	-0.157347	0.406316	-0.131557	0.488328	-0.134119	0.479822	-0.00351468	0.985294
Potri.010G135200	bZIP family protein	PF00170	PTHR22952,PTHR22952:SF133	0	0	0	GO:0043565,GO:0006355,GO:0003700	AT3G30530.1	ATBZIP42,bZIP42	basic leucine-zipper 42	green	-0.406174	0.0259355	-0.191923	0.309619	-0.150434	0.427499	-0.017231	0.92799	0.498905	0.00500979	-0.163702	0.387376	-0.112592	0.553598	-0.165612	0.381785	-0.363449	0.0483585	-0.179268	0.34319	-0.0440317	0.817287
Potri.010G142900	bZIP family protein	PF00170	PTHR22952,PTHR22952:SF154	0	0	0	GO:0043565,GO:0006355,GO:0003700	AT5G49450.1	AtbZIP1,bZIP1	basic leucine-zipper 1	green	0.0534036	0.779267	0.196361	0.298349	0.00718912	0.969924	0.0450013	0.813333	0.547341	0.00174604	-0.0942914	0.620165	0.314842	0.0901537	-0.13699	0.470383	-0.0411983	0.828866	-0.119207	0.530381	-0.102604	0.58952
Potri.010G167500	MYB family protein	PF00249	PTHR10641,PTHR10641:SF512	KOG0048	0	K09422	0	AT1G69560.1	ATMYB105,LOF2,MYB105	myb domain protein 105	green	0.0844015	0.657451	-0.0516467	0.786359	0.145964	0.441513	-0.0732223	0.700585	0.243195	0.195329	-0.132405	0.485503	-0.209798	0.265826	0.046155	0.808634	0.265169	0.156724	-0.0405928	0.831346	0.185912	0.325302
Potri.010G167600	Dof family protein	PF02701	PTHR31089,PTHR31089:SF4	0	0	0	GO:0006355,GO:0003677	AT5G39660.1	CDF2	cycling DOF factor 2	green	-0.467786	0.00914177	-0.292759	0.116417	0.351983	0.0564527	-0.0593563	0.755368	0.655935	8.31e-05	-0.21685	0.249721	-0.143823	0.44831	-0.322637	0.08205	-0.319048	0.0857084	-0.298246	0.109416	-0.204543	0.278259
Potri.010G167900	G2-like family protein	PF00249,PF14379	PTHR31499,PTHR31499:SF11	0	0	0	0	AT1G69580.1	0	Homeodomain-like superfamily protein	green	-0.52086	0.0031665	-0.402827	0.0273082	-0.194467	0.303127	-0.106443	0.575594	0.579424	0.000792709	-0.224297	0.233426	-0.0822573	0.665646	-0.215642	0.252432	0.0732928	0.70031	-0.148708	0.432881	-0.0317422	0.867753
Potri.010G174100	G2-like family protein	PF00249,PF14379	PTHR31499,PTHR31499:SF2	0	0	0	0	AT1G79430.2	APL,WDY	Homeodomain-like superfamily protein	green	0.0868792	0.648029	0.304032	0.10238	-0.3168	0.0880629	-0.33579	0.0696575	0.597318	0.000492107	-0.0157447	0.934187	0.144263	0.44691	0.127432	0.502182	-0.161818	0.392936	-0.241129	0.199269	0.26664	0.154351
Potri.010G176600	NAC family protein	PF02365	PTHR31989,PTHR31989:SF48	0	0	0	GO:0006355,GO:0003677	AT1G79580.1	ANAC033,SMB	NAC (No Apical Meristem) domain transcriptional regulator superfamily protein	green	-0.025918	0.891861	-0.0696298	0.714651	-0.076662	0.687208	-0.117249	0.537206	0.324923	0.0797834	-0.162879	0.389799	-0.17475	0.355689	-0.138202	0.466426	-0.100903	0.595738	0.398023	0.0293813	0.154577	0.41473
Potri.010G186000	LBD family protein	PF03195	PTHR31301,PTHR31301:SF24	0	0	0	0	AT3G11090.1	LBD21	LOB domain-containing protein 21	green	-0.256374	0.171459	-0.0716772	0.706623	-0.0942936	0.620157	0.0585394	0.758636	0.639041	0.000144082	-0.287845	0.122963	0.053183	0.780156	-0.456474	0.0112274	0.080377	0.672864	-0.252483	0.178279	0.275446	0.140685
Potri.010G193000	MYB_related family protein	PF00249	PTHR24078,PTHR24078:SF261	KOG0724	0	0	0	AT5G05790.1	0	Duplicated homeodomain-like superfamily protein	green	-0.334175	0.0710957	0.0463745	0.807741	-0.397204	0.0297473	-0.0530951	0.780511	0.822804	2.41e-08	0.119687	0.528717	0.0206442	0.913774	-0.157285	0.406503	-0.237882	0.205573	-0.0976533	0.607691	-0.0126012	0.947307
Potri.010G200400	LBD family protein	PF03195	PTHR31529,PTHR31529:SF6	0	0	0	0	AT5G06080.1	LBD33	LOB domain-containing protein 33	green	-0.104374	0.583079	-0.088785	0.640818	-0.119641	0.528874	0.126021	0.506967	0.525106	0.0028874	-0.0899752	0.636331	-0.0953884	0.616083	-0.105901	0.577548	0.157837	0.404835	-0.0818243	0.667306	0.173609	0.35889
Potri.010G240800	MYB family protein	PF00249	PTHR24078,PTHR24078:SF279	0	0	0	0	AT5G04760.1	0	Duplicated homeodomain-like superfamily protein	green	0.242287	0.197052	0.586178	0.000664308	-0.248356	0.18572	-0.10152	0.593478	0.692015	2.27e-05	0.415795	0.0223003	0.31326	0.0918699	-0.0910693	0.632217	0.0421295	0.825057	-0.124579	0.511877	-0.104311	0.58331
Potri.011G025000	HD-ZIP family protein	PF00046,PF01852	PTHR24326,PTHR24326:SF216	KOG0484	0	K09338	GO:0003677,GO:0008289	AT4G04890.1	PDF2	protodermal factor 2	green	0.0699552	0.713373	-0.199204	0.291268	-0.279631	0.134508	0.193881	0.304614	-0.562479	0.00121489	0.0526975	0.782115	-0.1387	0.464805	0.25824	0.168253	0.676587	4.05e-05	0.231332	0.218703	0.27652	0.139081
Potri.011G041600	MYB family protein	PF00249	PTHR10641,PTHR10641:SF586	KOG0048	0	K09422	0	AT4G21440.1	ATM4,ATMYB102,MYB102	MYB-like 102	green	0.18031	0.340346	0.366548	0.0463368	-0.116056	0.541381	0.175528	0.353519	0.475616	0.00789818	0.447731	0.0131006	0.0147502	0.938336	-0.131781	0.48758	0.128999	0.496895	-0.102368	0.590379	-0.0638989	0.737278
Potri.011G053400	bHLH family protein	PF00010	PTHR13935,PTHR13935:SF46	0	0	0	GO:0046983,GO:0003677	AT4G20970.1	0	basic helix-loop-helix (bHLH) DNA-binding superfamily protein	green	-0.422123	0.0201462	-0.25966	0.165842	-0.146269	0.440549	0.0800135	0.674263	0.418334	0.0214144	-0.107756	0.570863	-0.107736	0.570937	-0.129387	0.495592	-0.0458828	0.809742	-0.103984	0.584495	-0.0161406	0.932536
Potri.011G096600	TCP family protein	PF03634	PTHR31072,PTHR31072:SF3	0	0	0	0	AT3G15030.2	MEE35,TCP4	TCP family transcription factor 4	green	0.258498	0.167813	-0.0416502	0.827017	0.363391	0.0483966	0.243787	0.194209	-0.585157	0.000682458	0.0273559	0.8859	-0.240874	0.199759	-0.0200547	0.916227	0.49199	0.00575363	0.0954472	0.615865	0.0635885	0.73851
Potri.011G125400	DBB family protein	PF00643	PTHR31717,PTHR31717:SF7	0	0	0	GO:0008270,GO:0005622	AT4G27310.1	0	B-box type zinc finger family protein	green	-0.130204	0.492852	0.0372056	0.845243	-0.0444622	0.815531	-0.0500106	0.792979	0.803	9.3e-08	-0.0515801	0.786628	-0.0504397	0.791241	-0.0693921	0.715585	-0.122907	0.517605	-0.0682462	0.720093	0.057868	0.761324
Potri.011G153300	NAC family protein	PF02365	PTHR31989,PTHR31989:SF39	0	0	0	GO:0006355,GO:0003677	AT2G46770.1	ANAC043,EMB2301,NST1	NAC (No Apical Meristem) domain transcriptional regulator superfamily protein	green	0.103576	0.58598	-0.0429701	0.821621	0.0212593	0.911215	-0.00986941	0.958719	0.211167	0.26265	-0.233979	0.213329	-0.0293438	0.877668	0.258523	0.16777	0.158949	0.401493	0.0220483	0.907933	0.146844	0.438732
Potri.011G169300	WRKY family protein	PF03106	PTHR31221,PTHR31221:SF10	0	0	K18835	GO:0043565,GO:0006355,GO:0003700	AT5G56270.1	ATWRKY2,WRKY2	WRKY DNA-binding protein 2	green	-0.30662	0.0993457	-0.106309	0.576075	-0.16641	0.379463	-0.263547	0.15937	0.743405	2.52e-06	-0.248448	0.185553	-0.103726	0.585435	0.029748	0.875996	-0.308846	0.0967896	-0.113459	0.550531	-0.0146617	0.938706
Potri.012G013000	B3 family protein	PF02362	0	0	0	0	GO:0003677	AT4G01500.1	NGA4	AP2/B3-like transcriptional factor family protein	green	-0.131306	0.489164	0.0532639	0.77983	-0.0308281	0.87153	-0.0442127	0.816549	0.822758	2.41e-08	-0.0423298	0.824238	-0.0412716	0.828566	-0.0623582	0.743399	-0.170757	0.366959	-0.0661955	0.728183	0.00056357	0.997642
Potri.012G032900	ERF family protein	PF00847	PTHR31194,PTHR31194:SF16	0	0	0	GO:0006355,GO:0003700	AT4G27950.1	CRF4	cytokinin response factor 4	green	-0.283844	0.128492	-0.166863	0.378148	-0.366855	0.0461404	0.0343032	0.857187	0.499736	0.00492622	-0.158596	0.402553	-0.0134347	0.943826	-0.086293	0.650253	-0.0573947	0.763221	0.210213	0.26486	-0.246209	0.189675
Potri.012G038500	HD-ZIP family protein	PF00046,PF01852	PTHR24326,PTHR24326:SF236	KOG0484	0	K09338	GO:0003677,GO:0008289	AT1G73360.1	ATHDG11,EDT1,HDG11	homeodomain GLABROUS 11	green	0.168734	0.372747	-0.105296	0.579739	0.212867	0.258737	0.224498	0.232996	-0.595617	0.00051554	0.0550039	0.772822	-0.147253	0.437445	-0.152285	0.421768	0.329439	0.0754463	0.53638	0.00224695	-0.157738	0.405136
Potri.012G063800	Dof family protein	PF02701	PTHR31992,PTHR31992:SF8	0	0	0	GO:0006355,GO:0003677	AT5G60850.1	OBP4	OBF binding protein 4	green	0.0703759	0.711722	0.217786	0.247633	0.144794	0.445221	-0.278504	0.136151	0.545112	0.00183918	-0.0461613	0.808609	0.00415909	0.982598	-0.0721081	0.704938	-0.221965	0.23845	-0.175311	0.354123	0.147075	0.438005
Potri.012G092500	C3H family protein	PF14608,PF00642	PTHR12506,PTHR12506:SF20	KOG1677	0	0	GO:0046872	AT3G48440.1	0	Zinc finger C-x8-C-x5-C-x3-H type family protein	green	-0.0815176	0.668482	-0.166414	0.379452	0.290543	0.119336	-0.035632	0.851715	0.398641	0.0291077	-0.333688	0.0715341	-0.463715	0.00985125	0.15576	0.411124	-0.262762	0.160663	0.127928	0.500507	0.138779	0.464549
Potri.012G104900	bHLH family protein	PF00010	PTHR12565,PTHR12565:SF90	0	0	0	GO:0046983	AT5G50915.1	0	basic helix-loop-helix (bHLH) DNA-binding superfamily protein	green	0.01344	0.943805	0.128802	0.497559	-0.258779	0.167335	-0.11964	0.528879	0.53572	0.00228071	-0.00176202	0.992627	0.171602	0.364558	-0.07676	0.686828	0.100324	0.59786	0.127089	0.503343	-0.178427	0.345498
Potri.012G117500	Trihelix family protein	PF13837	PTHR33492,PTHR33492:SF2	0	0	0	0	AT2G35640.1	0	Homeodomain-like superfamily protein	green	0.334384	0.0709078	-0.0520803	0.784607	0.222166	0.238013	0.0434087	0.81983	-0.573936	0.00091256	-0.10725	0.572685	-0.225452	0.230964	0.0713436	0.707929	0.611439	0.000331034	0.242574	0.196506	0.405683	0.0261331
Potri.012G125600	MIKC_MADS family protein	PF01486,PF00319	PTHR11945,PTHR11945:SF242	KOG0014	0	0	GO:0006355,GO:0005634,GO:0003700,GO:0046983,GO:0003677	AT5G23260.2	ABS,AGL32,TT16	K-box region and MADS-box transcription factor family protein	green	-0.131306	0.489164	0.0532639	0.77983	-0.0308281	0.87153	-0.0442127	0.816549	0.822758	2.41e-08	-0.0423298	0.824238	-0.0412716	0.828566	-0.0623582	0.743399	-0.170757	0.366959	-0.0661955	0.728183	0.00056357	0.997642
Potri.013G040700	bZIP family protein	PF00170,PF12498	PTHR22952,PTHR22952:SF90	0	0	0	GO:0043565,GO:0006355,GO:0003700	AT5G28770.2	AtbZIP63,BZO2H3	bZIP transcription factor family protein	green	-0.156181	0.409844	0.0537755	0.777768	0.0731343	0.700929	-0.244858	0.192195	0.779285	3.9e-07	-0.11073	0.560217	-0.0864864	0.649519	-0.0357805	0.851104	-0.331282	0.073729	-0.16347	0.388057	0.00919757	0.961527
Potri.013G041000	bHLH family protein	PF00010	PTHR16223,PTHR16223:SF38	0	0	0	GO:0046983	AT4G02590.1	UNE12	basic helix-loop-helix (bHLH) DNA-binding superfamily protein	green	-0.527115	0.00276296	-0.343284	0.0632771	0.216442	0.250634	-0.0911541	0.631899	0.623486	0.000232485	-0.282452	0.130457	-0.09972	0.600077	-0.139392	0.462561	-0.484947	0.0066058	-0.36737	0.0458119	-0.174987	0.355026
Potri.013G056500	MYB family protein	PF00249	PTHR10641,PTHR10641:SF547	KOG0048	0	0	0	AT3G13540.1	ATMYB5,MYB5	myb domain protein 5	green	-0.0234919	0.901933	0.0229841	0.904043	-0.205239	0.276592	-0.106893	0.573968	0.457757	0.0109723	-0.135525	0.475186	-0.14156	0.455559	0.401245	0.027977	-0.0654805	0.731011	-0.126117	0.506639	0.0799823	0.674383
Potri.013G060200	G2-like family protein	PF00249,PF14379	PTHR31499,PTHR31499:SF4	0	0	0	0	AT3G04030.3	0	Homeodomain-like superfamily protein	green	-0.217658	0.247917	0.169996	0.369131	-0.404159	0.0267549	-0.00943168	0.960548	0.623105	0.000235146	0.0833107	0.661615	0.316375	0.0885133	-0.27179	0.146249	-0.194313	0.303517	-0.186523	0.323686	-0.341789	0.0645117
Potri.013G109300	MYB family protein	PF00249	PTHR10641,PTHR10641:SF643	KOG0048	0	K09422	0	AT1G22640.1	ATMYB3,MYB3	myb domain protein 3	green	0.0856101	0.652848	0.315747	0.0891828	0.345305	0.0616371	-0.224197	0.23364	0.745505	2.28e-06	0.014924	0.937611	0.103282	0.587049	-0.130346	0.492375	-0.390815	0.0327301	-0.301124	0.105873	-0.259582	0.165975
Potri.013G114900	GRAS family protein	PF03514	PTHR31636,PTHR31636:SF19	0	0	0	0	AT1G50420.1	SCL-3,SCL3	scarecrow-like 3	green	0.0932054	0.624216	0.32114	0.0835615	-0.0779573	0.682194	-0.156835	0.407864	0.714849	9.07e-06	0.0760077	0.689746	0.174376	0.356736	-0.165426	0.382328	-0.168187	0.374321	-0.142276	0.453259	0.0548164	0.773576
Potri.013G135600	ERF family protein	PF00847	PTHR31657,PTHR31657:SF9	0	0	0	GO:0006355,GO:0003700	AT2G20880.1	0	Integrase-type DNA-binding superfamily protein	green	-0.284244	0.127931	-0.081942	0.666854	-0.176588	0.350574	-0.0222613	0.907048	0.579943	0.000782116	0.0867725	0.648434	-0.0237601	0.900819	-0.143963	0.447864	-0.0495915	0.794677	-0.148348	0.434007	-0.105979	0.577268
Potri.014G007100	bZIP family protein	PF00170	PTHR22952,PTHR22952:SF186	0	0	0	GO:0043565,GO:0006355,GO:0003700	AT2G22850.1	AtbZIP6,bZIP6	basic leucine-zipper 6	green	-0.0620911	0.744462	0.0561444	0.768237	-0.102012	0.591681	-0.197248	0.296127	0.711823	1.03e-05	-0.0739826	0.697621	-0.178141	0.346283	0.0579287	0.761081	-0.096987	0.610155	0.0762741	0.688712	0.215252	0.253312
Potri.014G012800	GRF family protein	PF08880,PF08879	PTHR31602,PTHR31602:SF17	0	0	0	GO:0006355,GO:0005634,GO:0005524,GO:0032502,GO:0006351	AT2G22840.1	AtGRF1,GRF1	growth-regulating factor 1	green	-0.0900548	0.636031	-0.392899	0.0317317	-0.0459189	0.809595	0.296622	0.111454	-0.565108	0.00113873	-0.0273717	0.885834	-0.244011	0.193786	-0.0814468	0.668754	0.590065	0.000599014	0.441817	0.0145105	0.0954444	0.615875
Potri.014G017100	bHLH family protein	PF00010	PTHR16223,PTHR16223:SF9	0	0	0	GO:0046983	AT2G14760.1	0	basic helix-loop-helix (bHLH) DNA-binding superfamily protein	green	-0.110936	0.559482	-0.0322938	0.865476	-0.13124	0.489386	-0.0115711	0.951609	0.409179	0.0247516	-0.125977	0.507115	-0.126521	0.50527	-0.125072	0.510197	0.0436445	0.818867	-0.116766	0.538893	0.239551	0.202316
[truncated: 1,025 more rows]
