# Supplementary material for: Genome-wide transcriptional adaptation to salt stress in Populus
Source: BMC Plant Biol. 2019 Aug 20;19:367. doi: 10.1186/s12870-019-1952-2 (PMC6701017; doi:10.1186/s12870-019-1952-2)
Supplement: Supplementary file 12 — Table S6. Summary of TF families in green, turquoise, and blue modules. (XLSX 11 kb) [file 12870_2019_1952_MOESM12_ESM.xlsx]

## Sheet: Sheet1
TF family	Green modulea	Turquoise modulea	Blue modulea	Totalb
MYB/MYB_related family protein	29	44	50	301
ERF family protein	25	11	38	175
bHLH family protein	23	30	45	202
NAC family protein	12	10	44	171
bZIP family protein	10	8	33	96
G2-like family protein	10	13	6	64
WRKY family protein	8	10	30	102
C2H2 family protein	7	20	29	142
Dof family protein	7	5	13	45
LBD family protein	6	10	5	58
TALE family protein	6	5	11	34
C3H family protein	5	15	18	62
GRAS family protein	5	20	22	106
GRF family protein	5	3	6	19
HD-ZIP family protein	4	15	17	63
AP2 family protein	3	4	7	31
B3 family protein	3	6	10	110
MIKC_MADS family protein	3	2	4	48
ARF family protein	2	19	6	35
BES1 family protein	2	1	4	14
TCP family protein	2	3	10	37
Trihelix family protein	2	16	10	59
HSF family protein	1	1	17	30
LSD family protein	1	2	2	5
NF-YB family protein	1	6	1	21
NF-YC family protein	1	6	2	18
Nin-like family protein	1	7	3	20
SBP family protein	1	10	7	30
WOX family protein	1	1	2	18
ARR-B family protein	0	5	1	17
FAR1 family protein	0	14	8	51
GATA family protein	0	8	11	39
BBR-BPC family protein	0	5	1	16
CAMTA family protein	0	2	5	7
CPP family protein	0	1	3	12
ZF-HD family protein	0	7	3	21
CO-like family protein	5	2	2	17
DBB family protein	3	2	3	15
YABBY family protein	2	0	1	12
E2F/DP family protein	0	1	5	9
EIL family protein	0	1	3	7
GeBP family protein	0	2	2	6
HB-other family protein	0	11	1	16
HRT-like family protein	0	0	1	1
M-type_MADS family protein	0	1	2	54
NF-YA family protein	0	1	6	13
RAV family protein	0	0	2	4
SRS family protein	0	2	2	10
VOZ family protein	0	0	3	4
LFY family protein	0	1	0	1
NF-X1 family protein	0	2	0	3
S1Fa-like family protein	0	2	0	2
Whirly family protein	0	3	0	3
