# Supplementary material for: Genome-wide transcriptional adaptation to salt stress in Populus
Source: BMC Plant Biol. 2019 Aug 20;19:367. doi: 10.1186/s12870-019-1952-2 (PMC6701017; doi:10.1186/s12870-019-1952-2)
Supplement: Supplementary file 13 — Table S7. Enriched GO terms of all modules. (XLSX 2113 kb) [file 12870_2019_1952_MOESM13_ESM.xlsx]

## Sheet: allModules_GO_BP
allModules_GO_BP
GOBPID	Pvalue	OddsRatio	ExpCount	Count	Size	moduleColor	Term	Genes
GO:0050896	1.70275e-13	1.89666	179.035	261	10401	black	response to stimulus	Potri.001G006900, Potri.001G013000, Potri.001G023700, Potri.001G029700, Potri.001G032200, Potri.001G038300, Potri.001G045100, Potri.001G061700, Potri.001G061900, Potri.001G062900, Potri.001G090200, Potri.001G108800, Potri.001G134700, Potri.001G181500, Potri.001G201600, Potri.001G265600, Potri.001G268600, Potri.001G302300, Potri.001G303300, Potri.001G303700, Potri.001G311300, Potri.001G332900, Pot…
GO:0006952	2.82531e-13	2.39646	50.2798	105	2921	black	defense response	Potri.001G013000, Potri.001G023700, Potri.001G029700, Potri.001G061900, Potri.001G134700, Potri.001G268600, Potri.001G302300, Potri.001G303300, Potri.001G303700, Potri.002G128000, Potri.002G155300, Potri.003G012900, Potri.003G067600, Potri.003G069400, Potri.003G080600, Potri.003G147300, Potri.004G012600, Potri.004G025800, Potri.004G051500, Potri.004G077200, Potri.004G078100, Potri.004G116100, Pot…
GO:0006950	8.09122e-11	1.88327	103.83	166	6032	black	response to stress	Potri.001G006900, Potri.001G013000, Potri.001G023700, Potri.001G029700, Potri.001G045100, Potri.001G061900, Potri.001G134700, Potri.001G265600, Potri.001G268600, Potri.001G302300, Potri.001G303300, Potri.001G303700, Potri.001G311300, Potri.001G332900, Potri.001G375400, Potri.001G437400, Potri.001G456600, Potri.001G464100, Potri.002G038500, Potri.002G128000, Potri.002G155300, Potri.002G206100, Pot…
GO:0009626	1.87245e-06	4.26707	4.3033	17	250	black	plant-type hypersensitive response	Potri.001G061900, Potri.001G134700, Potri.001G268600, Potri.002G128000, Potri.003G012900, Potri.005G008700, Potri.005G041900, Potri.008G187700, Potri.009G062800, Potri.009G142200, Potri.010G246600, Potri.014G033400, Potri.019G093700, Potri.T013500, Potri.T065800, Potri.T093200, Potri.T129600
GO:0034050	1.87245e-06	4.26707	4.3033	17	250	black	host programmed cell death induced by symbiont	Potri.001G061900, Potri.001G134700, Potri.001G268600, Potri.002G128000, Potri.003G012900, Potri.005G008700, Potri.005G041900, Potri.008G187700, Potri.009G062800, Potri.009G142200, Potri.010G246600, Potri.014G033400, Potri.019G093700, Potri.T013500, Potri.T065800, Potri.T093200, Potri.T129600
GO:0010200	1.6722e-05	3.95613	4.06232	15	236	black	response to chitin	Potri.002G039200, Potri.002G065600, Potri.002G228400, Potri.003G080600, Potri.003G147300, Potri.005G224100, Potri.006G147900, Potri.009G016100, Potri.010G133300, Potri.011G138500, Potri.014G101100, Potri.014G155100, Potri.015G031000, Potri.016G069400, Potri.T080400
GO:0006468	3.17655e-05	1.90617	29.5551	53	1717	black	protein phosphorylation	Potri.001G038300, Potri.001G039900, Potri.001G061700, Potri.001G149100, Potri.002G007900, Potri.002G089000, Potri.003G190200, Potri.004G012600, Potri.004G025800, Potri.004G235700, Potri.005G018300, Potri.005G029300, Potri.005G139200, Potri.005G143600, Potri.010G025500, Potri.010G121400, Potri.010G155700, Potri.011G027700, Potri.011G037800, Potri.011G039000, Potri.011G039300, Potri.011G073700, Pot…
GO:0009723	4.79268e-05	2.69214	9.01973	23	524	black	response to ethylene	Potri.001G181500, Potri.002G038500, Potri.002G039200, Potri.002G065600, Potri.002G228400, Potri.003G050700, Potri.003G054400, Potri.003G080600, Potri.004G220400, Potri.005G224100, Potri.009G142200, Potri.011G165800, Potri.012G038300, Potri.013G041900, Potri.013G074000, Potri.014G117000, Potri.014G155100, Potri.015G023200, Potri.017G096200, Potri.018G011400, Potri.018G028000, Potri.018G047300, Pot…
GO:0002376	8.47056e-05	2.26522	13.9427	30	810	black	immune system process	Potri.001G013000, Potri.001G029700, Potri.001G061900, Potri.001G134700, Potri.001G268600, Potri.002G128000, Potri.003G012900, Potri.004G134600, Potri.005G008700, Potri.005G041900, Potri.008G187700, Potri.009G016100, Potri.009G062800, Potri.009G142200, Potri.010G155700, Potri.010G246600, Potri.012G047100, Potri.013G041900, Potri.014G033400, Potri.014G101100, Potri.016G069400, Potri.016G093900, Pot…
GO:0051716	0.000112544	1.53962	72.1578	103	4192	black	cellular response to stimulus	Potri.001G006900, Potri.001G029700, Potri.001G061700, Potri.001G061900, Potri.001G090200, Potri.001G134700, Potri.001G181500, Potri.001G268600, Potri.001G375400, Potri.001G437400, Potri.001G456600, Potri.002G039200, Potri.002G065600, Potri.002G089000, Potri.002G128000, Potri.002G176400, Potri.002G228400, Potri.002G252000, Potri.003G012900, Potri.003G050700, Potri.003G054400, Potri.003G080600, Pot…
GO:0008219	0.000162515	2.46665	9.79432	23	569	black	cell death	Potri.001G006900, Potri.001G061900, Potri.001G134700, Potri.001G268600, Potri.002G128000, Potri.003G012900, Potri.005G008700, Potri.005G041900, Potri.005G139200, Potri.008G187700, Potri.009G062800, Potri.009G142200, Potri.010G246600, Potri.014G033400, Potri.017G003400, Potri.019G093700, Potri.T013500, Potri.T065800, Potri.T075500, Potri.T075800, Potri.T093200, Potri.T122400, Potri.T129600
GO:0010243	0.000192655	3.13921	5.04347	15	293	black	response to organonitrogen compound	Potri.002G039200, Potri.002G065600, Potri.002G228400, Potri.003G080600, Potri.003G147300, Potri.005G224100, Potri.006G147900, Potri.009G016100, Potri.010G133300, Potri.011G138500, Potri.014G101100, Potri.014G155100, Potri.015G031000, Potri.016G069400, Potri.T080400
GO:0051704	0.000270925	1.65338	40.9847	64	2381	black	multi-organism process	Potri.001G013000, Potri.001G029700, Potri.001G038300, Potri.001G061700, Potri.001G268600, Potri.001G302300, Potri.001G303300, Potri.001G303700, Potri.001G415100, Potri.002G128000, Potri.003G067600, Potri.003G069400, Potri.003G087000, Potri.003G122600, Potri.003G147300, Potri.004G012600, Potri.004G025800, Potri.004G134600, Potri.004G193400, Potri.005G041900, Potri.005G214200, Potri.007G021300, Pot…
GO:0002532	0.000295763	Inf	0.0344264	2	2	black	production of molecular mediator involved in inflammatory response	Potri.004G078100, Potri.017G140900
GO:0002538	0.000295763	Inf	0.0344264	2	2	black	arachidonic acid metabolite production involved in inflammatory response	Potri.004G078100, Potri.017G140900
GO:0002540	0.000295763	Inf	0.0344264	2	2	black	leukotriene production involved in inflammatory response	Potri.004G078100, Potri.017G140900
GO:0006691	0.000295763	Inf	0.0344264	2	2	black	leukotriene metabolic process	Potri.004G078100, Potri.017G140900
GO:0019370	0.000295763	Inf	0.0344264	2	2	black	leukotriene biosynthetic process	Potri.004G078100, Potri.017G140900
GO:0046456	0.000295763	Inf	0.0344264	2	2	black	icosanoid biosynthetic process	Potri.004G078100, Potri.017G140900
GO:1901570	0.000295763	Inf	0.0344264	2	2	black	fatty acid derivative biosynthetic process	Potri.004G078100, Potri.017G140900
GO:0016310	0.000319967	1.68293	36.3887	58	2114	black	phosphorylation	Potri.001G038300, Potri.001G039900, Potri.001G061700, Potri.001G149100, Potri.002G007900, Potri.002G089000, Potri.003G190200, Potri.004G012600, Potri.004G025800, Potri.004G185900, Potri.004G235700, Potri.005G018300, Potri.005G029300, Potri.005G139200, Potri.005G143600, Potri.006G172000, Potri.006G172400, Potri.007G057900, Potri.009G084600, Potri.010G025500, Potri.010G121400, Potri.010G155700, Pot…
GO:0009607	0.00032068	1.7328	31.6207	52	1837	black	response to biotic stimulus	Potri.001G013000, Potri.001G029700, Potri.001G038300, Potri.001G268600, Potri.001G302300, Potri.001G303300, Potri.001G303700, Potri.001G415100, Potri.002G128000, Potri.003G067600, Potri.003G069400, Potri.003G147300, Potri.004G012600, Potri.004G025800, Potri.004G051500, Potri.004G134600, Potri.005G041900, Potri.005G214200, Potri.007G021300, Potri.007G079800, Potri.007G118600, Potri.008G117300, Pot…
GO:0000160	0.000321813	2.7582	6.47217	17	376	black	phosphorelay signal transduction system	Potri.001G181500, Potri.002G039200, Potri.002G065600, Potri.002G228400, Potri.003G050700, Potri.003G054400, Potri.003G080600, Potri.003G087700, Potri.004G185900, Potri.004G220400, Potri.009G142200, Potri.014G155100, Potri.015G023200, Potri.018G011400, Potri.018G028000, Potri.018G047300, Potri.T122400
GO:0009873	0.000328341	2.97706	5.30167	15	308	black	ethylene-activated signaling pathway	Potri.001G181500, Potri.002G039200, Potri.002G065600, Potri.002G228400, Potri.003G050700, Potri.003G054400, Potri.003G080600, Potri.004G220400, Potri.009G142200, Potri.014G155100, Potri.015G023200, Potri.018G011400, Potri.018G028000, Potri.018G047300, Potri.T122400
GO:0043207	0.000363137	1.73204	31.001	51	1801	black	response to external biotic stimulus	Potri.001G013000, Potri.001G029700, Potri.001G038300, Potri.001G268600, Potri.001G302300, Potri.001G303300, Potri.001G303700, Potri.001G415100, Potri.002G128000, Potri.003G067600, Potri.003G069400, Potri.003G147300, Potri.004G012600, Potri.004G025800, Potri.004G134600, Potri.005G041900, Potri.005G214200, Potri.007G021300, Potri.007G079800, Potri.007G118600, Potri.008G117300, Potri.009G062800, Pot…
GO:0051707	0.000363137	1.73204	31.001	51	1801	black	response to other organism	Potri.001G013000, Potri.001G029700, Potri.001G038300, Potri.001G268600, Potri.001G302300, Potri.001G303300, Potri.001G303700, Potri.001G415100, Potri.002G128000, Potri.003G067600, Potri.003G069400, Potri.003G147300, Potri.004G012600, Potri.004G025800, Potri.004G134600, Potri.005G041900, Potri.005G214200, Potri.007G021300, Potri.007G079800, Potri.007G118600, Potri.008G117300, Potri.009G062800, Pot…
GO:1901698	0.000396084	2.54153	7.83201	19	455	black	response to nitrogen compound	Potri.002G039200, Potri.002G065600, Potri.002G228400, Potri.003G080600, Potri.003G088800, Potri.003G147300, Potri.004G134600, Potri.005G224100, Potri.006G147900, Potri.009G016100, Potri.010G133300, Potri.011G138500, Potri.014G101100, Potri.014G155100, Potri.015G031000, Potri.015G085100, Potri.016G069400, Potri.018G011400, Potri.T080400
GO:0012501	0.000429172	2.52391	7.88365	19	458	black	programmed cell death	Potri.001G006900, Potri.001G061900, Potri.001G134700, Potri.001G268600, Potri.002G128000, Potri.003G012900, Potri.005G008700, Potri.005G041900, Potri.005G139200, Potri.008G187700, Potri.009G062800, Potri.009G142200, Potri.010G246600, Potri.014G033400, Potri.019G093700, Potri.T013500, Potri.T065800, Potri.T093200, Potri.T129600
GO:0071369	0.000505744	2.84939	5.52544	15	321	black	cellular response to ethylene stimulus	Potri.001G181500, Potri.002G039200, Potri.002G065600, Potri.002G228400, Potri.003G050700, Potri.003G054400, Potri.003G080600, Potri.004G220400, Potri.009G142200, Potri.014G155100, Potri.015G023200, Potri.018G011400, Potri.018G028000, Potri.018G047300, Potri.T122400
GO:0045087	0.000525666	2.13896	12.7034	26	738	black	innate immune response	Potri.001G013000, Potri.001G029700, Potri.001G061900, Potri.001G134700, Potri.001G268600, Potri.002G128000, Potri.003G012900, Potri.004G134600, Potri.005G008700, Potri.005G041900, Potri.008G187700, Potri.009G062800, Potri.009G142200, Potri.010G155700, Potri.010G246600, Potri.012G047100, Potri.013G041900, Potri.014G033400, Potri.016G093900, Potri.019G093700, Potri.T013500, Potri.T065800, Potri.T09…
GO:0051091	0.00055621	24.5984	0.172132	3	10	black	positive regulation of sequence-specific DNA binding transcription factor activity	Potri.001G029700, Potri.016G093900, Potri.019G013300
GO:0006875	0.000593041	2.80313	5.61151	15	326	black	cellular metal ion homeostasis	Potri.002G092200, Potri.004G073100, Potri.005G003700, Potri.005G169700, Potri.006G019200, Potri.006G019700, Potri.006G172800, Potri.006G173300, Potri.006G268900, Potri.009G048300, Potri.016G140500, Potri.017G147300, Potri.018G012100, Potri.018G013000, Potri.T108800
GO:0009605	0.00072763	1.60271	40.0896	61	2329	black	response to external stimulus	Potri.001G013000, Potri.001G029700, Potri.001G038300, Potri.001G268600, Potri.001G302300, Potri.001G303300, Potri.001G303700, Potri.001G415100, Potri.001G437400, Potri.002G089000, Potri.002G128000, Potri.002G228400, Potri.003G067600, Potri.003G069400, Potri.003G122600, Potri.003G147300, Potri.004G012600, Potri.004G025800, Potri.004G134600, Potri.005G029300, Potri.005G041900, Potri.005G214200, Pot…
GO:0006955	0.000747384	2.08499	13.0132	26	756	black	immune response	Potri.001G013000, Potri.001G029700, Potri.001G061900, Potri.001G134700, Potri.001G268600, Potri.002G128000, Potri.003G012900, Potri.004G134600, Potri.005G008700, Potri.005G041900, Potri.008G187700, Potri.009G062800, Potri.009G142200, Potri.010G155700, Potri.010G246600, Potri.012G047100, Potri.013G041900, Potri.014G033400, Potri.016G093900, Potri.019G093700, Potri.T013500, Potri.T065800, Potri.T09…
GO:0055065	0.000805156	2.52985	7.02299	17	408	black	metal ion homeostasis	Potri.001G375400, Potri.002G092200, Potri.004G073100, Potri.005G003700, Potri.005G169700, Potri.006G019200, Potri.006G019700, Potri.006G172800, Potri.006G173300, Potri.006G268900, Potri.009G048300, Potri.010G165800, Potri.016G140500, Potri.017G147300, Potri.018G012100, Potri.018G013000, Potri.T108800
GO:0007154	0.000973866	1.51104	53.1716	76	3089	black	cell communication	Potri.001G061700, Potri.001G090200, Potri.001G181500, Potri.001G437400, Potri.001G456600, Potri.002G039200, Potri.002G065600, Potri.002G089000, Potri.002G176400, Potri.002G228400, Potri.002G252000, Potri.003G050700, Potri.003G054400, Potri.003G080600, Potri.003G087700, Potri.003G147300, Potri.004G185900, Potri.004G220400, Potri.005G004100, Potri.005G009700, Potri.005G013100, Potri.005G016800, Pot…
GO:0002679	0.00127556	17.2172	0.223772	3	13	black	respiratory burst involved in defense response	Potri.009G016100, Potri.014G101100, Potri.016G069400
GO:0045730	0.00127556	17.2172	0.223772	3	13	black	respiratory burst	Potri.009G016100, Potri.014G101100, Potri.016G069400
GO:0009611	0.00130037	2.28591	8.65825	19	503	black	response to wounding	Potri.001G311300, Potri.001G332900, Potri.003G067600, Potri.003G147300, Potri.007G021300, Potri.007G118600, Potri.009G084600, Potri.009G142200, Potri.010G155700, Potri.010G236700, Potri.011G147100, Potri.015G024100, Potri.015G085100, Potri.016G079100, Potri.017G030400, Potri.019G093700, Potri.019G117800, Potri.T083400, Potri.T154100
GO:0030003	0.00131916	2.57696	6.07627	15	353	black	cellular cation homeostasis	Potri.002G092200, Potri.004G073100, Potri.005G003700, Potri.005G169700, Potri.006G019200, Potri.006G019700, Potri.006G172800, Potri.006G173300, Potri.006G268900, Potri.009G048300, Potri.016G140500, Potri.017G147300, Potri.018G012100, Potri.018G013000, Potri.T108800
GO:0055080	0.00148232	2.31695	8.09021	18	470	black	cation homeostasis	Potri.001G375400, Potri.002G092200, Potri.004G073100, Potri.005G003700, Potri.005G169700, Potri.006G019200, Potri.006G019700, Potri.006G172800, Potri.006G173300, Potri.006G268900, Potri.009G048300, Potri.010G165800, Potri.016G140500, Potri.017G147300, Potri.018G012100, Potri.018G013000, Potri.019G123800, Potri.T108800
GO:0051090	0.00166824	8.84106	0.516397	4	30	black	regulation of sequence-specific DNA binding transcription factor activity	Potri.001G029700, Potri.003G147300, Potri.016G093900, Potri.019G013300
GO:0080169	0.00173426	57.3004	0.0688529	2	4	black	cellular response to boron-containing substance deprivation	Potri.002G228400, Potri.014G155100
GO:0007165	0.00189426	1.49999	47.6462	68	2768	black	signal transduction	Potri.001G061700, Potri.001G090200, Potri.001G181500, Potri.001G456600, Potri.002G039200, Potri.002G065600, Potri.002G089000, Potri.002G176400, Potri.002G228400, Potri.002G252000, Potri.003G050700, Potri.003G054400, Potri.003G080600, Potri.003G087700, Potri.003G147300, Potri.004G185900, Potri.004G220400, Potri.005G004100, Potri.005G009700, Potri.005G013100, Potri.005G016800, Potri.005G030700, Pot…
GO:0006873	0.00202813	2.45922	6.35168	15	369	black	cellular ion homeostasis	Potri.002G092200, Potri.004G073100, Potri.005G003700, Potri.005G169700, Potri.006G019200, Potri.006G019700, Potri.006G172800, Potri.006G173300, Potri.006G268900, Potri.009G048300, Potri.016G140500, Potri.017G147300, Potri.018G012100, Potri.018G013000, Potri.T108800
GO:0044700	0.0022392	1.48852	47.9732	68	2787	black	single organism signaling	Potri.001G061700, Potri.001G090200, Potri.001G181500, Potri.001G456600, Potri.002G039200, Potri.002G065600, Potri.002G089000, Potri.002G176400, Potri.002G228400, Potri.002G252000, Potri.003G050700, Potri.003G054400, Potri.003G080600, Potri.003G087700, Potri.003G147300, Potri.004G185900, Potri.004G220400, Potri.005G004100, Potri.005G009700, Potri.005G013100, Potri.005G016800, Potri.005G030700, Pot…
GO:0023052	0.0022588	1.48792	47.9905	68	2788	black	signaling	Potri.001G061700, Potri.001G090200, Potri.001G181500, Potri.001G456600, Potri.002G039200, Potri.002G065600, Potri.002G089000, Potri.002G176400, Potri.002G228400, Potri.002G252000, Potri.003G050700, Potri.003G054400, Potri.003G080600, Potri.003G087700, Potri.003G147300, Potri.004G185900, Potri.004G220400, Potri.005G004100, Potri.005G009700, Potri.005G013100, Potri.005G016800, Potri.005G030700, Pot…
GO:0046916	0.0023126	3.09137	3.391	10	197	black	cellular transition metal ion homeostasis	Potri.002G092200, Potri.004G073100, Potri.005G003700, Potri.005G169700, Potri.006G019200, Potri.006G019700, Potri.009G048300, Potri.016G140500, Potri.017G147300, Potri.T108800
GO:0043692	0.0024035	13.2428	0.275411	3	16	black	monoterpene metabolic process	Potri.004G030200, Potri.004G090600, Potri.007G118500
GO:0043693	0.0024035	13.2428	0.275411	3	16	black	monoterpene biosynthetic process	Potri.004G030200, Potri.004G090600, Potri.007G118500
GO:0042214	0.00243459	4.73361	1.35984	6	79	black	terpene metabolic process	Potri.001G265600, Potri.001G415100, Potri.004G030200, Potri.004G090600, Potri.007G118500, Potri.019G023100
GO:0098771	0.00248374	2.20311	8.48612	18	493	black	inorganic ion homeostasis	Potri.001G375400, Potri.002G092200, Potri.004G073100, Potri.005G003700, Potri.005G169700, Potri.006G019200, Potri.006G019700, Potri.006G172800, Potri.006G173300, Potri.006G268900, Potri.009G048300, Potri.010G165800, Potri.016G140500, Potri.017G147300, Potri.018G012100, Potri.018G013000, Potri.019G123800, Potri.T108800
GO:0046246	0.00275208	5.63987	0.96394	5	56	black	terpene biosynthetic process	Potri.001G415100, Potri.004G030200, Potri.004G090600, Potri.007G118500, Potri.019G023100
GO:0033554	0.00327881	1.67295	22.9796	37	1335	black	cellular response to stress	Potri.001G006900, Potri.001G061900, Potri.001G134700, Potri.001G268600, Potri.001G375400, Potri.001G437400, Potri.002G128000, Potri.002G228400, Potri.003G012900, Potri.003G084700, Potri.003G147300, Potri.005G008700, Potri.005G029300, Potri.005G041900, Potri.005G139200, Potri.006G274100, Potri.007G091500, Potri.008G157900, Potri.008G187700, Potri.009G062800, Potri.009G142200, Potri.010G021100, Pot…
GO:0009617	0.00351054	1.85069	14.5624	26	846	black	response to bacterium	Potri.001G013000, Potri.001G029700, Potri.001G268600, Potri.003G069400, Potri.004G012600, Potri.004G025800, Potri.005G041900, Potri.005G214200, Potri.007G079800, Potri.009G062800, Potri.011G027700, Potri.012G047100, Potri.013G041900, Potri.014G152900, Potri.015G002800, Potri.016G093900, Potri.017G003400, Potri.018G011400, Potri.019G093700, Potri.T004800, Potri.T013500, Potri.T065800, Potri.T07550…
GO:0009719	0.0039715	1.45245	48.2831	67	2805	black	response to endogenous stimulus	Potri.001G032200, Potri.001G061700, Potri.001G062900, Potri.001G108800, Potri.001G181500, Potri.001G311300, Potri.002G038500, Potri.002G039200, Potri.002G065600, Potri.002G176400, Potri.002G206100, Potri.002G228400, Potri.002G252000, Potri.003G005200, Potri.003G050700, Potri.003G054400, Potri.003G067600, Potri.003G080600, Potri.003G094200, Potri.003G147300, Potri.003G164500, Potri.003G167400, Pot…
GO:1901700	0.00412916	1.46579	44.9265	63	2610	black	response to oxygen-containing compound	Potri.001G006900, Potri.001G061700, Potri.001G062900, Potri.001G108800, Potri.001G265600, Potri.001G311300, Potri.001G437400, Potri.002G038500, Potri.002G039200, Potri.002G065600, Potri.002G206100, Potri.002G228400, Potri.002G252000, Potri.003G005200, Potri.003G025200, Potri.003G067600, Potri.003G080600, Potri.003G088800, Potri.003G094200, Potri.003G147300, Potri.003G164500, Potri.003G193500, Pot…
GO:0050801	0.00441275	2.07859	8.96809	18	521	black	ion homeostasis	Potri.001G375400, Potri.002G092200, Potri.004G073100, Potri.005G003700, Potri.005G169700, Potri.006G019200, Potri.006G019700, Potri.006G172800, Potri.006G173300, Potri.006G268900, Potri.009G048300, Potri.010G165800, Potri.016G140500, Potri.017G147300, Potri.018G012100, Potri.018G013000, Potri.019G123800, Potri.T108800
GO:0055082	0.00526457	2.20669	7.04021	15	409	black	cellular chemical homeostasis	Potri.002G092200, Potri.004G073100, Potri.005G003700, Potri.005G169700, Potri.006G019200, Potri.006G019700, Potri.006G172800, Potri.006G173300, Potri.006G268900, Potri.009G048300, Potri.016G140500, Potri.017G147300, Potri.018G012100, Potri.018G013000, Potri.T108800
GO:0055076	0.00556985	2.56383	4.45822	11	259	black	transition metal ion homeostasis	Potri.002G092200, Potri.004G073100, Potri.005G003700, Potri.005G169700, Potri.006G019200, Potri.006G019700, Potri.009G048300, Potri.010G165800, Potri.016G140500, Potri.017G147300, Potri.T108800
GO:0098542	0.0063092	1.63446	21.5337	34	1251	black	defense response to other organism	Potri.001G013000, Potri.001G029700, Potri.002G128000, Potri.003G069400, Potri.003G147300, Potri.004G012600, Potri.004G025800, Potri.004G134600, Potri.005G041900, Potri.005G214200, Potri.007G079800, Potri.009G069400, Potri.009G142200, Potri.010G155700, Potri.011G027700, Potri.011G165800, Potri.012G047100, Potri.013G041900, Potri.014G033400, Potri.014G152900, Potri.015G024500, Potri.016G079100, Pot…
GO:0035556	0.00720384	1.89864	10.8788	20	632	black	intracellular signal transduction	Potri.001G090200, Potri.001G181500, Potri.002G039200, Potri.002G065600, Potri.002G228400, Potri.003G050700, Potri.003G054400, Potri.003G080600, Potri.003G087700, Potri.004G185900, Potri.004G220400, Potri.005G139200, Potri.009G142200, Potri.014G155100, Potri.015G023200, Potri.016G047300, Potri.018G011400, Potri.018G028000, Potri.018G047300, Potri.T122400
GO:0072507	0.00721067	2.99509	2.78854	8	162	black	divalent inorganic cation homeostasis	Potri.001G375400, Potri.006G172800, Potri.006G173300, Potri.006G268900, Potri.010G165800, Potri.016G140500, Potri.018G012100, Potri.018G013000
GO:0044699	0.00771204	1.23702	241.519	270	14031	black	single-organism process	Potri.001G006900, Potri.001G010900, Potri.001G013000, Potri.001G023700, Potri.001G045100, Potri.001G061700, Potri.001G061900, Potri.001G080100, Potri.001G090200, Potri.001G125600, Potri.001G134700, Potri.001G144300, Potri.001G175200, Potri.001G181500, Potri.001G265600, Potri.001G268600, Potri.001G270900, Potri.001G311300, Potri.001G415100, Potri.001G437400, Potri.001G440700, Potri.001G451900, Pot…
GO:0052033	0.00773114	19.0977	0.137706	2	8	black	pathogen-associated molecular pattern dependent induction by symbiont of host innate immune response	Potri.001G013000, Potri.T165400
GO:0052166	0.00773114	19.0977	0.137706	2	8	black	positive regulation by symbiont of host innate immune response	Potri.001G013000, Potri.T165400
GO:0052167	0.00773114	19.0977	0.137706	2	8	black	modulation by symbiont of host innate immune response	Potri.001G013000, Potri.T165400
GO:0052169	0.00773114	19.0977	0.137706	2	8	black	pathogen-associated molecular pattern dependent modulation by symbiont of host innate immune response	Potri.001G013000, Potri.T165400
GO:0052257	0.00773114	19.0977	0.137706	2	8	black	pathogen-associated molecular pattern dependent induction by organism of innate immune response of other organism involved in symbiotic interaction	Potri.001G013000, Potri.T165400
GO:0052305	0.00773114	19.0977	0.137706	2	8	black	positive regulation by organism of innate immune response in other organism involved in symbiotic interaction	Potri.001G013000, Potri.T165400
GO:0052306	0.00773114	19.0977	0.137706	2	8	black	modulation by organism of innate immune response in other organism involved in symbiotic interaction	Potri.001G013000, Potri.T165400
GO:0052308	0.00773114	19.0977	0.137706	2	8	black	pathogen-associated molecular pattern dependent modulation by organism of innate immune response in other organism involved in symbiotic interaction	Potri.001G013000, Potri.T165400
GO:0052509	0.00773114	19.0977	0.137706	2	8	black	positive regulation by symbiont of host defense response	Potri.001G013000, Potri.T165400
GO:0052510	0.00773114	19.0977	0.137706	2	8	black	positive regulation by organism of defense response of other organism involved in symbiotic interaction	Potri.001G013000, Potri.T165400
GO:0042742	0.00779329	1.85206	11.705	21	680	black	defense response to bacterium	Potri.001G013000, Potri.001G029700, Potri.003G069400, Potri.004G012600, Potri.004G025800, Potri.005G041900, Potri.005G214200, Potri.007G079800, Potri.011G027700, Potri.012G047100, Potri.013G041900, Potri.014G152900, Potri.016G093900, Potri.017G003400, Potri.T004800, Potri.T013500, Potri.T065800, Potri.T075500, Potri.T075800, Potri.T122400, Potri.T156100
GO:0071214	0.00813474	2.32035	5.35331	12	311	black	cellular response to abiotic stimulus	Potri.001G029700, Potri.001G375400, Potri.001G437400, Potri.001G456600, Potri.002G089000, Potri.008G157900, Potri.010G021100, Potri.011G044600, Potri.013G137200, Potri.015G024100, Potri.016G093900, Potri.018G041900
GO:0009269	0.00863236	5.34285	0.809021	4	47	black	response to desiccation	Potri.003G147300, Potri.004G136000, Potri.004G136700, Potri.012G006800
GOBPID	Pvalue	OddsRatio	ExpCount	Count	Size		Term	Genes
GO:0007049	5.21371e-17	1.95773	154.859	253	818	blue	cell cycle	Potri.001G009600, Potri.001G031400, Potri.001G050300, Potri.001G070500, Potri.001G074000, Potri.001G090600, Potri.001G125000, Potri.001G128700, Potri.001G147500, Potri.001G149200, Potri.001G177100, Potri.001G225600, Potri.001G250200, Potri.001G264000, Potri.001G269700, Potri.001G272000, Potri.001G281500, Potri.001G295100, Potri.001G301800, Potri.001G314000, Potri.001G329700, Potri.001G356500, Pot…
GO:0010035	7.01826e-17	1.65149	299.305	431	1581	blue	response to inorganic substance	Potri.001G010200, Potri.001G010800, Potri.001G015300, Potri.001G015500, Potri.001G023100, Potri.001G024800, Potri.001G024900, Potri.001G032900, Potri.001G042600, Potri.001G048900, Potri.001G054400, Potri.001G067800, Potri.001G083700, Potri.001G084000, Potri.001G087300, Potri.001G087500, Potri.001G095800, Potri.001G099400, Potri.001G099600, Potri.001G105200, Potri.001G105800, Potri.001G105900, Pot…
GO:0042221	1.37062e-15	1.35971	882.96	1083	4664	blue	response to chemical	Potri.001G007000, Potri.001G010200, Potri.001G010800, Potri.001G015300, Potri.001G015500, Potri.001G023100, Potri.001G023500, Potri.001G024800, Potri.001G024900, Potri.001G027700, Potri.001G028000, Potri.001G029800, Potri.001G030900, Potri.001G032900, Potri.001G037000, Potri.001G042600, Potri.001G044500, Potri.001G048900, Potri.001G051900, Potri.001G054400, Potri.001G057100, Potri.001G061200, Pot…
GO:0051301	1.29206e-13	2.1191	92.9532	161	491	blue	cell division	Potri.001G009600, Potri.001G031400, Potri.001G034200, Potri.001G067700, Potri.001G079900, Potri.001G090600, Potri.001G099400, Potri.001G103300, Potri.001G125000, Potri.001G128700, Potri.001G147500, Potri.001G149200, Potri.001G154100, Potri.001G177100, Potri.001G225600, Potri.001G250200, Potri.001G272000, Potri.001G273700, Potri.001G295100, Potri.001G301800, Potri.001G356500, Potri.001G383600, Pot…
GO:0009628	2.27202e-13	1.37374	656.92	819	3470	blue	response to abiotic stimulus	Potri.001G004600, Potri.001G015300, Potri.001G015500, Potri.001G017300, Potri.001G023100, Potri.001G024800, Potri.001G024900, Potri.001G028000, Potri.001G032900, Potri.001G036900, Potri.001G042600, Potri.001G045500, Potri.001G045800, Potri.001G046100, Potri.001G046400, Potri.001G051700, Potri.001G054400, Potri.001G061200, Potri.001G079000, Potri.001G083700, Potri.001G084000, Potri.001G087500, Pot…
GO:0044763	2.56535e-13	1.2687	1422.51	1640	7514	blue	single-organism cellular process	Potri.001G000800, Potri.001G001600, Potri.001G004100, Potri.001G006600, Potri.001G007000, Potri.001G009600, Potri.001G010200, Potri.001G010500, Potri.001G010800, Potri.001G013500, Potri.001G015300, Potri.001G015500, Potri.001G016200, Potri.001G017300, Potri.001G018800, Potri.001G026200, Potri.001G030900, Potri.001G031400, Potri.001G034200, Potri.001G036900, Potri.001G037000, Potri.001G044300, Pot…
GO:1901700	8.16301e-13	1.41792	494.109	634	2610	blue	response to oxygen-containing compound	Potri.001G015300, Potri.001G015500, Potri.001G023100, Potri.001G023500, Potri.001G024800, Potri.001G024900, Potri.001G032900, Potri.001G042600, Potri.001G044500, Potri.001G048900, Potri.001G051900, Potri.001G061200, Potri.001G062500, Potri.001G068700, Potri.001G079800, Potri.001G079900, Potri.001G082200, Potri.001G083700, Potri.001G084000, Potri.001G092500, Potri.001G095800, Potri.001G099200, Pot…
GO:0009266	1.04828e-12	1.7241	176.441	264	932	blue	response to temperature stimulus	Potri.001G024800, Potri.001G024900, Potri.001G032900, Potri.001G042600, Potri.001G045500, Potri.001G045800, Potri.001G046100, Potri.001G046400, Potri.001G054400, Potri.001G087500, Potri.001G099600, Potri.001G106100, Potri.001G148900, Potri.001G154200, Potri.001G155200, Potri.001G246900, Potri.001G252900, Potri.001G257000, Potri.001G272800, Potri.001G274300, Potri.001G279500, Potri.001G285500, Pot…
GO:0006470	2.21455e-12	2.99606	35.591	77	188	blue	protein dephosphorylation	Potri.001G043000, Potri.001G054700, Potri.001G092100, Potri.001G092500, Potri.001G154700, Potri.001G245200, Potri.001G245700, Potri.001G278500, Potri.001G297200, Potri.001G353700, Potri.001G398100, Potri.002G074500, Potri.002G097200, Potri.002G127300, Potri.002G136700, Potri.002G169400, Potri.002G184400, Potri.002G190400, Potri.003G080000, Potri.003G139200, Potri.003G173700, Potri.003G183800, Pot…
GO:0000278	2.82021e-12	2.27773	67.0172	122	354	blue	mitotic cell cycle	Potri.001G009600, Potri.001G031400, Potri.001G090600, Potri.001G125000, Potri.001G177100, Potri.001G225600, Potri.001G264000, Potri.001G295100, Potri.001G301800, Potri.001G356500, Potri.001G389300, Potri.001G389500, Potri.002G000500, Potri.002G003400, Potri.002G026400, Potri.002G026600, Potri.002G044800, Potri.002G087600, Potri.002G129100, Potri.002G162500, Potri.002G225100, Potri.002G235500, Pot…
GO:1903047	1.21007e-11	2.44329	52.44	100	277	blue	mitotic cell cycle process	Potri.001G009600, Potri.001G031400, Potri.001G090600, Potri.001G125000, Potri.001G177100, Potri.001G225600, Potri.001G264000, Potri.001G295100, Potri.001G301800, Potri.001G356500, Potri.001G389300, Potri.001G389500, Potri.002G000500, Potri.002G003400, Potri.002G044800, Potri.002G087600, Potri.002G162500, Potri.002G225100, Potri.002G235500, Potri.003G000900, Potri.003G108400, Potri.003G117800, Pot…
GO:0009987	5.26734e-11	1.20761	3461.98	3685	18287	blue	cellular process	Potri.001G000800, Potri.001G001600, Potri.001G002500, Potri.001G003200, Potri.001G004100, Potri.001G004600, Potri.001G006600, Potri.001G007000, Potri.001G009600, Potri.001G010200, Potri.001G010500, Potri.001G010800, Potri.001G011500, Potri.001G013200, Potri.001G013500, Potri.001G015300, Potri.001G015500, Potri.001G016200, Potri.001G017300, Potri.001G018800, Potri.001G019600, Potri.001G023500, Pot…
Potri.008G088300	Potri.008G089000	Potri.008G091900	Potri.008G092100	Potri.008G092300	Potri.008G093400	blue	Potri.008G093800	Potri.008G094300	Potri.008G096500	Potri.008G097100	Potri.008G097300	Potri.008G097600	Potri.008G099400	Potri.008G100500	Potri.008G103500	Potri.008G104300	Potri.008G105300	Potri.008G106000	Potri.008G106400	Potri.008G106600	Potri.008G106700	Potri.008G107600	Potri.008G107900	Potri.008G108000	Potri.008G108100	Potri.008G109200	Potri.008G112700	Potri.008G112800	Potri.008G112900	Potri.008G113700	Potri.008G113900	Potri.008G114700	Potri.008G116000	Potri.008G116600	Potri.008G117100	Potri.008G118800	Potri.008G118900	Potri.008G119700	Potri.008G120000	Potri.008G122100	Potri.008G122200	Potri.008G123600	Potri.008G124300	Potri.008G124900	Potri.008G125200	Potri.008G125900	Potri.008G126300	Potri.008G126600	Potri.008G127600
GO:0010200	7.31422e-11	2.52234	44.6781	87	236	blue	response to chitin	Potri.001G044500, Potri.001G068700, Potri.001G079800, Potri.001G079900, Potri.001G082200, Potri.001G108100, Potri.001G142200, Potri.001G154100, Potri.001G154200, Potri.001G212100, Potri.001G218800, Potri.001G235800, Potri.001G243300, Potri.001G295500, Potri.001G397200, Potri.002G018400, Potri.002G119300, Potri.002G128900, Potri.002G168700, Potri.002G176900, Potri.002G226600, Potri.002G245500, Pot…
GO:0022402	1.0027e-10	1.90106	99.3898	160	525	blue	cell cycle process	Potri.001G009600, Potri.001G031400, Potri.001G050300, Potri.001G090600, Potri.001G125000, Potri.001G149200, Potri.001G177100, Potri.001G225600, Potri.001G264000, Potri.001G269700, Potri.001G281500, Potri.001G295100, Potri.001G301800, Potri.001G356500, Potri.001G375600, Potri.001G389300, Potri.001G389500, Potri.002G000500, Potri.002G003400, Potri.002G023400, Potri.002G044800, Potri.002G052900, Pot…
GO:0016311	1.16581e-10	2.44549	47.1392	90	249	blue	dephosphorylation	Potri.001G043000, Potri.001G054700, Potri.001G092100, Potri.001G092500, Potri.001G145900, Potri.001G154700, Potri.001G245200, Potri.001G245700, Potri.001G278500, Potri.001G297200, Potri.001G353700, Potri.001G398100, Potri.002G074500, Potri.002G097200, Potri.002G127300, Potri.002G136700, Potri.002G169400, Potri.002G184400, Potri.002G190400, Potri.003G080000, Potri.003G139200, Potri.003G173700, Pot…
GO:0046686	2.53392e-10	1.77842	121.161	186	640	blue	response to cadmium ion	Potri.001G010800, Potri.001G042600, Potri.001G054400, Potri.001G067800, Potri.001G087300, Potri.001G087500, Potri.001G095800, Potri.001G099600, Potri.001G105200, Potri.001G105900, Potri.001G112100, Potri.001G118900, Potri.001G147500, Potri.001G170200, Potri.001G175000, Potri.001G190700, Potri.001G245000, Potri.001G246900, Potri.001G272800, Potri.001G285500, Potri.001G292700, Potri.001G304000, Pot…
GO:0044237	7.15871e-10	1.19038	2647.18	2858	13983	blue	cellular metabolic process	Potri.001G001600, Potri.001G006600, Potri.001G007000, Potri.001G009600, Potri.001G010500, Potri.001G010800, Potri.001G011500, Potri.001G013200, Potri.001G013500, Potri.001G015300, Potri.001G015500, Potri.001G016200, Potri.001G017300, Potri.001G019600, Potri.001G023500, Potri.001G026000, Potri.001G026100, Potri.001G026200, Potri.001G027700, Potri.001G029800, Potri.001G030900, Potri.001G031400, Pot…
Potri.010G202200	Potri.010G202300	Potri.010G204400	Potri.010G205700	Potri.010G206600	Potri.010G207800	blue	Potri.010G208600	Potri.010G211600	Potri.010G212600	Potri.010G215200	Potri.010G215300	Potri.010G216000	Potri.010G218600	Potri.010G219100	Potri.010G219200	Potri.010G219500	Potri.010G219600	Potri.010G220200	Potri.010G220600	Potri.010G221600	Potri.010G222800	Potri.010G223000	Potri.010G223300	Potri.010G224100	Potri.010G225300	Potri.010G225600	Potri.010G226100	Potri.010G226300	Potri.010G227700	Potri.010G228200	Potri.010G229700	Potri.010G229900	Potri.010G232600	Potri.010G232700	Potri.010G232800	Potri.010G235200	Potri.010G236200	Potri.010G239000	Potri.010G242800	Potri.010G246400	Potri.010G247000	Potri.010G249600	Potri.010G250200	Potri.010G250900	Potri.010G253500	Potri.010G254700	Potri.010G254900	Potri.010G255200	Potri.011G000100
GO:0006260	1.52666e-09	2.53379	37.8628	74	200	blue	DNA replication	Potri.001G031400, Potri.001G070500, Potri.001G074000, Potri.001G250200, Potri.001G264000, Potri.001G329700, Potri.001G387300, Potri.001G389300, Potri.001G389500, Potri.001G394200, Potri.001G421300, Potri.001G461200, Potri.001G461300, Potri.002G023400, Potri.002G040100, Potri.002G210400, Potri.002G212400, Potri.003G015800, Potri.003G017500, Potri.003G094800, Potri.003G102700, Potri.003G169300, Pot…
GO:0007017	1.61538e-09	2.39152	43.5422	82	230	blue	microtubule-based process	Potri.001G000800, Potri.001G106100, Potri.001G182300, Potri.001G233700, Potri.001G289500, Potri.001G356500, Potri.001G359500, Potri.001G360200, Potri.001G430800, Potri.002G021800, Potri.002G027400, Potri.002G106000, Potri.002G106100, Potri.002G110600, Potri.002G111900, Potri.002G162500, Potri.002G163200, Potri.002G225100, Potri.002G235500, Potri.003G052800, Potri.003G053800, Potri.003G117800, Pot…
GO:0001101	2.73917e-09	1.38341	384.118	487	2029	blue	response to acid chemical	Potri.001G015300, Potri.001G015500, Potri.001G023100, Potri.001G023500, Potri.001G024800, Potri.001G024900, Potri.001G032900, Potri.001G044500, Potri.001G048900, Potri.001G051900, Potri.001G061200, Potri.001G062500, Potri.001G083700, Potri.001G084000, Potri.001G092500, Potri.001G099200, Potri.001G099400, Potri.001G113100, Potri.001G115600, Potri.001G118200, Potri.001G122400, Potri.001G142200, Pot…
GO:0051726	3.06734e-09	2.08229	61.7164	106	326	blue	regulation of cell cycle	Potri.001G031400, Potri.001G177100, Potri.001G250200, Potri.001G264000, Potri.001G269700, Potri.001G272000, Potri.001G301800, Potri.001G314000, Potri.001G329700, Potri.001G389300, Potri.001G389500, Potri.002G003400, Potri.002G010000, Potri.002G032300, Potri.002G040100, Potri.002G059800, Potri.002G080000, Potri.002G087600, Potri.002G121500, Potri.002G129100, Potri.002G143400, Potri.002G210400, Pot…
GO:0006793	4.60965e-09	1.31425	553.933	673	2926	blue	phosphorus metabolic process	Potri.001G001600, Potri.001G043000, Potri.001G048500, Potri.001G054700, Potri.001G059900, Potri.001G090300, Potri.001G092100, Potri.001G092500, Potri.001G095200, Potri.001G095800, Potri.001G099300, Potri.001G112000, Potri.001G112100, Potri.001G129000, Potri.001G145300, Potri.001G145700, Potri.001G145900, Potri.001G146900, Potri.001G151900, Potri.001G154700, Potri.001G156600, Potri.001G159700, Pot…
GO:0071704	4.80372e-09	1.17897	2868.11	3069	15150	blue	organic substance metabolic process	Potri.001G001600, Potri.001G006500, Potri.001G006600, Potri.001G007000, Potri.001G009600, Potri.001G010500, Potri.001G010800, Potri.001G013200, Potri.001G013500, Potri.001G015300, Potri.001G015500, Potri.001G016200, Potri.001G017300, Potri.001G019600, Potri.001G023500, Potri.001G026000, Potri.001G026100, Potri.001G026200, Potri.001G028200, Potri.001G029800, Potri.001G030900, Potri.001G031400, Pot…
Potri.010G043500	Potri.010G043800	Potri.010G043900	Potri.010G046500	Potri.010G047600	Potri.010G048200	blue	Potri.010G049100	Potri.010G049800	Potri.010G051400	Potri.010G055400	Potri.010G055900	Potri.010G056100	Potri.010G056500	Potri.010G060800	Potri.010G061400	Potri.010G061600	Potri.010G061900	Potri.010G062900	Potri.010G063900	Potri.010G066000	Potri.010G066600	Potri.010G069800	Potri.010G070700	Potri.010G070800	Potri.010G071000	Potri.010G072300	Potri.010G072700	Potri.010G072900	Potri.010G074900	Potri.010G076100	Potri.010G079200	Potri.010G079300	Potri.010G080700	Potri.010G081600	Potri.010G082000	Potri.010G082300	Potri.010G083400	Potri.010G083600	Potri.010G085600	Potri.010G086900	Potri.010G087900	Potri.010G090500	Potri.010G092000	Potri.010G093200	Potri.010G095700	Potri.010G097200	Potri.010G099100	Potri.010G101200	Potri.010G102300
GO:0009409	6.51013e-09	1.70891	118.511	177	626	blue	response to cold	Potri.001G024800, Potri.001G024900, Potri.001G032900, Potri.001G045500, Potri.001G045800, Potri.001G046100, Potri.001G046400, Potri.001G099600, Potri.001G106100, Potri.001G148900, Potri.001G154200, Potri.001G155200, Potri.001G246900, Potri.001G257000, Potri.001G272800, Potri.001G279500, Potri.001G295500, Potri.001G301900, Potri.001G348900, Potri.001G353500, Potri.001G376500, Potri.001G415000, Pot…
GO:0009414	9.29329e-09	1.71535	114.156	171	603	blue	response to water deprivation	Potri.001G015300, Potri.001G015500, Potri.001G023100, Potri.001G024800, Potri.001G024900, Potri.001G032900, Potri.001G083700, Potri.001G084000, Potri.001G142200, Potri.001G151800, Potri.001G167100, Potri.001G243300, Potri.001G288600, Potri.001G295500, Potri.001G302100, Potri.001G404100, Potri.001G412900, Potri.001G436500, Potri.001G436600, Potri.002G004500, Potri.002G094200, Potri.002G112100, Pot…
GO:0010038	1.08007e-08	1.58483	160.728	227	849	blue	response to metal ion	Potri.001G010200, Potri.001G010800, Potri.001G042600, Potri.001G054400, Potri.001G067800, Potri.001G087300, Potri.001G087500, Potri.001G095800, Potri.001G099400, Potri.001G099600, Potri.001G105200, Potri.001G105800, Potri.001G105900, Potri.001G112100, Potri.001G118900, Potri.001G147500, Potri.001G148000, Potri.001G170200, Potri.001G175000, Potri.001G190700, Potri.001G235800, Potri.001G245000, Pot…
GO:0010243	1.08078e-08	2.10436	55.469	96	293	blue	response to organonitrogen compound	Potri.001G044500, Potri.001G068700, Potri.001G079800, Potri.001G079900, Potri.001G082200, Potri.001G108100, Potri.001G142200, Potri.001G154100, Potri.001G154200, Potri.001G189500, Potri.001G212100, Potri.001G218800, Potri.001G235800, Potri.001G243300, Potri.001G288600, Potri.001G295500, Potri.001G397200, Potri.002G018400, Potri.002G119300, Potri.002G128900, Potri.002G168700, Potri.002G176900, Pot…
GO:0009415	1.15524e-08	1.70559	115.292	172	609	blue	response to water	Potri.001G015300, Potri.001G015500, Potri.001G023100, Potri.001G024800, Potri.001G024900, Potri.001G032900, Potri.001G083700, Potri.001G084000, Potri.001G142200, Potri.001G151800, Potri.001G167100, Potri.001G243300, Potri.001G288600, Potri.001G295500, Potri.001G302100, Potri.001G404100, Potri.001G412900, Potri.001G436500, Potri.001G436600, Potri.002G004500, Potri.002G094200, Potri.002G112100, Pot…
GO:0000280	1.5822e-08	2.08305	55.8476	96	295	blue	nuclear division	Potri.001G031400, Potri.001G090600, Potri.001G125000, Potri.001G126200, Potri.001G225600, Potri.001G264000, Potri.001G281500, Potri.001G295100, Potri.001G301800, Potri.001G356500, Potri.001G389300, Potri.001G389500, Potri.002G044800, Potri.002G059800, Potri.002G162500, Potri.002G186200, Potri.002G225100, Potri.002G232700, Potri.002G244000, Potri.003G000900, Potri.003G108400, Potri.003G117800, Pot…
GO:0044238	2.06464e-08	1.17112	2660.81	2852	14055	blue	primary metabolic process	Potri.001G001600, Potri.001G006500, Potri.001G006600, Potri.001G009600, Potri.001G010500, Potri.001G013200, Potri.001G013500, Potri.001G015300, Potri.001G015500, Potri.001G016200, Potri.001G017300, Potri.001G019600, Potri.001G023500, Potri.001G026000, Potri.001G026100, Potri.001G026200, Potri.001G028200, Potri.001G029800, Potri.001G030900, Potri.001G031400, Potri.001G033600, Potri.001G034200, Pot…
Potri.010G219500	Potri.010G219600	Potri.010G220200	Potri.010G220600	Potri.010G221600	Potri.010G222800	blue	Potri.010G223000	Potri.010G223300	Potri.010G224100	Potri.010G225300	Potri.010G225600	Potri.010G226100	Potri.010G226300	Potri.010G227700	Potri.010G228200	Potri.010G229000	Potri.010G229700	Potri.010G229900	Potri.010G232600	Potri.010G232700	Potri.010G232800	Potri.010G235200	Potri.010G236200	Potri.010G239000	Potri.010G242800	Potri.010G245200	Potri.010G246400	Potri.010G247000	Potri.010G249600	Potri.010G250900	Potri.010G253200	Potri.010G253500	Potri.010G254700	Potri.010G254900	Potri.010G255200	Potri.011G000100	Potri.011G003400	Potri.011G003900	Potri.011G004000	Potri.011G004200	Potri.011G004700	Potri.011G006100	Potri.011G007600	Potri.011G010400	Potri.011G011100	Potri.011G021800	Potri.011G025700	Potri.011G026600	Potri.011G027500
GO:0048285	3.00261e-08	1.93979	67.2065	110	355	blue	organelle fission	Potri.001G031400, Potri.001G089800, Potri.001G090600, Potri.001G103300, Potri.001G125000, Potri.001G126200, Potri.001G225600, Potri.001G264000, Potri.001G281500, Potri.001G295100, Potri.001G301800, Potri.001G356500, Potri.001G359500, Potri.001G389300, Potri.001G389500, Potri.002G044800, Potri.002G059800, Potri.002G162500, Potri.002G186200, Potri.002G225100, Potri.002G232700, Potri.002G244000, Pot…
GO:0010033	3.64453e-08	1.27594	627.387	745	3314	blue	response to organic substance	Potri.001G007000, Potri.001G010800, Potri.001G015300, Potri.001G015500, Potri.001G023500, Potri.001G024900, Potri.001G027700, Potri.001G028000, Potri.001G030900, Potri.001G037000, Potri.001G044500, Potri.001G048900, Potri.001G051900, Potri.001G057100, Potri.001G061200, Potri.001G062500, Potri.001G066800, Potri.001G068700, Potri.001G072800, Potri.001G079800, Potri.001G079900, Potri.001G082200, Pot…
GO:0006090	5.53106e-08	2.71698	25.936	53	137	blue	pyruvate metabolic process	Potri.001G001600, Potri.001G099300, Potri.001G145300, Potri.001G190400, Potri.001G319100, Potri.001G468100, Potri.002G093300, Potri.003G043900, Potri.003G166400, Potri.004G003800, Potri.004G150400, Potri.004G162400, Potri.004G210400, Potri.005G254100, Potri.005G257800, Potri.006G113300, Potri.006G116800, Potri.006G171700, Potri.006G173500, Potri.007G058500, Potri.008G002500, Potri.008G011900, Pot…
GO:0006796	5.65969e-08	1.29251	536.705	645	2835	blue	phosphate-containing compound metabolic process	Potri.001G001600, Potri.001G043000, Potri.001G048500, Potri.001G054700, Potri.001G059900, Potri.001G090300, Potri.001G092100, Potri.001G092500, Potri.001G095200, Potri.001G095800, Potri.001G099300, Potri.001G112100, Potri.001G129000, Potri.001G145300, Potri.001G145700, Potri.001G145900, Potri.001G146900, Potri.001G151900, Potri.001G154700, Potri.001G156600, Potri.001G160600, Potri.001G163900, Pot…
GO:0000075	7.18362e-08	7.15748	6.05805	20	32	blue	cell cycle checkpoint	Potri.001G264000, Potri.001G269700, Potri.002G087600, Potri.003G000900, Potri.004G094400, Potri.004G137900, Potri.004G228900, Potri.005G173300, Potri.005G258300, Potri.007G045300, Potri.007G139000, Potri.008G116600, Potri.008G179600, Potri.009G058900, Potri.009G064200, Potri.009G089200, Potri.010G185500, Potri.012G033800, Potri.013G017500, Potri.T034700
GO:0019362	8.84163e-08	2.37367	34.6445	65	183	blue	pyridine nucleotide metabolic process	Potri.001G001600, Potri.001G059900, Potri.001G095800, Potri.001G145300, Potri.001G190400, Potri.001G211500, Potri.001G225700, Potri.001G337400, Potri.001G348600, Potri.001G465600, Potri.001G468100, Potri.002G093300, Potri.002G102600, Potri.003G036600, Potri.003G040500, Potri.003G040800, Potri.003G043900, Potri.003G135600, Potri.003G143700, Potri.003G161900, Potri.003G166400, Potri.003G168000, Pot…
GO:0010583	1.07324e-07	3.65487	14.0092	34	74	blue	response to cyclopentenone	Potri.001G106100, Potri.001G301800, Potri.002G003400, Potri.002G080000, Potri.002G108000, Potri.002G200300, Potri.002G256600, Potri.003G125400, Potri.005G181400, Potri.005G257500, Potri.006G066600, Potri.006G192700, Potri.007G051600, Potri.007G083400, Potri.008G055500, Potri.008G172400, Potri.009G040200, Potri.009G097800, Potri.010G204300, Potri.011G162500, Potri.012G047200, Potri.012G054400, Pot…
GO:0006261	1.09208e-07	2.93414	21.0139	45	111	blue	DNA-dependent DNA replication	Potri.001G031400, Potri.001G070500, Potri.001G074000, Potri.001G250200, Potri.001G264000, Potri.001G387300, Potri.001G389300, Potri.001G389500, Potri.001G421300, Potri.001G461200, Potri.001G461300, Potri.002G023400, Potri.002G212400, Potri.003G169300, Potri.003G211000, Potri.004G046300, Potri.004G069400, Potri.004G131600, Potri.004G133500, Potri.005G065800, Potri.005G137500, Potri.006G057800, Pot…
GO:0007067	1.19822e-07	2.40634	32.7513	62	173	blue	mitotic nuclear division	Potri.001G090600, Potri.001G125000, Potri.001G225600, Potri.001G295100, Potri.001G301800, Potri.001G356500, Potri.001G389300, Potri.001G389500, Potri.002G044800, Potri.002G225100, Potri.003G000900, Potri.003G108400, Potri.003G117800, Potri.003G202300, Potri.004G085500, Potri.004G133500, Potri.004G141500, Potri.004G228900, Potri.005G142200, Potri.005G218400, Potri.005G258300, Potri.006G035200, Pot…
GO:0046496	1.33777e-07	2.35682	34.2658	64	181	blue	nicotinamide nucleotide metabolic process	Potri.001G001600, Potri.001G059900, Potri.001G095800, Potri.001G145300, Potri.001G190400, Potri.001G211500, Potri.001G225700, Potri.001G337400, Potri.001G348600, Potri.001G465600, Potri.001G468100, Potri.002G093300, Potri.002G102600, Potri.003G036600, Potri.003G040500, Potri.003G040800, Potri.003G043900, Potri.003G135600, Potri.003G143700, Potri.003G161900, Potri.003G166400, Potri.003G168000, Pot…
GO:0009408	1.77746e-07	1.91224	62.2843	101	329	blue	response to heat	Potri.001G024800, Potri.001G024900, Potri.001G042600, Potri.001G054400, Potri.001G087500, Potri.001G274300, Potri.001G285500, Potri.001G355600, Potri.002G004500, Potri.002G048200, Potri.002G166300, Potri.002G191600, Potri.002G224700, Potri.002G252600, Potri.002G252900, Potri.003G071100, Potri.003G109200, Potri.003G114000, Potri.003G143600, Potri.003G159800, Potri.003G173900, Potri.004G070200, Pot…
GO:0032787	2.30345e-07	1.52528	157.131	216	830	blue	monocarboxylic acid metabolic process	Potri.001G001600, Potri.001G006600, Potri.001G013500, Potri.001G015300, Potri.001G015500, Potri.001G051900, Potri.001G061000, Potri.001G095800, Potri.001G099300, Potri.001G100200, Potri.001G116500, Potri.001G120900, Potri.001G126700, Potri.001G145300, Potri.001G151800, Potri.001G167700, Potri.001G190400, Potri.001G245300, Potri.001G252900, Potri.001G287400, Potri.001G319100, Potri.001G374100, Pot…
GO:0072524	2.37418e-07	2.25544	36.9162	67	195	blue	pyridine-containing compound metabolic process	Potri.001G001600, Potri.001G059900, Potri.001G095800, Potri.001G145300, Potri.001G182100, Potri.001G190400, Potri.001G211500, Potri.001G225700, Potri.001G337400, Potri.001G348600, Potri.001G465600, Potri.001G468100, Potri.002G093300, Potri.002G102600, Potri.003G036600, Potri.003G040500, Potri.003G040800, Potri.003G043900, Potri.003G135600, Potri.003G143700, Potri.003G161900, Potri.003G166400, Pot…
GO:0006733	2.52311e-07	2.21898	38.4307	69	203	blue	oxidoreduction coenzyme metabolic process	Potri.001G001600, Potri.001G059900, Potri.001G095800, Potri.001G145300, Potri.001G190400, Potri.001G211500, Potri.001G225700, Potri.001G337400, Potri.001G348600, Potri.001G465600, Potri.001G468100, Potri.002G093300, Potri.002G102600, Potri.003G036600, Potri.003G040500, Potri.003G040800, Potri.003G043900, Potri.003G135600, Potri.003G143700, Potri.003G161900, Potri.003G166400, Potri.003G168000, Pot…
GO:0051186	2.61998e-07	1.63537	111.127	161	587	blue	cofactor metabolic process	Potri.001G001600, Potri.001G010800, Potri.001G059900, Potri.001G095800, Potri.001G099300, Potri.001G112600, Potri.001G126700, Potri.001G145300, Potri.001G156600, Potri.001G182100, Potri.001G190400, Potri.001G211500, Potri.001G225700, Potri.001G272100, Potri.001G286400, Potri.001G320400, Potri.001G333500, Potri.001G337400, Potri.001G348600, Potri.001G357000, Potri.001G387100, Potri.001G390800, Pot…
GO:0008152	3.56589e-07	1.15395	3259.04	3432	17215	blue	metabolic process	Potri.001G001600, Potri.001G005300, Potri.001G005700, Potri.001G005900, Potri.001G006500, Potri.001G006600, Potri.001G007000, Potri.001G009600, Potri.001G010500, Potri.001G010800, Potri.001G011500, Potri.001G013200, Potri.001G013500, Potri.001G015300, Potri.001G015500, Potri.001G016200, Potri.001G017300, Potri.001G019600, Potri.001G023500, Potri.001G025200, Potri.001G026000, Potri.001G026100, Pot…
Potri.008G166700	Potri.008G167600	Potri.008G167700	Potri.008G171000	Potri.008G171600	Potri.008G172400	blue	Potri.008G174900	Potri.008G178000	Potri.008G180500	Potri.008G182200	Potri.008G183600	Potri.008G189200	Potri.008G192500	Potri.008G192600	Potri.008G193800	Potri.008G195200	Potri.008G195500	Potri.008G197000	Potri.008G198700	Potri.008G200600	Potri.008G203600	Potri.008G204900	Potri.008G213900	Potri.008G214200	Potri.008G215100	Potri.008G217300	Potri.008G217700	Potri.008G219200	Potri.009G002200	Potri.009G003100	Potri.009G003300	Potri.009G005100	Potri.009G006900	Potri.009G011700	Potri.009G011800	Potri.009G012700	Potri.009G013400	Potri.009G014800	Potri.009G019200	Potri.009G025800	Potri.009G025900	Potri.009G026500	Potri.009G026800	Potri.009G027300	Potri.009G030000	Potri.009G030600	Potri.009G031900	Potri.009G032000	Potri.009G033300
GO:0006081	4.69302e-07	2.47995	27.4505	53	145	blue	cellular aldehyde metabolic process	Potri.001G059900, Potri.001G095800, Potri.001G099300, Potri.001G182100, Potri.001G211500, Potri.001G225700, Potri.001G259100, Potri.001G287400, Potri.001G319100, Potri.001G337400, Potri.001G412900, Potri.001G465600, Potri.002G093300, Potri.002G102600, Potri.003G036600, Potri.003G040500, Potri.003G040800, Potri.003G135600, Potri.003G161900, Potri.003G168000, Potri.004G076200, Potri.004G150400, Pot…
GO:0009862	6.20071e-07	9.19661	4.16491	15	22	blue	systemic acquired resistance, salicylic acid mediated signaling pathway	Potri.001G442400, Potri.002G091500, Potri.002G162500, Potri.004G210400, Potri.005G068700, Potri.005G115800, Potri.006G109100, Potri.006G148100, Potri.007G100600, Potri.009G013400, Potri.009G082100, Potri.013G090300, Potri.014G088500, Potri.015G069600, Potri.016G137900
GO:0043436	7.21833e-07	1.33828	325.431	404	1719	blue	oxoacid metabolic process	Potri.001G001600, Potri.001G006600, Potri.001G010800, Potri.001G013500, Potri.001G015300, Potri.001G015500, Potri.001G051700, Potri.001G051900, Potri.001G061000, Potri.001G067800, Potri.001G084000, Potri.001G095800, Potri.001G099300, Potri.001G100200, Potri.001G105900, Potri.001G116500, Potri.001G120900, Potri.001G122400, Potri.001G126700, Potri.001G142200, Potri.001G144800, Potri.001G145300, Pot…
GO:0006082	8.19041e-07	1.33614	325.809	404	1721	blue	organic acid metabolic process	Potri.001G001600, Potri.001G006600, Potri.001G010800, Potri.001G013500, Potri.001G015300, Potri.001G015500, Potri.001G051700, Potri.001G051900, Potri.001G061000, Potri.001G067800, Potri.001G084000, Potri.001G095800, Potri.001G099300, Potri.001G100200, Potri.001G105900, Potri.001G116500, Potri.001G120900, Potri.001G122400, Potri.001G126700, Potri.001G142200, Potri.001G144800, Potri.001G145300, Pot…
GO:0044281	9.34511e-07	1.28308	452.839	543	2392	blue	small molecule metabolic process	Potri.001G001600, Potri.001G006600, Potri.001G010800, Potri.001G013500, Potri.001G015300, Potri.001G015500, Potri.001G051700, Potri.001G051900, Potri.001G059900, Potri.001G061000, Potri.001G067800, Potri.001G084000, Potri.001G095300, Potri.001G095800, Potri.001G099300, Potri.001G100200, Potri.001G105900, Potri.001G116500, Potri.001G120900, Potri.001G122400, Potri.001G126700, Potri.001G142200, Pot…
GO:0045930	1.26172e-06	6.63388	5.30079	17	28	blue	negative regulation of mitotic cell cycle	Potri.001G264000, Potri.002G087600, Potri.003G000900, Potri.004G094400, Potri.004G137900, Potri.004G228900, Potri.005G173300, Potri.005G258300, Potri.007G063300, Potri.007G132000, Potri.007G139000, Potri.008G179600, Potri.009G058900, Potri.009G089200, Potri.010G185500, Potri.012G033800, Potri.013G017500
GO:1901701	1.77181e-06	1.44886	176.062	233	930	blue	cellular response to oxygen-containing compound	Potri.001G051900, Potri.001G062500, Potri.001G083700, Potri.001G084000, Potri.001G092500, Potri.001G099200, Potri.001G113800, Potri.001G118200, Potri.001G142200, Potri.001G145900, Potri.001G166200, Potri.001G189500, Potri.001G190400, Potri.001G206700, Potri.001G245200, Potri.001G254100, Potri.001G278500, Potri.001G383600, Potri.001G397200, Potri.001G403200, Potri.001G436500, Potri.001G436600, Pot…
GO:0009719	1.79797e-06	1.25405	531.026	625	2805	blue	response to endogenous stimulus	Potri.001G007000, Potri.001G010800, Potri.001G015300, Potri.001G015500, Potri.001G023500, Potri.001G024900, Potri.001G027700, Potri.001G028000, Potri.001G044500, Potri.001G048900, Potri.001G051900, Potri.001G057100, Potri.001G061200, Potri.001G062500, Potri.001G066800, Potri.001G068700, Potri.001G072800, Potri.001G079800, Potri.001G079900, Potri.001G082200, Potri.001G083700, Potri.001G087500, Pot…
GO:0019752	1.84815e-06	1.33023	312.936	387	1653	blue	carboxylic acid metabolic process	Potri.001G001600, Potri.001G006600, Potri.001G010800, Potri.001G013500, Potri.001G015300, Potri.001G015500, Potri.001G051700, Potri.001G051900, Potri.001G061000, Potri.001G067800, Potri.001G084000, Potri.001G095800, Potri.001G099300, Potri.001G100200, Potri.001G105900, Potri.001G116500, Potri.001G120900, Potri.001G122400, Potri.001G126700, Potri.001G142200, Potri.001G144800, Potri.001G145300, Pot…
GO:0006950	2.00539e-06	1.17997	1141.94	1270	6032	blue	response to stress	Potri.001G003200, Potri.001G006500, Potri.001G011500, Potri.001G015300, Potri.001G015500, Potri.001G023100, Potri.001G024800, Potri.001G024900, Potri.001G025400, Potri.001G028000, Potri.001G029800, Potri.001G032900, Potri.001G036900, Potri.001G037000, Potri.001G042600, Potri.001G044500, Potri.001G045500, Potri.001G045800, Potri.001G046100, Potri.001G046400, Potri.001G048900, Potri.001G051700, Pot…
GO:0045786	2.48619e-06	3.3055	13.0627	30	69	blue	negative regulation of cell cycle	Potri.001G264000, Potri.001G269700, Potri.001G314000, Potri.002G087600, Potri.002G242100, Potri.003G000900, Potri.004G094400, Potri.004G137900, Potri.004G228900, Potri.005G137500, Potri.005G173300, Potri.005G258300, Potri.007G023500, Potri.007G045300, Potri.007G063300, Potri.007G112300, Potri.007G132000, Potri.007G139000, Potri.008G116600, Potri.008G179600, Potri.009G058900, Potri.009G064200, Pot…
GO:0007093	3.22812e-06	7.15236	4.54354	15	24	blue	mitotic cell cycle checkpoint	Potri.001G264000, Potri.002G087600, Potri.003G000900, Potri.004G094400, Potri.004G137900, Potri.004G228900, Potri.005G173300, Potri.005G258300, Potri.007G139000, Potri.008G179600, Potri.009G058900, Potri.009G089200, Potri.010G185500, Potri.012G033800, Potri.013G017500
GO:0044272	3.85921e-06	2.01972	40.3239	68	213	blue	sulfur compound biosynthetic process	Potri.001G126700, Potri.001G142200, Potri.001G365500, Potri.001G399000, Potri.002G049800, Potri.002G160800, Potri.002G176900, Potri.002G185200, Potri.003G092200, Potri.003G166400, Potri.004G012100, Potri.004G020500, Potri.004G106800, Potri.004G190900, Potri.005G038100, Potri.005G068700, Potri.005G237300, Potri.006G078200, Potri.006G095800, Potri.006G097600, Potri.006G109100, Potri.006G171700, Pot…
GO:0006732	3.88729e-06	1.69318	75.9149	113	401	blue	coenzyme metabolic process	Potri.001G001600, Potri.001G010800, Potri.001G059900, Potri.001G095800, Potri.001G145300, Potri.001G156600, Potri.001G182100, Potri.001G190400, Potri.001G211500, Potri.001G225700, Potri.001G272100, Potri.001G320400, Potri.001G337400, Potri.001G348600, Potri.001G357000, Potri.001G387100, Potri.001G399000, Potri.001G465600, Potri.001G468100, Potri.002G004000, Potri.002G047100, Potri.002G057400, Pot…
GO:0009737	4.22182e-06	1.42765	177.198	232	936	blue	response to abscisic acid	Potri.001G024900, Potri.001G051900, Potri.001G061200, Potri.001G083700, Potri.001G092500, Potri.001G099200, Potri.001G115600, Potri.001G118200, Potri.001G122400, Potri.001G142200, Potri.001G145900, Potri.001G167100, Potri.001G189500, Potri.001G243300, Potri.001G245200, Potri.001G278500, Potri.001G292700, Potri.001G294200, Potri.001G295500, Potri.001G325100, Potri.001G368400, Potri.001G397200, Pot…
GO:0044283	4.49969e-06	1.41188	188.746	245	997	blue	small molecule biosynthetic process	Potri.001G010800, Potri.001G013500, Potri.001G015300, Potri.001G015500, Potri.001G051700, Potri.001G051900, Potri.001G100200, Potri.001G116500, Potri.001G120900, Potri.001G126700, Potri.001G145300, Potri.001G167700, Potri.001G182100, Potri.001G185600, Potri.001G199100, Potri.001G245300, Potri.001G252900, Potri.001G253300, Potri.001G273400, Potri.001G273500, Potri.001G287100, Potri.001G300900, Pot…
GO:0050896	5.74812e-06	1.1423	1969.05	2114	10401	blue	response to stimulus	Potri.001G003200, Potri.001G004600, Potri.001G006500, Potri.001G007000, Potri.001G010200, Potri.001G010800, Potri.001G011500, Potri.001G015300, Potri.001G015500, Potri.001G017300, Potri.001G023100, Potri.001G023500, Potri.001G024800, Potri.001G024900, Potri.001G025400, Potri.001G027700, Potri.001G028000, Potri.001G029800, Potri.001G030900, Potri.001G032900, Potri.001G036900, Potri.001G037000, Pot…
Potri.016G065400	Potri.016G066200	Potri.016G068600	Potri.016G068700	Potri.016G069700	Potri.016G071500	blue	Potri.016G071600	Potri.016G079800	Potri.016G082500	Potri.016G084800	Potri.016G089500	Potri.016G091100	Potri.016G094800	Potri.016G103100	Potri.016G109000	Potri.016G113300	Potri.016G114300	Potri.016G115500	Potri.016G117500	Potri.016G118400	Potri.016G119700	Potri.016G120000	Potri.016G120100	Potri.016G124700	Potri.016G124900	Potri.016G126000	Potri.016G126300	Potri.016G127100	Potri.016G128300	Potri.016G130500	Potri.016G131300	Potri.016G133500	Potri.016G135100	Potri.016G137900	Potri.016G138400	Potri.016G139100	Potri.016G140700	Potri.016G142900	Potri.017G000100	Potri.017G000700	Potri.017G001400	Potri.017G002000	Potri.017G003700	Potri.017G004900	Potri.017G006900	Potri.017G008200	Potri.017G009700	Potri.017G013700	Potri.017G016800
GO:0007018	5.80004e-06	3.19478	12.8734	29	68	blue	microtubule-based movement	Potri.001G000800, Potri.001G182300, Potri.001G233700, Potri.001G360200, Potri.001G430800, Potri.002G106000, Potri.002G106100, Potri.002G110600, Potri.003G053800, Potri.004G193700, Potri.005G150800, Potri.006G040700, Potri.006G048600, Potri.006G082900, Potri.006G085300, Potri.006G210700, Potri.007G014800, Potri.008G035400, Potri.008G169000, Potri.009G124500, Potri.009G156000, Potri.010G069400, Pot…
GO:0016053	7.20091e-06	1.44962	153.155	203	809	blue	organic acid biosynthetic process	Potri.001G010800, Potri.001G013500, Potri.001G015300, Potri.001G015500, Potri.001G051700, Potri.001G051900, Potri.001G100200, Potri.001G116500, Potri.001G120900, Potri.001G126700, Potri.001G145300, Potri.001G167700, Potri.001G185600, Potri.001G199100, Potri.001G245300, Potri.001G252900, Potri.001G253300, Potri.001G273400, Potri.001G273500, Potri.001G287100, Potri.001G300900, Potri.001G355600, Pot…
GO:0046394	7.20091e-06	1.44962	153.155	203	809	blue	carboxylic acid biosynthetic process	Potri.001G010800, Potri.001G013500, Potri.001G015300, Potri.001G015500, Potri.001G051700, Potri.001G051900, Potri.001G100200, Potri.001G116500, Potri.001G120900, Potri.001G126700, Potri.001G145300, Potri.001G167700, Potri.001G185600, Potri.001G199100, Potri.001G245300, Potri.001G252900, Potri.001G253300, Potri.001G273400, Potri.001G273500, Potri.001G287100, Potri.001G300900, Potri.001G355600, Pot…
GO:0071103	7.2022e-06	2.57956	19.6887	39	104	blue	DNA conformation change	Potri.001G067700, Potri.001G070500, Potri.001G074000, Potri.001G125000, Potri.001G264000, Potri.001G461200, Potri.001G461300, Potri.002G210400, Potri.003G108400, Potri.003G162400, Potri.004G085500, Potri.004G131600, Potri.004G172600, Potri.005G116600, Potri.006G041500, Potri.006G148600, Potri.007G014200, Potri.007G108200, Potri.008G077800, Potri.009G058900, Potri.009G121500, Potri.009G132000, Pot…
GO:0009617	7.34649e-06	1.43826	160.16	211	846	blue	response to bacterium	Potri.001G015300, Potri.001G015500, Potri.001G023100, Potri.001G028000, Potri.001G042600, Potri.001G044500, Potri.001G087300, Potri.001G102400, Potri.001G107600, Potri.001G112100, Potri.001G162400, Potri.001G189500, Potri.001G206700, Potri.001G238500, Potri.001G285900, Potri.001G294100, Potri.001G348900, Potri.001G355600, Potri.001G376500, Potri.001G394400, Potri.001G397200, Potri.002G002400, Pot…
GO:0007346	7.45352e-06	2.32371	25.3681	47	134	blue	regulation of mitotic cell cycle	Potri.001G177100, Potri.001G264000, Potri.002G003400, Potri.002G087600, Potri.002G129100, Potri.003G000900, Potri.003G117800, Potri.003G130000, Potri.004G094400, Potri.004G137900, Potri.004G228900, Potri.005G024800, Potri.005G033400, Potri.005G062500, Potri.005G065800, Potri.005G139300, Potri.005G173300, Potri.005G257500, Potri.005G258300, Potri.006G275100, Potri.007G023500, Potri.007G044800, Pot…
GO:0071229	7.73749e-06	1.47638	136.874	184	723	blue	cellular response to acid chemical	Potri.001G051900, Potri.001G062500, Potri.001G083700, Potri.001G084000, Potri.001G092500, Potri.001G099200, Potri.001G118200, Potri.001G142200, Potri.001G145900, Potri.001G166200, Potri.001G189500, Potri.001G245200, Potri.001G254100, Potri.001G278500, Potri.001G397200, Potri.001G403200, Potri.001G436500, Potri.001G436600, Potri.001G442400, Potri.001G465800, Potri.002G035200, Potri.002G039100, Pot…
GO:0006464	8.51088e-06	1.20808	685.695	783	3622	blue	cellular protein modification process	Potri.001G009600, Potri.001G010500, Potri.001G016200, Potri.001G019600, Potri.001G026200, Potri.001G034200, Potri.001G037200, Potri.001G042600, Potri.001G043000, Potri.001G048500, Potri.001G050100, Potri.001G054700, Potri.001G056800, Potri.001G067700, Potri.001G070100, Potri.001G082200, Potri.001G090300, Potri.001G092000, Potri.001G092100, Potri.001G092500, Potri.001G095200, Potri.001G102300, Pot…
GO:0036211	8.51088e-06	1.20808	685.695	783	3622	blue	protein modification process	Potri.001G009600, Potri.001G010500, Potri.001G016200, Potri.001G019600, Potri.001G026200, Potri.001G034200, Potri.001G037200, Potri.001G042600, Potri.001G043000, Potri.001G048500, Potri.001G050100, Potri.001G054700, Potri.001G056800, Potri.001G067700, Potri.001G070100, Potri.001G082200, Potri.001G090300, Potri.001G092000, Potri.001G092100, Potri.001G092500, Potri.001G095200, Potri.001G102300, Pot…
GO:0006970	9.01011e-06	1.37693	207.299	264	1095	blue	response to osmotic stress	Potri.001G024800, Potri.001G024900, Potri.001G028000, Potri.001G032900, Potri.001G051700, Potri.001G061200, Potri.001G090300, Potri.001G102400, Potri.001G105200, Potri.001G106100, Potri.001G107600, Potri.001G122400, Potri.001G167100, Potri.001G170200, Potri.001G246900, Potri.001G257000, Potri.001G272800, Potri.001G279500, Potri.001G285500, Potri.001G289500, Potri.001G292700, Potri.001G295500, Pot…
GO:1901135	9.42737e-06	1.42132	167.732	219	886	blue	carbohydrate derivative metabolic process	Potri.001G001600, Potri.001G059900, Potri.001G095800, Potri.001G099300, Potri.001G112000, Potri.001G142200, Potri.001G145300, Potri.001G145700, Potri.001G146900, Potri.001G156600, Potri.001G159700, Potri.001G160600, Potri.001G168200, Potri.001G189500, Potri.001G190400, Potri.001G207000, Potri.001G211500, Potri.001G225700, Potri.001G252000, Potri.001G319100, Potri.001G323000, Potri.001G329700, Pot…
GO:0097305	9.4973e-06	1.40531	180.038	233	951	blue	response to alcohol	Potri.001G024900, Potri.001G051900, Potri.001G061200, Potri.001G083700, Potri.001G092500, Potri.001G099200, Potri.001G115600, Potri.001G118200, Potri.001G122400, Potri.001G142200, Potri.001G145900, Potri.001G167100, Potri.001G189500, Potri.001G243300, Potri.001G245200, Potri.001G278500, Potri.001G292700, Potri.001G294200, Potri.001G295500, Potri.001G325100, Potri.001G368400, Potri.001G397200, Pot…
GO:0019682	9.70001e-06	2.757	16.4703	34	87	blue	glyceraldehyde-3-phosphate metabolic process	Potri.001G059900, Potri.001G095800, Potri.001G099300, Potri.001G211500, Potri.001G225700, Potri.001G319100, Potri.001G337400, Potri.001G465600, Potri.002G093300, Potri.003G036600, Potri.003G040500, Potri.003G040800, Potri.003G135600, Potri.003G161900, Potri.003G168000, Potri.004G150400, Potri.004G162400, Potri.004G210400, Potri.006G171700, Potri.006G173500, Potri.007G058500, Potri.008G113700, Pot…
GO:0006096	1.21457e-05	2.50236	20.0673	39	106	blue	glycolytic process	Potri.001G001600, Potri.001G145300, Potri.001G190400, Potri.001G468100, Potri.002G093300, Potri.003G043900, Potri.003G166400, Potri.004G003800, Potri.004G162400, Potri.005G254100, Potri.005G257800, Potri.006G113300, Potri.006G116800, Potri.008G002500, Potri.008G011900, Potri.008G083900, Potri.008G084500, Potri.008G118900, Potri.008G125900, Potri.008G159700, Potri.008G192500, Potri.009G040700, Pot…
GO:0006757	1.21457e-05	2.50236	20.0673	39	106	blue	ATP generation from ADP	Potri.001G001600, Potri.001G145300, Potri.001G190400, Potri.001G468100, Potri.002G093300, Potri.003G043900, Potri.003G166400, Potri.004G003800, Potri.004G162400, Potri.005G254100, Potri.005G257800, Potri.006G113300, Potri.006G116800, Potri.008G002500, Potri.008G011900, Potri.008G083900, Potri.008G084500, Potri.008G118900, Potri.008G125900, Potri.008G159700, Potri.008G192500, Potri.009G040700, Pot…
GO:0009135	1.21457e-05	2.50236	20.0673	39	106	blue	purine nucleoside diphosphate metabolic process	Potri.001G001600, Potri.001G145300, Potri.001G190400, Potri.001G468100, Potri.002G093300, Potri.003G043900, Potri.003G166400, Potri.004G003800, Potri.004G162400, Potri.005G254100, Potri.005G257800, Potri.006G113300, Potri.006G116800, Potri.008G002500, Potri.008G011900, Potri.008G083900, Potri.008G084500, Potri.008G118900, Potri.008G125900, Potri.008G159700, Potri.008G192500, Potri.009G040700, Pot…
GO:0009179	1.21457e-05	2.50236	20.0673	39	106	blue	purine ribonucleoside diphosphate metabolic process	Potri.001G001600, Potri.001G145300, Potri.001G190400, Potri.001G468100, Potri.002G093300, Potri.003G043900, Potri.003G166400, Potri.004G003800, Potri.004G162400, Potri.005G254100, Potri.005G257800, Potri.006G113300, Potri.006G116800, Potri.008G002500, Potri.008G011900, Potri.008G083900, Potri.008G084500, Potri.008G118900, Potri.008G125900, Potri.008G159700, Potri.008G192500, Potri.009G040700, Pot…
GO:0009185	1.21457e-05	2.50236	20.0673	39	106	blue	ribonucleoside diphosphate metabolic process	Potri.001G001600, Potri.001G145300, Potri.001G190400, Potri.001G468100, Potri.002G093300, Potri.003G043900, Potri.003G166400, Potri.004G003800, Potri.004G162400, Potri.005G254100, Potri.005G257800, Potri.006G113300, Potri.006G116800, Potri.008G002500, Potri.008G011900, Potri.008G083900, Potri.008G084500, Potri.008G118900, Potri.008G125900, Potri.008G159700, Potri.008G192500, Potri.009G040700, Pot…
GO:0046031	1.21457e-05	2.50236	20.0673	39	106	blue	ADP metabolic process	Potri.001G001600, Potri.001G145300, Potri.001G190400, Potri.001G468100, Potri.002G093300, Potri.003G043900, Potri.003G166400, Potri.004G003800, Potri.004G162400, Potri.005G254100, Potri.005G257800, Potri.006G113300, Potri.006G116800, Potri.008G002500, Potri.008G011900, Potri.008G083900, Potri.008G084500, Potri.008G118900, Potri.008G125900, Potri.008G159700, Potri.008G192500, Potri.009G040700, Pot…
GO:0009132	1.39391e-05	2.41471	21.5818	41	114	blue	nucleoside diphosphate metabolic process	Potri.001G001600, Potri.001G145300, Potri.001G190400, Potri.001G329700, Potri.001G468100, Potri.002G093300, Potri.003G043900, Potri.003G166400, Potri.004G003800, Potri.004G162400, Potri.005G254100, Potri.005G257800, Potri.006G113300, Potri.006G116800, Potri.008G002500, Potri.008G011900, Potri.008G083900, Potri.008G084500, Potri.008G118900, Potri.008G125900, Potri.008G159700, Potri.008G192500, Pot…
GO:0002831	1.73539e-05	2.52432	18.9314	37	100	blue	regulation of response to biotic stimulus	Potri.001G044500, Potri.001G062500, Potri.001G142200, Potri.002G154200, Potri.002G176900, Potri.002G182000, Potri.002G182400, Potri.002G190800, Potri.003G092200, Potri.003G149800, Potri.003G165000, Potri.003G182200, Potri.004G070200, Potri.004G071100, Potri.004G089500, Potri.005G068700, Potri.006G057800, Potri.006G148100, Potri.006G263600, Potri.007G100600, Potri.008G091900, Potri.009G086100, Pot…
GO:0009605	1.79056e-05	1.24599	440.912	518	2329	blue	response to external stimulus	Potri.001G011500, Potri.001G015300, Potri.001G015500, Potri.001G023100, Potri.001G028000, Potri.001G029800, Potri.001G036900, Potri.001G037000, Potri.001G041400, Potri.001G042600, Potri.001G044500, Potri.001G062500, Potri.001G084000, Potri.001G087300, Potri.001G099400, Potri.001G102400, Potri.001G105900, Potri.001G107600, Potri.001G112100, Potri.001G133000, Potri.001G138500, Potri.001G142200, Pot…
GO:0044699	2.12346e-05	1.12533	2656.26	2799	14031	blue	single-organism process	Potri.001G000800, Potri.001G001600, Potri.001G003200, Potri.001G004100, Potri.001G005700, Potri.001G005900, Potri.001G006600, Potri.001G007000, Potri.001G008500, Potri.001G009600, Potri.001G010200, Potri.001G010500, Potri.001G010800, Potri.001G011500, Potri.001G013500, Potri.001G015300, Potri.001G015500, Potri.001G016200, Potri.001G017300, Potri.001G018800, Potri.001G019400, Potri.001G019600, Pot…
Potri.010G253500	Potri.010G254700	Potri.010G254900	Potri.010G255200	Potri.011G000100	Potri.011G002500	blue	Potri.011G002800	Potri.011G002900	Potri.011G003200	Potri.011G004200	Potri.011G004700	Potri.011G008600	Potri.011G010400	Potri.011G011100	Potri.011G021800	Potri.011G023500	Potri.011G024100	Potri.011G025200	Potri.011G025700	Potri.011G031200	Potri.011G032200	Potri.011G038500	Potri.011G038800	Potri.011G039200	Potri.011G044500	Potri.011G046400	Potri.011G049100	Potri.011G051800	Potri.011G055500	Potri.011G056000	Potri.011G057100	Potri.011G058800	Potri.011G059300	Potri.011G060000	Potri.011G067600	Potri.011G067900	Potri.011G068500	Potri.011G069500	Potri.011G069600	Potri.011G070900	Potri.011G071900	Potri.011G075500	Potri.011G079700	Potri.011G093000	Potri.011G093500	Potri.011G095600	Potri.011G098300	Potri.011G099200	Potri.011G103200
GO:1901698	2.17494e-05	1.58062	86.1379	122	455	blue	response to nitrogen compound	Potri.001G030900, Potri.001G037000, Potri.001G044500, Potri.001G068700, Potri.001G079800, Potri.001G079900, Potri.001G082200, Potri.001G108100, Potri.001G142200, Potri.001G154100, Potri.001G154200, Potri.001G189500, Potri.001G212100, Potri.001G218800, Potri.001G235800, Potri.001G243300, Potri.001G288600, Potri.001G295500, Potri.001G397200, Potri.002G018400, Potri.002G109000, Potri.002G119300, Pot…
GO:0006259	2.69688e-05	1.44595	134.413	178	710	blue	DNA metabolic process	Potri.001G009600, Potri.001G031400, Potri.001G067700, Potri.001G070500, Potri.001G074000, Potri.001G074700, Potri.001G104800, Potri.001G146900, Potri.001G180200, Potri.001G250200, Potri.001G251000, Potri.001G264000, Potri.001G269700, Potri.001G329700, Potri.001G349400, Potri.001G358100, Potri.001G387300, Potri.001G389300, Potri.001G389500, Potri.001G394200, Potri.001G421300, Potri.001G438900, Pot…
GO:0006165	3.24211e-05	2.36102	20.8245	39	110	blue	nucleoside diphosphate phosphorylation	Potri.001G001600, Potri.001G145300, Potri.001G190400, Potri.001G468100, Potri.002G093300, Potri.003G043900, Potri.003G166400, Potri.004G003800, Potri.004G162400, Potri.005G254100, Potri.005G257800, Potri.006G113300, Potri.006G116800, Potri.008G002500, Potri.008G011900, Potri.008G083900, Potri.008G084500, Potri.008G118900, Potri.008G125900, Potri.008G159700, Potri.008G192500, Potri.009G040700, Pot…
GO:0044724	3.46135e-05	2.1073	28.2078	49	149	blue	single-organism carbohydrate catabolic process	Potri.001G001600, Potri.001G089100, Potri.001G145300, Potri.001G190400, Potri.001G206800, Potri.001G468100, Potri.002G093300, Potri.002G093900, Potri.002G094000, Potri.003G022900, Potri.003G043900, Potri.003G166400, Potri.004G003800, Potri.004G162400, Potri.005G010800, Potri.005G254100, Potri.005G257800, Potri.006G113300, Potri.006G116800, Potri.008G002500, Potri.008G011900, Potri.008G083900, Pot…
GO:0044723	3.65574e-05	1.41841	145.582	190	769	blue	single-organism carbohydrate metabolic process	Potri.001G001600, Potri.001G059900, Potri.001G081100, Potri.001G089100, Potri.001G095300, Potri.001G095800, Potri.001G112000, Potri.001G129000, Potri.001G145300, Potri.001G145900, Potri.001G148900, Potri.001G154700, Potri.001G190400, Potri.001G206800, Potri.001G287100, Potri.001G287400, Potri.001G288200, Potri.001G337400, Potri.001G355600, Potri.001G360800, Potri.001G369100, Potri.001G383600, Pot…
GO:0007088	4.27352e-05	4.95087	5.30079	15	28	blue	regulation of mitotic nuclear division	Potri.003G000900, Potri.003G117800, Potri.004G228900, Potri.005G258300, Potri.007G023500, Potri.007G138600, Potri.007G139000, Potri.008G179600, Potri.009G089200, Potri.010G185500, Potri.010G197700, Potri.012G075000, Potri.012G130300, Potri.017G013100, Potri.017G092100
GO:0019220	5.7165e-05	1.91938	35.591	58	188	blue	regulation of phosphate metabolic process	Potri.001G092500, Potri.001G177100, Potri.001G272000, Potri.001G314000, Potri.001G319100, Potri.002G010000, Potri.002G032300, Potri.002G080000, Potri.002G093300, Potri.002G129100, Potri.002G143400, Potri.002G169400, Potri.002G242100, Potri.003G117800, Potri.003G130000, Potri.003G139200, Potri.005G033400, Potri.005G062500, Potri.005G100000, Potri.005G137500, Potri.005G139300, Potri.005G181400, Pot…
GO:0051174	5.7165e-05	1.91938	35.591	58	188	blue	regulation of phosphorus metabolic process	Potri.001G092500, Potri.001G177100, Potri.001G272000, Potri.001G314000, Potri.001G319100, Potri.002G010000, Potri.002G032300, Potri.002G080000, Potri.002G093300, Potri.002G129100, Potri.002G143400, Potri.002G169400, Potri.002G242100, Potri.003G117800, Potri.003G130000, Potri.003G139200, Potri.005G033400, Potri.005G062500, Potri.005G100000, Potri.005G137500, Potri.005G139300, Potri.005G181400, Pot…
GO:0000819	6.52698e-05	3.03084	10.9802	24	58	blue	sister chromatid segregation	Potri.001G050300, Potri.001G125000, Potri.001G264000, Potri.003G000900, Potri.003G108400, Potri.004G085500, Potri.004G216000, Potri.004G228900, Potri.005G258300, Potri.006G041500, Potri.007G023500, Potri.007G139000, Potri.008G179600, Potri.009G006100, Potri.009G058900, Potri.009G089200, Potri.010G013300, Potri.010G185500, Potri.010G229100, Potri.012G075000, Potri.014G151400, Potri.014G155900, Pot…
GO:0033993	6.80881e-05	1.3146	229.259	282	1211	blue	response to lipid	Potri.001G023500, Potri.001G024900, Potri.001G051900, Potri.001G061200, Potri.001G083700, Potri.001G092500, Potri.001G099200, Potri.001G115600, Potri.001G118200, Potri.001G122400, Potri.001G142200, Potri.001G145900, Potri.001G167100, Potri.001G189500, Potri.001G206700, Potri.001G243300, Potri.001G245200, Potri.001G254100, Potri.001G278500, Potri.001G292700, Potri.001G294200, Potri.001G295500, Pot…
GO:0009651	7.2596e-05	1.34591	189.882	238	1003	blue	response to salt stress	Potri.001G024800, Potri.001G024900, Potri.001G028000, Potri.001G051700, Potri.001G061200, Potri.001G090300, Potri.001G102400, Potri.001G105200, Potri.001G106100, Potri.001G107600, Potri.001G122400, Potri.001G167100, Potri.001G170200, Potri.001G246900, Potri.001G257000, Potri.001G272800, Potri.001G279500, Potri.001G285500, Potri.001G289500, Potri.001G292700, Potri.001G295500, Potri.001G322300, Pot…
GO:0009644	7.45631e-05	2.30428	20.0673	37	106	blue	response to high light intensity	Potri.001G023100, Potri.001G042600, Potri.001G167700, Potri.001G248100, Potri.001G295500, Potri.002G119300, Potri.002G166300, Potri.002G191600, Potri.003G071100, Potri.004G088600, Potri.004G088700, Potri.004G132200, Potri.004G216700, Potri.004G233800, Potri.005G249200, Potri.006G044600, Potri.006G226800, Potri.007G089000, Potri.008G031800, Potri.008G152000, Potri.008G171000, Potri.009G005100, Pot…
GO:0046939	8.00509e-05	2.23475	21.5818	39	114	blue	nucleotide phosphorylation	Potri.001G001600, Potri.001G145300, Potri.001G190400, Potri.001G468100, Potri.002G093300, Potri.003G043900, Potri.003G166400, Potri.004G003800, Potri.004G162400, Potri.005G254100, Potri.005G257800, Potri.006G113300, Potri.006G116800, Potri.008G002500, Potri.008G011900, Potri.008G083900, Potri.008G084500, Potri.008G118900, Potri.008G125900, Potri.008G159700, Potri.008G192500, Potri.009G040700, Pot…
GO:0042742	0.000100242	1.41672	128.734	168	680	blue	defense response to bacterium	Potri.001G028000, Potri.001G044500, Potri.001G087300, Potri.001G102400, Potri.001G107600, Potri.001G112100, Potri.001G162400, Potri.001G189500, Potri.001G206700, Potri.001G238500, Potri.001G285900, Potri.001G348900, Potri.001G355600, Potri.001G376500, Potri.001G394400, Potri.001G397200, Potri.002G002400, Potri.002G056500, Potri.002G090700, Potri.002G091500, Potri.002G120200, Potri.002G129300, Pot…
GO:0051783	0.000100518	3.21941	9.27639	21	49	blue	regulation of nuclear division	Potri.001G031400, Potri.002G059800, Potri.003G000900, Potri.003G117800, Potri.004G133500, Potri.004G228900, Potri.005G202000, Potri.005G258300, Potri.007G023500, Potri.007G138600, Potri.007G139000, Potri.008G116600, Potri.008G179600, Potri.009G089200, Potri.010G185500, Potri.010G197700, Potri.012G060000, Potri.012G075000, Potri.012G130300, Potri.017G013100, Potri.017G092100
GO:0006089	0.000105658	9.64793	2.46108	9	13	blue	lactate metabolic process	Potri.004G076200, Potri.005G204800, Potri.007G131300, Potri.009G100900, Potri.011G111900, Potri.017G026500, Potri.019G062600, Potri.T060200, Potri.T099600
GO:0019243	0.000105658	9.64793	2.46108	9	13	blue	methylglyoxal catabolic process to D-lactate via S-lactoyl-glutathione	Potri.004G076200, Potri.005G204800, Potri.007G131300, Potri.009G100900, Potri.011G111900, Potri.017G026500, Potri.019G062600, Potri.T060200, Potri.T099600
GO:0061727	0.000105658	9.64793	2.46108	9	13	blue	methylglyoxal catabolic process to lactate	Potri.004G076200, Potri.005G204800, Potri.007G131300, Potri.009G100900, Potri.011G111900, Potri.017G026500, Potri.019G062600, Potri.T060200, Potri.T099600
GO:0016567	0.000106553	1.36247	165.082	209	872	blue	protein ubiquitination	Potri.001G010500, Potri.001G019600, Potri.001G026200, Potri.001G037200, Potri.001G042600, Potri.001G050100, Potri.001G056800, Potri.001G067700, Potri.001G082200, Potri.001G092000, Potri.001G102300, Potri.001G124000, Potri.001G139400, Potri.001G148600, Potri.001G154500, Potri.001G155200, Potri.001G212100, Potri.001G238500, Potri.001G243300, Potri.001G251000, Potri.001G268200, Potri.001G271900, Pot…
GO:0044419	0.000106613	1.68014	53.9545	80	285	blue	interspecies interaction between organisms	Potri.001G037000, Potri.001G042600, Potri.001G044500, Potri.001G061200, Potri.001G070500, Potri.001G146100, Potri.001G213700, Potri.001G285500, Potri.001G304000, Potri.001G325100, Potri.002G032300, Potri.002G056500, Potri.002G221500, Potri.003G149800, Potri.003G182200, Potri.004G059000, Potri.004G086000, Potri.004G106800, Potri.004G108200, Potri.004G141500, Potri.004G209800, Potri.005G044900, Pot…
GO:0006979	0.000108506	1.41391	128.923	168	681	blue	response to oxidative stress	Potri.001G011500, Potri.001G032900, Potri.001G042600, Potri.001G048900, Potri.001G099400, Potri.001G105100, Potri.001G105200, Potri.001G113800, Potri.001G127700, Potri.001G142200, Potri.001G150300, Potri.001G175000, Potri.001G190700, Potri.001G286500, Potri.001G295500, Potri.001G401500, Potri.001G436500, Potri.001G436600, Potri.001G442400, Potri.002G001400, Potri.002G009800, Potri.002G015100, Pot…
GO:0010501	0.000114856	3.30166	8.70844	20	46	blue	RNA secondary structure unwinding	Potri.002G169800, Potri.003G123600, Potri.004G172600, Potri.005G000500, Potri.005G093900, Potri.005G198300, Potri.006G024100, Potri.006G119000, Potri.006G253100, Potri.008G193800, Potri.009G132000, Potri.010G112500, Potri.014G081100, Potri.014G097700, Potri.015G133400, Potri.016G023100, Potri.018G028600, Potri.018G061300, Potri.019G065300, Potri.T020300
GO:0019637	0.00011726	1.39122	141.418	182	747	blue	organophosphate metabolic process	Potri.001G001600, Potri.001G059900, Potri.001G090300, Potri.001G095800, Potri.001G099300, Potri.001G112100, Potri.001G145300, Potri.001G145700, Potri.001G145900, Potri.001G146900, Potri.001G154700, Potri.001G156600, Potri.001G160600, Potri.001G163900, Potri.001G168200, Potri.001G172400, Potri.001G182100, Potri.001G190400, Potri.001G204100, Potri.001G211500, Potri.001G225700, Potri.001G272100, Pot…
GO:0006558	0.000120254	5.0696	4.54354	13	24	blue	L-phenylalanine metabolic process	Potri.001G374100, Potri.002G255600, Potri.004G188100, Potri.005G079200, Potri.006G126800, Potri.006G219500, Potri.008G038200, Potri.008G195500, Potri.010G224100, Potri.011G004700, Potri.016G091100, Potri.016G114300, Potri.T079800
GO:1902221	0.000120254	5.0696	4.54354	13	24	blue	erythrose 4-phosphate/phosphoenolpyruvate family amino acid metabolic process	Potri.001G374100, Potri.002G255600, Potri.004G188100, Potri.005G079200, Potri.006G126800, Potri.006G219500, Potri.008G038200, Potri.008G195500, Potri.010G224100, Potri.011G004700, Potri.016G091100, Potri.016G114300, Potri.T079800
GO:0043069	0.000122876	4.62004	5.11148	14	27	blue	negative regulation of programmed cell death	Potri.001G151800, Potri.001G442400, Potri.001G463800, Potri.002G137800, Potri.002G245400, Potri.003G082700, Potri.003G133300, Potri.003G159800, Potri.003G165900, Potri.006G202200, Potri.011G162000, Potri.014G047600, Potri.016G043100, Potri.016G068600
GO:0044711	0.000127614	1.20835	474.61	545	2507	blue	single-organism biosynthetic process	Potri.001G010800, Potri.001G013500, Potri.001G015300, Potri.001G015500, Potri.001G045500, Potri.001G045800, Potri.001G046100, Potri.001G046400, Potri.001G051700, Potri.001G051900, Potri.001G068400, Potri.001G081100, Potri.001G099300, Potri.001G100200, Potri.001G112000, Potri.001G113100, Potri.001G116500, Potri.001G120900, Potri.001G126700, Potri.001G129000, Potri.001G133000, Potri.001G142200, Pot…
GO:1900424	0.000146533	3.51114	7.57256	18	40	blue	regulation of defense response to bacterium	Potri.002G154200, Potri.002G182000, Potri.002G182400, Potri.004G089500, Potri.005G068700, Potri.006G057800, Potri.007G100600, Potri.008G091900, Potri.009G086100, Potri.010G163000, Potri.012G054900, Potri.012G077000, Potri.013G034800, Potri.014G076000, Potri.015G045300, Potri.015G071800, Potri.016G050300, Potri.T004600
GO:0044710	0.000147664	1.14043	1122.25	1222	5928	blue	single-organism metabolic process	Potri.001G001600, Potri.001G005700, Potri.001G005900, Potri.001G006600, Potri.001G007000, Potri.001G010800, Potri.001G011500, Potri.001G013500, Potri.001G015300, Potri.001G015500, Potri.001G016200, Potri.001G025200, Potri.001G028000, Potri.001G036900, Potri.001G044300, Potri.001G045500, Potri.001G045800, Potri.001G046100, Potri.001G046400, Potri.001G051200, Potri.001G051700, Potri.001G051900, Pot…
GO:0032101	0.000147714	2.17708	21.3925	38	113	blue	regulation of response to external stimulus	Potri.001G044500, Potri.001G062500, Potri.001G142200, Potri.002G154200, Potri.002G176900, Potri.002G182000, Potri.002G182400, Potri.002G190800, Potri.003G092200, Potri.003G149800, Potri.003G165000, Potri.003G182200, Potri.004G070200, Potri.004G071100, Potri.004G089500, Potri.005G068700, Potri.006G057800, Potri.006G148100, Potri.006G263600, Potri.007G100600, Potri.008G091900, Potri.009G086100, Pot…
GO:0000070	0.000178842	3.8139	6.43668	16	34	blue	mitotic sister chromatid segregation	Potri.001G125000, Potri.003G000900, Potri.003G108400, Potri.004G085500, Potri.004G228900, Potri.005G258300, Potri.006G041500, Potri.007G023500, Potri.007G139000, Potri.008G179600, Potri.009G089200, Potri.010G013300, Potri.010G185500, Potri.012G075000, Potri.014G155900, Potri.017G083200
GO:0044772	0.000188844	3.26162	8.32982	19	44	blue	mitotic cell cycle phase transition	Potri.001G031400, Potri.001G177100, Potri.001G301800, Potri.002G003400, Potri.003G000900, Potri.004G228900, Potri.005G257500, Potri.005G258300, Potri.006G275100, Potri.007G023500, Potri.007G110800, Potri.007G139000, Potri.008G179600, Potri.009G089200, Potri.009G097800, Potri.010G185500, Potri.012G033800, Potri.012G075000, Potri.016G093200
GO:0006270	0.00020715	4.64695	4.73285	13	25	blue	DNA replication initiation	Potri.001G070500, Potri.001G074000, Potri.001G250200, Potri.004G131600, Potri.006G131900, Potri.006G142300, Potri.008G056200, Potri.008G126300, Potri.009G121500, Potri.009G134500, Potri.014G121000, Potri.015G090600, Potri.018G112800
GO:0009240	0.000215221	3.35835	7.76187	18	41	blue	isopentenyl diphosphate biosynthetic process	Potri.001G099300, Potri.001G319100, Potri.002G004000, Potri.004G150400, Potri.004G208500, Potri.004G210400, Potri.005G035300, Potri.006G171700, Potri.006G173500, Potri.007G058500, Potri.008G021100, Potri.009G013400, Potri.009G111600, Potri.009G169900, Potri.010G086900, Potri.013G024000, Potri.013G065700, Potri.017G058400
GO:0046490	0.000215221	3.35835	7.76187	18	41	blue	isopentenyl diphosphate metabolic process	Potri.001G099300, Potri.001G319100, Potri.002G004000, Potri.004G150400, Potri.004G208500, Potri.004G210400, Potri.005G035300, Potri.006G171700, Potri.006G173500, Potri.007G058500, Potri.008G021100, Potri.009G013400, Potri.009G111600, Potri.009G169900, Potri.010G086900, Potri.013G024000, Potri.013G065700, Potri.017G058400
GO:0007076	0.000218013	15.0041	1.70383	7	9	blue	mitotic chromosome condensation	Potri.001G125000, Potri.003G108400, Potri.004G085500, Potri.006G041500, Potri.010G013300, Potri.014G155900, Potri.017G083200
GO:0044764	0.00021925	1.61675	57.5515	83	304	blue	multi-organism cellular process	Potri.001G037000, Potri.001G042600, Potri.001G044500, Potri.001G061200, Potri.001G070500, Potri.001G146100, Potri.001G213700, Potri.001G285500, Potri.001G304000, Potri.001G325100, Potri.002G032300, Potri.002G069500, Potri.002G221500, Potri.003G149800, Potri.003G182200, Potri.004G059000, Potri.004G086000, Potri.004G106800, Potri.004G108200, Potri.004G134000, Potri.004G141500, Potri.004G209800, Pot…
GO:0045859	0.00022562	2.00867	25.5574	43	135	blue	regulation of protein kinase activity	Potri.001G177100, Potri.001G272000, Potri.001G314000, Potri.002G010000, Potri.002G032300, Potri.002G080000, Potri.002G129100, Potri.002G143400, Potri.002G242100, Potri.003G117800, Potri.003G130000, Potri.005G033400, Potri.005G062500, Potri.005G100000, Potri.005G137500, Potri.005G139300, Potri.005G181400, Potri.005G251400, Potri.006G035200, Potri.007G044800, Potri.007G138600, Potri.008G009800, Pot…
GO:0034599	0.000228173	2.3358	16.6596	31	88	blue	cellular response to oxidative stress	Potri.001G113800, Potri.001G142200, Potri.002G061300, Potri.002G176900, Potri.003G092200, Potri.004G216700, Potri.005G017600, Potri.005G089600, Potri.005G200100, Potri.006G151600, Potri.006G219900, Potri.006G222500, Potri.007G082500, Potri.007G141700, Potri.008G106400, Potri.009G005100, Potri.009G040600, Potri.009G094800, Potri.009G100900, Potri.010G178800, Potri.011G111900, Potri.012G115800, Pot…
GO:0043207	0.000230821	1.2342	340.954	399	1801	blue	response to external biotic stimulus	Potri.001G011500, Potri.001G015300, Potri.001G015500, Potri.001G023100, Potri.001G028000, Potri.001G029800, Potri.001G036900, Potri.001G037000, Potri.001G041400, Potri.001G042600, Potri.001G044500, Potri.001G062500, Potri.001G087300, Potri.001G102400, Potri.001G105900, Potri.001G107600, Potri.001G112100, Potri.001G133000, Potri.001G142200, Potri.001G147500, Potri.001G147600, Potri.001G162400, Pot…
GO:0051707	0.000230821	1.2342	340.954	399	1801	blue	response to other organism	Potri.001G011500, Potri.001G015300, Potri.001G015500, Potri.001G023100, Potri.001G028000, Potri.001G029800, Potri.001G036900, Potri.001G037000, Potri.001G041400, Potri.001G042600, Potri.001G044500, Potri.001G062500, Potri.001G087300, Potri.001G102400, Potri.001G105900, Potri.001G107600, Potri.001G112100, Potri.001G133000, Potri.001G142200, Potri.001G147500, Potri.001G147600, Potri.001G162400, Pot…
GO:0006271	0.000242845	Inf	0.94657	5	5	blue	DNA strand elongation involved in DNA replication	Potri.001G387300, Potri.005G065800, Potri.006G142300, Potri.007G045300, Potri.014G180200
GO:0010424	0.000242845	Inf	0.94657	5	5	blue	DNA methylation on cytosine within a CG sequence	Potri.001G067700, Potri.003G162400, Potri.004G134000, Potri.018G138000, Potri.T046100
GO:0022616	0.000242845	Inf	0.94657	5	5	blue	DNA strand elongation	Potri.001G387300, Potri.005G065800, Potri.006G142300, Potri.007G045300, Potri.014G180200
GO:0051131	0.000242845	Inf	0.94657	5	5	blue	chaperone-mediated protein complex assembly	Potri.001G054400, Potri.002G252900, Potri.003G173900, Potri.005G017600, Potri.013G008900
GO:0032446	0.000244196	1.33225	171.897	214	908	blue	protein modification by small protein conjugation	Potri.001G010500, Potri.001G019600, Potri.001G026200, Potri.001G037200, Potri.001G042600, Potri.001G050100, Potri.001G056800, Potri.001G067700, Potri.001G082200, Potri.001G092000, Potri.001G102300, Potri.001G124000, Potri.001G139400, Potri.001G148600, Potri.001G154500, Potri.001G155200, Potri.001G212100, Potri.001G238500, Potri.001G243300, Potri.001G251000, Potri.001G268200, Potri.001G271900, Pot…
GO:0007349	0.000245928	7.71805	2.6504	9	14	blue	cellularization	Potri.006G136600, Potri.008G195800, Potri.009G065500, Potri.010G031800, Potri.012G054400, Potri.015G044600, Potri.016G000300, Potri.019G052500, Potri.T113300
GO:0031570	0.000245928	7.71805	2.6504	9	14	blue	DNA integrity checkpoint	Potri.001G264000, Potri.001G269700, Potri.007G045300, Potri.008G116600, Potri.009G058900, Potri.009G064200, Potri.012G033800, Potri.013G017500, Potri.T034700
GO:0043412	0.000247742	1.16021	747.412	829	3948	blue	macromolecule modification	Potri.001G009600, Potri.001G010500, Potri.001G016200, Potri.001G019600, Potri.001G026200, Potri.001G034200, Potri.001G037200, Potri.001G042600, Potri.001G043000, Potri.001G048500, Potri.001G050100, Potri.001G054700, Potri.001G056800, Potri.001G066100, Potri.001G067700, Potri.001G070100, Potri.001G082200, Potri.001G090300, Potri.001G092000, Potri.001G092100, Potri.001G092500, Potri.001G095200, Pot…
GO:0044403	0.000252647	1.64052	52.8186	77	279	blue	symbiosis, encompassing mutualism through parasitism	Potri.001G037000, Potri.001G042600, Potri.001G044500, Potri.001G061200, Potri.001G070500, Potri.001G146100, Potri.001G213700, Potri.001G285500, Potri.001G304000, Potri.001G325100, Potri.002G032300, Potri.002G056500, Potri.002G221500, Potri.003G149800, Potri.003G182200, Potri.004G059000, Potri.004G086000, Potri.004G106800, Potri.004G108200, Potri.004G141500, Potri.005G044900, Potri.005G206100, Pot…
GO:0009627	0.000270204	1.987	25.7467	43	136	blue	systemic acquired resistance	Potri.001G029800, Potri.001G062500, Potri.001G189500, Potri.001G206800, Potri.001G288600, Potri.001G442400, Potri.002G056500, Potri.002G091500, Potri.002G104600, Potri.002G162500, Potri.002G168200, Potri.002G190800, Potri.003G022900, Potri.003G165000, Potri.003G194600, Potri.004G210400, Potri.005G068700, Potri.005G115800, Potri.005G206100, Potri.005G250600, Potri.006G039000, Potri.006G109100, Pot…
GO:0009056	0.000272925	1.20972	414.408	477	2189	blue	catabolic process	Potri.001G001600, Potri.001G010500, Potri.001G011500, Potri.001G026200, Potri.001G037200, Potri.001G051900, Potri.001G061000, Potri.001G082200, Potri.001G084000, Potri.001G089100, Potri.001G092000, Potri.001G092200, Potri.001G099200, Potri.001G105900, Potri.001G112100, Potri.001G112600, Potri.001G124000, Potri.001G126500, Potri.001G135200, Potri.001G139400, Potri.001G144800, Potri.001G145300, Pot…
GO:0006323	0.000298655	2.64176	11.9268	24	63	blue	DNA packaging	Potri.001G067700, Potri.001G125000, Potri.002G210400, Potri.003G108400, Potri.003G162400, Potri.004G085500, Potri.005G116600, Potri.006G041500, Potri.006G148600, Potri.007G014200, Potri.007G108200, Potri.008G077800, Potri.010G013300, Potri.012G069100, Potri.012G129200, Potri.013G042700, Potri.014G155900, Potri.015G040200, Potri.015G062700, Potri.015G130900, Potri.017G083200, Potri.018G067800, Pot…
GO:0051304	0.000299609	3.78537	6.05805	15	32	blue	chromosome separation	Potri.001G264000, Potri.002G087600, Potri.003G000900, Potri.004G228900, Potri.005G173300, Potri.005G258300, Potri.007G023500, Potri.007G139000, Potri.008G179600, Potri.009G058900, Potri.009G089200, Potri.010G013300, Potri.010G185500, Potri.012G075000, Potri.015G100200
GO:0051338	0.000304915	1.90579	28.965	47	153	blue	regulation of transferase activity	Potri.001G177100, Potri.001G272000, Potri.001G314000, Potri.001G319100, Potri.002G010000, Potri.002G032300, Potri.002G080000, Potri.002G129100, Potri.002G143400, Potri.002G242100, Potri.002G263300, Potri.003G117800, Potri.003G130000, Potri.005G033400, Potri.005G062500, Potri.005G100000, Potri.005G137500, Potri.005G139300, Potri.005G181400, Potri.005G251400, Potri.006G035200, Potri.007G044800, Pot…
GO:0030163	0.000305352	1.3738	133.277	170	704	blue	protein catabolic process	Potri.001G010500, Potri.001G026200, Potri.001G037200, Potri.001G082200, Potri.001G092000, Potri.001G099200, Potri.001G124000, Potri.001G135200, Potri.001G139400, Potri.001G154600, Potri.001G242200, Potri.001G243300, Potri.001G302100, Potri.001G348800, Potri.001G356900, Potri.001G471200, Potri.002G005700, Potri.002G030800, Potri.002G044800, Potri.002G069900, Potri.002G074700, Potri.002G131300, Pot…
GO:0001932	0.000322531	1.96578	25.936	43	137	blue	regulation of protein phosphorylation	Potri.001G177100, Potri.001G272000, Potri.001G314000, Potri.002G010000, Potri.002G032300, Potri.002G080000, Potri.002G129100, Potri.002G143400, Potri.002G242100, Potri.003G117800, Potri.003G130000, Potri.005G033400, Potri.005G062500, Potri.005G100000, Potri.005G137500, Potri.005G139300, Potri.005G181400, Potri.005G251400, Potri.006G035200, Potri.007G044800, Potri.007G138600, Potri.008G009800, Pot…
GO:0043549	0.000322531	1.96578	25.936	43	137	blue	regulation of kinase activity	Potri.001G177100, Potri.001G272000, Potri.001G314000, Potri.002G010000, Potri.002G032300, Potri.002G080000, Potri.002G129100, Potri.002G143400, Potri.002G242100, Potri.003G117800, Potri.003G130000, Potri.005G033400, Potri.005G062500, Potri.005G100000, Potri.005G137500, Potri.005G139300, Potri.005G181400, Potri.005G251400, Potri.006G035200, Potri.007G044800, Potri.007G138600, Potri.008G009800, Pot…
GO:0008652	0.000329636	1.61131	54.9011	79	290	blue	cellular amino acid biosynthetic process	Potri.001G051700, Potri.001G185600, Potri.001G199100, Potri.001G253300, Potri.001G273400, Potri.001G273500, Potri.001G300900, Potri.001G365500, Potri.001G391400, Potri.001G399000, Potri.002G049800, Potri.002G061100, Potri.002G091500, Potri.002G113600, Potri.002G122700, Potri.002G146400, Potri.002G149500, Potri.002G160800, Potri.002G185200, Potri.002G236800, Potri.003G091100, Potri.003G176600, Pot…
GO:0006520	0.000335876	1.39519	118.511	153	626	blue	cellular amino acid metabolic process	Potri.001G051700, Potri.001G067800, Potri.001G084000, Potri.001G142200, Potri.001G144800, Potri.001G185600, Potri.001G199100, Potri.001G211500, Potri.001G253300, Potri.001G273400, Potri.001G273500, Potri.001G300900, Potri.001G320400, Potri.001G357000, Potri.001G357200, Potri.001G365500, Potri.001G374100, Potri.001G391400, Potri.001G399000, Potri.001G403000, Potri.001G442400, Potri.001G465600, Pot…
GO:0044036	0.00034442	1.71494	41.8384	63	221	blue	cell wall macromolecule metabolic process	Potri.001G089100, Potri.001G206800, Potri.001G360800, Potri.001G416800, Potri.002G060500, Potri.002G081100, Potri.002G084800, Potri.002G093900, Potri.002G094000, Potri.002G151400, Potri.002G166000, Potri.002G186500, Potri.002G236200, Potri.002G246500, Potri.003G022900, Potri.003G061800, Potri.003G191200, Potri.003G202900, Potri.004G021000, Potri.004G182000, Potri.004G183500, Potri.004G235800, Pot…
GO:0055086	0.000359056	1.44824	93.3318	124	493	blue	nucleobase-containing small molecule metabolic process	Potri.001G001600, Potri.001G059900, Potri.001G095800, Potri.001G145300, Potri.001G145700, Potri.001G156600, Potri.001G168200, Potri.001G190400, Potri.001G207000, Potri.001G211500, Potri.001G225700, Potri.001G273400, Potri.001G273500, Potri.001G323000, Potri.001G329700, Potri.001G337400, Potri.001G348600, Potri.001G357200, Potri.001G399000, Potri.001G465600, Potri.001G468100, Potri.002G045200, Pot…
GO:0009066	0.000359608	2.25645	17.0383	31	90	blue	aspartate family amino acid metabolic process	Potri.001G084000, Potri.001G199100, Potri.001G357000, Potri.001G399000, Potri.002G049800, Potri.002G091500, Potri.002G149500, Potri.002G226200, Potri.002G236800, Potri.003G190600, Potri.004G157500, Potri.004G190900, Potri.005G075700, Potri.005G115800, Potri.005G214300, Potri.006G118400, Potri.006G134300, Potri.006G219900, Potri.008G135700, Potri.009G072900, Potri.009G082100, Potri.009G094800, Pot…
GO:0006457	0.000372508	1.49752	77.0508	105	407	blue	protein folding	Potri.001G002500, Potri.001G042600, Potri.001G054400, Potri.001G087500, Potri.001G150300, Potri.001G158200, Potri.001G274300, Potri.001G285500, Potri.001G286700, Potri.001G319100, Potri.001G419300, Potri.001G466000, Potri.001G469600, Potri.002G114600, Potri.002G142700, Potri.002G185200, Potri.002G198300, Potri.002G252900, Potri.003G083900, Potri.003G114000, Potri.003G143600, Potri.003G173900, Pot…
GO:0000079	0.000377803	3.01979	8.70844	19	46	blue	regulation of cyclin-dependent protein serine/threonine kinase activity	Potri.001G177100, Potri.001G272000, Potri.001G314000, Potri.002G010000, Potri.002G032300, Potri.002G080000, Potri.002G143400, Potri.002G242100, Potri.005G100000, Potri.005G137500, Potri.005G181400, Potri.005G251400, Potri.006G035200, Potri.009G165800, Potri.012G114600, Potri.014G050400, Potri.014G194900, Potri.016G033000, Potri.017G054000
GO:1904029	0.000377803	3.01979	8.70844	19	46	blue	regulation of cyclin-dependent protein kinase activity	Potri.001G177100, Potri.001G272000, Potri.001G314000, Potri.002G010000, Potri.002G032300, Potri.002G080000, Potri.002G143400, Potri.002G242100, Potri.005G100000, Potri.005G137500, Potri.005G181400, Potri.005G251400, Potri.006G035200, Potri.009G165800, Potri.012G114600, Potri.014G050400, Potri.014G194900, Potri.016G033000, Potri.017G054000
GO:0009819	0.000390896	8.57451	2.27177	8	12	blue	drought recovery	Potri.005G024800, Potri.006G126800, Potri.008G004300, Potri.008G038200, Potri.008G133800, Potri.010G013400, Potri.010G224100, Potri.016G091100
GO:0030261	0.000390896	8.57451	2.27177	8	12	blue	chromosome condensation	Potri.001G125000, Potri.003G108400, Potri.004G085500, Potri.006G041500, Potri.010G013300, Potri.014G155900, Potri.017G083200, Potri.T030400
GO:0000910	0.000396667	2.01872	23.0963	39	122	blue	cytokinesis	Potri.001G009600, Potri.001G090600, Potri.001G149200, Potri.001G356500, Potri.002G000500, Potri.002G052900, Potri.002G162500, Potri.002G212400, Potri.002G225100, Potri.002G235500, Potri.004G133500, Potri.004G134000, Potri.005G033200, Potri.005G171500, Potri.005G209600, Potri.006G136600, Potri.006G251900, Potri.008G017800, Potri.008G092300, Potri.008G195800, Potri.010G022300, Potri.010G031800, Pot…
GO:0007059	0.000396667	2.01872	23.0963	39	122	blue	chromosome segregation	Potri.001G031400, Potri.001G050300, Potri.001G125000, Potri.001G225600, Potri.001G264000, Potri.001G295100, Potri.002G087600, Potri.002G232700, Potri.003G000900, Potri.003G108400, Potri.003G173200, Potri.003G202300, Potri.004G085500, Potri.004G216000, Potri.004G228900, Potri.005G038900, Potri.005G173300, Potri.005G258300, Potri.006G041500, Potri.007G023500, Potri.007G139000, Potri.008G092100, Pot…
GO:0006928	0.000418608	2.306	15.7131	29	83	blue	movement of cell or subcellular component	Potri.001G000800, Potri.001G182300, Potri.001G233700, Potri.001G360200, Potri.001G430800, Potri.002G106000, Potri.002G106100, Potri.002G110600, Potri.003G053800, Potri.004G193700, Potri.005G150800, Potri.006G040700, Potri.006G048600, Potri.006G082900, Potri.006G085300, Potri.006G210700, Potri.007G014800, Potri.008G035400, Potri.008G169000, Potri.009G124500, Potri.009G156000, Potri.010G069400, Pot…
GO:0044770	0.000443323	2.861	9.4657	20	50	blue	cell cycle phase transition	Potri.001G031400, Potri.001G177100, Potri.001G301800, Potri.002G003400, Potri.003G000900, Potri.004G228900, Potri.005G257500, Potri.005G258300, Potri.006G275100, Potri.007G023500, Potri.007G110800, Potri.007G139000, Potri.008G179600, Potri.009G089200, Potri.009G097800, Potri.010G185500, Potri.012G033800, Potri.012G075000, Potri.016G093200, Potri.016G119700
GO:0009067	0.0004704	2.59797	11.5482	23	61	blue	aspartate family amino acid biosynthetic process	Potri.001G199100, Potri.001G399000, Potri.002G049800, Potri.002G091500, Potri.002G149500, Potri.002G236800, Potri.004G157500, Potri.004G190900, Potri.005G075700, Potri.005G115800, Potri.006G219900, Potri.008G135700, Potri.009G072900, Potri.009G082100, Potri.009G094800, Potri.009G152800, Potri.010G083600, Potri.010G157700, Potri.013G061800, Potri.014G071100, Potri.015G135400, Potri.017G086500, Pot…
GO:0009753	0.000493563	1.48262	77.6187	105	410	blue	response to jasmonic acid	Potri.001G015300, Potri.001G015500, Potri.001G048900, Potri.001G062500, Potri.001G099400, Potri.001G113100, Potri.001G142200, Potri.001G166200, Potri.001G167700, Potri.001G288600, Potri.001G292700, Potri.001G355600, Potri.001G397200, Potri.002G039100, Potri.002G128900, Potri.002G162500, Potri.002G163100, Potri.002G168200, Potri.002G176900, Potri.002G180800, Potri.003G068900, Potri.003G079500, Pot…
GO:0009438	0.000511328	6.43146	2.83971	9	15	blue	methylglyoxal metabolic process	Potri.004G076200, Potri.005G204800, Potri.007G131300, Potri.009G100900, Potri.011G111900, Potri.017G026500, Potri.019G062600, Potri.T060200, Potri.T099600
GO:0042182	0.000511328	6.43146	2.83971	9	15	blue	ketone catabolic process	Potri.004G076200, Potri.005G204800, Potri.007G131300, Potri.009G100900, Potri.011G111900, Potri.017G026500, Potri.019G062600, Potri.T060200, Potri.T099600
GO:0051596	0.000511328	6.43146	2.83971	9	15	blue	methylglyoxal catabolic process	Potri.004G076200, Potri.005G204800, Potri.007G131300, Potri.009G100900, Potri.011G111900, Potri.017G026500, Potri.019G062600, Potri.T060200, Potri.T099600
GO:0071900	0.000512123	2.51269	12.3054	24	65	blue	regulation of protein serine/threonine kinase activity	Potri.001G177100, Potri.001G272000, Potri.001G314000, Potri.002G010000, Potri.002G032300, Potri.002G080000, Potri.002G143400, Potri.002G242100, Potri.005G100000, Potri.005G137500, Potri.005G181400, Potri.005G251400, Potri.006G035200, Potri.008G009800, Potri.009G066100, Potri.009G165800, Potri.012G043200, Potri.012G114600, Potri.014G050400, Potri.014G052100, Potri.014G194900, Potri.016G033000, Pot…
GO:0048522	0.000529425	1.31791	164.325	203	868	blue	positive regulation of cellular process	Potri.001G037200, Potri.001G051900, Potri.001G057800, Potri.001G067700, Potri.001G073800, Potri.001G079900, Potri.001G083700, Potri.001G092500, Potri.001G099200, Potri.001G124000, Potri.001G139400, Potri.001G142200, Potri.001G154100, Potri.001G154200, Potri.001G241800, Potri.001G242100, Potri.001G245200, Potri.001G356500, Potri.001G358400, Potri.001G374200, Potri.001G404100, Potri.002G002400, Pot…
GO:0009725	0.000531239	1.18087	499.6	564	2639	blue	response to hormone	Potri.001G007000, Potri.001G010800, Potri.001G015300, Potri.001G015500, Potri.001G023500, Potri.001G024900, Potri.001G027700, Potri.001G028000, Potri.001G048900, Potri.001G051900, Potri.001G057100, Potri.001G061200, Potri.001G062500, Potri.001G066800, Potri.001G072800, Potri.001G079800, Potri.001G079900, Potri.001G083700, Potri.001G087500, Potri.001G088600, Potri.001G092500, Potri.001G099200, Pot…
GO:0051704	0.000558945	1.18916	450.757	512	2381	blue	multi-organism process	Potri.001G011500, Potri.001G015300, Potri.001G015500, Potri.001G023100, Potri.001G028000, Potri.001G029800, Potri.001G031400, Potri.001G036900, Potri.001G037000, Potri.001G041400, Potri.001G042600, Potri.001G044500, Potri.001G061200, Potri.001G062500, Potri.001G070500, Potri.001G087300, Potri.001G102400, Potri.001G105900, Potri.001G107600, Potri.001G112100, Potri.001G133000, Potri.001G142200, Pot…
GO:0009738	0.00056742	1.58514	54.1438	77	286	blue	abscisic acid-activated signaling pathway	Potri.001G051900, Potri.001G083700, Potri.001G092500, Potri.001G099200, Potri.001G118200, Potri.001G142200, Potri.001G145900, Potri.001G245200, Potri.001G278500, Potri.001G403200, Potri.001G465800, Potri.002G035200, Potri.002G081000, Potri.002G125400, Potri.002G127500, Potri.002G169400, Potri.002G176300, Potri.002G176900, Potri.002G216400, Potri.002G248600, Potri.003G015000, Potri.003G032800, Pot…
GO:0072330	0.000582039	1.46245	81.405	109	430	blue	monocarboxylic acid biosynthetic process	Potri.001G013500, Potri.001G015300, Potri.001G015500, Potri.001G051900, Potri.001G100200, Potri.001G116500, Potri.001G120900, Potri.001G126700, Potri.001G145300, Potri.001G167700, Potri.001G245300, Potri.001G252900, Potri.001G463800, Potri.002G061400, Potri.002G152300, Potri.002G178000, Potri.002G216400, Potri.002G240800, Potri.003G020300, Potri.003G147400, Potri.003G161900, Potri.003G201000, Pot…
GO:0009607	0.000587344	1.21389	347.77	402	1837	blue	response to biotic stimulus	Potri.001G011500, Potri.001G015300, Potri.001G015500, Potri.001G023100, Potri.001G028000, Potri.001G029800, Potri.001G036900, Potri.001G037000, Potri.001G041400, Potri.001G042600, Potri.001G044500, Potri.001G062500, Potri.001G087300, Potri.001G102400, Potri.001G105900, Potri.001G107600, Potri.001G112100, Potri.001G133000, Potri.001G142200, Potri.001G147500, Potri.001G147600, Potri.001G151800, Pot…
GO:0005975	0.000589293	1.23273	293.815	344	1552	blue	carbohydrate metabolic process	Potri.001G001600, Potri.001G006500, Potri.001G059900, Potri.001G081100, Potri.001G089100, Potri.001G092200, Potri.001G095300, Potri.001G095800, Potri.001G112000, Potri.001G120400, Potri.001G122400, Potri.001G129000, Potri.001G129600, Potri.001G145300, Potri.001G145900, Potri.001G146900, Potri.001G148900, Potri.001G154700, Potri.001G162400, Potri.001G162700, Potri.001G190400, Potri.001G200400, Pot…
GO:0019336	0.000607207	10.0023	1.89314	7	10	blue	phenol-containing compound catabolic process	Potri.001G374100, Potri.004G232600, Potri.006G126800, Potri.008G038200, Potri.010G224100, Potri.014G069600, Potri.016G091100
GO:0006779	0.000690889	2.11409	18.3635	32	97	blue	porphyrin-containing compound biosynthetic process	Potri.001G099300, Potri.001G286400, Potri.001G333500, Potri.001G390800, Potri.001G403300, Potri.002G107800, Potri.002G216100, Potri.003G201000, Potri.004G053400, Potri.005G178300, Potri.006G027300, Potri.006G051100, Potri.006G102100, Potri.006G171700, Potri.006G173500, Potri.006G188000, Potri.006G232100, Potri.007G058500, Potri.007G072500, Potri.007G128200, Potri.008G204900, Potri.009G080600, Pot…
GO:0010564	0.000690889	2.11409	18.3635	32	97	blue	regulation of cell cycle process	Potri.001G031400, Potri.001G177100, Potri.001G389300, Potri.001G389500, Potri.002G003400, Potri.002G059800, Potri.002G212400, Potri.003G000900, Potri.003G117800, Potri.004G133500, Potri.004G228900, Potri.005G202000, Potri.005G257500, Potri.005G258300, Potri.006G241700, Potri.006G275100, Potri.007G023500, Potri.007G138600, Potri.007G139000, Potri.008G092300, Potri.008G116600, Potri.008G179600, Pot…
GO:0006098	0.000738748	2.55186	11.1695	22	59	blue	pentose-phosphate shunt	Potri.001G059900, Potri.001G095800, Potri.001G211500, Potri.001G225700, Potri.001G337400, Potri.001G465600, Potri.002G093300, Potri.003G036600, Potri.003G040500, Potri.003G040800, Potri.003G135600, Potri.003G161900, Potri.003G168000, Potri.004G162400, Potri.008G113700, Potri.008G125900, Potri.008G127600, Potri.013G005200, Potri.015G007300, Potri.015G037000, Potri.018G090100, Potri.T093900
GO:0051156	0.000738748	2.55186	11.1695	22	59	blue	glucose 6-phosphate metabolic process	Potri.001G059900, Potri.001G095800, Potri.001G211500, Potri.001G225700, Potri.001G337400, Potri.001G465600, Potri.002G093300, Potri.003G036600, Potri.003G040500, Potri.003G040800, Potri.003G135600, Potri.003G161900, Potri.003G168000, Potri.004G162400, Potri.008G113700, Potri.008G125900, Potri.008G127600, Potri.013G005200, Potri.015G007300, Potri.015G037000, Potri.018G090100, Potri.T093900
GO:0044248	0.000747033	1.23011	287.379	336	1518	blue	cellular catabolic process	Potri.001G010500, Potri.001G011500, Potri.001G026200, Potri.001G037200, Potri.001G051900, Potri.001G061000, Potri.001G082200, Potri.001G084000, Potri.001G092000, Potri.001G092200, Potri.001G099200, Potri.001G105900, Potri.001G112100, Potri.001G112600, Potri.001G124000, Potri.001G126500, Potri.001G135200, Potri.001G139400, Potri.001G144800, Potri.001G148900, Potri.001G189500, Potri.001G211500, Pot…
GO:1901575	0.00075645	1.2034	366.701	421	1937	blue	organic substance catabolic process	Potri.001G001600, Potri.001G010500, Potri.001G026200, Potri.001G037200, Potri.001G051900, Potri.001G061000, Potri.001G082200, Potri.001G084000, Potri.001G089100, Potri.001G092000, Potri.001G092200, Potri.001G099200, Potri.001G105900, Potri.001G112100, Potri.001G112600, Potri.001G124000, Potri.001G135200, Potri.001G139400, Potri.001G144800, Potri.001G145300, Potri.001G145900, Potri.001G148900, Pot…
GO:0031399	0.000808301	1.65995	41.4598	61	219	blue	regulation of protein modification process	Potri.001G092500, Potri.001G177100, Potri.001G272000, Potri.001G314000, Potri.002G010000, Potri.002G032300, Potri.002G080000, Potri.002G129100, Potri.002G143400, Potri.002G169400, Potri.002G242100, Potri.003G117800, Potri.003G130000, Potri.003G139200, Potri.004G159900, Potri.005G028900, Potri.005G033400, Potri.005G062500, Potri.005G100000, Potri.005G137500, Potri.005G139300, Potri.005G181400, Pot…
GO:0009553	0.000842537	1.66425	40.7025	60	215	blue	embryo sac development	Potri.001G031400, Potri.001G051700, Potri.001G087500, Potri.001G173500, Potri.001G225600, Potri.001G300900, Potri.001G375600, Potri.002G122700, Potri.002G142200, Potri.002G192900, Potri.002G198300, Potri.003G010000, Potri.003G060500, Potri.003G124700, Potri.003G143600, Potri.003G176600, Potri.004G095000, Potri.005G038900, Potri.005G144900, Potri.006G057800, Potri.006G136600, Potri.006G200200, Pot…
GO:1900426	0.000844658	3.71713	5.30079	13	28	blue	positive regulation of defense response to bacterium	Potri.002G154200, Potri.002G182000, Potri.002G182400, Potri.004G089500, Potri.005G068700, Potri.006G057800, Potri.007G100600, Potri.009G086100, Potri.012G054900, Potri.014G076000, Potri.015G045300, Potri.016G050300, Potri.T004600
GO:0033014	0.000844778	2.05379	19.31	33	102	blue	tetrapyrrole biosynthetic process	Potri.001G099300, Potri.001G286400, Potri.001G333500, Potri.001G390800, Potri.001G403300, Potri.002G107800, Potri.002G216100, Potri.003G201000, Potri.004G053400, Potri.005G178300, Potri.006G027300, Potri.006G051100, Potri.006G069700, Potri.006G102100, Potri.006G171700, Potri.006G173500, Potri.006G188000, Potri.006G232100, Potri.007G058500, Potri.007G072500, Potri.007G128200, Potri.008G204900, Pot…
GO:0033554	0.000851172	1.24257	252.734	298	1335	blue	cellular response to stress	Potri.001G074700, Potri.001G084000, Potri.001G087500, Potri.001G104800, Potri.001G113800, Potri.001G124000, Potri.001G142200, Potri.001G146900, Potri.001G151800, Potri.001G180200, Potri.001G189500, Potri.001G251000, Potri.001G269700, Potri.001G305600, Potri.001G329700, Potri.001G353500, Potri.001G355600, Potri.001G357200, Potri.001G358100, Potri.001G407800, Potri.001G421300, Potri.001G436500, Pot…
GO:0042325	0.000851483	1.8354	27.8292	44	147	blue	regulation of phosphorylation	Potri.001G177100, Potri.001G272000, Potri.001G314000, Potri.002G010000, Potri.002G032300, Potri.002G080000, Potri.002G129100, Potri.002G143400, Potri.002G242100, Potri.003G117800, Potri.003G130000, Potri.005G033400, Potri.005G062500, Potri.005G100000, Potri.005G137500, Potri.005G139300, Potri.005G181400, Potri.005G251400, Potri.006G035200, Potri.007G044800, Potri.007G138600, Potri.008G009800, Pot…
GO:0000912	0.000903772	12.8585	1.51451	6	8	blue	assembly of actomyosin apparatus involved in cytokinesis	Potri.002G235500, Potri.005G033200, Potri.008G195800, Potri.010G031800, Potri.014G094900, Potri.014G149000
GO:0000914	0.000903772	12.8585	1.51451	6	8	blue	phragmoplast assembly	Potri.002G235500, Potri.005G033200, Potri.008G195800, Potri.010G031800, Potri.014G094900, Potri.014G149000
GO:1902407	0.000903772	12.8585	1.51451	6	8	blue	assembly of actomyosin apparatus involved in mitotic cytokinesis	Potri.002G235500, Potri.005G033200, Potri.008G195800, Potri.010G031800, Potri.014G094900, Potri.014G149000
GO:0043170	0.000937377	1.09775	2099.68	2204	11091	blue	macromolecule metabolic process	Potri.001G009600, Potri.001G010500, Potri.001G013200, Potri.001G016200, Potri.001G017300, Potri.001G019600, Potri.001G023500, Potri.001G026000, Potri.001G026100, Potri.001G026200, Potri.001G028200, Potri.001G029800, Potri.001G030900, Potri.001G031400, Potri.001G033600, Potri.001G034200, Potri.001G037000, Potri.001G037200, Potri.001G041400, Potri.001G041700, Potri.001G042600, Potri.001G043000, Pot…
Potri.015G084800	Potri.015G085700	Potri.015G086600	Potri.015G086800	Potri.015G088100	Potri.015G090600	blue	Potri.015G090900	Potri.015G094500	Potri.015G094700	Potri.015G098400	Potri.015G098900	Potri.015G099200	Potri.015G100200	Potri.015G103300	Potri.015G103900	Potri.015G105200	Potri.015G105300	Potri.015G110000	Potri.015G117200	Potri.015G121900	Potri.015G122900	Potri.015G123100	Potri.015G123700	Potri.015G124200	Potri.015G127600	Potri.015G127800	Potri.015G127900	Potri.015G130100	Potri.015G130900	Potri.015G131700	Potri.015G132600	Potri.015G133400	Potri.015G133800	Potri.015G133900	Potri.015G135800	Potri.015G140500	Potri.015G142000	Potri.015G143300	Potri.015G146000	Potri.016G006800	Potri.016G011400	Potri.016G015500	Potri.016G018600	Potri.016G018900	Potri.016G019700	Potri.016G020000	Potri.016G023100	Potri.016G025500	Potri.016G028300
GO:0050691	0.000972486	5.51246	3.02902	9	16	blue	regulation of defense response to virus by host	Potri.001G044500, Potri.003G149800, Potri.003G182200, Potri.006G263600, Potri.009G086100, Potri.014G108100, Potri.018G019700, Potri.018G019800, Potri.T004600
GO:0006349	0.000984016	4.28823	4.16491	11	22	blue	regulation of gene expression by genetic imprinting	Potri.001G031400, Potri.002G195700, Potri.004G134000, Potri.005G140200, Potri.007G026700, Potri.007G045800, Potri.014G120100, Potri.018G138000, Potri.019G129900, Potri.T046100, Potri.T120000
GO:0045493	0.000984016	4.28823	4.16491	11	22	blue	xylan catabolic process	Potri.001G089100, Potri.001G206800, Potri.002G093900, Potri.002G094000, Potri.003G022900, Potri.006G027700, Potri.006G029900, Potri.008G108100, Potri.008G120000, Potri.010G125800, Potri.016G025500
GO:0071514	0.000984016	4.28823	4.16491	11	22	blue	genetic imprinting	Potri.001G031400, Potri.002G195700, Potri.004G134000, Potri.005G140200, Potri.007G026700, Potri.007G045800, Potri.014G120100, Potri.018G138000, Potri.019G129900, Potri.T046100, Potri.T120000
GO:0015995	0.000999104	2.14663	16.4703	29	87	blue	chlorophyll biosynthetic process	Potri.001G099300, Potri.001G286400, Potri.001G333500, Potri.001G390800, Potri.001G403300, Potri.002G107800, Potri.003G201000, Potri.004G053400, Potri.005G178300, Potri.006G027300, Potri.006G051100, Potri.006G102100, Potri.006G171700, Potri.006G173500, Potri.006G188000, Potri.006G232100, Potri.007G058500, Potri.007G072500, Potri.007G128200, Potri.008G204900, Potri.009G080600, Potri.010G079200, Pot…
GO:0010383	0.00101697	1.76289	31.2368	48	165	blue	cell wall polysaccharide metabolic process	Potri.001G089100, Potri.001G206800, Potri.001G360800, Potri.001G416800, Potri.002G060500, Potri.002G081100, Potri.002G093900, Potri.002G094000, Potri.002G151400, Potri.002G166000, Potri.002G236200, Potri.002G246500, Potri.003G022900, Potri.003G191200, Potri.003G202900, Potri.004G021000, Potri.004G235800, Potri.005G141300, Potri.005G187900, Potri.006G027700, Potri.006G029900, Potri.006G071200, Pot…
GO:0060548	0.00102398	2.4076	12.1161	23	64	blue	negative regulation of cell death	Potri.001G151800, Potri.001G442400, Potri.001G463800, Potri.002G137800, Potri.002G240000, Potri.002G245400, Potri.003G082700, Potri.003G133300, Potri.003G159800, Potri.003G165900, Potri.006G202200, Potri.010G177900, Potri.011G162000, Potri.012G108200, Potri.014G047600, Potri.016G043100, Potri.016G068600, Potri.017G003700, Potri.017G004900, Potri.T074900, Potri.T075400, Potri.T075600, Potri.T075700
GO:0009893	0.00103755	1.34712	123.243	155	651	blue	positive regulation of metabolic process	Potri.001G037200, Potri.001G057800, Potri.001G067700, Potri.001G073800, Potri.001G079900, Potri.001G083700, Potri.001G099200, Potri.001G139400, Potri.001G142200, Potri.001G154100, Potri.001G154200, Potri.001G241800, Potri.001G242100, Potri.001G358400, Potri.001G374200, Potri.001G404100, Potri.002G002400, Potri.002G028900, Potri.002G029100, Potri.002G035200, Potri.002G078900, Potri.002G090900, Pot…
GO:0048518	0.00110718	1.24906	227.934	270	1204	blue	positive regulation of biological process	Potri.001G037200, Potri.001G051900, Potri.001G057800, Potri.001G067700, Potri.001G073800, Potri.001G079900, Potri.001G083700, Potri.001G092500, Potri.001G099200, Potri.001G105900, Potri.001G124000, Potri.001G139400, Potri.001G142200, Potri.001G148000, Potri.001G154100, Potri.001G154200, Potri.001G241800, Potri.001G242100, Potri.001G245200, Potri.001G356500, Potri.001G358400, Potri.001G374200, Pot…
GO:0006739	0.00116017	2.23207	14.3879	26	76	blue	NADP metabolic process	Potri.001G059900, Potri.001G095800, Potri.001G211500, Potri.001G225700, Potri.001G337400, Potri.001G465600, Potri.002G093300, Potri.002G102600, Potri.003G036600, Potri.003G040500, Potri.003G040800, Potri.003G135600, Potri.003G161900, Potri.003G168000, Potri.004G162400, Potri.008G113700, Potri.008G125900, Potri.008G127600, Potri.008G203600, Potri.009G051500, Potri.011G168700, Potri.013G005200, Pot…
GO:0009967	0.00116017	2.23207	14.3879	26	76	blue	positive regulation of signal transduction	Potri.001G051900, Potri.001G092500, Potri.001G245200, Potri.001G358400, Potri.002G216400, Potri.003G015000, Potri.003G032800, Potri.003G139200, Potri.004G089500, Potri.005G040600, Potri.005G068700, Potri.006G133300, Potri.006G219500, Potri.007G100600, Potri.008G009800, Potri.009G034700, Potri.009G037300, Potri.009G066100, Potri.010G060800, Potri.011G111500, Potri.012G000800, Potri.012G043200, Pot…
GO:0023056	0.00116017	2.23207	14.3879	26	76	blue	positive regulation of signaling	Potri.001G051900, Potri.001G092500, Potri.001G245200, Potri.001G358400, Potri.002G216400, Potri.003G015000, Potri.003G032800, Potri.003G139200, Potri.004G089500, Potri.005G040600, Potri.005G068700, Potri.006G133300, Potri.006G219500, Potri.007G100600, Potri.008G009800, Potri.009G034700, Potri.009G037300, Potri.009G066100, Potri.010G060800, Potri.011G111500, Potri.012G000800, Potri.012G043200, Pot…
GO:1901615	0.00118297	1.3669	108.477	138	573	blue	organic hydroxy compound metabolic process	Potri.001G068400, Potri.001G113100, Potri.001G116500, Potri.001G133000, Potri.001G145900, Potri.001G154700, Potri.001G161400, Potri.001G182100, Potri.001G245300, Potri.001G263700, Potri.001G285900, Potri.001G360800, Potri.001G374100, Potri.001G383500, Potri.001G440200, Potri.002G004000, Potri.002G033000, Potri.002G047100, Potri.002G055100, Potri.002G057400, Potri.002G061100, Potri.002G102600, Pot…
GO:0044260	0.00121717	1.09729	1923.43	2023	10160	blue	cellular macromolecule metabolic process	Potri.001G009600, Potri.001G010500, Potri.001G013200, Potri.001G016200, Potri.001G017300, Potri.001G019600, Potri.001G023500, Potri.001G026000, Potri.001G026100, Potri.001G026200, Potri.001G029800, Potri.001G030900, Potri.001G031400, Potri.001G033600, Potri.001G034200, Potri.001G037000, Potri.001G037200, Potri.001G041400, Potri.001G042600, Potri.001G043000, Potri.001G044500, Potri.001G047500, Pot…
Potri.017G125100	Potri.017G125200	Potri.017G130300	Potri.017G132800	Potri.017G133400	Potri.017G134800	blue	Potri.017G135000	Potri.017G137200	Potri.017G138600	Potri.017G142500	Potri.017G144800	Potri.017G144900	Potri.017G148100	Potri.017G148200	Potri.017G149800	Potri.018G000500	Potri.018G001800	Potri.018G005800	Potri.018G008500	Potri.018G013900	Potri.018G015200	Potri.018G016100	Potri.018G017600	Potri.018G017800	Potri.018G019700	Potri.018G019800	Potri.018G020700	Potri.018G020900	Potri.018G022700	Potri.018G024300	Potri.018G026400	Potri.018G028100	Potri.018G028600	Potri.018G029500	Potri.018G030200	Potri.018G033000	Potri.018G033700	Potri.018G037700	Potri.018G037900	Potri.018G038500	Potri.018G043900	Potri.018G044300	Potri.018G050800	Potri.018G050900	Potri.018G053600	Potri.018G056600	Potri.018G056900	Potri.018G057500	Potri.018G057700
GO:0098813	0.00122655	1.99578	19.6887	33	104	blue	nuclear chromosome segregation	Potri.001G031400, Potri.001G050300, Potri.001G125000, Potri.001G264000, Potri.002G232700, Potri.003G000900, Potri.003G108400, Potri.003G173200, Potri.003G202300, Potri.004G085500, Potri.004G216000, Potri.004G228900, Potri.005G038900, Potri.005G258300, Potri.006G041500, Potri.007G023500, Potri.007G139000, Potri.008G118800, Potri.008G158500, Potri.008G179600, Potri.009G006100, Potri.009G058900, Pot…
GO:0019419	0.00122735	21.4281	1.13588	5	6	blue	sulfate reduction	Potri.001G257000, Potri.004G012100, Potri.009G052600, Potri.014G154200, Potri.T104400
GO:0071258	0.00122735	21.4281	1.13588	5	6	blue	cellular response to gravity	Potri.001G004600, Potri.001G289500, Potri.003G220300, Potri.009G085100, Potri.017G081000
GO:0080037	0.00122735	21.4281	1.13588	5	6	blue	negative regulation of cytokinin-activated signaling pathway	Potri.001G007000, Potri.001G178300, Potri.006G196900, Potri.007G147000, Potri.017G000700
GO:0044786	0.00123647	2.4208	11.5482	22	61	blue	cell cycle DNA replication	Potri.001G031400, Potri.001G389300, Potri.001G389500, Potri.002G023400, Potri.002G212400, Potri.003G211000, Potri.004G046300, Potri.004G069400, Potri.004G133500, Potri.005G137500, Potri.006G057800, Potri.006G142300, Potri.006G241700, Potri.006G247200, Potri.007G023500, Potri.007G055300, Potri.008G056200, Potri.011G055500, Potri.012G075300, Potri.015G090600, Potri.016G050300, Potri.016G093200
GO:0006790	0.00126978	1.39673	92.7639	120	490	blue	sulfur compound metabolic process	Potri.001G084000, Potri.001G126700, Potri.001G142200, Potri.001G189500, Potri.001G257000, Potri.001G357000, Potri.001G365500, Potri.001G399000, Potri.001G436500, Potri.001G436600, Potri.002G004000, Potri.002G015100, Potri.002G030400, Potri.002G049800, Potri.002G160800, Potri.002G176900, Potri.002G185200, Potri.002G226200, Potri.002G254100, Potri.003G004700, Potri.003G076400, Potri.003G089700, Pot…
GO:0098542	0.00129056	1.24028	236.832	279	1251	blue	defense response to other organism	Potri.001G011500, Potri.001G028000, Potri.001G029800, Potri.001G037000, Potri.001G044500, Potri.001G062500, Potri.001G087300, Potri.001G102400, Potri.001G105900, Potri.001G107600, Potri.001G112100, Potri.001G142200, Potri.001G147500, Potri.001G162400, Potri.001G189500, Potri.001G206700, Potri.001G206800, Potri.001G213700, Potri.001G238500, Potri.001G278500, Potri.001G285900, Potri.001G288600, Pot…
GO:0010941	0.00132396	1.69292	34.8338	52	184	blue	regulation of cell death	Potri.001G124000, Potri.001G151800, Potri.001G442400, Potri.001G463800, Potri.002G129100, Potri.002G137800, Potri.002G166300, Potri.002G240000, Potri.002G245400, Potri.003G082700, Potri.003G130000, Potri.003G133300, Potri.003G159800, Potri.003G165900, Potri.004G233300, Potri.005G033400, Potri.005G062500, Potri.005G068700, Potri.005G139300, Potri.006G202200, Potri.007G044800, Potri.007G097500, Pot…
GO:0008283	0.00134687	1.73312	31.6154	48	167	blue	cell proliferation	Potri.001G070500, Potri.001G074000, Potri.001G177100, Potri.001G254500, Potri.001G301800, Potri.001G356500, Potri.001G383500, Potri.002G114800, Potri.002G116300, Potri.002G210400, Potri.004G046300, Potri.004G131600, Potri.004G133500, Potri.004G188200, Potri.005G024800, Potri.005G141900, Potri.006G219500, Potri.006G247200, Potri.007G007400, Potri.007G023500, Potri.007G108200, Potri.008G046400, Pot…
GO:0010337	0.00142198	3.67581	4.92216	12	26	blue	regulation of salicylic acid metabolic process	Potri.004G047700, Potri.004G064000, Potri.005G068700, Potri.006G107900, Potri.007G100600, Potri.010G219600, Potri.011G057100, Potri.011G075500, Potri.012G054900, Potri.014G130300, Potri.015G045300, Potri.016G135100
GO:0019288	0.00142198	3.67581	4.92216	12	26	blue	isopentenyl diphosphate biosynthetic process, methylerythritol 4-phosphate pathway	Potri.001G099300, Potri.001G319100, Potri.004G150400, Potri.004G210400, Potri.006G171700, Potri.006G173500, Potri.007G058500, Potri.009G013400, Potri.009G111600, Potri.010G086900, Potri.013G065700, Potri.017G058400
GO:0035384	0.00142198	3.67581	4.92216	12	26	blue	thioester biosynthetic process	Potri.003G166400, Potri.006G078200, Potri.006G095800, Potri.008G105300, Potri.008G107600, Potri.008G192500, Potri.010G038400, Potri.010G126600, Potri.010G142100, Potri.014G081000, Potri.016G110500, Potri.018G146300
GO:0071616	0.00142198	3.67581	4.92216	12	26	blue	acyl-CoA biosynthetic process	Potri.003G166400, Potri.006G078200, Potri.006G095800, Potri.008G105300, Potri.008G107600, Potri.008G192500, Potri.010G038400, Potri.010G126600, Potri.010G142100, Potri.014G081000, Potri.016G110500, Potri.018G146300
GO:0042542	0.00145073	1.94662	20.6352	34	109	blue	response to hydrogen peroxide	Potri.001G042600, Potri.001G175000, Potri.002G009800, Potri.002G061300, Potri.002G166300, Potri.002G168700, Potri.002G191600, Potri.003G059200, Potri.003G071100, Potri.005G010800, Potri.005G119500, Potri.005G200100, Potri.005G251600, Potri.006G103900, Potri.006G226800, Potri.007G020100, Potri.007G089000, Potri.007G141700, Potri.008G152000, Potri.008G195200, Potri.009G100900, Potri.010G031000, Pot…
GO:0031325	0.00147155	1.34653	115.292	145	609	blue	positive regulation of cellular metabolic process	Potri.001G037200, Potri.001G057800, Potri.001G067700, Potri.001G073800, Potri.001G079900, Potri.001G083700, Potri.001G099200, Potri.001G139400, Potri.001G142200, Potri.001G154100, Potri.001G154200, Potri.001G241800, Potri.001G242100, Potri.001G358400, Potri.001G374200, Potri.001G404100, Potri.002G002400, Potri.002G028900, Potri.002G029100, Potri.002G035200, Potri.002G078900, Potri.002G090900, Pot…
GO:0043900	0.00160316	1.72587	31.0475	47	164	blue	regulation of multi-organism process	Potri.001G044500, Potri.001G062500, Potri.001G142200, Potri.002G014100, Potri.002G017200, Potri.002G032300, Potri.002G154200, Potri.002G176900, Potri.002G182000, Potri.002G182400, Potri.002G190800, Potri.003G092200, Potri.003G149800, Potri.003G165000, Potri.003G182200, Potri.004G070200, Potri.004G071100, Potri.004G089500, Potri.005G068700, Potri.005G244700, Potri.006G057800, Potri.006G148100, Pot…
GO:1901988	0.00164908	5.7159	2.6504	8	14	blue	negative regulation of cell cycle phase transition	Potri.003G000900, Potri.004G228900, Potri.005G258300, Potri.007G139000, Potri.008G179600, Potri.009G089200, Potri.010G185500, Potri.012G033800
GO:1901991	0.00164908	5.7159	2.6504	8	14	blue	negative regulation of mitotic cell cycle phase transition	Potri.003G000900, Potri.004G228900, Potri.005G258300, Potri.007G139000, Potri.008G179600, Potri.009G089200, Potri.010G185500, Potri.012G033800
GO:0044257	0.00166643	1.33693	118.321	148	625	blue	cellular protein catabolic process	Potri.001G010500, Potri.001G026200, Potri.001G037200, Potri.001G082200, Potri.001G092000, Potri.001G099200, Potri.001G124000, Potri.001G135200, Potri.001G139400, Potri.001G242200, Potri.001G243300, Potri.001G302100, Potri.001G471200, Potri.002G005700, Potri.002G030800, Potri.002G044800, Potri.002G069900, Potri.002G074700, Potri.002G131300, Potri.002G161000, Potri.002G245500, Potri.002G252600, Pot…
GO:0046185	0.00167579	4.28768	3.78628	10	20	blue	aldehyde catabolic process	Potri.004G076200, Potri.005G204800, Potri.007G131300, Potri.009G100900, Potri.011G111900, Potri.014G180300, Potri.017G026500, Potri.019G062600, Potri.T060200, Potri.T099600
GO:0080163	0.00167579	4.28768	3.78628	10	20	blue	regulation of protein serine/threonine phosphatase activity	Potri.001G092500, Potri.002G169400, Potri.003G139200, Potri.006G104100, Potri.006G236800, Potri.006G237000, Potri.012G000800, Potri.014G097100, Potri.015G020500, Potri.015G140500
GO:0007091	0.00172037	4.82322	3.21834	9	17	blue	metaphase/anaphase transition of mitotic cell cycle	Potri.003G000900, Potri.004G228900, Potri.005G258300, Potri.007G023500, Potri.007G139000, Potri.008G179600, Potri.009G089200, Potri.010G185500, Potri.012G075000
GO:0030071	0.00172037	4.82322	3.21834	9	17	blue	regulation of mitotic metaphase/anaphase transition	Potri.003G000900, Potri.004G228900, Potri.005G258300, Potri.007G023500, Potri.007G139000, Potri.008G179600, Potri.009G089200, Potri.010G185500, Potri.012G075000
GO:0044784	0.00172037	4.82322	3.21834	9	17	blue	metaphase/anaphase transition of cell cycle	Potri.003G000900, Potri.004G228900, Potri.005G258300, Potri.007G023500, Potri.007G139000, Potri.008G179600, Potri.009G089200, Potri.010G185500, Potri.012G075000
GO:1902099	0.00172037	4.82322	3.21834	9	17	blue	regulation of metaphase/anaphase transition of cell cycle	Potri.003G000900, Potri.004G228900, Potri.005G258300, Potri.007G023500, Potri.007G139000, Potri.008G179600, Potri.009G089200, Potri.010G185500, Potri.012G075000
GO:0009863	0.00177678	2.14606	14.7665	26	78	blue	salicylic acid mediated signaling pathway	Potri.001G442400, Potri.002G091500, Potri.002G162500, Potri.004G210400, Potri.005G068700, Potri.005G115800, Potri.006G109100, Potri.006G148100, Potri.006G202200, Potri.007G012400, Potri.007G020900, Potri.007G100600, Potri.007G134800, Potri.009G013400, Potri.009G082100, Potri.011G058800, Potri.013G034800, Potri.013G090300, Potri.013G127300, Potri.014G088500, Potri.015G069600, Potri.016G068600, Pot…
GO:0070887	0.00181943	1.19488	332.435	380	1756	blue	cellular response to chemical stimulus	Potri.001G007000, Potri.001G027700, Potri.001G030900, Potri.001G037000, Potri.001G051900, Potri.001G057100, Potri.001G062500, Potri.001G079800, Potri.001G079900, Potri.001G083700, Potri.001G084000, Potri.001G088600, Potri.001G092500, Potri.001G099200, Potri.001G099400, Potri.001G113800, Potri.001G118200, Potri.001G139700, Potri.001G142200, Potri.001G145900, Potri.001G154100, Potri.001G154200, Pot…
GO:2000022	0.00185225	3.27956	5.67942	13	30	blue	regulation of jasmonic acid mediated signaling pathway	Potri.001G062500, Potri.001G166200, Potri.003G068900, Potri.003G165000, Potri.005G068700, Potri.006G148100, Potri.006G247500, Potri.007G100600, Potri.008G133400, Potri.010G108200, Potri.012G044900, Potri.013G127300, Potri.018G033700
GO:0006084	0.00191025	2.92449	7.00462	15	37	blue	acetyl-CoA metabolic process	Potri.001G357000, Potri.002G004000, Potri.003G166400, Potri.004G208500, Potri.005G035300, Potri.008G021100, Potri.008G105300, Potri.008G107600, Potri.008G192500, Potri.009G169900, Potri.010G038400, Potri.010G086900, Potri.010G126600, Potri.010G142100, Potri.013G024000
GO:0016032	0.00205676	1.53867	48.843	68	258	blue	viral process	Potri.001G037000, Potri.001G042600, Potri.001G044500, Potri.001G061200, Potri.001G070500, Potri.001G146100, Potri.001G213700, Potri.001G285500, Potri.001G304000, Potri.001G325100, Potri.002G032300, Potri.002G221500, Potri.003G149800, Potri.003G182200, Potri.004G059000, Potri.004G086000, Potri.004G106800, Potri.004G108200, Potri.004G141500, Potri.005G044900, Potri.006G024600, Potri.006G085900, Pot…
GO:0006644	0.00213938	1.55232	46.3819	65	245	blue	phospholipid metabolic process	Potri.001G090300, Potri.001G099300, Potri.001G112100, Potri.001G145900, Potri.001G160600, Potri.001G163900, Potri.001G172400, Potri.001G204100, Potri.001G319100, Potri.002G004000, Potri.002G128200, Potri.002G134800, Potri.002G244800, Potri.003G015000, Potri.003G032800, Potri.003G061700, Potri.003G093300, Potri.003G121700, Potri.004G095400, Potri.004G150400, Potri.004G208500, Potri.004G210400, Pot…
GO:0006633	0.00216357	1.48361	58.3087	79	308	blue	fatty acid biosynthetic process	Potri.001G013500, Potri.001G015300, Potri.001G015500, Potri.001G051900, Potri.001G100200, Potri.001G116500, Potri.001G120900, Potri.001G145300, Potri.001G167700, Potri.001G245300, Potri.001G252900, Potri.001G463800, Potri.002G061400, Potri.002G152300, Potri.002G178000, Potri.002G216400, Potri.003G020300, Potri.003G212700, Potri.004G074000, Potri.004G097500, Potri.004G102000, Potri.004G131500, Pot…
GO:0061640	0.00218976	2.06944	15.7131	27	83	blue	cytoskeleton-dependent cytokinesis	Potri.001G009600, Potri.001G090600, Potri.002G000500, Potri.002G162500, Potri.002G235500, Potri.004G134000, Potri.005G033200, Potri.005G171500, Potri.006G136600, Potri.006G251900, Potri.008G017800, Potri.008G092300, Potri.008G195800, Potri.010G022300, Potri.010G031800, Potri.010G197700, Potri.010G209700, Potri.012G129600, Potri.014G088500, Potri.014G094900, Potri.014G149000, Potri.015G049000, Pot…
GO:0009314	0.00220267	1.22302	243.647	284	1287	blue	response to radiation	Potri.001G017300, Potri.001G023100, Potri.001G036900, Potri.001G042600, Potri.001G079000, Potri.001G146900, Potri.001G158200, Potri.001G167700, Potri.001G167900, Potri.001G170100, Potri.001G175400, Potri.001G177500, Potri.001G248100, Potri.001G249800, Potri.001G251000, Potri.001G269700, Potri.001G286400, Potri.001G295500, Potri.001G295600, Potri.001G297600, Potri.001G342000, Potri.001G358100, Pot…
GO:1901990	0.00225231	3.00221	6.43668	14	34	blue	regulation of mitotic cell cycle phase transition	Potri.001G177100, Potri.002G003400, Potri.003G000900, Potri.004G228900, Potri.005G257500, Potri.005G258300, Potri.006G275100, Potri.007G023500, Potri.007G139000, Potri.008G179600, Potri.009G089200, Potri.010G185500, Potri.012G033800, Potri.012G075000
GO:0006086	0.00227529	8.572	1.70383	6	9	blue	acetyl-CoA biosynthetic process from pyruvate	Potri.003G166400, Potri.008G107600, Potri.008G192500, Potri.010G038400, Potri.010G126600, Potri.010G142100
GO:0065009	0.00232828	1.41083	76.6722	100	405	blue	regulation of molecular function	Potri.001G026100, Potri.001G092500, Potri.001G113800, Potri.001G142200, Potri.001G177100, Potri.001G272000, Potri.001G314000, Potri.001G319100, Potri.001G342000, Potri.001G401500, Potri.001G465800, Potri.002G010000, Potri.002G014100, Potri.002G030000, Potri.002G032300, Potri.002G073000, Potri.002G080000, Potri.002G104300, Potri.002G129100, Potri.002G143400, Potri.002G145800, Potri.002G159700, Pot…
GO:0009867	0.00239393	1.68253	31.6154	47	167	blue	jasmonic acid mediated signaling pathway	Potri.001G062500, Potri.001G142200, Potri.001G166200, Potri.001G397200, Potri.002G039100, Potri.002G162500, Potri.002G168200, Potri.002G176900, Potri.003G068900, Potri.003G092200, Potri.003G165000, Potri.004G070200, Potri.004G071100, Potri.004G089800, Potri.005G045900, Potri.005G065700, Potri.005G068700, Potri.005G085200, Potri.005G223200, Potri.006G109100, Potri.006G148100, Potri.006G202200, Pot…
GO:0016052	0.00239965	1.40651	77.6187	101	410	blue	carbohydrate catabolic process	Potri.001G001600, Potri.001G089100, Potri.001G092200, Potri.001G145300, Potri.001G148900, Potri.001G162400, Potri.001G162700, Potri.001G190400, Potri.001G206800, Potri.001G339500, Potri.001G468100, Potri.002G093300, Potri.002G093900, Potri.002G094000, Potri.002G145700, Potri.002G202500, Potri.003G022900, Potri.003G043900, Potri.003G076900, Potri.003G085500, Potri.003G166400, Potri.003G175900, Pot…
GO:0009070	0.00242841	2.60445	8.51913	17	45	blue	serine family amino acid biosynthetic process	Potri.001G253300, Potri.001G300900, Potri.001G365500, Potri.002G122700, Potri.002G160800, Potri.002G185200, Potri.004G012100, Potri.008G009500, Potri.009G047700, Potri.009G096600, Potri.010G249600, Potri.013G035200, Potri.014G022800, Potri.014G086300, Potri.014G154200, Potri.T104400, Potri.T121800
GO:0033559	0.00261001	2.79723	7.19393	15	38	blue	unsaturated fatty acid metabolic process	Potri.001G252900, Potri.004G145500, Potri.004G149000, Potri.006G101500, Potri.006G138000, Potri.006G192000, Potri.008G106400, Potri.009G106900, Potri.009G109700, Potri.013G127300, Potri.016G046200, Potri.016G117500, Potri.018G022000, Potri.018G062900, Potri.018G090700
GO:0000209	0.00261913	1.97588	17.4169	29	92	blue	protein polyubiquitination	Potri.001G037200, Potri.001G124000, Potri.001G139400, Potri.001G243300, Potri.002G131300, Potri.003G161600, Potri.003G223200, Potri.004G114800, Potri.004G132900, Potri.006G032100, Potri.006G087800, Potri.006G112100, Potri.007G126900, Potri.007G139300, Potri.008G053800, Potri.008G053900, Potri.008G058100, Potri.008G087200, Potri.009G034700, Potri.009G111200, Potri.009G150100, Potri.010G168300, Pot…
GO:0051603	0.00262531	1.32251	116.049	144	613	blue	proteolysis involved in cellular protein catabolic process	Potri.001G010500, Potri.001G026200, Potri.001G037200, Potri.001G082200, Potri.001G092000, Potri.001G099200, Potri.001G124000, Potri.001G135200, Potri.001G139400, Potri.001G242200, Potri.001G243300, Potri.001G302100, Potri.001G471200, Potri.002G005700, Potri.002G030800, Potri.002G044800, Potri.002G069900, Potri.002G074700, Potri.002G131300, Potri.002G161000, Potri.002G245500, Potri.002G252600, Pot…
GO:0071446	0.00264147	2.00303	16.6596	28	88	blue	cellular response to salicylic acid stimulus	Potri.001G442400, Potri.002G091500, Potri.002G162500, Potri.003G149800, Potri.004G210400, Potri.005G068700, Potri.005G115800, Potri.006G109100, Potri.006G148100, Potri.006G202200, Potri.007G012400, Potri.007G020900, Potri.007G100600, Potri.007G134800, Potri.008G106400, Potri.009G013400, Potri.009G082100, Potri.011G058800, Potri.013G034800, Potri.013G090300, Potri.013G127300, Potri.014G088500, Pot…
GO:0043903	0.00264266	3.09725	5.86873	13	31	blue	regulation of symbiosis, encompassing mutualism through parasitism	Potri.001G044500, Potri.002G032300, Potri.003G149800, Potri.003G182200, Potri.006G263600, Potri.008G030700, Potri.009G086100, Potri.014G108100, Potri.016G088600, Potri.018G019700, Potri.018G019800, Potri.018G033000, Potri.T004600
GO:0050792	0.00264266	3.09725	5.86873	13	31	blue	regulation of viral process	Potri.001G044500, Potri.002G032300, Potri.003G149800, Potri.003G182200, Potri.006G263600, Potri.008G030700, Potri.009G086100, Potri.014G108100, Potri.016G088600, Potri.018G019700, Potri.018G019800, Potri.018G033000, Potri.T004600
GO:0009072	0.00267463	1.81854	22.907	36	121	blue	aromatic amino acid family metabolic process	Potri.001G142200, Potri.001G374100, Potri.002G029100, Potri.002G057400, Potri.002G061100, Potri.002G146400, Potri.002G176900, Potri.002G255600, Potri.003G092200, Potri.004G188100, Potri.004G232600, Potri.005G043400, Potri.005G079200, Potri.005G084600, Potri.005G233600, Potri.006G126800, Potri.006G219500, Potri.007G117200, Potri.007G140500, Potri.008G038200, Potri.008G040700, Potri.008G074500, Pot…
GO:0007094	0.0028035	6.00093	2.27177	7	12	blue	mitotic spindle assembly checkpoint	Potri.003G000900, Potri.004G228900, Potri.005G258300, Potri.007G139000, Potri.008G179600, Potri.009G089200, Potri.010G185500
GO:0031577	0.0028035	6.00093	2.27177	7	12	blue	spindle checkpoint	Potri.003G000900, Potri.004G228900, Potri.005G258300, Potri.007G139000, Potri.008G179600, Potri.009G089200, Potri.010G185500
GO:0033046	0.0028035	6.00093	2.27177	7	12	blue	negative regulation of sister chromatid segregation	Potri.003G000900, Potri.004G228900, Potri.005G258300, Potri.007G139000, Potri.008G179600, Potri.009G089200, Potri.010G185500
GO:0033048	0.0028035	6.00093	2.27177	7	12	blue	negative regulation of mitotic sister chromatid segregation	Potri.003G000900, Potri.004G228900, Potri.005G258300, Potri.007G139000, Potri.008G179600, Potri.009G089200, Potri.010G185500
GO:0045839	0.0028035	6.00093	2.27177	7	12	blue	negative regulation of mitotic nuclear division	Potri.003G000900, Potri.004G228900, Potri.005G258300, Potri.007G139000, Potri.008G179600, Potri.009G089200, Potri.010G185500
GO:0045841	0.0028035	6.00093	2.27177	7	12	blue	negative regulation of mitotic metaphase/anaphase transition	Potri.003G000900, Potri.004G228900, Potri.005G258300, Potri.007G139000, Potri.008G179600, Potri.009G089200, Potri.010G185500
GO:0051985	0.0028035	6.00093	2.27177	7	12	blue	negative regulation of chromosome segregation	Potri.003G000900, Potri.004G228900, Potri.005G258300, Potri.007G139000, Potri.008G179600, Potri.009G089200, Potri.010G185500
GO:0071173	0.0028035	6.00093	2.27177	7	12	blue	spindle assembly checkpoint	Potri.003G000900, Potri.004G228900, Potri.005G258300, Potri.007G139000, Potri.008G179600, Potri.009G089200, Potri.010G185500
GO:0071174	0.0028035	6.00093	2.27177	7	12	blue	mitotic spindle checkpoint	Potri.003G000900, Potri.004G228900, Potri.005G258300, Potri.007G139000, Potri.008G179600, Potri.009G089200, Potri.010G185500
GO:1902100	0.0028035	6.00093	2.27177	7	12	blue	negative regulation of metaphase/anaphase transition of cell cycle	Potri.003G000900, Potri.004G228900, Potri.005G258300, Potri.007G139000, Potri.008G179600, Potri.009G089200, Potri.010G185500
GO:1905819	0.0028035	6.00093	2.27177	7	12	blue	negative regulation of chromosome separation	Potri.003G000900, Potri.004G228900, Potri.005G258300, Potri.007G139000, Potri.008G179600, Potri.009G089200, Potri.010G185500
GO:2000816	0.0028035	6.00093	2.27177	7	12	blue	negative regulation of mitotic sister chromatid separation	Potri.003G000900, Potri.004G228900, Potri.005G258300, Potri.007G139000, Potri.008G179600, Potri.009G089200, Potri.010G185500
GO:0010965	0.00286585	4.28714	3.40765	9	18	blue	regulation of mitotic sister chromatid separation	Potri.003G000900, Potri.004G228900, Potri.005G258300, Potri.007G023500, Potri.007G139000, Potri.008G179600, Potri.009G089200, Potri.010G185500, Potri.012G075000
GO:0033047	0.00286585	4.28714	3.40765	9	18	blue	regulation of mitotic sister chromatid segregation	Potri.003G000900, Potri.004G228900, Potri.005G258300, Potri.007G023500, Potri.007G139000, Potri.008G179600, Potri.009G089200, Potri.010G185500, Potri.012G075000
GO:0051306	0.00286585	4.28714	3.40765	9	18	blue	mitotic sister chromatid separation	Potri.003G000900, Potri.004G228900, Potri.005G258300, Potri.007G023500, Potri.007G139000, Potri.008G179600, Potri.009G089200, Potri.010G185500, Potri.012G075000
GO:1905818	0.00286585	4.28714	3.40765	9	18	blue	regulation of chromosome separation	Potri.003G000900, Potri.004G228900, Potri.005G258300, Potri.007G023500, Potri.007G139000, Potri.008G179600, Potri.009G089200, Potri.010G185500, Potri.012G075000
GO:0070647	0.00295051	1.24963	182.877	217	966	blue	protein modification by small protein conjugation or removal	Potri.001G010500, Potri.001G019600, Potri.001G026200, Potri.001G037200, Potri.001G042600, Potri.001G050100, Potri.001G056800, Potri.001G067700, Potri.001G082200, Potri.001G092000, Potri.001G102300, Potri.001G124000, Potri.001G139400, Potri.001G148600, Potri.001G154500, Potri.001G155200, Potri.001G212100, Potri.001G238500, Potri.001G243300, Potri.001G251000, Potri.001G268200, Potri.001G271900, Pot…
GO:0009057	0.00301472	1.23292	207.867	244	1098	blue	macromolecule catabolic process	Potri.001G010500, Potri.001G026200, Potri.001G037200, Potri.001G082200, Potri.001G089100, Potri.001G092000, Potri.001G092200, Potri.001G099200, Potri.001G124000, Potri.001G135200, Potri.001G139400, Potri.001G148900, Potri.001G154600, Potri.001G162400, Potri.001G162700, Potri.001G206800, Potri.001G242200, Potri.001G243300, Potri.001G302100, Potri.001G339500, Potri.001G347900, Potri.001G348800, Pot…
GO:0008654	0.00308209	1.68732	29.533	44	156	blue	phospholipid biosynthetic process	Potri.001G099300, Potri.001G160600, Potri.001G163900, Potri.001G172400, Potri.001G319100, Potri.002G004000, Potri.002G134800, Potri.002G244800, Potri.003G061700, Potri.003G093300, Potri.003G121700, Potri.004G150400, Potri.004G208500, Potri.004G210400, Potri.005G035300, Potri.005G078700, Potri.005G197500, Potri.006G097800, Potri.006G171700, Potri.006G173500, Potri.006G183700, Potri.007G058500, Pot…
GO:0010118	0.00309236	1.65482	31.9941	47	169	blue	stomatal movement	Potri.001G017300, Potri.001G138500, Potri.001G342000, Potri.001G348900, Potri.001G465800, Potri.002G168200, Potri.003G015000, Potri.003G032800, Potri.003G133300, Potri.004G001900, Potri.004G132200, Potri.004G145500, Potri.004G207300, Potri.005G024800, Potri.005G208500, Potri.006G062800, Potri.006G113300, Potri.006G154600, Potri.006G164600, Potri.006G202200, Potri.006G219500, Potri.006G226400, Pot…
GO:0043902	0.00310743	2.85914	6.62599	14	35	blue	positive regulation of multi-organism process	Potri.002G154200, Potri.002G182000, Potri.002G182400, Potri.004G089500, Potri.005G068700, Potri.006G057800, Potri.007G100600, Potri.009G086100, Potri.012G054900, Potri.014G076000, Potri.015G045300, Potri.016G050300, Potri.016G088600, Potri.T004600
GO:0048583	0.00319148	1.25369	173.98	207	919	blue	regulation of response to stimulus	Potri.001G007000, Potri.001G030900, Potri.001G044500, Potri.001G051900, Potri.001G057100, Potri.001G062500, Potri.001G092500, Potri.001G099200, Potri.001G111800, Potri.001G124000, Potri.001G139700, Potri.001G142200, Potri.001G148600, Potri.001G166200, Potri.001G178300, Potri.001G189500, Potri.001G245200, Potri.001G356100, Potri.001G358400, Potri.001G383500, Potri.001G397200, Potri.001G403200, Pot…
GO:0000281	0.003217	2.02876	15.3344	26	81	blue	mitotic cytokinesis	Potri.001G009600, Potri.001G090600, Potri.002G000500, Potri.002G162500, Potri.002G235500, Potri.004G134000, Potri.005G033200, Potri.005G171500, Potri.006G251900, Potri.008G017800, Potri.008G092300, Potri.008G195800, Potri.010G022300, Potri.010G031800, Potri.010G197700, Potri.010G209700, Potri.012G129600, Potri.014G088500, Potri.014G094900, Potri.014G149000, Potri.015G049000, Potri.015G131400, Pot…
GO:0009069	0.003217	2.02876	15.3344	26	81	blue	serine family amino acid metabolic process	Potri.001G144800, Potri.001G253300, Potri.001G300900, Potri.001G320400, Potri.001G365500, Potri.001G399000, Potri.002G090200, Potri.002G122700, Potri.002G160800, Potri.002G185200, Potri.004G012100, Potri.006G219900, Potri.007G000600, Potri.008G002900, Potri.008G009500, Potri.009G047700, Potri.009G096600, Potri.010G249600, Potri.010G254700, Potri.013G035200, Potri.014G022800, Potri.014G086300, Pot…
GO:0009814	0.00338144	1.41303	69.6675	91	368	blue	defense response, incompatible interaction	Potri.001G029800, Potri.001G062500, Potri.001G102400, Potri.001G107600, Potri.001G112100, Potri.001G189500, Potri.001G206800, Potri.001G213700, Potri.001G288600, Potri.001G348900, Potri.001G442400, Potri.002G056500, Potri.002G091500, Potri.002G104600, Potri.002G162500, Potri.002G168200, Potri.002G168700, Potri.002G190800, Potri.002G226600, Potri.002G245400, Potri.003G022900, Potri.003G165000, Pot…
GO:0000911	0.00339655	2.41297	9.4657	18	50	blue	cytokinesis by cell plate formation	Potri.001G090600, Potri.002G162500, Potri.002G235500, Potri.005G033200, Potri.005G171500, Potri.008G017800, Potri.008G195800, Potri.010G022300, Potri.010G031800, Potri.010G197700, Potri.010G209700, Potri.012G129600, Potri.014G088500, Potri.014G094900, Potri.014G149000, Potri.015G049000, Potri.015G131400, Potri.019G052500
GO:0071395	0.00350308	1.6413	32.1834	47	170	blue	cellular response to jasmonic acid stimulus	Potri.001G062500, Potri.001G142200, Potri.001G166200, Potri.001G397200, Potri.002G039100, Potri.002G162500, Potri.002G168200, Potri.002G176900, Potri.003G068900, Potri.003G092200, Potri.003G165000, Potri.004G070200, Potri.004G071100, Potri.004G089800, Potri.005G045900, Potri.005G065700, Potri.005G068700, Potri.005G085200, Potri.005G223200, Potri.006G109100, Potri.006G148100, Potri.006G202200, Pot…
GO:0000226	0.00361478	1.7766	23.2856	36	123	blue	microtubule cytoskeleton organization	Potri.001G289500, Potri.001G356500, Potri.002G027400, Potri.002G162500, Potri.002G163200, Potri.002G225100, Potri.002G235500, Potri.003G117800, Potri.003G192400, Potri.004G031600, Potri.005G024800, Potri.006G136600, Potri.007G138600, Potri.008G035400, Potri.008G149500, Potri.008G195800, Potri.009G089800, Potri.010G013400, Potri.010G022300, Potri.010G031800, Potri.010G092000, Potri.010G197700, Pot…
GO:0009755	0.00367964	1.22009	220.74	257	1166	blue	hormone-mediated signaling pathway	Potri.001G007000, Potri.001G027700, Potri.001G051900, Potri.001G057100, Potri.001G062500, Potri.001G079800, Potri.001G079900, Potri.001G083700, Potri.001G088600, Potri.001G092500, Potri.001G099200, Potri.001G118200, Potri.001G139700, Potri.001G142200, Potri.001G145900, Potri.001G154100, Potri.001G154200, Potri.001G166200, Potri.001G169500, Potri.001G170500, Potri.001G177500, Potri.001G178300, Pot…
GO:0006636	0.00368842	2.93412	6.05805	13	32	blue	unsaturated fatty acid biosynthetic process	Potri.001G252900, Potri.004G145500, Potri.006G101500, Potri.006G138000, Potri.006G192000, Potri.008G106400, Potri.009G106900, Potri.013G127300, Potri.016G046200, Potri.016G117500, Potri.018G022000, Potri.018G062900, Potri.018G090700
GO:0042168	0.00368842	2.93412	6.05805	13	32	blue	heme metabolic process	Potri.001G286400, Potri.001G333500, Potri.001G390800, Potri.002G107800, Potri.002G216100, Potri.006G069700, Potri.006G232100, Potri.007G072500, Potri.009G080600, Potri.010G250200, Potri.011G166800, Potri.T010900, Potri.T071000
GO:0071215	0.00369275	1.42246	65.5026	86	346	blue	cellular response to abscisic acid stimulus	Potri.001G051900, Potri.001G083700, Potri.001G092500, Potri.001G099200, Potri.001G118200, Potri.001G142200, Potri.001G145900, Potri.001G245200, Potri.001G278500, Potri.001G403200, Potri.001G465800, Potri.002G035200, Potri.002G081000, Potri.002G125400, Potri.002G127500, Potri.002G169400, Potri.002G176300, Potri.002G176900, Potri.002G216400, Potri.002G248600, Potri.003G015000, Potri.003G015800, Pot…
GO:0097306	0.00369275	1.42246	65.5026	86	346	blue	cellular response to alcohol	Potri.001G051900, Potri.001G083700, Potri.001G092500, Potri.001G099200, Potri.001G118200, Potri.001G142200, Potri.001G145900, Potri.001G245200, Potri.001G278500, Potri.001G403200, Potri.001G465800, Potri.002G035200, Potri.002G081000, Potri.002G125400, Potri.002G127500, Potri.002G169400, Potri.002G176300, Potri.002G176900, Potri.002G216400, Potri.002G248600, Potri.003G015000, Potri.003G015800, Pot…
GO:0016126	0.00369931	2.25798	10.9802	20	58	blue	sterol biosynthetic process	Potri.001G068400, Potri.001G116500, Potri.001G245300, Potri.001G263700, Potri.002G004000, Potri.002G114500, Potri.003G161700, Potri.004G097500, Potri.004G208500, Potri.005G035300, Potri.006G116200, Potri.006G218400, Potri.008G005200, Potri.009G037400, Potri.009G169900, Potri.010G253200, Potri.013G024000, Potri.017G116600, Potri.T028900, Potri.T052100
GO:0044267	0.00396542	1.11015	925.177	993	4887	blue	cellular protein metabolic process	Potri.001G009600, Potri.001G010500, Potri.001G016200, Potri.001G019600, Potri.001G026100, Potri.001G026200, Potri.001G033600, Potri.001G034200, Potri.001G037200, Potri.001G042600, Potri.001G043000, Potri.001G048500, Potri.001G050100, Potri.001G054700, Potri.001G056800, Potri.001G067700, Potri.001G067800, Potri.001G070100, Potri.001G072000, Potri.001G082200, Potri.001G086800, Potri.001G090300, Pot…
GO:0002697	0.00405673	3.57279	4.16491	10	22	blue	regulation of immune effector process	Potri.001G044500, Potri.003G149800, Potri.003G182200, Potri.006G263600, Potri.009G086100, Potri.014G108100, Potri.018G019700, Potri.018G019800, Potri.018G033000, Potri.T004600
GO:0043666	0.00405673	3.57279	4.16491	10	22	blue	regulation of phosphoprotein phosphatase activity	Potri.001G092500, Potri.002G169400, Potri.003G139200, Potri.006G104100, Potri.006G236800, Potri.006G237000, Potri.012G000800, Potri.014G097100, Potri.015G020500, Potri.015G140500
GO:0050688	0.00405673	3.57279	4.16491	10	22	blue	regulation of defense response to virus	Potri.001G044500, Potri.003G149800, Potri.003G182200, Potri.006G263600, Potri.009G086100, Potri.014G108100, Potri.018G019700, Potri.018G019800, Potri.018G033000, Potri.T004600
GO:0042180	0.00426672	1.6107	33.3193	48	176	blue	cellular ketone metabolic process	Potri.001G287400, Potri.001G319100, Potri.001G442400, Potri.002G029100, Potri.002G047100, Potri.002G057400, Potri.003G147400, Potri.003G167800, Potri.003G201000, Potri.004G029100, Potri.004G047700, Potri.004G064000, Potri.004G076200, Potri.005G063900, Potri.005G068700, Potri.005G105000, Potri.005G204800, Potri.005G215900, Potri.005G233600, Potri.006G107900, Potri.007G100600, Potri.007G105100, Pot…
GO:0010498	0.0042945	1.43922	58.8766	78	311	blue	proteasomal protein catabolic process	Potri.001G010500, Potri.001G026200, Potri.001G037200, Potri.001G082200, Potri.001G092000, Potri.001G099200, Potri.001G124000, Potri.001G139400, Potri.001G243300, Potri.002G044800, Potri.002G074700, Potri.002G131300, Potri.002G245500, Potri.002G252600, Potri.003G107900, Potri.003G161600, Potri.003G198600, Potri.003G223200, Potri.004G100700, Potri.004G114800, Potri.005G140000, Potri.005G185700, Pot…
GO:0043161	0.0042945	1.43922	58.8766	78	311	blue	proteasome-mediated ubiquitin-dependent protein catabolic process	Potri.001G010500, Potri.001G026200, Potri.001G037200, Potri.001G082200, Potri.001G092000, Potri.001G099200, Potri.001G124000, Potri.001G139400, Potri.001G243300, Potri.002G044800, Potri.002G074700, Potri.002G131300, Potri.002G245500, Potri.002G252600, Potri.003G107900, Potri.003G161600, Potri.003G198600, Potri.003G223200, Potri.004G100700, Potri.004G114800, Potri.005G140000, Potri.005G185700, Pot…
GO:0019538	0.00431923	1.10332	1051.45	1122	5554	blue	protein metabolic process	Potri.001G009600, Potri.001G010500, Potri.001G016200, Potri.001G019600, Potri.001G026100, Potri.001G026200, Potri.001G028200, Potri.001G033600, Potri.001G034200, Potri.001G037200, Potri.001G041700, Potri.001G042600, Potri.001G043000, Potri.001G048500, Potri.001G050100, Potri.001G054700, Potri.001G056800, Potri.001G065900, Potri.001G067700, Potri.001G067800, Potri.001G070100, Potri.001G072000, Pot…
GO:0006783	0.00435995	3.02679	5.49011	12	29	blue	heme biosynthetic process	Potri.001G286400, Potri.001G333500, Potri.001G390800, Potri.002G107800, Potri.002G216100, Potri.006G232100, Potri.007G072500, Potri.009G080600, Potri.010G250200, Potri.011G166800, Potri.T010900, Potri.T071000
GO:0032392	0.00435995	3.02679	5.49011	12	29	blue	DNA geometric change	Potri.001G070500, Potri.001G074000, Potri.001G461200, Potri.001G461300, Potri.004G131600, Potri.004G172600, Potri.009G121500, Potri.009G132000, Potri.011G107400, Potri.012G114100, Potri.014G121000, Potri.018G112800
GO:0009226	0.00449877	2.26405	10.4123	19	55	blue	nucleotide-sugar biosynthetic process	Potri.001G112000, Potri.001G146900, Potri.001G159700, Potri.001G383500, Potri.001G459700, Potri.003G123700, Potri.004G189900, Potri.006G022000, Potri.008G060100, Potri.008G094300, Potri.008G131400, Potri.009G150600, Potri.010G223000, Potri.011G103700, Potri.011G120100, Potri.012G053600, Potri.014G129200, Potri.016G020000, Potri.016G080500
GO:0033045	0.00453775	3.85828	3.59697	9	19	blue	regulation of sister chromatid segregation	Potri.003G000900, Potri.004G228900, Potri.005G258300, Potri.007G023500, Potri.007G139000, Potri.008G179600, Potri.009G089200, Potri.010G185500, Potri.012G075000
GO:0051983	0.00453775	3.85828	3.59697	9	19	blue	regulation of chromosome segregation	Potri.003G000900, Potri.004G228900, Potri.005G258300, Potri.007G023500, Potri.007G139000, Potri.008G179600, Potri.009G089200, Potri.010G185500, Potri.012G075000
GO:0009620	0.00459511	1.29714	117.753	144	622	blue	response to fungus	Potri.001G015300, Potri.001G015500, Potri.001G036900, Potri.001G041400, Potri.001G044500, Potri.001G102400, Potri.001G105900, Potri.001G107600, Potri.001G147500, Potri.001G162400, Potri.001G167700, Potri.001G189500, Potri.001G206700, Potri.001G278500, Potri.001G302100, Potri.001G348900, Potri.001G390200, Potri.002G056500, Potri.002G120200, Potri.002G162500, Potri.002G166300, Potri.002G170100, Pot…
GO:0061025	0.0046451	2.57325	7.57256	15	40	blue	membrane fusion	Potri.001G149200, Potri.003G180800, Potri.004G050800, Potri.005G221600, Potri.006G032800, Potri.006G032900, Potri.008G093800, Potri.009G033600, Potri.009G065500, Potri.014G019100, Potri.015G049000, Potri.016G030100, Potri.016G088200, Potri.018G072400, Potri.018G093400
GO:0009816	0.00464576	1.95743	15.7131	26	83	blue	defense response to bacterium, incompatible interaction	Potri.001G102400, Potri.001G107600, Potri.001G112100, Potri.002G056500, Potri.002G168700, Potri.002G245400, Potri.003G194700, Potri.004G089500, Potri.005G032400, Potri.005G032600, Potri.005G032800, Potri.005G036800, Potri.005G068700, Potri.005G206100, Potri.007G100600, Potri.008G066000, Potri.010G191300, Potri.011G133900, Potri.012G077000, Potri.012G118300, Potri.013G022100, Potri.013G025800, Pot…
GO:0009225	0.00469958	1.98661	14.9558	25	79	blue	nucleotide-sugar metabolic process	Potri.001G112000, Potri.001G146900, Potri.001G159700, Potri.001G383500, Potri.001G459700, Potri.002G116800, Potri.002G146500, Potri.003G123700, Potri.004G117800, Potri.004G189900, Potri.006G022000, Potri.008G060100, Potri.008G094300, Potri.008G097600, Potri.008G131400, Potri.009G150600, Potri.010G223000, Potri.011G103700, Potri.011G120100, Potri.012G053600, Potri.012G128200, Potri.014G129200, Pot…
GO:0048584	0.0047438	1.4681	51.3041	69	271	blue	positive regulation of response to stimulus	Potri.001G051900, Potri.001G092500, Potri.001G124000, Potri.001G245200, Potri.001G358400, Potri.001G397200, Potri.002G056500, Potri.002G154200, Potri.002G168200, Potri.002G182000, Potri.002G182400, Potri.002G190500, Potri.002G216400, Potri.002G226600, Potri.002G245400, Potri.003G015000, Potri.003G032800, Potri.003G139200, Potri.003G189400, Potri.004G050900, Potri.004G089500, Potri.005G005400, Pot…
GO:0071310	0.00474907	1.18719	283.592	323	1498	blue	cellular response to organic substance	Potri.001G007000, Potri.001G027700, Potri.001G030900, Potri.001G037000, Potri.001G051900, Potri.001G057100, Potri.001G062500, Potri.001G079800, Potri.001G079900, Potri.001G083700, Potri.001G088600, Potri.001G092500, Potri.001G099200, Potri.001G118200, Potri.001G139700, Potri.001G142200, Potri.001G145900, Potri.001G154100, Potri.001G154200, Potri.001G166200, Potri.001G169500, Potri.001G170500, Pot…
GO:0009558	0.00477742	6.42875	1.89314	6	10	blue	embryo sac cellularization	Potri.006G136600, Potri.009G065500, Potri.012G054400, Potri.015G044600, Potri.019G052500, Potri.T113300
GO:0009939	0.00477742	6.42875	1.89314	6	10	blue	positive regulation of gibberellic acid mediated signaling pathway	Potri.001G245200, Potri.005G040600, Potri.009G037300, Potri.010G060800, Potri.013G028700, Potri.014G135900
GO:0051050	0.00477742	6.42875	1.89314	6	10	blue	positive regulation of transport	Potri.001G148000, Potri.001G465800, Potri.004G059000, Potri.011G163700, Potri.013G058500, Potri.019G034200
GO:0060236	0.00477742	6.42875	1.89314	6	10	blue	regulation of mitotic spindle organization	Potri.003G117800, Potri.007G138600, Potri.010G197700, Potri.012G130300, Potri.017G013100, Potri.017G092100
GO:0090224	0.00477742	6.42875	1.89314	6	10	blue	regulation of spindle organization	Potri.003G117800, Potri.007G138600, Potri.010G197700, Potri.012G130300, Potri.017G013100, Potri.017G092100
GO:1901565	0.0047829	1.47663	49.6003	67	262	blue	organonitrogen compound catabolic process	Potri.001G084000, Potri.001G112600, Potri.001G144800, Potri.001G189500, Potri.001G211500, Potri.001G273400, Potri.001G273500, Potri.001G357000, Potri.001G374100, Potri.001G465600, Potri.002G030400, Potri.002G055300, Potri.002G186500, Potri.002G255600, Potri.003G119600, Potri.003G190600, Potri.003G201000, Potri.004G038100, Potri.004G075800, Potri.004G106400, Potri.004G182000, Potri.004G227200, Pot…
GO:0009642	0.00478917	1.54433	39.3773	55	208	blue	response to light intensity	Potri.001G023100, Potri.001G042600, Potri.001G158200, Potri.001G167700, Potri.001G248100, Potri.001G295500, Potri.002G074900, Potri.002G119300, Potri.002G120200, Potri.002G148000, Potri.002G166300, Potri.002G185200, Potri.002G191600, Potri.003G071100, Potri.004G048900, Potri.004G088600, Potri.004G088700, Potri.004G132200, Potri.004G216700, Potri.004G233800, Potri.005G185400, Potri.005G249200, Pot…
GO:0000302	0.00481321	1.4858	47.8964	65	253	blue	response to reactive oxygen species	Potri.001G042600, Potri.001G048900, Potri.001G113800, Potri.001G175000, Potri.001G442400, Potri.002G001400, Potri.002G009800, Potri.002G061300, Potri.002G166300, Potri.002G168200, Potri.002G168700, Potri.002G191600, Potri.002G203500, Potri.003G059200, Potri.003G071100, Potri.004G037900, Potri.004G216700, Potri.005G010800, Potri.005G089600, Potri.005G119500, Potri.005G200100, Potri.005G251600, Pot…
GO:0009751	0.00490182	1.39219	69.6675	90	368	blue	response to salicylic acid	Potri.001G044500, Potri.001G048900, Potri.001G235500, Potri.001G292700, Potri.001G368400, Potri.001G442400, Potri.002G076100, Potri.002G091500, Potri.002G128900, Potri.002G137800, Potri.002G162500, Potri.002G163100, Potri.002G168700, Potri.002G180800, Potri.003G079500, Potri.003G149800, Potri.003G182200, Potri.004G021300, Potri.004G021500, Potri.004G034400, Potri.004G112100, Potri.004G174400, Pot…
GO:0051784	0.00492624	4.28659	3.02902	8	16	blue	negative regulation of nuclear division	Potri.003G000900, Potri.004G228900, Potri.005G258300, Potri.007G139000, Potri.008G179600, Potri.009G089200, Potri.010G185500, Potri.012G060000
GO:0006559	0.00508576	5.00058	2.46108	7	13	blue	L-phenylalanine catabolic process	Potri.001G374100, Potri.002G255600, Potri.006G126800, Potri.008G038200, Potri.010G224100, Potri.016G091100, Potri.016G114300
GO:0035264	0.00508576	5.00058	2.46108	7	13	blue	multicellular organism growth	Potri.001G295500, Potri.002G119300, Potri.005G024800, Potri.009G089400, Potri.010G013400, Potri.014G017300, Potri.T148000
GO:1902222	0.00508576	5.00058	2.46108	7	13	blue	erythrose 4-phosphate/phosphoenolpyruvate family amino acid catabolic process	Potri.001G374100, Potri.002G255600, Potri.006G126800, Potri.008G038200, Potri.010G224100, Potri.016G091100, Potri.016G114300
GO:0009410	0.00512423	3.14422	4.92216	11	26	blue	response to xenobiotic stimulus	Potri.001G029800, Potri.001G241800, Potri.001G242100, Potri.002G168600, Potri.003G194600, Potri.006G039000, Potri.009G033300, Potri.010G202300, Potri.014G096000, Potri.014G096100, Potri.016G036500
GO:0010069	0.00544589	17.1396	0.94657	4	5	blue	zygote asymmetric cytokinesis in embryo sac	Potri.001G009600, Potri.004G134000, Potri.018G138000, Potri.T046100
GO:0010618	0.00544589	17.1396	0.94657	4	5	blue	aerenchyma formation	Potri.001G442400, Potri.005G068700, Potri.007G100600, Potri.015G069600
GO:0030030	0.00544589	17.1396	0.94657	4	5	blue	cell projection organization	Potri.006G135800, Potri.011G071900, Potri.011G106700, Potri.018G064200
GO:0030031	0.00544589	17.1396	0.94657	4	5	blue	cell projection assembly	Potri.006G135800, Potri.011G071900, Potri.011G106700, Potri.018G064200
GO:0031344	0.00544589	17.1396	0.94657	4	5	blue	regulation of cell projection organization	Potri.006G135800, Potri.011G071900, Potri.011G106700, Potri.018G064200
GO:0031529	0.00544589	17.1396	0.94657	4	5	blue	ruffle organization	Potri.006G135800, Potri.011G071900, Potri.011G106700, Potri.018G064200
GO:0046244	0.00544589	17.1396	0.94657	4	5	blue	salicylic acid catabolic process	Potri.006G126800, Potri.008G038200, Potri.010G224100, Potri.016G091100
GO:0051176	0.00544589	17.1396	0.94657	4	5	blue	positive regulation of sulfur metabolic process	Potri.005G068700, Potri.007G100600, Potri.012G089500, Potri.015G085300
GO:0060491	0.00544589	17.1396	0.94657	4	5	blue	regulation of cell projection assembly	Potri.006G135800, Potri.011G071900, Potri.011G106700, Potri.018G064200
GO:0097178	0.00544589	17.1396	0.94657	4	5	blue	ruffle assembly	Potri.006G135800, Potri.011G071900, Potri.011G106700, Potri.018G064200
GO:1900027	0.00544589	17.1396	0.94657	4	5	blue	regulation of ruffle assembly	Potri.006G135800, Potri.011G071900, Potri.011G106700, Potri.018G064200
GO:0010647	0.00553866	1.9236	15.9024	26	84	blue	positive regulation of cell communication	Potri.001G051900, Potri.001G092500, Potri.001G245200, Potri.001G358400, Potri.002G216400, Potri.003G015000, Potri.003G032800, Potri.003G139200, Potri.004G089500, Potri.005G040600, Potri.005G068700, Potri.006G133300, Potri.006G219500, Potri.007G100600, Potri.008G009800, Potri.009G034700, Potri.009G037300, Potri.009G066100, Potri.010G060800, Potri.011G111500, Potri.012G000800, Potri.012G043200, Pot…
GO:1901987	0.00561085	2.61032	7.00462	14	37	blue	regulation of cell cycle phase transition	Potri.001G177100, Potri.002G003400, Potri.003G000900, Potri.004G228900, Potri.005G257500, Potri.005G258300, Potri.006G275100, Potri.007G023500, Potri.007G139000, Potri.008G179600, Potri.009G089200, Potri.010G185500, Potri.012G033800, Potri.012G075000
GO:0006778	0.00561368	1.67443	26.3146	39	139	blue	porphyrin-containing compound metabolic process	Potri.001G099300, Potri.001G112600, Potri.001G286400, Potri.001G333500, Potri.001G390800, Potri.001G403300, Potri.002G107800, Potri.002G216100, Potri.003G119600, Potri.003G201000, Potri.004G053400, Potri.005G178300, Potri.006G027300, Potri.006G051100, Potri.006G069700, Potri.006G102100, Potri.006G171700, Potri.006G173500, Potri.006G188000, Potri.006G232100, Potri.006G275600, Potri.007G058500, Pot…
GO:0031347	0.00569506	1.36036	77.9974	99	412	blue	regulation of defense response	Potri.001G044500, Potri.001G062500, Potri.001G111800, Potri.001G124000, Potri.001G142200, Potri.001G148600, Potri.001G166200, Potri.001G189500, Potri.001G397200, Potri.002G124700, Potri.002G154200, Potri.002G168200, Potri.002G168700, Potri.002G176900, Potri.002G182000, Potri.002G182400, Potri.002G190800, Potri.002G226200, Potri.002G226600, Potri.002G240000, Potri.002G245400, Potri.003G068900, Pot…
GO:0000097	0.00571415	2.14491	11.3588	20	60	blue	sulfur amino acid biosynthetic process	Potri.001G365500, Potri.001G399000, Potri.002G049800, Potri.002G160800, Potri.002G185200, Potri.004G012100, Potri.004G190900, Potri.006G219900, Potri.008G135700, Potri.009G094800, Potri.009G152800, Potri.010G083600, Potri.013G035200, Potri.013G061800, Potri.014G086300, Potri.014G154200, Potri.017G086500, Potri.019G071700, Potri.T104400, Potri.T121800
GO:0009615	0.00575038	1.57053	34.6445	49	183	blue	response to virus	Potri.001G037000, Potri.001G042600, Potri.001G044500, Potri.001G213700, Potri.001G285500, Potri.002G032300, Potri.003G149800, Potri.003G182200, Potri.004G108200, Potri.006G024600, Potri.006G085900, Potri.006G173900, Potri.006G204200, Potri.006G204300, Potri.006G263600, Potri.007G040300, Potri.007G040400, Potri.007G089000, Potri.008G004300, Potri.008G054000, Potri.008G054600, Potri.008G054700, Pot…
GO:0010565	0.00591246	1.81344	19.1207	30	101	blue	regulation of cellular ketone metabolic process	Potri.001G287400, Potri.001G319100, Potri.001G442400, Potri.002G029100, Potri.003G147400, Potri.003G167800, Potri.003G201000, Potri.004G029100, Potri.004G047700, Potri.004G064000, Potri.005G063900, Potri.005G068700, Potri.005G105000, Potri.005G233600, Potri.006G107900, Potri.007G100600, Potri.007G105100, Potri.008G109200, Potri.010G079200, Potri.010G219600, Potri.011G057100, Potri.011G069600, Pot…
GO:0051321	0.00592165	1.51155	41.4598	57	219	blue	meiotic cell cycle	Potri.001G031400, Potri.001G125000, Potri.001G264000, Potri.001G269700, Potri.001G281500, Potri.001G295100, Potri.001G375600, Potri.002G059800, Potri.002G142200, Potri.002G162500, Potri.002G186200, Potri.002G232700, Potri.002G244000, Potri.003G108400, Potri.003G166100, Potri.003G173200, Potri.003G202300, Potri.004G031600, Potri.004G133500, Potri.004G216000, Potri.005G038900, Potri.005G144900, Pot…
GO:0010921	0.00597333	3.29784	4.35422	10	23	blue	regulation of phosphatase activity	Potri.001G092500, Potri.002G169400, Potri.003G139200, Potri.006G104100, Potri.006G236800, Potri.006G237000, Potri.012G000800, Potri.014G097100, Potri.015G020500, Potri.015G140500
GO:0030001	0.00611589	1.32826	90.6814	113	479	blue	metal ion transport	Potri.001G010200, Potri.001G018800, Potri.001G048900, Potri.001G102300, Potri.001G113800, Potri.001G148000, Potri.001G189500, Potri.001G245200, Potri.001G279300, Potri.001G301000, Potri.001G438100, Potri.001G450900, Potri.001G452400, Potri.001G456000, Potri.002G134900, Potri.002G230000, Potri.003G008700, Potri.003G008800, Potri.003G101200, Potri.003G104000, Potri.003G117300, Potri.003G148200, Pot…
GO:1901605	0.00620644	1.34656	81.7836	103	432	blue	alpha-amino acid metabolic process	Potri.001G084000, Potri.001G142200, Potri.001G144800, Potri.001G185600, Potri.001G199100, Potri.001G211500, Potri.001G253300, Potri.001G300900, Potri.001G320400, Potri.001G357000, Potri.001G365500, Potri.001G374100, Potri.001G391400, Potri.001G399000, Potri.001G403000, Potri.001G442400, Potri.001G465600, Potri.002G029100, Potri.002G049800, Potri.002G090200, Potri.002G091500, Potri.002G113600, Pot…
GO:0044282	0.00649228	1.48066	45.0567	61	238	blue	small molecule catabolic process	Potri.001G051900, Potri.001G061000, Potri.001G084000, Potri.001G105900, Potri.001G144800, Potri.001G145900, Potri.001G154700, Potri.001G211500, Potri.001G287400, Potri.001G357000, Potri.001G374100, Potri.001G465600, Potri.002G136700, Potri.002G216400, Potri.002G255600, Potri.003G080000, Potri.003G190600, Potri.004G076200, Potri.004G106400, Potri.004G232600, Potri.005G204800, Potri.006G101800, Pot…
GO:0032268	0.00654416	1.31774	94.4677	117	499	blue	regulation of cellular protein metabolic process	Potri.001G026100, Potri.001G037200, Potri.001G092500, Potri.001G099200, Potri.001G139400, Potri.001G177100, Potri.001G272000, Potri.001G304000, Potri.001G314000, Potri.001G349400, Potri.002G004000, Potri.002G010000, Potri.002G023300, Potri.002G032300, Potri.002G080000, Potri.002G129100, Potri.002G131300, Potri.002G143400, Potri.002G169400, Potri.002G242100, Potri.003G051300, Potri.003G073000, Pot…
GO:0015994	0.00661656	1.70727	23.2856	35	123	blue	chlorophyll metabolic process	Potri.001G099300, Potri.001G112600, Potri.001G286400, Potri.001G333500, Potri.001G390800, Potri.001G403300, Potri.002G107800, Potri.003G119600, Potri.003G201000, Potri.004G053400, Potri.005G178300, Potri.006G027300, Potri.006G051100, Potri.006G102100, Potri.006G171700, Potri.006G173500, Potri.006G188000, Potri.006G232100, Potri.006G275600, Potri.007G058500, Potri.007G072500, Potri.007G128200, Pot…
GO:0006996	0.00675943	1.16381	334.518	375	1767	blue	organelle organization	Potri.001G009600, Potri.001G016200, Potri.001G031400, Potri.001G050300, Potri.001G051900, Potri.001G054400, Potri.001G067700, Potri.001G070500, Potri.001G072800, Potri.001G074000, Potri.001G087500, Potri.001G089800, Potri.001G090600, Potri.001G091800, Potri.001G103300, Potri.001G113100, Potri.001G125000, Potri.001G126200, Potri.001G138500, Potri.001G161400, Potri.001G163900, Potri.001G170400, Pot…
GO:0002833	0.00677419	2.65447	6.43668	13	34	blue	positive regulation of response to biotic stimulus	Potri.002G154200, Potri.002G182000, Potri.002G182400, Potri.004G089500, Potri.005G068700, Potri.006G057800, Potri.007G100600, Potri.009G086100, Potri.012G054900, Potri.014G076000, Potri.015G045300, Potri.016G050300, Potri.T004600
GO:0010245	0.00678223	Inf	0.567942	3	3	blue	radial microtubular system formation	Potri.006G136600, Potri.008G195800, Potri.010G031800
GO:0032197	0.00678223	Inf	0.567942	3	3	blue	transposition, RNA-mediated	Potri.007G026700, Potri.019G129900, Potri.T120000
GO:0043270	0.00678223	Inf	0.567942	3	3	blue	positive regulation of ion transport	Potri.001G148000, Potri.001G465800, Potri.011G163700
GO:0045792	0.00678223	Inf	0.567942	3	3	blue	negative regulation of cell size	Potri.004G181900, Potri.005G103200, Potri.009G141600
GO:0050992	0.00678223	Inf	0.567942	3	3	blue	dimethylallyl diphosphate biosynthetic process	Potri.004G150400, Potri.009G111600, Potri.019G053700
GO:0050993	0.00678223	Inf	0.567942	3	3	blue	dimethylallyl diphosphate metabolic process	Potri.004G150400, Potri.009G111600, Potri.019G053700
GO:0089722	0.00678223	Inf	0.567942	3	3	blue	phosphoenolpyruvate transmembrane transport	Potri.001G347300, Potri.012G082100, Potri.015G077900
GO:0090241	0.00678223	Inf	0.567942	3	3	blue	negative regulation of histone H4 acetylation	Potri.007G026700, Potri.019G129900, Potri.T120000
GO:1901475	0.00678223	Inf	0.567942	3	3	blue	pyruvate transmembrane transport	Potri.001G301000, Potri.009G096700, Potri.018G074400
GO:0006672	0.00687935	3.50739	3.78628	9	20	blue	ceramide metabolic process	Potri.001G211600, Potri.004G038100, Potri.004G227200, Potri.004G233300, Potri.009G040600, Potri.010G255200, Potri.019G021900, Potri.019G056700, Potri.019G072800
GO:0016310	0.00690813	1.14952	400.21	444	2114	blue	phosphorylation	Potri.001G001600, Potri.001G048500, Potri.001G090300, Potri.001G095200, Potri.001G129000, Potri.001G145300, Potri.001G145700, Potri.001G151900, Potri.001G172700, Potri.001G177100, Potri.001G190400, Potri.001G191900, Potri.001G206700, Potri.001G257100, Potri.001G272000, Potri.001G280700, Potri.001G300700, Potri.001G314000, Potri.001G323000, Potri.001G333300, Potri.001G342000, Potri.001G343900, Pot…
GO:0042023	0.00696224	2.14472	10.7909	19	57	blue	DNA endoreduplication	Potri.001G031400, Potri.001G389300, Potri.001G389500, Potri.002G023400, Potri.002G212400, Potri.003G211000, Potri.004G046300, Potri.004G069400, Potri.004G133500, Potri.005G137500, Potri.006G057800, Potri.006G241700, Potri.006G247200, Potri.007G023500, Potri.007G055300, Potri.011G055500, Potri.012G075300, Potri.016G050300, Potri.016G093200
GO:0050790	0.00718776	1.38353	65.3133	84	345	blue	regulation of catalytic activity	Potri.001G026100, Potri.001G092500, Potri.001G113800, Potri.001G177100, Potri.001G272000, Potri.001G314000, Potri.001G319100, Potri.001G401500, Potri.002G010000, Potri.002G014100, Potri.002G030000, Potri.002G032300, Potri.002G073000, Potri.002G080000, Potri.002G104300, Potri.002G129100, Potri.002G143400, Potri.002G145800, Potri.002G159700, Potri.002G169400, Potri.002G242100, Potri.002G263300, Pot…
GO:0033013	0.00724923	1.64147	26.6933	39	141	blue	tetrapyrrole metabolic process	Potri.001G099300, Potri.001G112600, Potri.001G286400, Potri.001G333500, Potri.001G390800, Potri.001G403300, Potri.002G107800, Potri.002G216100, Potri.003G119600, Potri.003G201000, Potri.004G053400, Potri.005G178300, Potri.006G027300, Potri.006G051100, Potri.006G069700, Potri.006G102100, Potri.006G171700, Potri.006G173500, Potri.006G188000, Potri.006G232100, Potri.006G275600, Potri.007G058500, Pot…
GO:0012501	0.00730777	1.32724	86.7058	108	458	blue	programmed cell death	Potri.001G010500, Potri.001G026200, Potri.001G124000, Potri.001G151800, Potri.001G190400, Potri.001G305600, Potri.001G329700, Potri.001G407800, Potri.001G442400, Potri.001G463800, Potri.002G005700, Potri.002G129100, Potri.002G137800, Potri.002G166300, Potri.002G216800, Potri.002G234700, Potri.002G245400, Potri.003G015000, Potri.003G082700, Potri.003G130000, Potri.003G133300, Potri.003G149800, Pot…
GO:0009416	0.00753072	1.19157	237.021	271	1252	blue	response to light stimulus	Potri.001G017300, Potri.001G023100, Potri.001G036900, Potri.001G042600, Potri.001G079000, Potri.001G146900, Potri.001G158200, Potri.001G167700, Potri.001G167900, Potri.001G170100, Potri.001G175400, Potri.001G177500, Potri.001G248100, Potri.001G249800, Potri.001G251000, Potri.001G286400, Potri.001G295500, Potri.001G295600, Potri.001G297600, Potri.001G342000, Potri.001G358400, Potri.001G359500, Pot…
GO:0006820	0.00759848	1.28806	108.477	132	573	blue	anion transport	Potri.001G019400, Potri.001G048900, Potri.001G111000, Potri.001G114100, Potri.001G142600, Potri.001G174500, Potri.001G217200, Potri.001G249800, Potri.001G294100, Potri.001G301000, Potri.001G335300, Potri.001G342000, Potri.001G347300, Potri.001G348300, Potri.001G351200, Potri.001G450900, Potri.001G465800, Potri.001G470200, Potri.002G000500, Potri.002G005500, Potri.002G012900, Potri.002G054300, Pot…
GO:0009126	0.00762324	1.5061	39.3773	54	208	blue	purine nucleoside monophosphate metabolic process	Potri.001G001600, Potri.001G145300, Potri.001G156600, Potri.001G190400, Potri.001G323000, Potri.001G468100, Potri.002G045200, Potri.002G093300, Potri.002G198600, Potri.003G043900, Potri.003G166400, Potri.004G003800, Potri.004G162400, Potri.004G225500, Potri.005G254100, Potri.005G257800, Potri.006G113300, Potri.006G116800, Potri.008G002500, Potri.008G005000, Potri.008G011900, Potri.008G083900, Pot…
GO:0009167	0.00762324	1.5061	39.3773	54	208	blue	purine ribonucleoside monophosphate metabolic process	Potri.001G001600, Potri.001G145300, Potri.001G156600, Potri.001G190400, Potri.001G323000, Potri.001G468100, Potri.002G045200, Potri.002G093300, Potri.002G198600, Potri.003G043900, Potri.003G166400, Potri.004G003800, Potri.004G162400, Potri.004G225500, Potri.005G254100, Potri.005G257800, Potri.006G113300, Potri.006G116800, Potri.008G002500, Potri.008G005000, Potri.008G011900, Potri.008G083900, Pot…
GO:0042440	0.00769197	1.42559	53.1972	70	281	blue	pigment metabolic process	Potri.001G099300, Potri.001G100200, Potri.001G112600, Potri.001G113100, Potri.001G133000, Potri.001G286400, Potri.001G333500, Potri.001G383500, Potri.001G390800, Potri.001G403300, Potri.002G057400, Potri.002G107800, Potri.002G216100, Potri.003G119600, Potri.003G201000, Potri.004G053400, Potri.004G074000, Potri.004G211700, Potri.004G225500, Potri.005G178300, Potri.005G205800, Potri.006G027300, Pot…
GO:1901617	0.00796251	1.37365	66.4492	85	351	blue	organic hydroxy compound biosynthetic process	Potri.001G068400, Potri.001G113100, Potri.001G116500, Potri.001G133000, Potri.001G161400, Potri.001G182100, Potri.001G245300, Potri.001G263700, Potri.001G383500, Potri.001G440200, Potri.002G004000, Potri.002G033000, Potri.002G047100, Potri.002G055100, Potri.002G057400, Potri.002G102600, Potri.002G114500, Potri.002G127100, Potri.002G148000, Potri.003G134600, Potri.003G147400, Potri.003G161700, Pot…
GO:0009966	0.00813367	1.36163	70.0462	89	370	blue	regulation of signal transduction	Potri.001G007000, Potri.001G051900, Potri.001G057100, Potri.001G062500, Potri.001G092500, Potri.001G099200, Potri.001G139700, Potri.001G166200, Potri.001G178300, Potri.001G245200, Potri.001G356100, Potri.001G358400, Potri.001G383500, Potri.001G397200, Potri.001G403200, Potri.001G442400, Potri.002G019500, Potri.002G019600, Potri.002G081000, Potri.002G104300, Potri.002G127500, Potri.002G216400, Pot…
GO:0006750	0.00815264	7.14215	1.51451	5	8	blue	glutathione biosynthetic process	Potri.005G038100, Potri.007G131300, Potri.017G026500, Potri.019G062600, Potri.T099600
GO:0019184	0.00815264	7.14215	1.51451	5	8	blue	nonribosomal peptide biosynthetic process	Potri.005G038100, Potri.007G131300, Potri.017G026500, Potri.019G062600, Potri.T099600
GO:0019482	0.00815264	7.14215	1.51451	5	8	blue	beta-alanine metabolic process	Potri.001G273400, Potri.001G273500, Potri.007G115900, Potri.009G067700, Potri.016G018500
GO:2001293	0.00815264	7.14215	1.51451	5	8	blue	malonyl-CoA metabolic process	Potri.006G078200, Potri.006G095800, Potri.014G081000, Potri.016G110500, Potri.018G146300
GO:2001295	0.00815264	7.14215	1.51451	5	8	blue	malonyl-CoA biosynthetic process	Potri.006G078200, Potri.006G095800, Potri.014G081000, Potri.016G110500, Potri.018G146300
GO:2001251	0.00817223	2.70797	5.86873	12	31	blue	negative regulation of chromosome organization	Potri.003G000900, Potri.004G159900, Potri.004G228900, Potri.005G258300, Potri.007G026700, Potri.007G139000, Potri.008G179600, Potri.009G089200, Potri.009G121000, Potri.010G185500, Potri.019G129900, Potri.T120000
GO:0016109	0.00835776	2.20941	9.4657	17	50	blue	tetraterpenoid biosynthetic process	Potri.001G099300, Potri.001G100200, Potri.002G057400, Potri.004G074000, Potri.005G205800, Potri.006G069700, Potri.006G119800, Potri.006G199600, Potri.006G226700, Potri.007G044300, Potri.011G021800, Potri.012G114200, Potri.013G065700, Potri.014G148700, Potri.016G040200, Potri.017G138900, Potri.017G145700
GO:0016117	0.00835776	2.20941	9.4657	17	50	blue	carotenoid biosynthetic process	Potri.001G099300, Potri.001G100200, Potri.002G057400, Potri.004G074000, Potri.005G205800, Potri.006G069700, Potri.006G119800, Potri.006G199600, Potri.006G226700, Potri.007G044300, Potri.011G021800, Potri.012G114200, Potri.013G065700, Potri.014G148700, Potri.016G040200, Potri.017G138900, Potri.017G145700
GO:0010117	0.00852244	4.28605	2.6504	7	14	blue	photoprotection	Potri.001G295500, Potri.002G119300, Potri.008G171000, Potri.009G089400, Potri.010G066900, Potri.014G017300, Potri.T148000
GO:0035304	0.00852648	3.06216	4.54354	10	24	blue	regulation of protein dephosphorylation	Potri.001G092500, Potri.002G169400, Potri.003G139200, Potri.006G104100, Potri.006G236800, Potri.006G237000, Potri.012G000800, Potri.014G097100, Potri.015G020500, Potri.015G140500
GO:0032506	0.00855047	2.04262	11.7375	20	62	blue	cytokinetic process	Potri.001G090600, Potri.002G162500, Potri.002G235500, Potri.005G033200, Potri.005G171500, Potri.008G017800, Potri.008G092300, Potri.008G195800, Potri.010G022300, Potri.010G031800, Potri.010G197700, Potri.010G209700, Potri.012G129600, Potri.014G088500, Potri.014G094900, Potri.014G149000, Potri.015G049000, Potri.015G131400, Potri.019G052500, Potri.019G128000
GO:1902410	0.00855047	2.04262	11.7375	20	62	blue	mitotic cytokinetic process	Potri.001G090600, Potri.002G162500, Potri.002G235500, Potri.005G033200, Potri.005G171500, Potri.008G017800, Potri.008G092300, Potri.008G195800, Potri.010G022300, Potri.010G031800, Potri.010G197700, Potri.010G209700, Potri.012G129600, Potri.014G088500, Potri.014G094900, Potri.014G149000, Potri.015G049000, Potri.015G131400, Potri.019G052500, Potri.019G128000
GO:0010410	0.00859002	1.63123	26.1253	38	138	blue	hemicellulose metabolic process	Potri.001G089100, Potri.001G206800, Potri.001G416800, Potri.002G060500, Potri.002G093900, Potri.002G094000, Potri.002G236200, Potri.003G022900, Potri.003G191200, Potri.004G021000, Potri.005G141300, Potri.005G187900, Potri.006G027700, Potri.006G029900, Potri.006G071200, Potri.006G122900, Potri.007G008500, Potri.007G107200, Potri.008G108100, Potri.008G120000, Potri.008G138400, Potri.010G025300, Pot…
GO:0009117	0.00869196	1.33446	79.1332	99	418	blue	nucleotide metabolic process	Potri.001G001600, Potri.001G059900, Potri.001G095800, Potri.001G145300, Potri.001G145700, Potri.001G156600, Potri.001G168200, Potri.001G190400, Potri.001G211500, Potri.001G225700, Potri.001G323000, Potri.001G329700, Potri.001G337400, Potri.001G348600, Potri.001G357200, Potri.001G465600, Potri.001G468100, Potri.002G045200, Potri.002G093300, Potri.002G102600, Potri.002G198600, Potri.003G036600, Pot…
GO:0051188	0.00881458	1.38087	62.2843	80	329	blue	cofactor biosynthetic process	Potri.001G010800, Potri.001G099300, Potri.001G182100, Potri.001G272100, Potri.001G286400, Potri.001G333500, Potri.001G348600, Potri.001G390800, Potri.001G403300, Potri.002G047100, Potri.002G057400, Potri.002G107800, Potri.002G157100, Potri.002G216100, Potri.002G240800, Potri.002G254100, Potri.003G089700, Potri.003G143700, Potri.003G166400, Potri.003G201000, Potri.004G053400, Potri.005G085400, Pot…
GO:0009094	0.00883494	5.1428	2.08245	6	11	blue	L-phenylalanine biosynthetic process	Potri.004G188100, Potri.005G079200, Potri.006G219500, Potri.008G195500, Potri.011G004700, Potri.T079800
GO:1902223	0.00883494	5.1428	2.08245	6	11	blue	erythrose 4-phosphate/phosphoenolpyruvate family amino acid biosynthetic process	Potri.004G188100, Potri.005G079200, Potri.006G219500, Potri.008G195500, Potri.011G004700, Potri.T079800
GO:0006284	0.0089409	2.53372	6.62599	13	35	blue	base-excision repair	Potri.001G074700, Potri.003G031100, Potri.003G156500, Potri.003G182300, Potri.005G065800, Potri.007G024200, Potri.008G081000, Potri.010G169600, Potri.010G175300, Potri.014G189400, Potri.014G198000, Potri.015G071300, Potri.018G106900
GO:0009743	0.0091519	1.46548	43.1636	58	228	blue	response to carbohydrate	Potri.001G095800, Potri.001G190400, Potri.001G254100, Potri.001G301800, Potri.001G383600, Potri.002G074900, Potri.002G109000, Potri.002G125400, Potri.002G185200, Potri.002G202300, Potri.003G073000, Potri.003G135600, Potri.003G202900, Potri.004G047100, Potri.004G132900, Potri.004G148300, Potri.004G197400, Potri.004G211700, Potri.004G216700, Potri.005G068700, Potri.005G106400, Potri.005G185400, Pot…
GO:0019693	0.00925216	1.38981	58.8766	76	311	blue	ribose phosphate metabolic process	Potri.001G001600, Potri.001G059900, Potri.001G095800, Potri.001G145300, Potri.001G156600, Potri.001G168200, Potri.001G190400, Potri.001G211500, Potri.001G225700, Potri.001G323000, Potri.001G337400, Potri.001G357200, Potri.001G465600, Potri.001G468100, Potri.002G045200, Potri.002G093300, Potri.002G198600, Potri.003G036600, Potri.003G040500, Potri.003G040800, Potri.003G043900, Potri.003G076400, Pot…
GO:0006753	0.00947232	1.3271	80.2691	100	424	blue	nucleoside phosphate metabolic process	Potri.001G001600, Potri.001G059900, Potri.001G095800, Potri.001G145300, Potri.001G145700, Potri.001G156600, Potri.001G168200, Potri.001G190400, Potri.001G211500, Potri.001G225700, Potri.001G323000, Potri.001G329700, Potri.001G337400, Potri.001G348600, Potri.001G357200, Potri.001G465600, Potri.001G468100, Potri.002G045200, Potri.002G093300, Potri.002G102600, Potri.002G198600, Potri.003G036600, Pot…
GO:0046148	0.00953436	1.45649	44.1102	59	233	blue	pigment biosynthetic process	Potri.001G099300, Potri.001G100200, Potri.001G113100, Potri.001G133000, Potri.001G286400, Potri.001G333500, Potri.001G383500, Potri.001G390800, Potri.001G403300, Potri.002G057400, Potri.002G107800, Potri.002G216100, Potri.003G201000, Potri.004G053400, Potri.004G074000, Potri.004G211700, Potri.004G225500, Potri.005G178300, Potri.005G205800, Potri.006G027300, Potri.006G051100, Potri.006G069700, Pot…
GO:0080134	0.00973815	1.30058	92.9532	114	491	blue	regulation of response to stress	Potri.001G044500, Potri.001G062500, Potri.001G111800, Potri.001G124000, Potri.001G142200, Potri.001G148600, Potri.001G166200, Potri.001G189500, Potri.001G397200, Potri.002G124700, Potri.002G154200, Potri.002G168200, Potri.002G168700, Potri.002G176900, Potri.002G182000, Potri.002G182400, Potri.002G190500, Potri.002G190800, Potri.002G226200, Potri.002G226600, Potri.002G240000, Potri.002G245400, Pot…
GO:0046034	0.00980595	1.52886	33.8872	47	179	blue	ATP metabolic process	Potri.001G001600, Potri.001G145300, Potri.001G190400, Potri.001G323000, Potri.001G468100, Potri.002G045200, Potri.002G093300, Potri.003G043900, Potri.003G166400, Potri.004G003800, Potri.004G162400, Potri.005G254100, Potri.005G257800, Potri.006G113300, Potri.006G116800, Potri.008G002500, Potri.008G005000, Potri.008G011900, Potri.008G083900, Potri.008G084500, Potri.008G118900, Potri.008G125900, Pot…
GO:0032508	0.00984618	2.77409	5.30079	11	28	blue	DNA duplex unwinding	Potri.001G070500, Potri.001G074000, Potri.001G461200, Potri.001G461300, Potri.004G131600, Potri.004G172600, Potri.009G121500, Potri.009G132000, Potri.011G107400, Potri.014G121000, Potri.018G112800
GOBPID	Pvalue	OddsRatio	ExpCount	Count	Size		Term	Genes
GO:0009451	7.57531e-05	1.8662	32.7753	55	267	brown	RNA modification	Potri.001G085200, Potri.001G369900, Potri.001G376600, Potri.002G091300, Potri.002G233300, Potri.003G031600, Potri.003G106300, Potri.004G015200, Potri.004G019100, Potri.004G059400, Potri.004G208000, Potri.005G038400, Potri.005G045000, Potri.005G046100, Potri.005G049300, Potri.005G050400, Potri.005G050500, Potri.005G051400, Potri.005G238200, Potri.005G247500, Potri.006G007800, Potri.006G051300, Pot…
GO:0006072	7.64904e-05	21.4705	0.982033	6	8	brown	glycerol-3-phosphate metabolic process	Potri.003G203800, Potri.006G046900, Potri.010G226700, Potri.013G090900, Potri.016G043400, Potri.017G070900
GO:0052646	7.64904e-05	21.4705	0.982033	6	8	brown	alditol phosphate metabolic process	Potri.003G203800, Potri.006G046900, Potri.010G226700, Potri.013G090900, Potri.016G043400, Potri.017G070900
GO:0046168	0.000149812	35.7763	0.736525	5	6	brown	glycerol-3-phosphate catabolic process	Potri.003G203800, Potri.006G046900, Potri.013G090900, Potri.016G043400, Potri.017G070900
GO:0046483	0.000486538	1.14801	793.114	872	6461	brown	heterocycle metabolic process	Potri.001G000700, Potri.001G005100, Potri.001G015900, Potri.001G020900, Potri.001G027000, Potri.001G031700, Potri.001G033900, Potri.001G034500, Potri.001G034600, Potri.001G036000, Potri.001G036400, Potri.001G053900, Potri.001G055900, Potri.001G060000, Potri.001G061400, Potri.001G072100, Potri.001G080200, Potri.001G085200, Potri.001G091100, Potri.001G099100, Potri.001G101800, Potri.001G104900, Pot…
GO:0016070	0.000510967	1.16396	607.019	678	4945	brown	RNA metabolic process	Potri.001G000700, Potri.001G005100, Potri.001G015900, Potri.001G027000, Potri.001G031700, Potri.001G033900, Potri.001G034500, Potri.001G034600, Potri.001G036000, Potri.001G036400, Potri.001G055900, Potri.001G060000, Potri.001G072100, Potri.001G080200, Potri.001G085200, Potri.001G101800, Potri.001G104900, Potri.001G114000, Potri.001G116000, Potri.001G136000, Potri.001G140800, Potri.001G143500, Pot…
GO:0016071	0.000587699	1.48151	67.6375	94	551	brown	mRNA metabolic process	Potri.001G031700, Potri.001G033900, Potri.001G072100, Potri.001G085200, Potri.001G191500, Potri.001G205700, Potri.001G231800, Potri.001G287600, Potri.001G357800, Potri.002G066000, Potri.002G111400, Potri.002G111500, Potri.002G153600, Potri.002G176000, Potri.002G205000, Potri.002G239600, Potri.002G258600, Potri.003G023700, Potri.003G023800, Potri.003G106200, Potri.004G039000, Potri.004G040900, Pot…
GO:0006612	0.000660793	2.4268	10.6796	22	87	brown	protein targeting to membrane	Potri.001G117100, Potri.001G237800, Potri.001G253600, Potri.002G006900, Potri.002G065500, Potri.003G160600, Potri.004G174600, Potri.005G041000, Potri.005G104800, Potri.005G258500, Potri.006G027400, Potri.007G060100, Potri.009G029100, Potri.009G029800, Potri.010G059100, Potri.012G045500, Potri.014G087400, Potri.015G036700, Potri.015G101900, Potri.015G147100, Potri.016G100200, Potri.T133500
GO:0016556	0.000765174	2.68766	8.10177	18	66	brown	mRNA modification	Potri.001G085200, Potri.005G038400, Potri.005G045000, Potri.005G046100, Potri.005G050400, Potri.005G050500, Potri.006G007800, Potri.006G155400, Potri.006G271400, Potri.008G022200, Potri.010G029900, Potri.010G068300, Potri.010G237200, Potri.012G018800, Potri.013G032600, Potri.013G034200, Potri.013G149800, Potri.014G117600
GO:0090304	0.000842887	1.15029	669.501	740	5454	brown	nucleic acid metabolic process	Potri.001G000700, Potri.001G005100, Potri.001G015900, Potri.001G027000, Potri.001G031700, Potri.001G033900, Potri.001G034500, Potri.001G034600, Potri.001G036000, Potri.001G036400, Potri.001G055900, Potri.001G060000, Potri.001G072100, Potri.001G080200, Potri.001G085200, Potri.001G099100, Potri.001G101800, Potri.001G104900, Potri.001G112700, Potri.001G114000, Potri.001G116000, Potri.001G136000, Pot…
GO:0006396	0.00124655	1.34456	109.374	140	891	brown	RNA processing	Potri.001G031700, Potri.001G033900, Potri.001G072100, Potri.001G205700, Potri.001G231800, Potri.001G259000, Potri.001G287600, Potri.001G353800, Potri.001G357800, Potri.001G376600, Potri.001G394000, Potri.002G029600, Potri.002G066000, Potri.002G091300, Potri.002G111400, Potri.002G111500, Potri.002G153600, Potri.002G176000, Potri.002G189800, Potri.002G194100, Potri.002G205000, Potri.002G233300, Pot…
GO:0072657	0.00138969	2.09499	14.1167	26	115	brown	protein localization to membrane	Potri.001G117100, Potri.001G237800, Potri.001G253600, Potri.002G006900, Potri.002G065500, Potri.003G160600, Potri.004G174600, Potri.005G041000, Potri.005G104800, Potri.005G258500, Potri.006G027400, Potri.006G073000, Potri.007G060100, Potri.008G044100, Potri.009G029100, Potri.009G029800, Potri.009G121800, Potri.010G059100, Potri.010G160500, Potri.012G045500, Potri.014G087400, Potri.015G036700, Pot…
GO:0090150	0.00138969	2.09499	14.1167	26	115	brown	establishment of protein localization to membrane	Potri.001G117100, Potri.001G237800, Potri.001G253600, Potri.002G006900, Potri.002G065500, Potri.003G160600, Potri.004G174600, Potri.005G041000, Potri.005G104800, Potri.005G258500, Potri.006G027400, Potri.006G073000, Potri.007G060100, Potri.008G044100, Potri.009G029100, Potri.009G029800, Potri.009G121800, Potri.010G059100, Potri.010G160500, Potri.012G045500, Potri.014G087400, Potri.015G036700, Pot…
GO:0006139	0.00159323	1.13561	735.42	804	5991	brown	nucleobase-containing compound metabolic process	Potri.001G000700, Potri.001G005100, Potri.001G015900, Potri.001G027000, Potri.001G031700, Potri.001G033900, Potri.001G034500, Potri.001G034600, Potri.001G036000, Potri.001G036400, Potri.001G053900, Potri.001G055900, Potri.001G060000, Potri.001G061400, Potri.001G072100, Potri.001G080200, Potri.001G085200, Potri.001G091100, Potri.001G099100, Potri.001G101800, Potri.001G104900, Potri.001G112700, Pot…
GO:0046835	0.00173756	5.56646	1.96407	7	16	brown	carbohydrate phosphorylation	Potri.001G140000, Potri.001G254800, Potri.003G094100, Potri.005G238600, Potri.008G102800, Potri.009G050000, Potri.018G088300
GO:0018345	0.00175913	2.86523	6.01495	14	49	brown	protein palmitoylation	Potri.001G117100, Potri.001G144700, Potri.002G006900, Potri.002G065500, Potri.003G160600, Potri.005G041000, Potri.005G104800, Potri.006G027400, Potri.007G060100, Potri.009G029800, Potri.015G101900, Potri.015G142500, Potri.016G100200, Potri.T133500
GO:0071586	0.00184848	Inf	0.368262	3	3	brown	CAAX-box protein processing	Potri.002G162700, Potri.006G083300, Potri.014G088900
GO:0080120	0.00184848	Inf	0.368262	3	3	brown	CAAX-box protein maturation	Potri.002G162700, Potri.006G083300, Potri.014G088900
GO:0006399	0.00215183	1.72948	25.2873	40	206	brown	tRNA metabolic process	Potri.001G033900, Potri.001G289000, Potri.001G376600, Potri.002G091300, Potri.002G187000, Potri.002G189800, Potri.002G233300, Potri.002G260700, Potri.003G106300, Potri.003G221600, Potri.004G015200, Potri.004G185200, Potri.005G001200, Potri.005G238200, Potri.006G051300, Potri.007G047300, Potri.009G047500, Potri.009G147600, Potri.010G122500, Potri.010G159500, Potri.010G248900, Potri.011G075600, Pot…
GO:0061136	0.00233429	3.28184	4.29639	11	35	brown	regulation of proteasomal protein catabolic process	Potri.001G197400, Potri.002G131200, Potri.004G150100, Potri.005G075600, Potri.006G104700, Potri.006G123500, Potri.007G077100, Potri.008G077100, Potri.008G205400, Potri.010G180600, Potri.014G159300
GO:1903050	0.00233429	3.28184	4.29639	11	35	brown	regulation of proteolysis involved in cellular protein catabolic process	Potri.001G197400, Potri.002G131200, Potri.004G150100, Potri.005G075600, Potri.006G104700, Potri.006G123500, Potri.007G077100, Potri.008G077100, Potri.008G205400, Potri.010G180600, Potri.014G159300
GO:1903362	0.00233429	3.28184	4.29639	11	35	brown	regulation of cellular protein catabolic process	Potri.001G197400, Potri.002G131200, Potri.004G150100, Potri.005G075600, Potri.006G104700, Potri.006G123500, Potri.007G077100, Potri.008G077100, Potri.008G205400, Potri.010G180600, Potri.014G159300
GO:0006643	0.00233765	1.85119	19.1496	32	156	brown	membrane lipid metabolic process	Potri.001G000400, Potri.001G059000, Potri.001G109200, Potri.001G246300, Potri.001G247400, Potri.002G016100, Potri.002G157800, Potri.002G162900, Potri.002G181700, Potri.002G245000, Potri.003G074300, Potri.003G095200, Potri.003G184600, Potri.004G039400, Potri.005G083200, Potri.005G246000, Potri.006G063300, Potri.006G150200, Potri.006G253900, Potri.006G266500, Potri.007G060300, Potri.008G185300, Pot…
GO:0015748	0.00273526	2.4918	7.61076	16	62	brown	organophosphate ester transport	Potri.001G094100, Potri.001G420200, Potri.002G000200, Potri.005G075600, Potri.006G226300, Potri.006G227100, Potri.008G123700, Potri.008G210000, Potri.010G092100, Potri.010G121500, Potri.010G173900, Potri.011G057800, Potri.011G135900, Potri.013G023200, Potri.016G113200, Potri.T131800
GO:0006497	0.0028811	1.82168	19.3952	32	158	brown	protein lipidation	Potri.001G097400, Potri.001G109200, Potri.001G117100, Potri.001G144700, Potri.001G181100, Potri.001G301200, Potri.002G006900, Potri.002G065500, Potri.002G245000, Potri.003G074300, Potri.003G095200, Potri.003G157100, Potri.003G160600, Potri.003G184600, Potri.005G041000, Potri.005G074900, Potri.005G104800, Potri.006G027400, Potri.006G147500, Potri.006G267800, Potri.007G060100, Potri.007G093600, Pot…
GO:0042158	0.0028811	1.82168	19.3952	32	158	brown	lipoprotein biosynthetic process	Potri.001G097400, Potri.001G109200, Potri.001G117100, Potri.001G144700, Potri.001G181100, Potri.001G301200, Potri.002G006900, Potri.002G065500, Potri.002G245000, Potri.003G074300, Potri.003G095200, Potri.003G157100, Potri.003G160600, Potri.003G184600, Potri.005G041000, Potri.005G074900, Potri.005G104800, Potri.006G027400, Potri.006G147500, Potri.006G267800, Potri.007G060100, Potri.007G093600, Pot…
GO:0006891	0.00294655	3.4092	3.80538	10	31	brown	intra-Golgi vesicle-mediated transport	Potri.002G038000, Potri.002G075500, Potri.002G145200, Potri.004G138600, Potri.004G236600, Potri.006G225500, Potri.008G079700, Potri.012G061000, Potri.012G096100, Potri.015G094000
GO:0080156	0.00323524	2.63874	6.38321	14	52	brown	mitochondrial mRNA modification	Potri.005G038400, Potri.005G045000, Potri.005G046100, Potri.005G050400, Potri.005G050500, Potri.006G007800, Potri.006G271400, Potri.010G029900, Potri.010G068300, Potri.012G018800, Potri.013G032600, Potri.013G034200, Potri.013G149800, Potri.014G117600
GO:0006839	0.00444424	1.8418	16.8173	28	137	brown	mitochondrial transport	Potri.001G094100, Potri.001G282400, Potri.001G380400, Potri.002G167700, Potri.003G053900, Potri.003G127600, Potri.005G157300, Potri.005G165200, Potri.006G073000, Potri.006G091900, Potri.006G226300, Potri.006G227100, Potri.007G071400, Potri.008G100100, Potri.008G123700, Potri.008G210000, Potri.010G092100, Potri.010G121500, Potri.010G160500, Potri.010G165900, Potri.010G197400, Potri.013G023200, Pot…
GO:0008033	0.00479297	1.90643	14.6077	25	119	brown	tRNA processing	Potri.001G033900, Potri.001G376600, Potri.002G091300, Potri.002G189800, Potri.002G233300, Potri.002G260700, Potri.003G106300, Potri.004G015200, Potri.004G185200, Potri.005G238200, Potri.006G051300, Potri.007G047300, Potri.009G147600, Potri.010G159500, Potri.011G075600, Potri.013G009300, Potri.013G093500, Potri.014G067800, Potri.014G160600, Potri.015G001200, Potri.015G090500, Potri.016G005500, Pot…
GO:0018230	0.00553689	2.68506	5.40118	12	44	brown	peptidyl-L-cysteine S-palmitoylation	Potri.001G117100, Potri.002G006900, Potri.002G065500, Potri.003G160600, Potri.005G041000, Potri.005G104800, Potri.006G027400, Potri.007G060100, Potri.009G029800, Potri.015G101900, Potri.016G100200, Potri.T133500
GO:0018231	0.00553689	2.68506	5.40118	12	44	brown	peptidyl-S-diacylglycerol-L-cysteine biosynthetic process from peptidyl-cysteine	Potri.001G117100, Potri.002G006900, Potri.002G065500, Potri.003G160600, Potri.005G041000, Potri.005G104800, Potri.006G027400, Potri.007G060100, Potri.009G029800, Potri.015G101900, Potri.016G100200, Potri.T133500
GO:0046467	0.00573733	2.04718	11.0479	20	90	brown	membrane lipid biosynthetic process	Potri.001G000400, Potri.001G109200, Potri.001G246300, Potri.001G247400, Potri.002G245000, Potri.003G074300, Potri.003G095200, Potri.003G184600, Potri.004G039400, Potri.005G083200, Potri.006G063300, Potri.006G150200, Potri.006G266500, Potri.011G023400, Potri.013G049100, Potri.014G160300, Potri.014G168600, Potri.015G103800, Potri.016G112600, Potri.019G014000
GO:0000730	0.00583074	9.53723	0.859279	4	7	brown	DNA recombinase assembly	Potri.006G048000, Potri.006G148700, Potri.016G057700, Potri.018G093100
GO:0006909	0.00583074	9.53723	0.859279	4	7	brown	phagocytosis	Potri.010G060700, Potri.013G069000, Potri.013G136200, Potri.014G049800
GO:0009560	0.00583074	9.53723	0.859279	4	7	brown	embryo sac egg cell differentiation	Potri.006G045800, Potri.012G012800, Potri.015G017200, Potri.T054400
GO:0042148	0.00583074	9.53723	0.859279	4	7	brown	strand invasion	Potri.006G048000, Potri.006G148700, Potri.016G057700, Potri.018G093100
GO:0071902	0.00583074	9.53723	0.859279	4	7	brown	positive regulation of protein serine/threonine kinase activity	Potri.001G271700, Potri.005G027700, Potri.008G043600, Potri.008G150500
GO:0090735	0.00583074	9.53723	0.859279	4	7	brown	DNA repair complex assembly	Potri.006G048000, Potri.006G148700, Potri.016G057700, Potri.018G093100
GO:0043543	0.00591233	1.64847	24.3053	37	198	brown	protein acylation	Potri.001G097400, Potri.001G117100, Potri.001G144700, Potri.001G181100, Potri.001G301200, Potri.002G005400, Potri.002G006900, Potri.002G065500, Potri.003G157100, Potri.003G160600, Potri.005G041000, Potri.005G074900, Potri.005G104800, Potri.006G027400, Potri.006G147500, Potri.006G150300, Potri.006G267800, Potri.007G049300, Potri.007G060100, Potri.007G093600, Potri.008G191800, Potri.009G021600, Pot…
GO:0016567	0.00626241	1.28436	107.042	132	872	brown	protein ubiquitination	Potri.001G012300, Potri.001G021500, Potri.001G036400, Potri.001G049300, Potri.001G089600, Potri.001G096100, Potri.001G112700, Potri.001G230600, Potri.001G231000, Potri.001G279200, Potri.001G323100, Potri.001G337300, Potri.001G373900, Potri.001G383900, Potri.001G401600, Potri.002G006400, Potri.002G039700, Potri.002G044100, Potri.002G077000, Potri.002G082800, Potri.002G101800, Potri.002G116600, Pot…
GO:0006430	0.00671367	21.4548	0.491016	3	4	brown	lysyl-tRNA aminoacylation	Potri.003G221600, Potri.018G090400, Potri.018G090600
GO:0010371	0.00671367	21.4548	0.491016	3	4	brown	regulation of gibberellin biosynthetic process	Potri.001G322700, Potri.006G230700, Potri.018G054700
GO:0017182	0.00671367	21.4548	0.491016	3	4	brown	peptidyl-diphthamide metabolic process	Potri.002G023700, Potri.013G078300, Potri.019G041300
GO:0017183	0.00671367	21.4548	0.491016	3	4	brown	peptidyl-diphthamide biosynthetic process from peptidyl-histidine	Potri.002G023700, Potri.013G078300, Potri.019G041300
GO:0080005	0.00671367	21.4548	0.491016	3	4	brown	photosystem stoichiometry adjustment	Potri.010G047500, Potri.013G075400, Potri.019G043300
GO:0042157	0.00685293	1.69968	20.4999	32	167	brown	lipoprotein metabolic process	Potri.001G097400, Potri.001G109200, Potri.001G117100, Potri.001G144700, Potri.001G181100, Potri.001G301200, Potri.002G006900, Potri.002G065500, Potri.002G245000, Potri.003G074300, Potri.003G095200, Potri.003G157100, Potri.003G160600, Potri.003G184600, Potri.005G041000, Potri.005G074900, Potri.005G104800, Potri.006G027400, Potri.006G147500, Potri.006G267800, Potri.007G060100, Potri.007G093600, Pot…
GO:1901264	0.00718284	1.92251	12.7664	22	104	brown	carbohydrate derivative transport	Potri.001G094100, Potri.001G420200, Potri.002G006200, Potri.003G121000, Potri.003G136800, Potri.004G034700, Potri.004G211900, Potri.005G075600, Potri.005G177200, Potri.006G226300, Potri.006G227100, Potri.008G168800, Potri.008G177700, Potri.009G168500, Potri.010G057600, Potri.010G092100, Potri.011G057800, Potri.011G135900, Potri.012G058900, Potri.013G023200, Potri.016G113200, Potri.018G071700
GO:0046474	0.00743814	2.07972	9.82033	18	80	brown	glycerophospholipid biosynthetic process	Potri.001G044200, Potri.001G109200, Potri.001G136600, Potri.001G159400, Potri.001G259200, Potri.002G245000, Potri.003G071300, Potri.003G074300, Potri.003G075000, Potri.003G095200, Potri.003G184600, Potri.004G001200, Potri.008G046700, Potri.008G109900, Potri.009G112300, Potri.010G214900, Potri.014G060100, Potri.019G014000
GO:0042593	0.00755802	3.85315	2.45508	7	20	brown	glucose homeostasis	Potri.001G254800, Potri.005G053200, Potri.005G238600, Potri.006G229200, Potri.007G024300, Potri.009G050000, Potri.018G088300
GO:1900864	0.00782327	2.33149	6.99698	14	57	brown	mitochondrial RNA modification	Potri.005G038400, Potri.005G045000, Potri.005G046100, Potri.005G050400, Potri.005G050500, Potri.006G007800, Potri.006G271400, Potri.010G029900, Potri.010G068300, Potri.012G018800, Potri.013G032600, Potri.013G034200, Potri.013G149800, Potri.014G117600
GO:0032434	0.00800824	3.06749	3.68262	9	30	brown	regulation of proteasomal ubiquitin-dependent protein catabolic process	Potri.002G131200, Potri.004G150100, Potri.005G075600, Potri.006G104700, Potri.006G123500, Potri.008G077100, Potri.008G205400, Potri.010G180600, Potri.014G159300
GO:0022412	0.00814935	2.23799	7.73351	15	63	brown	cellular process involved in reproduction in multicellular organism	Potri.001G036000, Potri.001G109000, Potri.001G129800, Potri.002G161100, Potri.003G104400, Potri.003G189700, Potri.006G045800, Potri.006G177500, Potri.009G030700, Potri.009G038800, Potri.012G012800, Potri.014G086700, Potri.015G017200, Potri.015G053100, Potri.T054400
GO:0006400	0.00846442	2.09941	9.20656	17	75	brown	tRNA modification	Potri.001G376600, Potri.002G091300, Potri.002G233300, Potri.003G106300, Potri.004G015200, Potri.005G238200, Potri.006G051300, Potri.007G047300, Potri.009G147600, Potri.010G159500, Potri.013G009300, Potri.014G067800, Potri.015G090500, Potri.016G005500, Potri.018G003900, Potri.018G072200, Potri.018G116500
GO:0000959	0.00917357	2.27842	7.11974	14	58	brown	mitochondrial RNA metabolic process	Potri.005G038400, Potri.005G045000, Potri.005G046100, Potri.005G050400, Potri.005G050500, Potri.006G007800, Potri.006G271400, Potri.010G029900, Potri.010G068300, Potri.012G018800, Potri.013G032600, Potri.013G034200, Potri.013G149800, Potri.014G117600
GO:0010082	0.00952796	2.75309	4.41915	10	36	brown	regulation of root meristem growth	Potri.002G152900, Potri.003G163300, Potri.005G197000, Potri.008G092400, Potri.008G181000, Potri.009G011400, Potri.010G112800, Potri.010G162500, Potri.018G021300, Potri.018G111300
GO:0034660	0.00995988	1.39805	49.7154	66	405	brown	ncRNA metabolic process	Potri.001G033900, Potri.001G289000, Potri.001G353800, Potri.001G376600, Potri.001G394000, Potri.002G029600, Potri.002G091300, Potri.002G111400, Potri.002G153600, Potri.002G187000, Potri.002G189800, Potri.002G194100, Potri.002G233300, Potri.002G260700, Potri.003G009600, Potri.003G106200, Potri.003G106300, Potri.003G180700, Potri.003G221600, Potri.004G015200, Potri.004G019100, Potri.004G185200, Pot…
GOBPID	Pvalue	OddsRatio	ExpCount	Count	Size		Term	Genes
GO:0009725	2.72354e-12	1.75056	134.536	215	2639	green	response to hormone	Potri.001G015400, Potri.001G022700, Potri.001G032800, Potri.001G048200, Potri.001G073900, Potri.001G083500, Potri.001G131800, Potri.001G139900, Potri.001G155700, Potri.001G167800, Potri.001G176600, Potri.001G186100, Potri.001G216600, Potri.001G315300, Potri.001G323300, Potri.001G372400, Potri.001G389200, Potri.001G404400, Potri.001G410400, Potri.001G453700, Potri.002G013200, Potri.002G045000, Pot…
GO:0009719	1.83622e-11	1.69501	142.999	222	2805	green	response to endogenous stimulus	Potri.001G015400, Potri.001G022700, Potri.001G032800, Potri.001G048200, Potri.001G073900, Potri.001G083500, Potri.001G131800, Potri.001G139900, Potri.001G155700, Potri.001G167800, Potri.001G176600, Potri.001G186100, Potri.001G216600, Potri.001G315300, Potri.001G323300, Potri.001G372400, Potri.001G389200, Potri.001G404400, Potri.001G410400, Potri.001G453700, Potri.002G013200, Potri.002G045000, Pot…
GO:0010033	4.31279e-09	1.5482	168.948	242	3314	green	response to organic substance	Potri.001G015400, Potri.001G022700, Potri.001G032800, Potri.001G048200, Potri.001G073900, Potri.001G083500, Potri.001G115400, Potri.001G131800, Potri.001G136200, Potri.001G139900, Potri.001G155700, Potri.001G167800, Potri.001G176600, Potri.001G186100, Potri.001G216600, Potri.001G315300, Potri.001G323300, Potri.001G372400, Potri.001G389200, Potri.001G404400, Potri.001G410400, Potri.001G418500, Pot…
GO:0009755	4.1892e-08	1.85823	59.4427	103	1166	green	hormone-mediated signaling pathway	Potri.001G022700, Potri.001G048200, Potri.001G083500, Potri.001G131800, Potri.001G155700, Potri.001G176600, Potri.001G186100, Potri.001G315300, Potri.001G410400, Potri.002G045000, Potri.002G052100, Potri.002G151300, Potri.002G172600, Potri.002G186400, Potri.002G223400, Potri.002G232500, Potri.003G057400, Potri.003G088300, Potri.003G097700, Potri.003G163600, Potri.004G120100, Potri.004G141200, Pot…
GO:0032870	5.38145e-08	1.81454	64.3368	109	1262	green	cellular response to hormone stimulus	Potri.001G022700, Potri.001G048200, Potri.001G083500, Potri.001G131800, Potri.001G155700, Potri.001G176600, Potri.001G186100, Potri.001G315300, Potri.001G389200, Potri.001G410400, Potri.002G045000, Potri.002G052100, Potri.002G151300, Potri.002G172600, Potri.002G186400, Potri.002G223400, Potri.002G232500, Potri.003G057400, Potri.003G088300, Potri.003G097700, Potri.003G163600, Potri.004G120100, Pot…
GO:0071495	7.98866e-08	1.79355	65.6113	110	1287	green	cellular response to endogenous stimulus	Potri.001G022700, Potri.001G048200, Potri.001G083500, Potri.001G131800, Potri.001G155700, Potri.001G176600, Potri.001G186100, Potri.001G315300, Potri.001G389200, Potri.001G410400, Potri.002G045000, Potri.002G052100, Potri.002G151300, Potri.002G172600, Potri.002G186400, Potri.002G223400, Potri.002G232500, Potri.003G057400, Potri.003G088300, Potri.003G097700, Potri.003G163600, Potri.004G120100, Pot…
GO:0009699	8.00116e-08	2.79184	15.8548	40	311	green	phenylpropanoid biosynthetic process	Potri.001G045900, Potri.001G054600, Potri.001G096800, Potri.001G096900, Potri.001G184300, Potri.001G248700, Potri.001G372400, Potri.001G448400, Potri.002G178700, Potri.003G100200, Potri.003G132000, Potri.004G156400, Potri.004G230900, Potri.005G028000, Potri.005G086400, Potri.005G100700, Potri.005G175200, Potri.006G067200, Potri.006G087100, Potri.006G087500, Potri.006G097000, Potri.006G097100, Pot…
GO:0040008	8.93704e-08	2.62799	18.4038	44	361	green	regulation of growth	Potri.001G022700, Potri.001G032800, Potri.001G073900, Potri.001G083900, Potri.001G183800, Potri.002G132700, Potri.002G232500, Potri.004G095100, Potri.004G164700, Potri.004G165400, Potri.004G181400, Potri.005G126400, Potri.005G176900, Potri.005G200400, Potri.006G001600, Potri.006G154500, Potri.006G220100, Potri.007G023600, Potri.007G045500, Potri.007G115700, Potri.009G126300, Potri.009G126400, Pot…
GO:0009734	1.38158e-07	2.96407	13.1528	35	258	green	auxin-activated signaling pathway	Potri.001G131800, Potri.001G186100, Potri.001G410400, Potri.002G045000, Potri.002G186400, Potri.002G223400, Potri.003G163600, Potri.004G164700, Potri.004G165400, Potri.005G053800, Potri.005G207200, Potri.005G218200, Potri.006G098300, Potri.006G236200, Potri.006G255200, Potri.007G065400, Potri.008G098200, Potri.009G126300, Potri.009G126400, Potri.009G126500, Potri.009G127600, Potri.010G078300, Pot…
GO:0009698	1.60687e-07	2.53573	19.4234	45	381	green	phenylpropanoid metabolic process	Potri.001G045900, Potri.001G054600, Potri.001G096800, Potri.001G096900, Potri.001G184300, Potri.001G248700, Potri.001G372400, Potri.001G448400, Potri.002G178700, Potri.003G100200, Potri.003G132000, Potri.004G156400, Potri.004G230900, Potri.005G028000, Potri.005G086400, Potri.005G100700, Potri.005G175200, Potri.006G067200, Potri.006G069600, Potri.006G087100, Potri.006G087500, Potri.006G097000, Pot…
GO:0071554	1.66406e-07	1.87982	51.2349	90	1005	green	cell wall organization or biogenesis	Potri.001G022700, Potri.001G074600, Potri.001G098800, Potri.001G136200, Potri.001G159900, Potri.001G248700, Potri.001G267300, Potri.001G343400, Potri.001G448400, Potri.002G098000, Potri.002G152600, Potri.002G176800, Potri.002G178700, Potri.002G197200, Potri.003G001900, Potri.003G002100, Potri.003G072800, Potri.003G074600, Potri.003G132000, Potri.003G159700, Potri.004G055000, Potri.004G073900, Pot…
GO:0044550	2.51731e-07	2.49074	19.7293	45	387	green	secondary metabolite biosynthetic process	Potri.001G045900, Potri.001G054600, Potri.001G083500, Potri.001G096800, Potri.001G096900, Potri.001G184300, Potri.001G248700, Potri.001G293400, Potri.001G372400, Potri.001G448400, Potri.002G178700, Potri.003G100200, Potri.003G132000, Potri.004G082000, Potri.004G156400, Potri.004G230900, Potri.005G028000, Potri.005G086400, Potri.005G100700, Potri.005G175200, Potri.006G067200, Potri.006G087100, Pot…
GO:0009809	2.81618e-07	3.33931	9.48228	28	186	green	lignin biosynthetic process	Potri.001G045900, Potri.001G054600, Potri.001G184300, Potri.001G248700, Potri.001G372400, Potri.001G448400, Potri.002G178700, Potri.003G132000, Potri.004G156400, Potri.004G230900, Potri.005G028000, Potri.005G086400, Potri.006G067200, Potri.006G087100, Potri.006G087500, Potri.006G097000, Potri.006G097100, Potri.009G034500, Potri.009G042500, Potri.011G153300, Potri.013G004100, Potri.013G156500, Pot…
GO:0009733	3.62099e-07	2.10021	32.2704	63	633	green	response to auxin	Potri.001G131800, Potri.001G167800, Potri.001G186100, Potri.001G410400, Potri.001G453700, Potri.002G045000, Potri.002G186400, Potri.002G223400, Potri.003G144300, Potri.003G163600, Potri.004G102600, Potri.004G164700, Potri.004G165000, Potri.004G165300, Potri.004G165400, Potri.004G165600, Potri.004G165800, Potri.004G181400, Potri.005G001600, Potri.005G053800, Potri.005G175200, Potri.005G207200, Pot…
GO:0009808	4.08335e-07	3.04469	11.3685	31	223	green	lignin metabolic process	Potri.001G045900, Potri.001G054600, Potri.001G184300, Potri.001G248700, Potri.001G372400, Potri.001G448400, Potri.002G178700, Potri.003G132000, Potri.004G156400, Potri.004G230900, Potri.005G028000, Potri.005G086400, Potri.006G067200, Potri.006G069600, Potri.006G087100, Potri.006G087500, Potri.006G097000, Potri.006G097100, Potri.007G030400, Potri.008G073800, Potri.009G034500, Potri.009G042500, Pot…
GO:0071365	4.58337e-07	2.75206	14.4273	36	283	green	cellular response to auxin stimulus	Potri.001G131800, Potri.001G186100, Potri.001G410400, Potri.002G045000, Potri.002G186400, Potri.002G223400, Potri.003G163600, Potri.004G164700, Potri.004G165400, Potri.005G053800, Potri.005G207200, Potri.005G218200, Potri.006G098300, Potri.006G236200, Potri.006G255200, Potri.007G065400, Potri.008G098200, Potri.009G126300, Potri.009G126400, Potri.009G126500, Potri.009G127600, Potri.010G078300, Pot…
GO:0070887	1.16237e-06	1.60027	89.5209	135	1756	green	cellular response to chemical stimulus	Potri.001G020200, Potri.001G022700, Potri.001G048200, Potri.001G073900, Potri.001G083500, Potri.001G115400, Potri.001G131800, Potri.001G155700, Potri.001G176600, Potri.001G186100, Potri.001G315300, Potri.001G389200, Potri.001G410400, Potri.002G045000, Potri.002G052100, Potri.002G069400, Potri.002G151300, Potri.002G172600, Potri.002G186400, Potri.002G223400, Potri.002G232500, Potri.003G057400, Pot…
GO:0071310	1.77545e-06	1.63816	76.3681	118	1498	green	cellular response to organic substance	Potri.001G022700, Potri.001G048200, Potri.001G073900, Potri.001G083500, Potri.001G131800, Potri.001G155700, Potri.001G176600, Potri.001G186100, Potri.001G315300, Potri.001G389200, Potri.001G410400, Potri.002G045000, Potri.002G052100, Potri.002G151300, Potri.002G172600, Potri.002G186400, Potri.002G223400, Potri.002G232500, Potri.003G057400, Potri.003G088300, Potri.003G097700, Potri.003G163600, Pot…
GO:0042546	2.01608e-06	2.45498	17.2822	39	339	green	cell wall biogenesis	Potri.001G022700, Potri.001G074600, Potri.001G136200, Potri.001G248700, Potri.001G267300, Potri.001G343400, Potri.001G448400, Potri.002G098000, Potri.002G178700, Potri.003G132000, Potri.003G159700, Potri.004G095100, Potri.004G117200, Potri.005G007200, Potri.005G176900, Potri.006G097000, Potri.006G097100, Potri.006G131000, Potri.008G069900, Potri.008G070000, Potri.009G006600, Potri.009G042500, Pot…
GO:0009834	5.04306e-06	3.3344	7.44308	22	146	green	plant-type secondary cell wall biogenesis	Potri.001G248700, Potri.001G267300, Potri.001G448400, Potri.002G178700, Potri.003G132000, Potri.004G095100, Potri.004G117200, Potri.005G176900, Potri.006G097000, Potri.006G097100, Potri.006G131000, Potri.009G042500, Potri.010G176600, Potri.011G148400, Potri.011G153300, Potri.013G151500, Potri.014G104800, Potri.015G129400, Potri.016G059300, Potri.016G112100, Potri.017G119900, Potri.019G128500
GO:0042221	5.72434e-06	1.349	237.771	301	4664	green	response to chemical	Potri.001G015400, Potri.001G020200, Potri.001G022700, Potri.001G032800, Potri.001G048200, Potri.001G073900, Potri.001G083500, Potri.001G115400, Potri.001G131800, Potri.001G136200, Potri.001G139900, Potri.001G145200, Potri.001G155500, Potri.001G155700, Potri.001G167800, Potri.001G176600, Potri.001G182000, Potri.001G186100, Potri.001G216600, Potri.001G315300, Potri.001G323300, Potri.001G338500, Pot…
GO:0071669	8.25788e-06	2.19509	21.0547	43	413	green	plant-type cell wall organization or biogenesis	Potri.001G022700, Potri.001G136200, Potri.001G248700, Potri.001G267300, Potri.001G448400, Potri.002G098000, Potri.002G176800, Potri.002G178700, Potri.003G132000, Potri.004G095100, Potri.004G117200, Potri.004G123200, Potri.004G134800, Potri.004G157900, Potri.004G181700, Potri.005G176900, Potri.006G069600, Potri.006G086100, Potri.006G097000, Potri.006G097100, Potri.006G131000, Potri.006G220100, Pot…
GO:0046271	1.46803e-05	6.68342	1.93724	10	38	green	phenylpropanoid catabolic process	Potri.001G054600, Potri.001G184300, Potri.001G248700, Potri.006G087100, Potri.006G087500, Potri.006G097000, Potri.006G097100, Potri.008G073800, Potri.009G042500, Potri.016G112100
GO:0046274	1.46803e-05	6.68342	1.93724	10	38	green	lignin catabolic process	Potri.001G054600, Potri.001G184300, Potri.001G248700, Potri.006G087100, Potri.006G087500, Potri.006G097000, Potri.006G097100, Potri.008G073800, Potri.009G042500, Potri.016G112100
GO:0065008	1.88919e-05	1.54267	81.2112	119	1593	green	regulation of biological quality	Potri.001G032800, Potri.001G044900, Potri.001G061100, Potri.001G155500, Potri.001G326600, Potri.001G389200, Potri.001G400100, Potri.001G410400, Potri.001G424300, Potri.002G003500, Potri.002G069400, Potri.002G082400, Potri.002G085100, Potri.002G163400, Potri.002G206000, Potri.002G208400, Potri.002G208500, Potri.002G208700, Potri.002G208900, Potri.002G209300, Potri.002G259900, Potri.003G141800, Pot…
GO:0019748	2.41153e-05	1.88891	31.4547	56	617	green	secondary metabolic process	Potri.001G045900, Potri.001G054600, Potri.001G083500, Potri.001G096800, Potri.001G096900, Potri.001G184300, Potri.001G248700, Potri.001G293400, Potri.001G372400, Potri.001G448400, Potri.001G451600, Potri.002G178700, Potri.003G100200, Potri.003G132000, Potri.004G082000, Potri.004G156400, Potri.004G230900, Potri.005G028000, Potri.005G086400, Potri.005G100700, Potri.005G175200, Potri.006G067200, Pot…
GO:0051511	3.22853e-05	74.6436	0.2549	4	5	green	negative regulation of unidimensional cell growth	Potri.001G073900, Potri.004G095100, Potri.005G176900, Potri.017G119900
GO:0005975	3.68448e-05	1.52711	79.121	115	1552	green	carbohydrate metabolic process	Potri.001G022700, Potri.001G052300, Potri.001G061100, Potri.001G098800, Potri.001G120500, Potri.001G136200, Potri.001G171600, Potri.001G192200, Potri.001G227200, Potri.001G227400, Potri.001G237200, Potri.001G293400, Potri.001G320000, Potri.001G343400, Potri.001G372500, Potri.002G014300, Potri.002G094500, Potri.002G098000, Potri.002G197200, Potri.002G238800, Potri.003G001900, Potri.003G002100, Pot…
GO:0065007	3.87203e-05	1.24653	449.185	520	8811	green	biological regulation	Potri.001G020200, Potri.001G022700, Potri.001G032800, Potri.001G044900, Potri.001G048200, Potri.001G061100, Potri.001G061600, Potri.001G061800, Potri.001G073900, Potri.001G081300, Potri.001G082700, Potri.001G083500, Potri.001G083900, Potri.001G086400, Potri.001G089300, Potri.001G096800, Potri.001G096900, Potri.001G110800, Potri.001G115400, Potri.001G121300, Potri.001G131800, Potri.001G133400, Pot…
GO:1903506	4.43761e-05	1.34179	188.626	240	3700	green	regulation of nucleic acid-templated transcription	Potri.001G020200, Potri.001G048200, Potri.001G061800, Potri.001G082700, Potri.001G083500, Potri.001G086400, Potri.001G110800, Potri.001G121300, Potri.001G133400, Potri.001G139900, Potri.001G155700, Potri.001G160900, Potri.001G169100, Potri.001G186100, Potri.001G216600, Potri.001G219100, Potri.001G249900, Potri.001G267300, Potri.001G315300, Potri.001G336700, Potri.001G367500, Potri.001G404400, Pot…
GO:2001141	4.43761e-05	1.34179	188.626	240	3700	green	regulation of RNA biosynthetic process	Potri.001G020200, Potri.001G048200, Potri.001G061800, Potri.001G082700, Potri.001G083500, Potri.001G086400, Potri.001G110800, Potri.001G121300, Potri.001G133400, Potri.001G139900, Potri.001G155700, Potri.001G160900, Potri.001G169100, Potri.001G186100, Potri.001G216600, Potri.001G219100, Potri.001G249900, Potri.001G267300, Potri.001G315300, Potri.001G336700, Potri.001G367500, Potri.001G404400, Pot…
GO:0006355	4.62042e-05	1.34226	186.944	238	3667	green	regulation of transcription, DNA-templated	Potri.001G020200, Potri.001G048200, Potri.001G061800, Potri.001G082700, Potri.001G083500, Potri.001G086400, Potri.001G110800, Potri.001G121300, Potri.001G133400, Potri.001G139900, Potri.001G155700, Potri.001G160900, Potri.001G169100, Potri.001G186100, Potri.001G216600, Potri.001G219100, Potri.001G249900, Potri.001G267300, Potri.001G315300, Potri.001G336700, Potri.001G367500, Potri.001G404400, Pot…
GO:0071369	4.95141e-05	2.23111	16.3646	34	321	green	cellular response to ethylene stimulus	Potri.001G048200, Potri.001G155700, Potri.001G315300, Potri.002G172600, Potri.004G141200, Potri.005G077300, Potri.005G087200, Potri.006G049700, Potri.006G138700, Potri.006G138800, Potri.006G238600, Potri.006G269500, Potri.007G090600, Potri.008G045300, Potri.008G120100, Potri.008G210900, Potri.009G005600, Potri.009G061100, Potri.009G101900, Potri.012G021100, Potri.012G032900, Potri.013G065100, Pot…
GO:0010817	5.58256e-05	1.95572	24.9802	46	490	green	regulation of hormone levels	Potri.001G032800, Potri.001G389200, Potri.001G424300, Potri.002G003500, Potri.002G082400, Potri.003G219300, Potri.004G181400, Potri.005G087000, Potri.005G099300, Potri.005G133800, Potri.005G175200, Potri.005G178900, Potri.005G207200, Potri.006G098300, Potri.006G154500, Potri.006G230800, Potri.007G018400, Potri.007G037000, Potri.007G037100, Potri.007G077300, Potri.007G115700, Potri.008G140400, Pot…
GO:0010583	8.53863e-05	3.9912	3.77252	13	74	green	response to cyclopentenone	Potri.001G136200, Potri.002G045000, Potri.002G119000, Potri.002G123000, Potri.002G186400, Potri.004G181700, Potri.005G053800, Potri.005G218200, Potri.006G255200, Potri.010G078400, Potri.013G041300, Potri.014G111700, Potri.014G168100
GO:0051252	8.65279e-05	1.3249	190.614	240	3739	green	regulation of RNA metabolic process	Potri.001G020200, Potri.001G048200, Potri.001G061800, Potri.001G082700, Potri.001G083500, Potri.001G086400, Potri.001G110800, Potri.001G121300, Potri.001G133400, Potri.001G139900, Potri.001G155700, Potri.001G160900, Potri.001G169100, Potri.001G186100, Potri.001G216600, Potri.001G219100, Potri.001G249900, Potri.001G267300, Potri.001G315300, Potri.001G336700, Potri.001G367500, Potri.001G404400, Pot…
GO:0033993	9.22785e-05	1.56238	61.7368	92	1211	green	response to lipid	Potri.001G022700, Potri.001G032800, Potri.001G083500, Potri.001G131800, Potri.001G139900, Potri.001G176600, Potri.001G216600, Potri.001G323300, Potri.001G389200, Potri.002G013200, Potri.002G052100, Potri.002G119000, Potri.002G123000, Potri.002G151300, Potri.002G161900, Potri.002G232500, Potri.003G057400, Potri.003G088300, Potri.003G097700, Potri.003G130900, Potri.003G163600, Potri.003G187300, Pot…
GO:0009832	0.000110576	2.29135	13.6117	29	267	green	plant-type cell wall biogenesis	Potri.001G022700, Potri.001G136200, Potri.001G248700, Potri.001G267300, Potri.001G448400, Potri.002G098000, Potri.002G178700, Potri.003G132000, Potri.004G095100, Potri.004G117200, Potri.005G176900, Potri.006G097000, Potri.006G097100, Potri.006G131000, Potri.009G042500, Potri.010G176600, Potri.011G148400, Potri.011G153300, Potri.011G156100, Potri.013G086600, Potri.013G151500, Potri.014G104800, Pot…
GO:1901347	0.000132263	Inf	0.15294	3	3	green	negative regulation of secondary cell wall biogenesis	Potri.004G095100, Potri.005G176900, Potri.017G119900
GO:1903339	0.000132263	Inf	0.15294	3	3	green	negative regulation of cell wall organization or biogenesis	Potri.004G095100, Potri.005G176900, Potri.017G119900
GO:0010047	0.000132285	10.1879	0.86666	6	17	green	fruit dehiscence	Potri.001G448400, Potri.002G178700, Potri.003G163600, Potri.011G153300, Potri.014G104800, Potri.016G054800
GO:0006949	0.000141972	7.69409	1.22352	7	24	green	syncytium formation	Potri.004G123200, Potri.006G086100, Potri.008G144500, Potri.013G060800, Potri.013G154700, Potri.018G069700, Potri.019G057500
GO:0009694	0.000172051	3.00653	6.27054	17	123	green	jasmonic acid metabolic process	Potri.001G015400, Potri.001G155500, Potri.002G042100, Potri.002G082400, Potri.002G130700, Potri.003G189100, Potri.003G193400, Potri.005G133800, Potri.005G178900, Potri.007G037000, Potri.007G037100, Potri.012G096800, Potri.014G038700, Potri.014G095500, Potri.017G033600, Potri.019G061700, Potri.019G131100
GO:0044699	0.000197907	1.1999	715.301	785	14031	green	single-organism process	Potri.001G015400, Potri.001G019000, Potri.001G022700, Potri.001G032800, Potri.001G044900, Potri.001G045900, Potri.001G048200, Potri.001G054600, Potri.001G061100, Potri.001G061600, Potri.001G073900, Potri.001G078800, Potri.001G081300, Potri.001G082700, Potri.001G083500, Potri.001G083900, Potri.001G089300, Potri.001G096800, Potri.001G096900, Potri.001G099700, Potri.001G106200, Potri.001G110100, Pot…
GO:0042592	0.000211832	1.62178	45.2193	70	887	green	homeostatic process	Potri.001G032800, Potri.001G044900, Potri.001G061100, Potri.001G155500, Potri.001G400100, Potri.001G410400, Potri.001G424300, Potri.002G069400, Potri.002G085100, Potri.002G163400, Potri.002G208400, Potri.002G208500, Potri.002G208700, Potri.002G208900, Potri.002G209300, Potri.002G259900, Potri.003G141800, Potri.003G205100, Potri.004G052800, Potri.004G079100, Potri.005G028000, Potri.005G077600, Pot…
GO:0042545	0.000240471	2.38435	10.8587	24	213	green	cell wall modification	Potri.001G022700, Potri.003G001900, Potri.003G002100, Potri.003G072800, Potri.004G123200, Potri.004G181700, Potri.005G022700, Potri.006G086100, Potri.006G134500, Potri.006G134600, Potri.006G208800, Potri.012G038500, Potri.012G126800, Potri.013G060800, Potri.013G154700, Potri.014G127000, Potri.014G149700, Potri.015G127500, Potri.016G017700, Potri.016G054800, Potri.016G059300, Potri.016G119100, Pot…
GO:0045490	0.000254293	2.89681	6.47446	17	127	green	pectin catabolic process	Potri.001G052300, Potri.002G238800, Potri.003G001900, Potri.003G002100, Potri.003G072800, Potri.005G022700, Potri.006G134500, Potri.006G134600, Potri.008G032700, Potri.012G126800, Potri.014G127000, Potri.014G149700, Potri.014G178100, Potri.015G087800, Potri.015G127500, Potri.016G017700, Potri.T151400
GO:0009873	0.000260229	2.10442	15.7018	31	308	green	ethylene-activated signaling pathway	Potri.001G048200, Potri.001G155700, Potri.001G315300, Potri.002G172600, Potri.004G141200, Potri.005G077300, Potri.005G087200, Potri.006G049700, Potri.006G138700, Potri.006G138800, Potri.006G238600, Potri.006G269500, Potri.007G090600, Potri.008G045300, Potri.008G120100, Potri.008G210900, Potri.009G101900, Potri.012G021100, Potri.012G032900, Potri.013G065100, Potri.013G135600, Potri.014G046700, Pot…
GO:0009723	0.000263073	1.81454	26.7135	46	524	green	response to ethylene	Potri.001G048200, Potri.001G155700, Potri.001G315300, Potri.002G172600, Potri.003G144300, Potri.004G141200, Potri.005G077300, Potri.005G087200, Potri.005G095100, Potri.006G049700, Potri.006G098300, Potri.006G138700, Potri.006G138800, Potri.006G238600, Potri.006G248500, Potri.006G269500, Potri.007G090600, Potri.008G045300, Potri.008G070900, Potri.008G120100, Potri.008G210900, Potri.009G005600, Pot…
GO:0007015	0.000281958	3.1222	5.3529	15	105	green	actin filament organization	Potri.001G106200, Potri.001G292900, Potri.001G326600, Potri.002G134300, Potri.003G141800, Potri.003G157700, Potri.004G173800, Potri.009G028100, Potri.009G087200, Potri.009G133100, Potri.010G067100, Potri.013G086600, Potri.014G010000, Potri.014G147000, Potri.019G013800
GO:0019219	0.000292206	1.29305	194.489	240	3815	green	regulation of nucleobase-containing compound metabolic process	Potri.001G020200, Potri.001G048200, Potri.001G061800, Potri.001G082700, Potri.001G083500, Potri.001G086400, Potri.001G110800, Potri.001G121300, Potri.001G133400, Potri.001G139900, Potri.001G155700, Potri.001G160900, Potri.001G169100, Potri.001G186100, Potri.001G216600, Potri.001G219100, Potri.001G249900, Potri.001G267300, Potri.001G315300, Potri.001G336700, Potri.001G367500, Potri.001G404400, Pot…
GO:0019438	0.00031486	1.26589	239.81	289	4704	green	aromatic compound biosynthetic process	Potri.001G020200, Potri.001G045900, Potri.001G048200, Potri.001G054600, Potri.001G061800, Potri.001G082700, Potri.001G083500, Potri.001G086400, Potri.001G096800, Potri.001G096900, Potri.001G110800, Potri.001G121300, Potri.001G133400, Potri.001G139900, Potri.001G155700, Potri.001G160900, Potri.001G169100, Potri.001G184300, Potri.001G186100, Potri.001G216600, Potri.001G219100, Potri.001G237200, Pot…
GO:0006351	0.00032468	1.29082	193.928	239	3804	green	transcription, DNA-templated	Potri.001G020200, Potri.001G048200, Potri.001G061800, Potri.001G082700, Potri.001G083500, Potri.001G086400, Potri.001G110800, Potri.001G121300, Potri.001G133400, Potri.001G139900, Potri.001G155700, Potri.001G160900, Potri.001G169100, Potri.001G186100, Potri.001G216600, Potri.001G219100, Potri.001G249900, Potri.001G267300, Potri.001G315300, Potri.001G336700, Potri.001G367500, Potri.001G404400, Pot…
GO:0097659	0.000361658	1.28671	196.12	241	3847	green	nucleic acid-templated transcription	Potri.001G020200, Potri.001G048200, Potri.001G061800, Potri.001G082700, Potri.001G083500, Potri.001G086400, Potri.001G110800, Potri.001G121300, Potri.001G133400, Potri.001G139900, Potri.001G155700, Potri.001G160900, Potri.001G169100, Potri.001G186100, Potri.001G216600, Potri.001G219100, Potri.001G249900, Potri.001G267300, Potri.001G315300, Potri.001G336700, Potri.001G367500, Potri.001G404400, Pot…
GO:0032774	0.00040754	1.28347	196.528	241	3855	green	RNA biosynthetic process	Potri.001G020200, Potri.001G048200, Potri.001G061800, Potri.001G082700, Potri.001G083500, Potri.001G086400, Potri.001G110800, Potri.001G121300, Potri.001G133400, Potri.001G139900, Potri.001G155700, Potri.001G160900, Potri.001G169100, Potri.001G186100, Potri.001G216600, Potri.001G219100, Potri.001G249900, Potri.001G267300, Potri.001G315300, Potri.001G336700, Potri.001G367500, Potri.001G404400, Pot…
GO:0009739	0.000443904	2.27529	11.3176	24	222	green	response to gibberellin	Potri.001G176600, Potri.002G052100, Potri.002G151300, Potri.002G232500, Potri.003G057400, Potri.004G102600, Potri.004G123200, Potri.004G208600, Potri.005G095100, Potri.005G210300, Potri.006G034400, Potri.006G086100, Potri.007G023600, Potri.010G004300, Potri.010G024500, Potri.010G036400, Potri.012G104900, Potri.013G114900, Potri.015G082700, Potri.015G104200, Potri.016G098200, Potri.017G020300, Pot…
GO:0009901	0.000511837	5.94445	1.47842	7	29	green	anther dehiscence	Potri.001G448400, Potri.002G178700, Potri.010G142900, Potri.011G153300, Potri.012G144900, Potri.014G104800, Potri.016G054800
GO:0046620	0.000511837	5.94445	1.47842	7	29	green	regulation of organ growth	Potri.002G132700, Potri.004G181400, Potri.007G115700, Potri.009G141200, Potri.017G043400, Potri.017G043500, Potri.017G043600
GO:0009827	0.000539041	3.67475	3.41566	11	67	green	plant-type cell wall modification	Potri.001G022700, Potri.004G123200, Potri.004G181700, Potri.006G086100, Potri.012G038500, Potri.013G060800, Potri.013G154700, Potri.016G054800, Potri.016G059300, Potri.016G119100, Potri.019G057500
GO:0009889	0.000543549	1.26908	208.559	253	4091	green	regulation of biosynthetic process	Potri.001G020200, Potri.001G022700, Potri.001G048200, Potri.001G061800, Potri.001G082700, Potri.001G083500, Potri.001G086400, Potri.001G110800, Potri.001G121300, Potri.001G133400, Potri.001G139900, Potri.001G155700, Potri.001G160900, Potri.001G169100, Potri.001G186100, Potri.001G216600, Potri.001G219100, Potri.001G249900, Potri.001G267300, Potri.001G293400, Potri.001G315300, Potri.001G336700, Pot…
GO:0048878	0.000557914	1.64254	36.2978	57	712	green	chemical homeostasis	Potri.001G032800, Potri.001G044900, Potri.001G061100, Potri.001G155500, Potri.001G400100, Potri.001G410400, Potri.001G424300, Potri.002G069400, Potri.002G085100, Potri.002G163400, Potri.002G259900, Potri.003G205100, Potri.004G052800, Potri.004G079100, Potri.005G028000, Potri.005G077600, Potri.005G176100, Potri.005G176200, Potri.005G190800, Potri.006G018400, Potri.006G054700, Potri.006G154500, Pot…
GO:0009741	0.00057973	2.50847	8.20778	19	161	green	response to brassinosteroid	Potri.001G032800, Potri.002G119000, Potri.002G123000, Potri.002G161900, Potri.002G232500, Potri.003G097700, Potri.004G120100, Potri.005G126400, Potri.005G163300, Potri.006G154500, Potri.007G023600, Potri.010G139300, Potri.010G164500, Potri.011G150800, Potri.014G087700, Potri.017G096800, Potri.017G097800, Potri.018G070900, Potri.018G105700
GO:2000112	0.000631006	1.27092	198.975	242	3903	green	regulation of cellular macromolecule biosynthetic process	Potri.001G020200, Potri.001G022700, Potri.001G048200, Potri.001G061800, Potri.001G082700, Potri.001G083500, Potri.001G086400, Potri.001G110800, Potri.001G121300, Potri.001G133400, Potri.001G139900, Potri.001G155700, Potri.001G160900, Potri.001G169100, Potri.001G186100, Potri.001G216600, Potri.001G219100, Potri.001G249900, Potri.001G267300, Potri.001G315300, Potri.001G336700, Potri.001G367500, Pot…
GO:0010556	0.00065785	1.26867	200.963	244	3942	green	regulation of macromolecule biosynthetic process	Potri.001G020200, Potri.001G022700, Potri.001G048200, Potri.001G061800, Potri.001G082700, Potri.001G083500, Potri.001G086400, Potri.001G110800, Potri.001G121300, Potri.001G133400, Potri.001G139900, Potri.001G155700, Potri.001G160900, Potri.001G169100, Potri.001G186100, Potri.001G216600, Potri.001G219100, Potri.001G249900, Potri.001G267300, Potri.001G315300, Potri.001G336700, Potri.001G367500, Pot…
GO:0009900	0.000669218	4.82285	1.98822	8	39	green	dehiscence	Potri.001G448400, Potri.002G178700, Potri.003G163600, Potri.010G142900, Potri.011G153300, Potri.012G144900, Potri.014G104800, Potri.016G054800
GO:0055114	0.000931211	1.33546	115.98	149	2275	green	oxidation-reduction process	Potri.001G015400, Potri.001G032800, Potri.001G045900, Potri.001G054600, Potri.001G083900, Potri.001G155500, Potri.001G167800, Potri.001G176600, Potri.001G184300, Potri.001G193600, Potri.001G200800, Potri.001G229900, Potri.001G248700, Potri.001G270300, Potri.001G270800, Potri.001G331100, Potri.001G342900, Potri.001G372400, Potri.001G378400, Potri.001G391900, Potri.001G393800, Potri.001G418200, Pot…
GO:0000160	0.000946389	1.86887	19.1685	34	376	green	phosphorelay signal transduction system	Potri.001G048200, Potri.001G155700, Potri.001G315300, Potri.002G172600, Potri.004G141200, Potri.005G077300, Potri.005G087200, Potri.006G049700, Potri.006G138700, Potri.006G138800, Potri.006G238600, Potri.006G269500, Potri.007G090600, Potri.008G045300, Potri.008G120100, Potri.008G180700, Potri.008G210900, Potri.009G101900, Potri.010G102900, Potri.012G021100, Potri.012G032900, Potri.013G065100, Pot…
GO:1901700	0.00095862	1.31308	133.058	168	2610	green	response to oxygen-containing compound	Potri.001G015400, Potri.001G022700, Potri.001G032800, Potri.001G073900, Potri.001G083500, Potri.001G115400, Potri.001G131800, Potri.001G139900, Potri.001G145200, Potri.001G176600, Potri.001G216600, Potri.001G323300, Potri.001G338500, Potri.001G389200, Potri.001G393800, Potri.001G404400, Potri.001G418500, Potri.002G013200, Potri.002G018600, Potri.002G052100, Potri.002G082400, Potri.002G118600, Pot…
GO:0018958	0.000986783	2.84874	5.40388	14	106	green	phenol-containing compound metabolic process	Potri.001G096800, Potri.001G096900, Potri.002G205400, Potri.005G100700, Potri.005G133800, Potri.007G037000, Potri.007G037100, Potri.010G114000, Potri.012G070000, Potri.012G125600, Potri.014G146600, Potri.019G061700, Potri.019G131100, Potri.T011400
GO:0045488	0.00102848	2.26304	9.9411	21	195	green	pectin metabolic process	Potri.001G052300, Potri.002G098000, Potri.002G238800, Potri.003G001900, Potri.003G002100, Potri.003G072800, Potri.005G022700, Potri.006G134500, Potri.006G134600, Potri.008G032700, Potri.012G124600, Potri.012G126800, Potri.014G127000, Potri.014G149700, Potri.014G178100, Potri.015G087800, Potri.015G127500, Potri.016G017700, Potri.016G059300, Potri.016G119100, Potri.T151400
GO:0044765	0.00104732	1.40697	76.7759	104	1506	green	single-organism transport	Potri.001G115400, Potri.001G121900, Potri.001G150700, Potri.001G182000, Potri.001G310600, Potri.001G331700, Potri.001G384900, Potri.002G003500, Potri.002G050400, Potri.002G084500, Potri.002G085100, Potri.002G099600, Potri.002G102000, Potri.002G161200, Potri.003G111400, Potri.003G116700, Potri.003G180900, Potri.003G204600, Potri.004G016400, Potri.004G079100, Potri.004G181400, Potri.004G190600, Pot…
GO:0031326	0.00104733	1.25367	206.367	248	4048	green	regulation of cellular biosynthetic process	Potri.001G020200, Potri.001G022700, Potri.001G048200, Potri.001G061800, Potri.001G082700, Potri.001G083500, Potri.001G086400, Potri.001G110800, Potri.001G121300, Potri.001G133400, Potri.001G139900, Potri.001G155700, Potri.001G160900, Potri.001G169100, Potri.001G186100, Potri.001G216600, Potri.001G219100, Potri.001G249900, Potri.001G267300, Potri.001G293400, Potri.001G315300, Potri.001G336700, Pot…
GO:0080144	0.00110291	12.4385	0.5098	4	10	green	amino acid homeostasis	Potri.002G085100, Potri.005G176100, Potri.005G176200, Potri.010G172400
GO:1901362	0.00114829	1.23094	251.382	296	4931	green	organic cyclic compound biosynthetic process	Potri.001G020200, Potri.001G045900, Potri.001G048200, Potri.001G054600, Potri.001G061800, Potri.001G082700, Potri.001G083500, Potri.001G086400, Potri.001G096800, Potri.001G096900, Potri.001G110800, Potri.001G121300, Potri.001G133400, Potri.001G139900, Potri.001G155700, Potri.001G160900, Potri.001G169100, Potri.001G182000, Potri.001G184300, Potri.001G186100, Potri.001G216600, Potri.001G219100, Pot…
GO:0009753	0.00115395	1.80983	20.9018	36	410	green	response to jasmonic acid	Potri.001G015400, Potri.001G083500, Potri.001G404400, Potri.002G082400, Potri.002G130700, Potri.003G189100, Potri.003G193400, Potri.004G102600, Potri.005G095100, Potri.005G175200, Potri.005G178900, Potri.006G043400, Potri.006G139400, Potri.006G162900, Potri.006G248500, Potri.008G058500, Potri.008G070900, Potri.008G197400, Potri.008G197500, Potri.008G210900, Potri.010G004300, Potri.010G078300, Pot…
GO:1902578	0.00116714	1.3972	78.7641	106	1545	green	single-organism localization	Potri.001G115400, Potri.001G121900, Potri.001G150700, Potri.001G182000, Potri.001G310600, Potri.001G331700, Potri.001G384900, Potri.002G003500, Potri.002G050400, Potri.002G069400, Potri.002G084500, Potri.002G085100, Potri.002G099600, Potri.002G102000, Potri.002G161200, Potri.003G111400, Potri.003G116700, Potri.003G180900, Potri.003G204600, Potri.004G016400, Potri.004G079100, Potri.004G181400, Pot…
GO:0010393	0.00117102	2.23718	10.0431	21	197	green	galacturonan metabolic process	Potri.001G052300, Potri.002G098000, Potri.002G238800, Potri.003G001900, Potri.003G002100, Potri.003G072800, Potri.005G022700, Potri.006G134500, Potri.006G134600, Potri.008G032700, Potri.012G124600, Potri.012G126800, Potri.014G127000, Potri.014G149700, Potri.014G178100, Potri.015G087800, Potri.015G127500, Potri.016G017700, Potri.016G059300, Potri.016G119100, Potri.T151400
GO:0010135	0.00122372	27.9731	0.2549	3	5	green	ureide metabolic process	Potri.001G160100, Potri.003G083600, Potri.004G041800
GO:0010136	0.00122372	27.9731	0.2549	3	5	green	ureide catabolic process	Potri.001G160100, Potri.003G083600, Potri.004G041800
GO:0048640	0.0012649	7.77735	0.86666	5	17	green	negative regulation of developmental growth	Potri.001G073900, Potri.002G132700, Potri.004G095100, Potri.005G176900, Potri.017G119900
GO:0030036	0.00128079	2.64952	6.16858	15	121	green	actin cytoskeleton organization	Potri.001G106200, Potri.001G292900, Potri.001G326600, Potri.002G134300, Potri.003G141800, Potri.003G157700, Potri.004G173800, Potri.009G028100, Potri.009G087200, Potri.009G133100, Potri.010G067100, Potri.013G086600, Potri.014G010000, Potri.014G147000, Potri.019G013800
GO:0010088	0.00133264	5.89669	1.2745	6	25	green	phloem development	Potri.001G340300, Potri.001G340400, Potri.010G174100, Potri.010G197500, Potri.012G090400, Potri.017G071000
GO:0006857	0.00164186	2.57634	6.32152	15	124	green	oligopeptide transport	Potri.001G013400, Potri.001G068600, Potri.001G145200, Potri.003G197400, Potri.003G212900, Potri.005G233500, Potri.006G034000, Potri.006G092000, Potri.006G096800, Potri.012G019700, Potri.016G006500, Potri.017G152800, Potri.018G040700, Potri.018G040800, Potri.018G041700
GO:0050829	0.00168799	4.66971	1.7843	7	35	green	defense response to Gram-negative bacterium	Potri.003G001900, Potri.003G002100, Potri.003G072800, Potri.006G134500, Potri.012G126800, Potri.015G127500, Potri.T151400
GO:0006855	0.00169059	2.6738	5.70976	14	112	green	drug transmembrane transport	Potri.001G115400, Potri.001G182000, Potri.002G102000, Potri.002G161200, Potri.003G116700, Potri.004G016400, Potri.006G248500, Potri.009G061100, Potri.009G143400, Potri.013G069600, Potri.014G086800, Potri.015G135600, Potri.016G134800, Potri.019G086100
GO:0060918	0.00181095	2.1511	10.3999	21	204	green	auxin transport	Potri.002G003500, Potri.004G181400, Potri.005G087000, Potri.005G099300, Potri.005G175200, Potri.006G098300, Potri.006G230800, Potri.007G077300, Potri.007G115700, Potri.008G140400, Potri.009G141200, Potri.013G009400, Potri.013G087000, Potri.014G145100, Potri.016G004900, Potri.016G113600, Potri.017G043400, Potri.017G043500, Potri.017G043600, Potri.018G018600, Potri.018G044100
GO:0009914	0.00192301	2.13934	10.4509	21	205	green	hormone transport	Potri.002G003500, Potri.004G181400, Potri.005G087000, Potri.005G099300, Potri.005G175200, Potri.006G098300, Potri.006G230800, Potri.007G077300, Potri.007G115700, Potri.008G140400, Potri.009G141200, Potri.013G009400, Potri.013G087000, Potri.014G145100, Potri.016G004900, Potri.016G113600, Potri.017G043400, Potri.017G043500, Potri.017G043600, Potri.018G018600, Potri.018G044100
GO:0071555	0.00203937	1.5699	35.1252	53	689	green	cell wall organization	Potri.001G022700, Potri.001G098800, Potri.001G159900, Potri.002G098000, Potri.002G176800, Potri.003G001900, Potri.003G002100, Potri.003G072800, Potri.003G074600, Potri.003G159700, Potri.004G073900, Potri.004G117200, Potri.004G123200, Potri.004G134800, Potri.004G157900, Potri.004G181700, Potri.004G202400, Potri.005G007200, Potri.005G022700, Potri.005G063400, Potri.006G069600, Potri.006G086100, Pot…
GO:0001676	0.00204128	5.33475	1.37646	6	27	green	long-chain fatty acid metabolic process	Potri.001G155500, Potri.002G084100, Potri.002G130700, Potri.003G139700, Potri.005G077600, Potri.014G038700
GO:0040007	0.00210376	1.46979	50.1134	71	983	green	growth	Potri.001G022700, Potri.001G032800, Potri.001G073900, Potri.001G083900, Potri.001G183800, Potri.001G326600, Potri.001G410400, Potri.001G453700, Potri.002G132700, Potri.002G145100, Potri.002G151300, Potri.002G209700, Potri.002G232500, Potri.002G234600, Potri.004G095100, Potri.004G117200, Potri.004G123200, Potri.004G157900, Potri.004G164700, Potri.004G165400, Potri.004G181400, Potri.004G181700, Pot…
GO:0015893	0.00217517	2.59412	5.8627	14	115	green	drug transport	Potri.001G115400, Potri.001G182000, Potri.002G102000, Potri.002G161200, Potri.003G116700, Potri.004G016400, Potri.006G248500, Potri.009G061100, Potri.009G143400, Potri.013G069600, Potri.014G086800, Potri.015G135600, Potri.016G134800, Potri.019G086100
GO:0051171	0.00221012	1.23321	207.438	246	4069	green	regulation of nitrogen compound metabolic process	Potri.001G020200, Potri.001G048200, Potri.001G061800, Potri.001G082700, Potri.001G083500, Potri.001G086400, Potri.001G110800, Potri.001G121300, Potri.001G133400, Potri.001G139900, Potri.001G155700, Potri.001G160900, Potri.001G169100, Potri.001G186100, Potri.001G216600, Potri.001G219100, Potri.001G249900, Potri.001G267300, Potri.001G293400, Potri.001G315300, Potri.001G336700, Potri.001G367500, Pot…
GO:0071241	0.00223182	2.70255	5.25094	13	103	green	cellular response to inorganic substance	Potri.001G020200, Potri.001G073900, Potri.001G115400, Potri.002G069400, Potri.003G116700, Potri.004G147600, Potri.005G190800, Potri.006G269500, Potri.009G005600, Potri.009G061100, Potri.014G038100, Potri.017G087800, Potri.T155900
GO:0009926	0.00225587	2.15394	9.89012	20	194	green	auxin polar transport	Potri.002G003500, Potri.004G181400, Potri.005G087000, Potri.005G099300, Potri.005G175200, Potri.006G098300, Potri.007G077300, Potri.007G115700, Potri.008G140400, Potri.009G141200, Potri.013G009400, Potri.013G087000, Potri.014G145100, Potri.016G004900, Potri.016G113600, Potri.017G043400, Potri.017G043500, Potri.017G043600, Potri.018G018600, Potri.018G044100
GO:0009607	0.00228132	1.33782	93.6503	121	1837	green	response to biotic stimulus	Potri.001G015400, Potri.001G073900, Potri.001G083500, Potri.001G150700, Potri.001G155500, Potri.001G210400, Potri.001G216600, Potri.001G222000, Potri.001G303600, Potri.001G310600, Potri.002G020400, Potri.002G020500, Potri.002G042100, Potri.002G082400, Potri.002G087100, Potri.002G130700, Potri.002G205400, Potri.002G231900, Potri.003G001900, Potri.003G002100, Potri.003G014100, Potri.003G072800, Pot…
GO:0006145	0.00235451	18.6481	0.30588	3	6	green	purine nucleobase catabolic process	Potri.001G160100, Potri.003G083600, Potri.004G041800
GO:0042493	0.00236017	2.5686	5.91368	14	116	green	response to drug	Potri.001G115400, Potri.001G182000, Potri.002G102000, Potri.002G161200, Potri.003G116700, Potri.004G016400, Potri.006G248500, Potri.009G061100, Potri.009G143400, Potri.013G069600, Potri.014G086800, Potri.015G135600, Potri.016G134800, Potri.019G086100
GO:0050896	0.00239798	1.16449	530.243	583	10401	green	response to stimulus	Potri.001G015400, Potri.001G020200, Potri.001G022700, Potri.001G032800, Potri.001G043100, Potri.001G045900, Potri.001G048200, Potri.001G061600, Potri.001G073900, Potri.001G078800, Potri.001G083500, Potri.001G089300, Potri.001G096800, Potri.001G096900, Potri.001G104600, Potri.001G110800, Potri.001G115400, Potri.001G131800, Potri.001G134500, Potri.001G136200, Potri.001G139900, Potri.001G145200, Pot…
GO:0030308	0.00248726	5.09209	1.42744	6	28	green	negative regulation of cell growth	Potri.001G073900, Potri.004G095100, Potri.005G176900, Potri.017G096800, Potri.017G097800, Potri.017G119900
GO:0050789	0.00250324	1.17724	402.436	451	7894	green	regulation of biological process	Potri.001G020200, Potri.001G022700, Potri.001G032800, Potri.001G048200, Potri.001G061600, Potri.001G061800, Potri.001G073900, Potri.001G081300, Potri.001G082700, Potri.001G083500, Potri.001G083900, Potri.001G086400, Potri.001G089300, Potri.001G110800, Potri.001G115400, Potri.001G121300, Potri.001G131800, Potri.001G133400, Potri.001G139900, Potri.001G155700, Potri.001G160900, Potri.001G169100, Pot…
GO:0043496	0.00259744	Inf	0.10196	2	2	green	regulation of protein homodimerization activity	Potri.012G140200, Potri.015G143200
GO:0071244	0.00259744	Inf	0.10196	2	2	green	cellular response to carbon dioxide	Potri.001G115400, Potri.003G116700
GO:0034654	0.00260445	1.22703	210.904	249	4137	green	nucleobase-containing compound biosynthetic process	Potri.001G020200, Potri.001G048200, Potri.001G061800, Potri.001G082700, Potri.001G083500, Potri.001G086400, Potri.001G110800, Potri.001G121300, Potri.001G133400, Potri.001G139900, Potri.001G155700, Potri.001G160900, Potri.001G169100, Potri.001G186100, Potri.001G216600, Potri.001G219100, Potri.001G237200, Potri.001G249900, Potri.001G267300, Potri.001G315300, Potri.001G336700, Potri.001G367500, Pot…
GO:0019725	0.00284793	1.62389	27.5802	43	541	green	cellular homeostasis	Potri.001G044900, Potri.001G061100, Potri.001G400100, Potri.002G069400, Potri.002G163400, Potri.002G208400, Potri.002G208500, Potri.002G208700, Potri.002G208900, Potri.002G209300, Potri.003G141800, Potri.003G205100, Potri.005G190800, Potri.006G018400, Potri.006G054700, Potri.006G268700, Potri.006G277800, Potri.008G049600, Potri.008G214500, Potri.009G048100, Potri.009G061100, Potri.009G096300, Pot…
GO:0009664	0.00303288	2.09342	10.145	20	199	green	plant-type cell wall organization	Potri.001G022700, Potri.002G098000, Potri.002G176800, Potri.004G117200, Potri.004G123200, Potri.004G134800, Potri.004G157900, Potri.004G181700, Potri.006G069600, Potri.006G086100, Potri.006G220100, Potri.012G038500, Potri.013G060800, Potri.013G086600, Potri.013G154700, Potri.014G147000, Potri.016G054800, Potri.016G059300, Potri.016G119100, Potri.019G057500
GO:0046189	0.0031258	3.64534	2.49802	8	49	green	phenol-containing compound biosynthetic process	Potri.001G096800, Potri.001G096900, Potri.002G205400, Potri.005G100700, Potri.010G114000, Potri.012G070000, Potri.012G125600, Potri.T011400
GO:0031323	0.00327997	1.2134	227.779	266	4468	green	regulation of cellular metabolic process	Potri.001G020200, Potri.001G022700, Potri.001G048200, Potri.001G061800, Potri.001G082700, Potri.001G083500, Potri.001G086400, Potri.001G110800, Potri.001G121300, Potri.001G133400, Potri.001G139900, Potri.001G155700, Potri.001G160900, Potri.001G169100, Potri.001G186100, Potri.001G216600, Potri.001G219100, Potri.001G220800, Potri.001G249900, Potri.001G267300, Potri.001G293400, Potri.001G315300, Pot…
GO:0008215	0.00332045	8.29154	0.66274	4	13	green	spermine metabolic process	Potri.010G133900, Potri.012G002600, Potri.012G079500, Potri.017G108800
GO:0080090	0.00341673	1.21372	224.21	262	4398	green	regulation of primary metabolic process	Potri.001G020200, Potri.001G022700, Potri.001G048200, Potri.001G061800, Potri.001G082700, Potri.001G083500, Potri.001G086400, Potri.001G110800, Potri.001G121300, Potri.001G133400, Potri.001G139900, Potri.001G155700, Potri.001G160900, Potri.001G169100, Potri.001G186100, Potri.001G216600, Potri.001G219100, Potri.001G220800, Potri.001G249900, Potri.001G267300, Potri.001G293400, Potri.001G315300, Pot…
GO:1900376	0.00355791	3.55843	2.549	8	50	green	regulation of secondary metabolite biosynthetic process	Potri.001G293400, Potri.003G132000, Potri.005G086400, Potri.006G067200, Potri.010G114000, Potri.012G125600, Potri.013G156500, Potri.T011400
GO:0035265	0.00374967	3.96152	2.0392	7	40	green	organ growth	Potri.002G132700, Potri.004G181400, Potri.007G115700, Potri.009G141200, Potri.017G043400, Potri.017G043500, Potri.017G043600
GO:0042445	0.00377759	1.854	14.7332	26	289	green	hormone metabolic process	Potri.001G032800, Potri.001G389200, Potri.001G424300, Potri.002G082400, Potri.003G219300, Potri.005G133800, Potri.005G178900, Potri.005G207200, Potri.006G154500, Potri.007G018400, Potri.007G037000, Potri.007G037100, Potri.008G140400, Potri.008G202200, Potri.009G010800, Potri.010G062400, Potri.010G139300, Potri.011G148400, Potri.011G155600, Potri.017G019900, Potri.017G115300, Potri.018G070900, Pot…
GO:0097435	0.00386609	2.19503	8.25876	17	162	green	supramolecular fiber organization	Potri.001G073900, Potri.001G081300, Potri.001G106200, Potri.001G292900, Potri.001G326600, Potri.002G134300, Potri.003G141800, Potri.003G157700, Potri.004G173800, Potri.009G028100, Potri.009G087200, Potri.009G133100, Potri.010G067100, Potri.013G086600, Potri.014G010000, Potri.014G147000, Potri.019G013800
GO:0009611	0.0038678	1.62362	25.643	40	503	green	response to wounding	Potri.001G015400, Potri.001G083500, Potri.001G154300, Potri.001G155500, Potri.001G453700, Potri.002G042100, Potri.002G042200, Potri.002G130700, Potri.004G185300, Potri.005G070900, Potri.005G073100, Potri.005G073300, Potri.005G077300, Potri.005G149800, Potri.005G175200, Potri.006G067200, Potri.006G139400, Potri.007G090600, Potri.008G197400, Potri.008G197500, Potri.009G145400, Potri.010G035900, Pot…
GO:0051098	0.00396438	13.9856	0.35686	3	7	green	regulation of binding	Potri.004G159200, Potri.012G140200, Potri.015G143200
GO:0080165	0.00396438	13.9856	0.35686	3	7	green	callose deposition in phloem sieve plate	Potri.004G081300, Potri.012G037200, Potri.017G139100
GO:0043207	0.00415846	1.31615	91.815	117	1801	green	response to external biotic stimulus	Potri.001G015400, Potri.001G073900, Potri.001G083500, Potri.001G150700, Potri.001G155500, Potri.001G210400, Potri.001G216600, Potri.001G222000, Potri.001G303600, Potri.001G310600, Potri.002G020400, Potri.002G020500, Potri.002G042100, Potri.002G082400, Potri.002G087100, Potri.002G130700, Potri.002G205400, Potri.002G231900, Potri.003G001900, Potri.003G002100, Potri.003G014100, Potri.003G072800, Pot…
GO:0051707	0.00415846	1.31615	91.815	117	1801	green	response to other organism	Potri.001G015400, Potri.001G073900, Potri.001G083500, Potri.001G150700, Potri.001G155500, Potri.001G210400, Potri.001G216600, Potri.001G222000, Potri.001G303600, Potri.001G310600, Potri.002G020400, Potri.002G020500, Potri.002G042100, Potri.002G082400, Potri.002G087100, Potri.002G130700, Potri.002G205400, Potri.002G231900, Potri.003G001900, Potri.003G002100, Potri.003G014100, Potri.003G072800, Pot…
GO:0042537	0.00416281	2.60941	4.99604	12	98	green	benzene-containing compound metabolic process	Potri.001G096800, Potri.001G096900, Potri.002G205400, Potri.005G100700, Potri.005G133800, Potri.007G037000, Potri.007G037100, Potri.012G070000, Potri.013G109300, Potri.014G146600, Potri.019G061700, Potri.019G131100
GO:0000272	0.00427215	1.86003	14.1215	25	277	green	polysaccharide catabolic process	Potri.001G052300, Potri.001G098800, Potri.001G372500, Potri.002G197200, Potri.002G238800, Potri.003G001900, Potri.003G002100, Potri.003G072800, Potri.005G022700, Potri.006G134500, Potri.006G134600, Potri.006G219700, Potri.008G032700, Potri.008G204200, Potri.012G126800, Potri.013G125000, Potri.014G122200, Potri.014G127000, Potri.014G149700, Potri.014G157600, Potri.014G178100, Potri.015G087800, Pot…
GO:0072523	0.00435313	5.48898	1.12156	5	22	green	purine-containing compound catabolic process	Potri.001G160100, Potri.003G083600, Potri.004G041800, Potri.008G197400, Potri.008G197500
GO:0050794	0.00458807	1.17026	360.531	404	7072	green	regulation of cellular process	Potri.001G020200, Potri.001G022700, Potri.001G048200, Potri.001G061600, Potri.001G061800, Potri.001G073900, Potri.001G081300, Potri.001G082700, Potri.001G083500, Potri.001G086400, Potri.001G089300, Potri.001G110800, Potri.001G115400, Potri.001G121300, Potri.001G131800, Potri.001G133400, Potri.001G139900, Potri.001G155700, Potri.001G160900, Potri.001G169100, Potri.001G176600, Potri.001G183800, Pot…
GO:0030029	0.00463381	2.28203	7.03524	15	138	green	actin filament-based process	Potri.001G106200, Potri.001G292900, Potri.001G326600, Potri.002G134300, Potri.003G141800, Potri.003G157700, Potri.004G173800, Potri.009G028100, Potri.009G087200, Potri.009G133100, Potri.010G067100, Potri.013G086600, Potri.014G010000, Potri.014G147000, Potri.019G013800
GO:0010468	0.00485041	1.20988	209.834	245	4116	green	regulation of gene expression	Potri.001G020200, Potri.001G048200, Potri.001G061800, Potri.001G082700, Potri.001G083500, Potri.001G086400, Potri.001G110800, Potri.001G121300, Potri.001G133400, Potri.001G139900, Potri.001G155700, Potri.001G160900, Potri.001G169100, Potri.001G186100, Potri.001G216600, Potri.001G219100, Potri.001G249900, Potri.001G267300, Potri.001G315300, Potri.001G336700, Potri.001G367500, Potri.001G404400, Pot…
GO:0015698	0.00495586	2.26356	7.08622	15	139	green	inorganic anion transport	Potri.001G145200, Potri.001G331700, Potri.003G180900, Potri.004G061400, Potri.005G167300, Potri.005G169300, Potri.007G088700, Potri.008G029200, Potri.008G049500, Potri.010G102900, Potri.014G116000, Potri.018G040700, Potri.018G040800, Potri.018G041700, Potri.018G124100
GO:0005976	0.00517825	1.52489	32.6272	48	640	green	polysaccharide metabolic process	Potri.001G022700, Potri.001G052300, Potri.001G098800, Potri.001G136200, Potri.001G372500, Potri.002G098000, Potri.002G197200, Potri.002G238800, Potri.003G001900, Potri.003G002100, Potri.003G072800, Potri.003G159700, Potri.005G007200, Potri.005G022700, Potri.006G131000, Potri.006G134500, Potri.006G134600, Potri.006G219700, Potri.007G031700, Potri.008G024100, Potri.008G032700, Potri.008G069900, Pot…
GO:0001101	0.00550105	1.28668	103.438	129	2029	green	response to acid chemical	Potri.001G015400, Potri.001G022700, Potri.001G073900, Potri.001G083500, Potri.001G131800, Potri.001G139900, Potri.001G145200, Potri.001G176600, Potri.001G216600, Potri.001G323300, Potri.001G338500, Potri.001G389200, Potri.001G393800, Potri.001G404400, Potri.001G418500, Potri.002G013200, Potri.002G052100, Potri.002G082400, Potri.002G130700, Potri.002G150700, Potri.002G151300, Potri.002G205400, Pot…
GO:0045229	0.00578818	1.47697	37.8272	54	742	green	external encapsulating structure organization	Potri.001G022700, Potri.001G098800, Potri.001G159900, Potri.002G098000, Potri.002G176800, Potri.003G001900, Potri.003G002100, Potri.003G072800, Potri.003G074600, Potri.003G159700, Potri.004G073900, Potri.004G117200, Potri.004G123200, Potri.004G134800, Potri.004G157900, Potri.004G181700, Potri.004G202400, Potri.005G007200, Potri.005G022700, Potri.005G063400, Potri.006G069600, Potri.006G086100, Pot…
GO:0006597	0.00610348	11.1881	0.40784	3	8	green	spermine biosynthetic process	Potri.010G133900, Potri.012G002600, Potri.017G108800
GO:0046741	0.00610348	11.1881	0.40784	3	8	green	transport of virus in host, tissue to tissue	Potri.008G013800, Potri.008G013900, Potri.010G245500
GO:0009828	0.00646005	3.53278	2.24312	7	44	green	plant-type cell wall loosening	Potri.004G123200, Potri.004G181700, Potri.006G086100, Potri.012G038500, Potri.013G060800, Potri.013G154700, Potri.019G057500
GO:0051704	0.00677005	1.25727	121.383	148	2381	green	multi-organism process	Potri.001G015400, Potri.001G073900, Potri.001G083500, Potri.001G150700, Potri.001G155500, Potri.001G159900, Potri.001G183800, Potri.001G210400, Potri.001G216600, Potri.001G222000, Potri.001G293400, Potri.001G303600, Potri.001G310600, Potri.001G343400, Potri.002G020400, Potri.002G020500, Potri.002G042100, Potri.002G045400, Potri.002G082400, Potri.002G087100, Potri.002G130700, Potri.002G205400, Pot…
GO:0016052	0.00683263	1.64254	20.9018	33	410	green	carbohydrate catabolic process	Potri.001G052300, Potri.001G098800, Potri.001G372500, Potri.002G197200, Potri.002G238800, Potri.003G001900, Potri.003G002100, Potri.003G072800, Potri.005G022700, Potri.006G052800, Potri.006G134500, Potri.006G134600, Potri.006G219700, Potri.008G024100, Potri.008G027400, Potri.008G032700, Potri.008G144500, Potri.008G204200, Potri.010G172400, Potri.012G126800, Potri.013G110800, Potri.013G125000, Pot…
GO:0005984	0.00723383	2.41245	5.3529	12	105	green	disaccharide metabolic process	Potri.001G120500, Potri.002G094500, Potri.004G081300, Potri.005G077200, Potri.007G090900, Potri.008G024100, Potri.012G037200, Potri.013G110800, Potri.013G115200, Potri.017G139100, Potri.018G063500, Potri.019G085800
GO:0019310	0.0075278	37.2758	0.15294	2	3	green	inositol catabolic process	Potri.008G144500, Potri.018G069700
GO:0043393	0.0075278	37.2758	0.15294	2	3	green	regulation of protein binding	Potri.012G140200, Potri.015G143200
GO:0000041	0.00804992	2.20042	6.78034	14	133	green	transition metal ion transport	Potri.001G044900, Potri.002G069400, Potri.003G205100, Potri.005G190800, Potri.006G140700, Potri.008G049600, Potri.009G005600, Potri.010G172800, Potri.012G007300, Potri.014G136600, Potri.015G003800, Potri.015G003900, Potri.016G006500, Potri.T155900
GO:0045926	0.00826311	3.35139	2.34508	7	46	green	negative regulation of growth	Potri.001G073900, Potri.002G132700, Potri.004G095100, Potri.005G176900, Potri.017G096800, Potri.017G097800, Potri.017G119900
GO:0044262	0.00837779	1.50846	30.1802	44	592	green	cellular carbohydrate metabolic process	Potri.001G022700, Potri.001G061100, Potri.001G098800, Potri.001G120500, Potri.001G293400, Potri.001G343400, Potri.002G094500, Potri.002G098000, Potri.003G088300, Potri.003G159700, Potri.004G054200, Potri.004G081300, Potri.005G007200, Potri.005G077200, Potri.006G131000, Potri.006G187600, Potri.006G219700, Potri.007G090900, Potri.008G024100, Potri.008G069900, Potri.008G070000, Potri.008G140400, Pot…
GO:0099402	0.00857292	1.30849	77.8975	99	1528	green	plant organ development	Potri.001G022700, Potri.001G082700, Potri.001G083500, Potri.001G131800, Potri.001G169100, Potri.001G404000, Potri.001G404400, Potri.001G448400, Potri.001G453700, Potri.002G042100, Potri.002G098000, Potri.002G132700, Potri.002G145100, Potri.002G149000, Potri.002G151300, Potri.002G178700, Potri.002G186400, Potri.002G230200, Potri.002G234600, Potri.003G131300, Potri.003G163600, Potri.004G055400, Pot…
GO:0010037	0.00881045	9.32315	0.45882	3	9	green	response to carbon dioxide	Potri.001G115400, Potri.002G018600, Potri.003G116700
GO:0042454	0.00881045	9.32315	0.45882	3	9	green	ribonucleoside catabolic process	Potri.008G197400, Potri.008G197500, Potri.018G066400
GO:1901503	0.00881045	9.32315	0.45882	3	9	green	ether biosynthetic process	Potri.001G096800, Potri.001G096900, Potri.005G100700
GO:1901598	0.00881045	9.32315	0.45882	3	9	green	(-)-pinoresinol metabolic process	Potri.001G096800, Potri.001G096900, Potri.005G100700
GO:1901599	0.00881045	9.32315	0.45882	3	9	green	(-)-pinoresinol biosynthetic process	Potri.001G096800, Potri.001G096900, Potri.005G100700
GO:0045454	0.00884606	2.25078	6.16858	13	121	green	cell redox homeostasis	Potri.002G208400, Potri.002G208500, Potri.002G208700, Potri.002G208900, Potri.002G209300, Potri.003G141800, Potri.008G214500, Potri.010G059800, Potri.010G060200, Potri.014G133800, Potri.014G133900, Potri.014G134200, Potri.014G134300
GO:0009605	0.0089403	1.24892	118.732	144	2329	green	response to external stimulus	Potri.001G015400, Potri.001G073900, Potri.001G083500, Potri.001G089300, Potri.001G150700, Potri.001G155500, Potri.001G193200, Potri.001G210400, Potri.001G216600, Potri.001G220800, Potri.001G222000, Potri.001G303600, Potri.001G310600, Potri.001G389200, Potri.002G020400, Potri.002G020500, Potri.002G029300, Potri.002G042100, Potri.002G082400, Potri.002G087100, Potri.002G130700, Potri.002G150700, Pot…
GO:0001944	0.00909248	3.73321	1.83528	6	36	green	vasculature development	Potri.002G124100, Potri.002G241300, Potri.004G141200, Potri.005G001600, Potri.006G220100, Potri.009G101900
GO:0072358	0.00909248	3.73321	1.83528	6	36	green	cardiovascular system development	Potri.002G124100, Potri.002G241300, Potri.004G141200, Potri.005G001600, Potri.006G220100, Potri.009G101900
GO:0072359	0.00909248	3.73321	1.83528	6	36	green	circulatory system development	Potri.002G124100, Potri.002G241300, Potri.004G141200, Potri.005G001600, Potri.006G220100, Potri.009G101900
GO:0008272	0.00918528	4.44287	1.32548	5	26	green	sulfate transport	Potri.005G167300, Potri.005G169300, Potri.007G088700, Potri.008G049500, Potri.010G102900
GO:0098661	0.00929188	3.2675	2.39606	7	47	green	inorganic anion transmembrane transport	Potri.001G331700, Potri.005G167300, Potri.005G169300, Potri.007G088700, Potri.008G049500, Potri.014G116000, Potri.018G124100
GO:0043090	0.00939104	5.73954	0.86666	4	17	green	amino acid import	Potri.001G182000, Potri.002G085100, Potri.005G176100, Potri.005G176200
GO:0008154	0.00950293	2.55968	4.23134	10	83	green	actin polymerization or depolymerization	Potri.001G106200, Potri.001G326600, Potri.003G157700, Potri.004G173800, Potri.009G028100, Potri.009G133100, Potri.010G067100, Potri.013G086600, Potri.014G010000, Potri.014G147000
GOBPID	Pvalue	OddsRatio	ExpCount	Count	Size		Term	Genes
GO:0042445	1.78442e-06	2.26968	23.5387	48	289	grey	hormone metabolic process	Potri.001G005400, Potri.001G200100, Potri.001G341000, Potri.002G012500, Potri.002G025500, Potri.002G025800, Potri.002G026300, Potri.002G060700, Potri.002G069600, Potri.002G254200, Potri.003G038200, Potri.003G089200, Potri.004G002200, Potri.004G045800, Potri.004G055200, Potri.004G160600, Potri.005G132000, Potri.005G133600, Potri.005G133900, Potri.005G232300, Potri.007G028200, Potri.007G037200, Pot…
GO:0009683	6.39226e-06	4.85559	4.07243	15	50	grey	indoleacetic acid metabolic process	Potri.002G025500, Potri.002G025800, Potri.002G026300, Potri.004G055200, Potri.005G132000, Potri.005G133600, Potri.005G133900, Potri.007G037200, Potri.007G037300, Potri.008G096900, Potri.009G107200, Potri.009G107300, Potri.009G107500, Potri.010G044500, Potri.013G158200
GO:1903338	8.37624e-06	4.72055	4.15388	15	51	grey	regulation of cell wall organization or biogenesis	Potri.001G120000, Potri.001G258700, Potri.002G073500, Potri.004G049300, Potri.005G083500, Potri.005G149100, Potri.006G231300, Potri.007G058200, Potri.007G067600, Potri.007G106100, Potri.012G126500, Potri.014G163600, Potri.015G033600, Potri.015G127400, Potri.017G017600
GO:0006952	1.11673e-05	1.3289	237.912	300	2921	grey	defense response	Potri.001G011200, Potri.001G020600, Potri.001G023800, Potri.001G033000, Potri.001G033100, Potri.001G035500, Potri.001G049000, Potri.001G066500, Potri.001G066600, Potri.001G066900, Potri.001G096500, Potri.001G110500, Potri.001G129700, Potri.001G134300, Potri.001G168000, Potri.001G181600, Potri.001G192100, Potri.001G225800, Potri.001G236700, Potri.001G258700, Potri.001G291000, Potri.001G299600, Pot…
GO:0042446	1.96525e-05	2.43491	15.2309	33	187	grey	hormone biosynthetic process	Potri.001G005400, Potri.001G200100, Potri.001G341000, Potri.002G012500, Potri.002G025500, Potri.002G025800, Potri.002G026300, Potri.002G060700, Potri.002G069600, Potri.002G254200, Potri.003G038200, Potri.003G089200, Potri.004G045800, Potri.004G055200, Potri.004G160600, Potri.007G028200, Potri.008G121500, Potri.008G174600, Potri.009G101700, Potri.009G121600, Potri.010G044500, Potri.010G156800, Pot…
GO:0034754	2.01647e-05	3.11934	8.30776	22	102	grey	cellular hormone metabolic process	Potri.001G005400, Potri.002G012500, Potri.002G025500, Potri.002G025800, Potri.002G026300, Potri.004G055200, Potri.005G132000, Potri.005G133600, Potri.005G133900, Potri.005G232300, Potri.007G037200, Potri.007G037300, Potri.008G096900, Potri.008G121500, Potri.009G107200, Potri.009G107300, Potri.009G107500, Potri.010G044500, Potri.013G158200, Potri.014G139300, Potri.016G044100, Potri.016G090500
GO:0033473	2.91981e-05	6.65574	2.19911	10	27	grey	indoleacetic acid conjugate metabolic process	Potri.005G132000, Potri.005G133600, Potri.005G133900, Potri.007G037200, Potri.007G037300, Potri.008G096900, Potri.009G107200, Potri.009G107300, Potri.009G107500, Potri.013G158200
GO:0009850	7.40612e-05	2.66902	10.2625	24	126	grey	auxin metabolic process	Potri.002G025500, Potri.002G025800, Potri.002G026300, Potri.002G254200, Potri.004G002200, Potri.004G045800, Potri.004G055200, Potri.004G160600, Potri.005G132000, Potri.005G133600, Potri.005G133900, Potri.007G028200, Potri.007G037200, Potri.007G037300, Potri.008G096900, Potri.008G174600, Potri.009G107200, Potri.009G107300, Potri.009G107500, Potri.009G121600, Potri.010G044500, Potri.013G158200, Pot…
GO:0065008	0.000112951	1.38132	129.748	171	1593	grey	regulation of biological quality	Potri.001G005400, Potri.001G010000, Potri.001G010300, Potri.001G011200, Potri.001G020600, Potri.001G041300, Potri.001G048300, Potri.001G069000, Potri.001G080000, Potri.001G088900, Potri.001G099500, Potri.001G165400, Potri.001G200100, Potri.001G234700, Potri.001G266900, Potri.001G317800, Potri.001G341000, Potri.001G345800, Potri.001G366800, Potri.001G374300, Potri.001G417600, Potri.001G456400, Pot…
GO:0048878	0.000156555	1.56817	57.9915	86	712	grey	chemical homeostasis	Potri.001G010000, Potri.001G010300, Potri.001G020600, Potri.001G041300, Potri.001G048300, Potri.001G069000, Potri.001G099500, Potri.001G200100, Potri.001G234700, Potri.001G266900, Potri.001G341000, Potri.001G366800, Potri.001G374300, Potri.002G005300, Potri.002G040200, Potri.002G060700, Potri.002G069600, Potri.002G227800, Potri.003G037800, Potri.003G038200, Potri.003G089200, Potri.003G110500, Pot…
GO:0010817	0.000214394	1.68045	39.9099	63	490	grey	regulation of hormone levels	Potri.001G005400, Potri.001G200100, Potri.001G317800, Potri.001G341000, Potri.001G417600, Potri.001G456400, Potri.002G012500, Potri.002G025500, Potri.002G025800, Potri.002G026300, Potri.002G060700, Potri.002G069600, Potri.002G189100, Potri.002G254200, Potri.003G038200, Potri.003G089200, Potri.004G002200, Potri.004G045800, Potri.004G055200, Potri.004G124200, Potri.004G160600, Potri.004G205700, Pot…
GO:0009992	0.000335486	7.19342	1.46608	7	18	grey	cellular water homeostasis	Potri.004G191400, Potri.004G191900, Potri.004G192000, Potri.004G192100, Potri.004G192900, Potri.004G193100, Potri.006G027200
GO:0055082	0.000539323	1.69315	33.3125	53	409	grey	cellular chemical homeostasis	Potri.001G010000, Potri.001G010300, Potri.001G041300, Potri.001G048300, Potri.001G099500, Potri.001G234700, Potri.001G266900, Potri.001G366800, Potri.001G374300, Potri.002G005300, Potri.002G227800, Potri.003G110500, Potri.003G118400, Potri.003G125100, Potri.003G132200, Potri.004G007800, Potri.004G016900, Potri.004G091700, Potri.004G191400, Potri.004G191900, Potri.004G192000, Potri.004G192100, Pot…
GO:0042592	0.000586687	1.45036	72.245	100	887	grey	homeostatic process	Potri.001G010000, Potri.001G010300, Potri.001G020600, Potri.001G041300, Potri.001G048300, Potri.001G069000, Potri.001G088900, Potri.001G099500, Potri.001G165400, Potri.001G200100, Potri.001G234700, Potri.001G266900, Potri.001G341000, Potri.001G366800, Potri.001G374300, Potri.002G005300, Potri.002G019100, Potri.002G040200, Potri.002G060700, Potri.002G069600, Potri.002G209000, Potri.002G227400, Pot…
GO:0006355	0.000685478	1.21963	298.672	350	3667	grey	regulation of transcription, DNA-templated	Potri.001G018900, Potri.001G030300, Potri.001G033400, Potri.001G035600, Potri.001G041500, Potri.001G058400, Potri.001G066900, Potri.001G079600, Potri.001G086700, Potri.001G110500, Potri.001G114900, Potri.001G115200, Potri.001G120000, Potri.001G125900, Potri.001G136700, Potri.001G137700, Potri.001G142900, Potri.001G191800, Potri.001G192400, Potri.001G206900, Potri.001G237900, Potri.001G241900, Pot…
GO:2000652	0.000890856	3.90004	3.1765	10	39	grey	regulation of secondary cell wall biogenesis	Potri.001G120000, Potri.001G258700, Potri.002G073500, Potri.004G049300, Potri.007G067600, Potri.007G106100, Potri.012G126500, Potri.015G033600, Potri.015G127400, Potri.017G017600
GO:0030104	0.000985992	5.65139	1.71042	7	21	grey	water homeostasis	Potri.004G191400, Potri.004G191900, Potri.004G192000, Potri.004G192100, Potri.004G192900, Potri.004G193100, Potri.006G027200
GO:0016042	0.000997792	1.64177	34.2084	53	420	grey	lipid catabolic process	Potri.001G265900, Potri.001G308700, Potri.002G191900, Potri.002G216000, Potri.002G219700, Potri.002G231600, Potri.003G037700, Potri.003G213700, Potri.004G054600, Potri.004G064500, Potri.006G069200, Potri.006G264200, Potri.008G101600, Potri.008G185500, Potri.009G055000, Potri.010G048300, Potri.010G149700, Potri.010G186400, Potri.010G230100, Potri.011G000200, Potri.011G064100, Potri.012G060700, Pot…
GO:1903506	0.00101685	1.21047	301.36	351	3700	grey	regulation of nucleic acid-templated transcription	Potri.001G018900, Potri.001G030300, Potri.001G033400, Potri.001G035600, Potri.001G041500, Potri.001G058400, Potri.001G066900, Potri.001G079600, Potri.001G086700, Potri.001G110500, Potri.001G114900, Potri.001G115200, Potri.001G120000, Potri.001G125900, Potri.001G136700, Potri.001G137700, Potri.001G142900, Potri.001G191800, Potri.001G192400, Potri.001G206900, Potri.001G237900, Potri.001G241900, Pot…
GO:2001141	0.00101685	1.21047	301.36	351	3700	grey	regulation of RNA biosynthetic process	Potri.001G018900, Potri.001G030300, Potri.001G033400, Potri.001G035600, Potri.001G041500, Potri.001G058400, Potri.001G066900, Potri.001G079600, Potri.001G086700, Potri.001G110500, Potri.001G114900, Potri.001G115200, Potri.001G120000, Potri.001G125900, Potri.001G136700, Potri.001G137700, Potri.001G142900, Potri.001G191800, Potri.001G192400, Potri.001G206900, Potri.001G237900, Potri.001G241900, Pot…
GO:0010052	0.00113564	6.77998	1.30318	6	16	grey	guard cell differentiation	Potri.001G314400, Potri.005G073700, Potri.005G149100, Potri.007G058200, Potri.007G095400, Potri.013G116600
GO:0010074	0.00126652	2.62514	6.92314	16	85	grey	maintenance of meristem identity	Potri.001G274200, Potri.001G468900, Potri.002G037500, Potri.003G170200, Potri.004G115400, Potri.005G114700, Potri.005G155700, Potri.007G004000, Potri.007G011600, Potri.007G115200, Potri.008G098500, Potri.009G068800, Potri.010G044500, Potri.010G192100, Potri.011G165900, Potri.017G044200
GO:0051252	0.00135015	1.20342	304.537	353	3739	grey	regulation of RNA metabolic process	Potri.001G018900, Potri.001G030300, Potri.001G033400, Potri.001G035600, Potri.001G041500, Potri.001G058400, Potri.001G066900, Potri.001G079600, Potri.001G086700, Potri.001G110500, Potri.001G114900, Potri.001G115200, Potri.001G120000, Potri.001G125900, Potri.001G136700, Potri.001G137700, Potri.001G142900, Potri.001G191800, Potri.001G192400, Potri.001G206900, Potri.001G237900, Potri.001G241900, Pot…
GO:0019725	0.00169845	1.52613	44.0637	64	541	grey	cellular homeostasis	Potri.001G010000, Potri.001G010300, Potri.001G041300, Potri.001G048300, Potri.001G088900, Potri.001G099500, Potri.001G234700, Potri.001G266900, Potri.001G366800, Potri.001G374300, Potri.002G005300, Potri.002G019100, Potri.002G209000, Potri.002G227400, Potri.002G227800, Potri.003G110500, Potri.003G118400, Potri.003G125100, Potri.003G132200, Potri.003G167000, Potri.004G007800, Potri.004G016900, Pot…
GO:0010344	0.00173665	8.06911	0.977384	5	12	grey	seed oilbody biogenesis	Potri.001G080000, Potri.001G345800, Potri.003G150600, Potri.004G045800, Potri.017G071800
GO:0006884	0.00179892	4.94463	1.87332	7	23	grey	cell volume homeostasis	Potri.004G191400, Potri.004G191900, Potri.004G192000, Potri.004G192100, Potri.004G192900, Potri.004G193100, Potri.006G027200
GO:0006950	0.00183108	1.16096	491.298	548	6032	grey	response to stress	Potri.001G009200, Potri.001G009300, Potri.001G011200, Potri.001G020600, Potri.001G023800, Potri.001G033000, Potri.001G033100, Potri.001G035500, Potri.001G041500, Potri.001G045000, Potri.001G049000, Potri.001G066500, Potri.001G066600, Potri.001G066900, Potri.001G080000, Potri.001G096500, Potri.001G110500, Potri.001G116800, Potri.001G119500, Potri.001G129700, Potri.001G134300, Potri.001G165400, Pot…
GO:0009851	0.00185255	3.01671	4.64257	12	57	grey	auxin biosynthetic process	Potri.002G025500, Potri.002G025800, Potri.002G026300, Potri.002G254200, Potri.004G045800, Potri.004G055200, Potri.004G160600, Potri.007G028200, Potri.008G174600, Potri.009G121600, Potri.010G044500, Potri.015G033100
GO:0006351	0.00186602	1.19483	309.831	357	3804	grey	transcription, DNA-templated	Potri.001G018900, Potri.001G030300, Potri.001G033400, Potri.001G035600, Potri.001G041500, Potri.001G058400, Potri.001G066900, Potri.001G079600, Potri.001G086700, Potri.001G110500, Potri.001G114900, Potri.001G115200, Potri.001G120000, Potri.001G120700, Potri.001G125900, Potri.001G136700, Potri.001G137700, Potri.001G142900, Potri.001G191800, Potri.001G192400, Potri.001G206900, Potri.001G237900, Pot…
GO:0042537	0.00229181	2.37594	7.98197	17	98	grey	benzene-containing compound metabolic process	Potri.001G096500, Potri.001G431600, Potri.001G436800, Potri.005G132000, Potri.005G133600, Potri.005G133900, Potri.006G275900, Potri.007G037200, Potri.007G037300, Potri.008G096900, Potri.009G107200, Potri.009G107300, Potri.009G107500, Potri.010G224200, Potri.011G115000, Potri.013G158200, Potri.T178900
GO:0016103	0.00235158	11.2935	0.651589	4	8	grey	diterpenoid catabolic process	Potri.002G191900, Potri.008G101600, Potri.010G149700, Potri.014G117300
GO:0045487	0.00235158	11.2935	0.651589	4	8	grey	gibberellin catabolic process	Potri.002G191900, Potri.008G101600, Potri.010G149700, Potri.014G117300
GO:1901348	0.00235158	11.2935	0.651589	4	8	grey	positive regulation of secondary cell wall biogenesis	Potri.001G120000, Potri.001G258700, Potri.012G126500, Potri.015G127400
GO:1903340	0.00235158	11.2935	0.651589	4	8	grey	positive regulation of cell wall organization or biogenesis	Potri.001G120000, Potri.001G258700, Potri.012G126500, Potri.015G127400
GO:0050801	0.00271937	1.50746	42.4348	61	521	grey	ion homeostasis	Potri.001G010000, Potri.001G010300, Potri.001G020600, Potri.001G041300, Potri.001G048300, Potri.001G099500, Potri.001G234700, Potri.001G266900, Potri.001G366800, Potri.001G374300, Potri.002G005300, Potri.002G040200, Potri.002G227800, Potri.003G037800, Potri.003G110500, Potri.003G118400, Potri.003G125100, Potri.003G132200, Potri.004G007800, Potri.004G016900, Potri.004G091700, Potri.005G181100, Pot…
GO:0046916	0.00276708	1.87797	16.0454	28	197	grey	cellular transition metal ion homeostasis	Potri.001G010000, Potri.001G010300, Potri.001G041300, Potri.001G099500, Potri.001G234700, Potri.001G266900, Potri.002G005300, Potri.003G110500, Potri.003G118400, Potri.003G125100, Potri.003G132200, Potri.004G016900, Potri.004G091700, Potri.006G018700, Potri.006G124500, Potri.008G119200, Potri.009G126600, Potri.010G172700, Potri.011G065600, Potri.012G007200, Potri.014G077600, Potri.016G006700, Pot…
GO:0010268	0.00302975	2.46011	6.84169	15	84	grey	brassinosteroid homeostasis	Potri.001G200100, Potri.001G341000, Potri.002G060700, Potri.002G069600, Potri.003G038200, Potri.003G089200, Potri.009G101700, Potri.010G156800, Potri.011G001500, Potri.013G106100, Potri.017G099000, Potri.018G134000, Potri.019G080500, Potri.T050700, Potri.T168000
GO:0097659	0.00312149	1.18236	313.333	358	3847	grey	nucleic acid-templated transcription	Potri.001G018900, Potri.001G030300, Potri.001G033400, Potri.001G035600, Potri.001G041500, Potri.001G058400, Potri.001G066900, Potri.001G079600, Potri.001G086700, Potri.001G110500, Potri.001G114900, Potri.001G115200, Potri.001G120000, Potri.001G120700, Potri.001G125900, Potri.001G136700, Potri.001G137700, Potri.001G142900, Potri.001G191800, Potri.001G192400, Potri.001G206900, Potri.001G237900, Pot…
GO:0019219	0.0032623	1.18202	310.727	355	3815	grey	regulation of nucleobase-containing compound metabolic process	Potri.001G018900, Potri.001G030300, Potri.001G033400, Potri.001G035600, Potri.001G041500, Potri.001G058400, Potri.001G066900, Potri.001G079600, Potri.001G086700, Potri.001G110500, Potri.001G114900, Potri.001G115200, Potri.001G120000, Potri.001G125900, Potri.001G136700, Potri.001G137700, Potri.001G142900, Potri.001G191800, Potri.001G192400, Potri.001G206900, Potri.001G237900, Potri.001G241900, Pot…
GO:0032774	0.00354226	1.17929	313.985	358	3855	grey	RNA biosynthetic process	Potri.001G018900, Potri.001G030300, Potri.001G033400, Potri.001G035600, Potri.001G041500, Potri.001G058400, Potri.001G066900, Potri.001G079600, Potri.001G086700, Potri.001G110500, Potri.001G114900, Potri.001G115200, Potri.001G120000, Potri.001G120700, Potri.001G125900, Potri.001G136700, Potri.001G137700, Potri.001G142900, Potri.001G191800, Potri.001G192400, Potri.001G206900, Potri.001G237900, Pot…
GO:0072583	0.0038241	6.27555	1.14028	5	14	grey	clathrin-dependent endocytosis	Potri.001G027900, Potri.003G196000, Potri.008G139600, Potri.013G096800, Potri.015G032200
GO:0090698	0.00417637	1.66534	23.5387	37	289	grey	post-embryonic plant morphogenesis	Potri.001G058400, Potri.001G202100, Potri.001G312200, Potri.001G314400, Potri.002G207800, Potri.002G255000, Potri.002G256300, Potri.003G118800, Potri.005G073700, Potri.005G075400, Potri.005G140700, Potri.005G149100, Potri.007G058200, Potri.007G095400, Potri.008G215600, Potri.010G044500, Potri.010G074500, Potri.010G093400, Potri.010G124200, Potri.010G181500, Potri.011G050000, Potri.011G063900, Pot…
GO:0010103	0.0041833	3.28208	3.25795	9	40	grey	stomatal complex morphogenesis	Potri.001G202100, Potri.001G314400, Potri.002G256300, Potri.003G118800, Potri.005G073700, Potri.005G149100, Potri.007G058200, Potri.007G095400, Potri.013G116600
GO:0016125	0.00433166	1.97741	12.0544	22	148	grey	sterol metabolic process	Potri.001G200100, Potri.001G341000, Potri.002G060700, Potri.002G069600, Potri.003G038200, Potri.003G089200, Potri.004G131700, Potri.004G148900, Potri.005G034600, Potri.006G003400, Potri.008G153700, Potri.009G055000, Potri.009G101700, Potri.010G156800, Potri.011G001500, Potri.013G106100, Potri.016G014600, Potri.016G014700, Potri.017G099000, Potri.018G134000, Potri.019G080500, Potri.T168000
GO:0006873	0.00436298	1.57635	30.0546	45	369	grey	cellular ion homeostasis	Potri.001G010000, Potri.001G010300, Potri.001G041300, Potri.001G048300, Potri.001G099500, Potri.001G234700, Potri.001G266900, Potri.001G366800, Potri.001G374300, Potri.002G005300, Potri.002G227800, Potri.003G110500, Potri.003G118400, Potri.003G125100, Potri.003G132200, Potri.004G007800, Potri.004G016900, Potri.004G091700, Potri.005G181100, Potri.006G005900, Potri.006G018700, Potri.006G124500, Pot…
GO:0009694	0.00504424	2.06817	10.0182	19	123	grey	jasmonic acid metabolic process	Potri.001G036500, Potri.001G036600, Potri.002G231600, Potri.004G148900, Potri.005G132000, Potri.005G133600, Potri.005G133900, Potri.007G037200, Potri.007G037300, Potri.008G096900, Potri.009G022400, Potri.009G107200, Potri.009G107300, Potri.009G107500, Potri.011G000200, Potri.013G022000, Potri.013G158200, Potri.014G047700, Potri.019G130100
GO:0016129	0.00506727	2.23531	7.90052	16	97	grey	phytosteroid biosynthetic process	Potri.001G200100, Potri.001G341000, Potri.002G060700, Potri.002G069600, Potri.003G038200, Potri.003G089200, Potri.009G101700, Potri.010G156800, Potri.011G001500, Potri.013G106100, Potri.014G171700, Potri.017G099000, Potri.018G134000, Potri.019G080500, Potri.T168000, Potri.T175000
GO:0016132	0.00506727	2.23531	7.90052	16	97	grey	brassinosteroid biosynthetic process	Potri.001G200100, Potri.001G341000, Potri.002G060700, Potri.002G069600, Potri.003G038200, Potri.003G089200, Potri.009G101700, Potri.010G156800, Potri.011G001500, Potri.013G106100, Potri.014G171700, Potri.017G099000, Potri.018G134000, Potri.019G080500, Potri.T168000, Potri.T175000
GO:0080167	0.00522804	1.6391	23.8645	37	293	grey	response to karrikin	Potri.001G031800, Potri.001G080600, Potri.001G082500, Potri.001G237900, Potri.001G335200, Potri.001G390100, Potri.001G424700, Potri.002G156600, Potri.002G193700, Potri.002G255000, Potri.003G006000, Potri.003G007400, Potri.003G093700, Potri.004G200300, Potri.004G203000, Potri.005G184200, Potri.005G202200, Potri.006G080400, Potri.006G200000, Potri.006G227400, Potri.008G013400, Potri.008G158000, Pot…
GO:0030154	0.00613097	1.32442	79.7383	102	979	grey	cell differentiation	Potri.001G058400, Potri.001G120000, Potri.001G166300, Potri.001G237900, Potri.001G239500, Potri.001G306700, Potri.001G314400, Potri.001G326000, Potri.002G034900, Potri.002G062000, Potri.002G210300, Potri.002G223200, Potri.002G233400, Potri.003G035700, Potri.003G170200, Potri.004G002200, Potri.004G046700, Potri.004G065800, Potri.004G115400, Potri.004G115500, Potri.005G048500, Potri.005G073700, Pot…
GO:0006825	0.00614222	3.34878	2.8507	8	35	grey	copper ion transport	Potri.002G005300, Potri.003G118400, Potri.011G065600, Potri.012G007200, Potri.018G072000, Potri.018G076400, Potri.018G150200, Potri.019G106500
GO:0012501	0.00620812	1.48577	37.3035	53	458	grey	programmed cell death	Potri.001G020600, Potri.001G035500, Potri.001G134300, Potri.001G181600, Potri.001G206900, Potri.001G278600, Potri.001G426500, Potri.001G435000, Potri.001G439600, Potri.002G032700, Potri.002G228700, Potri.004G000400, Potri.004G007700, Potri.004G056100, Potri.004G091900, Potri.005G007700, Potri.005G008000, Potri.005G009900, Potri.005G034900, Potri.005G035400, Potri.005G035700, Potri.005G179000, Pot…
GO:2000112	0.00729098	1.16115	317.894	358	3903	grey	regulation of cellular macromolecule biosynthetic process	Potri.001G018900, Potri.001G030300, Potri.001G033400, Potri.001G035600, Potri.001G041500, Potri.001G058400, Potri.001G066900, Potri.001G079600, Potri.001G086700, Potri.001G110500, Potri.001G114900, Potri.001G115200, Potri.001G120000, Potri.001G125900, Potri.001G136700, Potri.001G137700, Potri.001G142900, Potri.001G163300, Potri.001G191800, Potri.001G192400, Potri.001G206900, Potri.001G237900, Pot…
GO:0009626	0.00733963	1.66363	20.3622	32	250	grey	plant-type hypersensitive response	Potri.001G035500, Potri.001G134300, Potri.001G181600, Potri.001G426500, Potri.001G435000, Potri.002G032700, Potri.005G007700, Potri.005G008000, Potri.005G009900, Potri.005G034900, Potri.005G035400, Potri.005G035700, Potri.006G170300, Potri.008G136400, Potri.009G063100, Potri.009G063300, Potri.009G141800, Potri.010G154500, Potri.010G154700, Potri.014G033600, Potri.014G034000, Potri.015G082300, Pot…
GO:0034050	0.00733963	1.66363	20.3622	32	250	grey	host programmed cell death induced by symbiont	Potri.001G035500, Potri.001G134300, Potri.001G181600, Potri.001G426500, Potri.001G435000, Potri.002G032700, Potri.005G007700, Potri.005G008000, Potri.005G009900, Potri.005G034900, Potri.005G035400, Potri.005G035700, Potri.006G170300, Potri.008G136400, Potri.009G063100, Potri.009G063300, Potri.009G141800, Potri.010G154500, Potri.010G154700, Potri.014G033600, Potri.014G034000, Potri.015G082300, Pot…
GO:0019438	0.0077722	1.14721	383.135	426	4704	grey	aromatic compound biosynthetic process	Potri.001G018900, Potri.001G023800, Potri.001G030300, Potri.001G033400, Potri.001G035600, Potri.001G041500, Potri.001G045000, Potri.001G055700, Potri.001G058400, Potri.001G066900, Potri.001G073100, Potri.001G079600, Potri.001G086700, Potri.001G096500, Potri.001G110500, Potri.001G114900, Potri.001G115200, Potri.001G120000, Potri.001G120700, Potri.001G125900, Potri.001G136700, Potri.001G137700, Pot…
GO:1901362	0.00813192	1.14331	401.623	445	4931	grey	organic cyclic compound biosynthetic process	Potri.001G018900, Potri.001G023800, Potri.001G030300, Potri.001G033400, Potri.001G035600, Potri.001G041500, Potri.001G045000, Potri.001G058400, Potri.001G066900, Potri.001G073100, Potri.001G079600, Potri.001G086700, Potri.001G096500, Potri.001G110500, Potri.001G114900, Potri.001G115200, Potri.001G120000, Potri.001G120700, Potri.001G125900, Potri.001G136700, Potri.001G137700, Potri.001G142900, Pot…
GO:0048869	0.00825493	1.26455	108.49	133	1332	grey	cellular developmental process	Potri.001G001100, Potri.001G011200, Potri.001G055700, Potri.001G058400, Potri.001G120000, Potri.001G120700, Potri.001G166300, Potri.001G237900, Potri.001G239500, Potri.001G306700, Potri.001G314400, Potri.001G326000, Potri.002G022700, Potri.002G034900, Potri.002G062000, Potri.002G141400, Potri.002G210300, Potri.002G223200, Potri.002G233400, Potri.003G035700, Potri.003G083200, Potri.003G094600, Pot…
GO:0019827	0.00826226	2.10499	8.30776	16	102	grey	stem cell population maintenance	Potri.001G274200, Potri.001G468900, Potri.002G037500, Potri.003G170200, Potri.004G115400, Potri.005G114700, Potri.005G155700, Potri.007G004000, Potri.007G011600, Potri.007G115200, Potri.008G098500, Potri.009G068800, Potri.010G044500, Potri.010G192100, Potri.011G165900, Potri.017G044200
GO:0098727	0.00826226	2.10499	8.30776	16	102	grey	maintenance of cell number	Potri.001G274200, Potri.001G468900, Potri.002G037500, Potri.003G170200, Potri.004G115400, Potri.005G114700, Potri.005G155700, Potri.007G004000, Potri.007G011600, Potri.007G115200, Potri.008G098500, Potri.009G068800, Potri.010G044500, Potri.010G192100, Potri.011G165900, Potri.017G044200
GO:0019915	0.00873436	3.98727	1.87332	6	23	grey	lipid storage	Potri.001G080000, Potri.001G345800, Potri.003G150600, Potri.004G054600, Potri.012G059400, Potri.017G071800
GO:0051552	0.00903752	3.43892	2.44346	7	30	grey	flavone metabolic process	Potri.001G086700, Potri.001G451100, Potri.002G180500, Potri.002G198100, Potri.006G272700, Potri.010G141000, Potri.014G122700
GO:0051553	0.00903752	3.43892	2.44346	7	30	grey	flavone biosynthetic process	Potri.001G086700, Potri.001G451100, Potri.002G180500, Potri.002G198100, Potri.006G272700, Potri.010G141000, Potri.014G122700
GO:0051554	0.00903752	3.43892	2.44346	7	30	grey	flavonol metabolic process	Potri.001G086700, Potri.001G451100, Potri.002G180500, Potri.002G198100, Potri.006G272700, Potri.010G141000, Potri.014G122700
GO:0051555	0.00903752	3.43892	2.44346	7	30	grey	flavonol biosynthetic process	Potri.001G086700, Potri.001G451100, Potri.002G180500, Potri.002G198100, Potri.006G272700, Potri.010G141000, Potri.014G122700
GO:0055114	0.00912552	1.19972	185.296	216	2275	grey	oxidation-reduction process	Potri.001G011200, Potri.001G012500, Potri.001G041200, Potri.001G045000, Potri.001G080600, Potri.001G118400, Potri.001G200100, Potri.001G253700, Potri.001G263400, Potri.001G265900, Potri.001G274600, Potri.001G296000, Potri.001G341000, Potri.001G343000, Potri.001G344800, Potri.001G371900, Potri.001G382100, Potri.001G391100, Potri.001G424700, Potri.001G436700, Potri.001G449200, Potri.001G451300, Pot…
GO:0010016	0.00933147	1.59322	23.1314	35	284	grey	shoot system morphogenesis	Potri.001G202100, Potri.001G312200, Potri.001G314400, Potri.001G396400, Potri.002G256300, Potri.003G118800, Potri.004G065800, Potri.005G073700, Potri.005G075400, Potri.005G134900, Potri.005G149100, Potri.007G058200, Potri.007G095400, Potri.008G072800, Potri.009G076900, Potri.010G044500, Potri.010G093400, Potri.010G124200, Potri.010G184400, Potri.011G123200, Potri.012G020200, Potri.012G092800, Pot…
GO:0043090	0.00962232	4.70618	1.38463	5	17	grey	amino acid import	Potri.001G335200, Potri.002G040200, Potri.008G179000, Potri.010G055800, Potri.013G030900
GO:0048759	0.00962232	4.70618	1.38463	5	17	grey	xylem vessel member cell differentiation	Potri.001G120000, Potri.006G231300, Potri.012G126500, Potri.014G163600, Potri.015G127400
GO:1905177	0.00962232	4.70618	1.38463	5	17	grey	tracheary element differentiation	Potri.001G120000, Potri.006G231300, Potri.012G126500, Potri.014G163600, Potri.015G127400
GO:0019748	0.00987608	1.38374	50.2538	67	617	grey	secondary metabolic process	Potri.001G023800, Potri.001G045000, Potri.001G096500, Potri.001G178500, Potri.001G192100, Potri.001G290800, Potri.001G349600, Potri.001G431600, Potri.001G436700, Potri.001G436800, Potri.001G451100, Potri.001G451300, Potri.002G003200, Potri.002G025500, Potri.002G025800, Potri.002G026300, Potri.002G039500, Potri.002G039600, Potri.002G046100, Potri.002G141400, Potri.002G180500, Potri.002G254000, Pot…
GO:0042430	0.00988707	1.91992	10.6698	19	131	grey	indole-containing compound metabolic process	Potri.002G025500, Potri.002G025800, Potri.002G026300, Potri.004G002200, Potri.004G055200, Potri.005G132000, Potri.005G133600, Potri.005G133900, Potri.005G205400, Potri.007G037200, Potri.007G037300, Potri.008G092600, Potri.008G096900, Potri.009G107200, Potri.009G107300, Potri.009G107500, Potri.010G044500, Potri.013G158200, Potri.017G032700
GOBPID	Pvalue	OddsRatio	ExpCount	Count	Size		Term	Genes
GO:0006722	0.000192747	38.5328	0.123382	3	8	magenta	triterpenoid metabolic process	Potri.004G015600, Potri.004G132500, Potri.006G079100
GO:0016104	0.000192747	38.5328	0.123382	3	8	magenta	triterpenoid biosynthetic process	Potri.004G015600, Potri.004G132500, Potri.006G079100
GO:0019742	0.000192747	38.5328	0.123382	3	8	magenta	pentacyclic triterpenoid metabolic process	Potri.004G015600, Potri.004G132500, Potri.006G079100
GO:0019745	0.000192747	38.5328	0.123382	3	8	magenta	pentacyclic triterpenoid biosynthetic process	Potri.004G015600, Potri.004G132500, Potri.006G079100
GO:0006646	0.000723156	21.4044	0.185074	3	12	magenta	phosphatidylethanolamine biosynthetic process	Potri.006G071000, Potri.006G113900, Potri.008G126100
GO:0046337	0.000723156	21.4044	0.185074	3	12	magenta	phosphatidylethanolamine metabolic process	Potri.006G071000, Potri.006G113900, Potri.008G126100
GO:0009061	0.00116933	17.5115	0.215919	3	14	magenta	anaerobic respiration	Potri.011G149400, Potri.019G038900, Potri.T069600
GO:0006950	0.00200999	1.37587	93.0303	119	6032	magenta	response to stress	Potri.001G080900, Potri.001G107800, Potri.001G114300, Potri.001G184400, Potri.001G333400, Potri.001G335900, Potri.001G342200, Potri.001G392000, Potri.001G408700, Potri.001G409400, Potri.001G412400, Potri.001G437200, Potri.001G445200, Potri.002G006700, Potri.002G039000, Potri.002G057200, Potri.002G085600, Potri.002G123700, Potri.002G132500, Potri.003G002500, Potri.003G071400, Potri.003G080400, Pot…
GO:1900055	0.00222725	8.03722	0.555221	4	36	magenta	regulation of leaf senescence	Potri.001G080900, Potri.002G057200, Potri.003G120200, Potri.T117300
GO:0006952	0.00275159	1.49453	45.05	64	2921	magenta	defense response	Potri.001G107800, Potri.001G335900, Potri.001G409400, Potri.001G412400, Potri.001G445200, Potri.002G006700, Potri.002G039000, Potri.002G123700, Potri.003G002500, Potri.003G071400, Potri.003G087900, Potri.003G187900, Potri.004G017100, Potri.005G128400, Potri.005G133700, Potri.006G155000, Potri.006G240100, Potri.006G251700, Potri.006G255600, Potri.007G038600, Potri.008G010500, Potri.008G212300, Pot…
GO:2000112	0.00332029	1.42268	60.1952	81	3903	magenta	regulation of cellular macromolecule biosynthetic process	Potri.001G080900, Potri.001G103600, Potri.001G188500, Potri.001G224500, Potri.001G396300, Potri.001G408700, Potri.001G470500, Potri.001G473200, Potri.002G005000, Potri.002G039000, Potri.002G057200, Potri.002G062700, Potri.002G085600, Potri.002G092300, Potri.002G095400, Potri.003G054100, Potri.003G090900, Potri.003G091200, Potri.003G114100, Potri.003G120200, Potri.003G162500, Potri.003G170000, Pot…
GO:0010230	0.00341742	32.046	0.0925368	2	6	magenta	alternative respiration	Potri.006G155000, Potri.018G101600
GO:0071497	0.00341742	32.046	0.0925368	2	6	magenta	cellular response to freezing	Potri.002G085600, Potri.003G162500
GO:0031326	0.00406398	1.40478	62.4315	83	4048	magenta	regulation of cellular biosynthetic process	Potri.001G080900, Potri.001G103600, Potri.001G159300, Potri.001G188500, Potri.001G224500, Potri.001G396300, Potri.001G408700, Potri.001G470500, Potri.001G473200, Potri.002G005000, Potri.002G039000, Potri.002G057200, Potri.002G062700, Potri.002G085600, Potri.002G092300, Potri.002G095400, Potri.003G049600, Potri.003G054100, Potri.003G090900, Potri.003G091200, Potri.003G114100, Potri.003G120200, Pot…
GO:0010556	0.00430331	1.40631	60.7966	81	3942	magenta	regulation of macromolecule biosynthetic process	Potri.001G080900, Potri.001G103600, Potri.001G188500, Potri.001G224500, Potri.001G396300, Potri.001G408700, Potri.001G470500, Potri.001G473200, Potri.002G005000, Potri.002G039000, Potri.002G057200, Potri.002G062700, Potri.002G085600, Potri.002G092300, Potri.002G095400, Potri.003G054100, Potri.003G090900, Potri.003G091200, Potri.003G114100, Potri.003G120200, Potri.003G162500, Potri.003G170000, Pot…
GO:1901362	0.00440877	1.36792	76.0498	98	4931	magenta	organic cyclic compound biosynthetic process	Potri.001G080900, Potri.001G103600, Potri.001G133300, Potri.001G188500, Potri.001G224500, Potri.001G396300, Potri.001G408700, Potri.001G470500, Potri.001G473200, Potri.002G005000, Potri.002G039000, Potri.002G057200, Potri.002G085600, Potri.002G092300, Potri.003G049600, Potri.003G054100, Potri.003G090900, Potri.003G091200, Potri.003G114100, Potri.003G120200, Potri.003G140500, Potri.003G162500, Pot…
GO:0006355	0.00462644	1.41539	56.5554	76	3667	magenta	regulation of transcription, DNA-templated	Potri.001G080900, Potri.001G103600, Potri.001G188500, Potri.001G224500, Potri.001G396300, Potri.001G408700, Potri.001G470500, Potri.001G473200, Potri.002G005000, Potri.002G039000, Potri.002G057200, Potri.002G085600, Potri.002G092300, Potri.003G054100, Potri.003G090900, Potri.003G091200, Potri.003G114100, Potri.003G120200, Potri.003G162500, Potri.003G170000, Potri.003G220200, Potri.004G017100, Pot…
GO:0051252	0.00510699	1.406	57.6658	77	3739	magenta	regulation of RNA metabolic process	Potri.001G080900, Potri.001G103600, Potri.001G188500, Potri.001G224500, Potri.001G396300, Potri.001G408700, Potri.001G470500, Potri.001G473200, Potri.002G005000, Potri.002G039000, Potri.002G057200, Potri.002G062700, Potri.002G085600, Potri.002G092300, Potri.003G054100, Potri.003G090900, Potri.003G091200, Potri.003G114100, Potri.003G120200, Potri.003G162500, Potri.003G170000, Potri.003G220200, Pot…
GO:2000024	0.0051268	4.80284	1.11044	5	72	magenta	regulation of leaf development	Potri.001G080900, Potri.002G057200, Potri.003G112800, Potri.003G120200, Potri.T117300
GO:0006560	0.00513308	9.62859	0.354724	3	23	magenta	proline metabolic process	Potri.001G080900, Potri.001G184400, Potri.002G057200
GO:0009889	0.00534852	1.38753	63.0946	83	4091	magenta	regulation of biosynthetic process	Potri.001G080900, Potri.001G103600, Potri.001G159300, Potri.001G188500, Potri.001G224500, Potri.001G396300, Potri.001G408700, Potri.001G470500, Potri.001G473200, Potri.002G005000, Potri.002G039000, Potri.002G057200, Potri.002G062700, Potri.002G085600, Potri.002G092300, Potri.002G095400, Potri.003G049600, Potri.003G054100, Potri.003G090900, Potri.003G091200, Potri.003G114100, Potri.003G120200, Pot…
GO:1903506	0.00575457	1.40083	57.0643	76	3700	magenta	regulation of nucleic acid-templated transcription	Potri.001G080900, Potri.001G103600, Potri.001G188500, Potri.001G224500, Potri.001G396300, Potri.001G408700, Potri.001G470500, Potri.001G473200, Potri.002G005000, Potri.002G039000, Potri.002G057200, Potri.002G085600, Potri.002G092300, Potri.003G054100, Potri.003G090900, Potri.003G091200, Potri.003G114100, Potri.003G120200, Potri.003G162500, Potri.003G170000, Potri.003G220200, Potri.004G017100, Pot…
GO:2001141	0.00575457	1.40083	57.0643	76	3700	magenta	regulation of RNA biosynthetic process	Potri.001G080900, Potri.001G103600, Potri.001G188500, Potri.001G224500, Potri.001G396300, Potri.001G408700, Potri.001G470500, Potri.001G473200, Potri.002G005000, Potri.002G039000, Potri.002G057200, Potri.002G085600, Potri.002G092300, Potri.003G054100, Potri.003G090900, Potri.003G091200, Potri.003G114100, Potri.003G120200, Potri.003G162500, Potri.003G170000, Potri.003G220200, Potri.004G017100, Pot…
GO:0010468	0.00624644	1.37766	63.4802	83	4116	magenta	regulation of gene expression	Potri.001G080900, Potri.001G103600, Potri.001G188500, Potri.001G224500, Potri.001G396300, Potri.001G408700, Potri.001G470500, Potri.001G473200, Potri.002G005000, Potri.002G039000, Potri.002G057200, Potri.002G062700, Potri.002G085600, Potri.002G092300, Potri.002G095400, Potri.003G054100, Potri.003G057500, Potri.003G090900, Potri.003G091200, Potri.003G114100, Potri.003G120200, Potri.003G162500, Pot…
GO:0018158	0.00624994	21.3626	0.123382	2	8	magenta	protein oxidation	Potri.019G038900, Potri.T069600
GO:0018171	0.00624994	21.3626	0.123382	2	8	magenta	peptidyl-cysteine oxidation	Potri.019G038900, Potri.T069600
GO:0048497	0.00624994	21.3626	0.123382	2	8	magenta	maintenance of floral organ identity	Potri.004G020400, Potri.004G064300
GO:0090700	0.00624994	21.3626	0.123382	2	8	magenta	maintenance of plant organ identity	Potri.004G020400, Potri.004G064300
GO:0034654	0.00709832	1.36947	63.8041	83	4137	magenta	nucleobase-containing compound biosynthetic process	Potri.001G080900, Potri.001G103600, Potri.001G188500, Potri.001G224500, Potri.001G396300, Potri.001G408700, Potri.001G470500, Potri.001G473200, Potri.002G005000, Potri.002G039000, Potri.002G057200, Potri.002G085600, Potri.002G092300, Potri.003G054100, Potri.003G090900, Potri.003G091200, Potri.003G114100, Potri.003G120200, Potri.003G140500, Potri.003G162500, Potri.003G170000, Potri.003G220200, Pot…
GO:0009404	0.00758408	3.68071	1.71193	6	111	magenta	toxin metabolic process	Potri.001G080900, Potri.001G437200, Potri.002G057200, Potri.012G052200, Potri.014G132200, Potri.016G118500
GO:0006629	0.00784961	1.56774	25.1392	38	1630	magenta	lipid metabolic process	Potri.001G106800, Potri.001G159300, Potri.001G392000, Potri.003G051500, Potri.003G071400, Potri.004G015600, Potri.004G132500, Potri.005G024300, Potri.005G029600, Potri.005G222000, Potri.006G055000, Potri.006G070400, Potri.006G071000, Potri.006G079100, Potri.006G113900, Potri.006G237200, Potri.006G240100, Potri.008G126100, Potri.009G054500, Potri.009G157800, Potri.010G005800, Potri.011G135600, Pot…
GO:0044712	0.00786736	1.75064	14.7596	25	957	magenta	single-organism catabolic process	Potri.001G106800, Potri.001G112500, Potri.001G184400, Potri.001G392000, Potri.001G437200, Potri.003G051500, Potri.003G071400, Potri.005G024300, Potri.006G014900, Potri.006G070400, Potri.007G145100, Potri.008G081900, Potri.010G183600, Potri.011G135600, Potri.012G052200, Potri.012G129300, Potri.014G116100, Potri.014G132200, Potri.016G107500, Potri.016G118500, Potri.017G069700, Potri.018G004200, Pot…
GO:0046474	0.00797294	4.28944	1.23382	5	80	magenta	glycerophospholipid biosynthetic process	Potri.006G055000, Potri.006G071000, Potri.006G113900, Potri.008G126100, Potri.009G054500
GO:1900056	0.00810087	8.0228	0.416415	3	27	magenta	negative regulation of leaf senescence	Potri.001G080900, Potri.002G057200, Potri.003G120200
GO:1905622	0.00810087	8.0228	0.416415	3	27	magenta	negative regulation of leaf development	Potri.001G080900, Potri.002G057200, Potri.003G120200
GO:0019219	0.00827922	1.37363	58.838	77	3815	magenta	regulation of nucleobase-containing compound metabolic process	Potri.001G080900, Potri.001G103600, Potri.001G188500, Potri.001G224500, Potri.001G396300, Potri.001G408700, Potri.001G470500, Potri.001G473200, Potri.002G005000, Potri.002G039000, Potri.002G057200, Potri.002G062700, Potri.002G085600, Potri.002G092300, Potri.003G054100, Potri.003G090900, Potri.003G091200, Potri.003G114100, Potri.003G120200, Potri.003G162500, Potri.003G170000, Potri.003G220200, Pot…
GO:0019438	0.00900266	1.33651	72.5488	92	4704	magenta	aromatic compound biosynthetic process	Potri.001G080900, Potri.001G103600, Potri.001G133300, Potri.001G188500, Potri.001G224500, Potri.001G396300, Potri.001G408700, Potri.001G470500, Potri.001G473200, Potri.002G005000, Potri.002G039000, Potri.002G057200, Potri.002G085600, Potri.002G092300, Potri.003G049600, Potri.003G054100, Potri.003G090900, Potri.003G091200, Potri.003G114100, Potri.003G120200, Potri.003G140500, Potri.003G162500, Pot…
GO:0051171	0.00945441	1.35523	62.7553	81	4069	magenta	regulation of nitrogen compound metabolic process	Potri.001G080900, Potri.001G103600, Potri.001G188500, Potri.001G224500, Potri.001G396300, Potri.001G408700, Potri.001G470500, Potri.001G473200, Potri.002G005000, Potri.002G039000, Potri.002G057200, Potri.002G062700, Potri.002G085600, Potri.002G092300, Potri.002G095400, Potri.003G054100, Potri.003G090900, Potri.003G091200, Potri.003G114100, Potri.003G120200, Potri.003G162500, Potri.003G170000, Pot…
GO:0001666	0.00950426	3.112	2.34426	7	152	magenta	response to hypoxia	Potri.001G335900, Potri.003G218300, Potri.007G108700, Potri.019G038900, Potri.T051700, Potri.T069600, Potri.T107200
GO:0003032	0.00984157	16.021	0.154228	2	10	magenta	detection of oxygen	Potri.019G038900, Potri.T069600
GO:0070483	0.00984157	16.021	0.154228	2	10	magenta	detection of hypoxia	Potri.019G038900, Potri.T069600
GOBPID	Pvalue	OddsRatio	ExpCount	Count	Size		Term	Genes
GO:0009714	3.8968e-07	50.7143	0.168489	5	12	pink	chalcone metabolic process	Potri.001G051500, Potri.001G051600, Potri.003G176700, Potri.003G176800, Potri.003G176900
GO:0009715	3.8968e-07	50.7143	0.168489	5	12	pink	chalcone biosynthetic process	Potri.001G051500, Potri.001G051600, Potri.003G176700, Potri.003G176800, Potri.003G176900
GO:0031540	1.15381e-05	20.8757	0.308896	5	22	pink	regulation of anthocyanin biosynthetic process	Potri.001G051500, Potri.001G051600, Potri.003G176700, Potri.003G176800, Potri.003G176900
GO:0030417	5.32876e-05	70.6892	0.0842443	3	6	pink	nicotianamine metabolic process	Potri.005G014300, Potri.005G017300, Potri.010G143100
GO:0030418	5.32876e-05	70.6892	0.0842443	3	6	pink	nicotianamine biosynthetic process	Potri.005G014300, Potri.005G017300, Potri.010G143100
GO:0072351	5.32876e-05	70.6892	0.0842443	3	6	pink	tricarboxylic acid biosynthetic process	Potri.005G014300, Potri.005G017300, Potri.010G143100
GO:0009718	0.000120045	8.70193	0.772239	6	55	pink	anthocyanin-containing compound biosynthetic process	Potri.001G051500, Potri.001G051600, Potri.001G395600, Potri.003G176700, Potri.003G176800, Potri.003G176900
GO:0009962	0.000120045	8.70193	0.772239	6	55	pink	regulation of flavonoid biosynthetic process	Potri.001G051500, Potri.001G051600, Potri.003G176700, Potri.003G176800, Potri.003G176900, Potri.018G049200
GO:0031537	0.000207307	10.4322	0.547588	5	39	pink	regulation of anthocyanin metabolic process	Potri.001G051500, Potri.001G051600, Potri.003G176700, Potri.003G176800, Potri.003G176900
GO:0072350	0.000867757	5.83655	1.10922	6	79	pink	tricarboxylic acid metabolic process	Potri.002G141900, Potri.005G014300, Potri.005G017300, Potri.007G122900, Potri.010G143100, Potri.017G101900
GO:0042181	0.000958518	7.2352	0.758198	5	54	pink	ketone biosynthetic process	Potri.001G051500, Potri.001G051600, Potri.003G176700, Potri.003G176800, Potri.003G176900
GO:0046283	0.00112434	5.53264	1.16538	6	83	pink	anthocyanin-containing compound metabolic process	Potri.001G051500, Potri.001G051600, Potri.001G395600, Potri.003G176700, Potri.003G176800, Potri.003G176900
GO:0009813	0.00312647	3.17242	2.96259	9	211	pink	flavonoid biosynthetic process	Potri.001G051500, Potri.001G051600, Potri.001G395600, Potri.003G176700, Potri.003G176800, Potri.003G176900, Potri.004G139600, Potri.005G113700, Potri.018G049200
GO:0010224	0.00330908	3.8254	1.92358	7	137	pink	response to UV-B	Potri.001G051500, Potri.001G051600, Potri.003G176700, Potri.003G176800, Potri.003G176900, Potri.005G113700, Potri.009G095300
GO:0044765	0.00470177	1.67317	21.1453	34	1506	pink	single-organism transport	Potri.001G051500, Potri.001G051600, Potri.001G199000, Potri.001G205200, Potri.002G233100, Potri.003G176700, Potri.003G176800, Potri.003G176900, Potri.004G019900, Potri.005G014300, Potri.005G017300, Potri.005G181500, Potri.007G102700, Potri.008G000300, Potri.008G040400, Potri.008G156600, Potri.008G220600, Potri.009G044000, Potri.009G059400, Potri.010G085100, Potri.010G143100, Potri.011G002200, Pot…
GO:0016998	0.00493514	6.28924	0.687995	4	49	pink	cell wall macromolecule catabolic process	Potri.015G137500, Potri.T047400, Potri.T048500, Potri.T175300
GO:0019482	0.00520775	23.5079	0.112326	2	8	pink	beta-alanine metabolic process	Potri.006G020900, Potri.012G043300
GO:0000741	0.00610205	5.8956	0.730117	4	52	pink	karyogamy	Potri.001G463300, Potri.011G158800, Potri.011G161500, Potri.017G048600
GO:0010197	0.00610205	5.8956	0.730117	4	52	pink	polar nucleus fusion	Potri.001G463300, Potri.011G158800, Potri.011G161500, Potri.017G048600
GO:0006997	0.00632417	4.54099	1.16538	5	83	pink	nucleus organization	Potri.001G463300, Potri.006G275200, Potri.011G158800, Potri.011G161500, Potri.017G048600
GO:0009926	0.00635152	3.05709	2.7239	8	194	pink	auxin polar transport	Potri.001G051500, Potri.001G051600, Potri.001G199000, Potri.001G205200, Potri.003G176700, Potri.003G176800, Potri.003G176900, Potri.014G056800
GO:0009812	0.00644537	2.82077	3.31361	9	236	pink	flavonoid metabolic process	Potri.001G051500, Potri.001G051600, Potri.001G395600, Potri.003G176700, Potri.003G176800, Potri.003G176900, Potri.004G139600, Potri.005G113700, Potri.018G049200
GO:0009559	0.00652836	5.7751	0.744158	4	53	pink	embryo sac central cell differentiation	Potri.001G463300, Potri.011G158800, Potri.011G161500, Potri.017G048600
GO:1902578	0.00685721	1.62786	21.6929	34	1545	pink	single-organism localization	Potri.001G051500, Potri.001G051600, Potri.001G199000, Potri.001G205200, Potri.002G233100, Potri.003G176700, Potri.003G176800, Potri.003G176900, Potri.004G019900, Potri.005G014300, Potri.005G017300, Potri.005G181500, Potri.007G102700, Potri.008G000300, Potri.008G040400, Potri.008G156600, Potri.008G220600, Potri.009G044000, Potri.009G059400, Potri.010G085100, Potri.010G143100, Potri.011G002200, Pot…
GO:0098660	0.00788919	2.43416	4.67556	11	333	pink	inorganic ion transmembrane transport	Potri.002G080500, Potri.006G006800, Potri.007G102700, Potri.008G083100, Potri.008G156600, Potri.009G059400, Potri.010G173300, Potri.014G120500, Potri.014G168000, Potri.T091100, Potri.T155000
GO:0048588	0.00793974	2.72405	3.42593	9	244	pink	developmental cell growth	Potri.001G105300, Potri.005G014300, Potri.005G017300, Potri.006G020900, Potri.006G091600, Potri.008G072000, Potri.010G143100, Potri.013G057500, Potri.019G006700
GO:0098662	0.00832028	2.54242	4.07181	10	290	pink	inorganic cation transmembrane transport	Potri.002G080500, Potri.006G006800, Potri.007G102700, Potri.008G083100, Potri.009G059400, Potri.010G173300, Potri.014G120500, Potri.014G168000, Potri.T091100, Potri.T155000
GO:0055114	0.0083469	1.50069	31.9426	46	2275	pink	oxidation-reduction process	Potri.001G109300, Potri.001G125400, Potri.001G383300, Potri.001G401100, Potri.001G463300, Potri.002G016700, Potri.002G141900, Potri.002G150500, Potri.003G040300, Potri.003G176400, Potri.003G214500, Potri.004G003000, Potri.004G139600, Potri.004G148600, Potri.004G157800, Potri.004G199900, Potri.005G113700, Potri.005G200300, Potri.006G094400, Potri.007G038200, Potri.007G122900, Potri.009G106400, Pot…
GO:0060918	0.00848703	2.90019	2.8643	8	204	pink	auxin transport	Potri.001G051500, Potri.001G051600, Potri.001G199000, Potri.001G205200, Potri.003G176700, Potri.003G176800, Potri.003G176900, Potri.014G056800
GO:0009914	0.00872689	2.88538	2.87835	8	205	pink	hormone transport	Potri.001G051500, Potri.001G051600, Potri.001G199000, Potri.001G205200, Potri.003G176700, Potri.003G176800, Potri.003G176900, Potri.014G056800
GOBPID	Pvalue	OddsRatio	ExpCount	Count	Size		Term	Genes
GO:0006952	1.87162e-11	2.03746	69.5476	127	2921	red	defense response	Potri.001G044800, Potri.001G096600, Potri.001G214600, Potri.001G261500, Potri.001G303000, Potri.001G410800, Potri.001G426200, Potri.001G427100, Potri.001G427500, Potri.001G428800, Potri.001G429600, Potri.001G433700, Potri.001G434700, Potri.001G435100, Potri.001G441400, Potri.001G442000, Potri.001G450600, Potri.002G026500, Potri.002G128300, Potri.002G132800, Potri.002G258700, Potri.002G258900, Pot…
GO:0010105	3.66386e-07	15.0575	0.714286	8	30	red	negative regulation of ethylene-activated signaling pathway	Potri.002G201500, Potri.006G068500, Potri.006G229900, Potri.008G164400, Potri.010G074300, Potri.010G234700, Potri.018G130800, Potri.019G014300
GO:0070298	3.66386e-07	15.0575	0.714286	8	30	red	negative regulation of phosphorelay signal transduction system	Potri.002G201500, Potri.006G068500, Potri.006G229900, Potri.008G164400, Potri.010G074300, Potri.010G234700, Potri.018G130800, Potri.019G014300
GO:0006950	5.81983e-07	1.52992	143.619	198	6032	red	response to stress	Potri.001G044800, Potri.001G060900, Potri.001G096600, Potri.001G143700, Potri.001G214600, Potri.001G259900, Potri.001G261500, Potri.001G277500, Potri.001G303000, Potri.001G311500, Potri.001G328000, Potri.001G375300, Potri.001G410800, Potri.001G426200, Potri.001G427100, Potri.001G427500, Potri.001G428800, Potri.001G429600, Potri.001G431400, Potri.001G431700, Potri.001G433700, Potri.001G434700, Pot…
GO:1902532	8.15955e-07	13.2493	0.785714	8	33	red	negative regulation of intracellular signal transduction	Potri.002G201500, Potri.006G068500, Potri.006G229900, Potri.008G164400, Potri.010G074300, Potri.010G234700, Potri.018G130800, Potri.019G014300
GO:0050896	5.74542e-06	1.39926	247.643	305	10401	red	response to stimulus	Potri.001G044800, Potri.001G060900, Potri.001G082400, Potri.001G096600, Potri.001G143700, Potri.001G214600, Potri.001G219900, Potri.001G221400, Potri.001G242000, Potri.001G259900, Potri.001G261500, Potri.001G277500, Potri.001G300200, Potri.001G303000, Potri.001G306300, Potri.001G311500, Potri.001G328000, Potri.001G375300, Potri.001G410800, Potri.001G426200, Potri.001G427100, Potri.001G427500, Pot…
GO:0010104	6.90719e-06	9.46072	1.02381	8	43	red	regulation of ethylene-activated signaling pathway	Potri.002G201500, Potri.006G068500, Potri.006G229900, Potri.008G164400, Potri.010G074300, Potri.010G234700, Potri.018G130800, Potri.019G014300
GO:0070297	6.90719e-06	9.46072	1.02381	8	43	red	regulation of phosphorelay signal transduction system	Potri.002G201500, Potri.006G068500, Potri.006G229900, Potri.008G164400, Potri.010G074300, Potri.010G234700, Potri.018G130800, Potri.019G014300
GO:1902531	9.62466e-05	6.24403	1.45238	8	61	red	regulation of intracellular signal transduction	Potri.002G201500, Potri.006G068500, Potri.006G229900, Potri.008G164400, Potri.010G074300, Potri.010G234700, Potri.018G130800, Potri.019G014300
GO:0055074	0.000327612	4.10031	2.64286	10	111	red	calcium ion homeostasis	Potri.001G375300, Potri.004G052600, Potri.014G028500, Potri.018G009800, Potri.018G010000, Potri.018G010700, Potri.018G011800, Potri.018G012600, Potri.018G012900, Potri.018G096500
GO:0071456	0.00041195	4.93707	1.78571	8	75	red	cellular response to hypoxia	Potri.002G128300, Potri.014G033900, Potri.T095400, Potri.T095500, Potri.T095900, Potri.T160000, Potri.T163000, Potri.T163100
GO:0044550	0.000449764	2.391	9.21429	21	387	red	secondary metabolite biosynthetic process	Potri.001G096600, Potri.001G214600, Potri.002G026500, Potri.002G180700, Potri.003G134800, Potri.003G149700, Potri.003G196700, Potri.004G185000, Potri.005G028100, Potri.005G030100, Potri.005G091100, Potri.005G118700, Potri.006G215100, Potri.008G049100, Potri.008G049200, Potri.009G128800, Potri.010G243600, Potri.016G023300, Potri.017G068500, Potri.019G075000, Potri.T115400
GO:0019748	0.000461961	2.06277	14.6905	29	617	red	secondary metabolic process	Potri.001G096600, Potri.001G214600, Potri.001G394800, Potri.001G431400, Potri.001G431700, Potri.002G026500, Potri.002G180700, Potri.003G134800, Potri.003G149700, Potri.003G196700, Potri.004G185000, Potri.004G196700, Potri.005G028100, Potri.005G030100, Potri.005G091100, Potri.005G118700, Potri.005G232400, Potri.005G232500, Potri.006G094100, Potri.006G215100, Potri.008G049100, Potri.008G049200, Pot…
GO:0036294	0.000586247	4.65833	1.88095	8	79	red	cellular response to decreased oxygen levels	Potri.002G128300, Potri.014G033900, Potri.T095400, Potri.T095500, Potri.T095900, Potri.T160000, Potri.T163000, Potri.T163100
GO:0071453	0.000586247	4.65833	1.88095	8	79	red	cellular response to oxygen levels	Potri.002G128300, Potri.014G033900, Potri.T095400, Potri.T095500, Potri.T095900, Potri.T160000, Potri.T163000, Potri.T163100
GO:0051716	0.000632929	1.38998	99.8095	131	4192	red	cellular response to stimulus	Potri.001G060900, Potri.001G259900, Potri.001G328000, Potri.001G375300, Potri.001G428800, Potri.001G431400, Potri.001G431700, Potri.001G434700, Potri.002G021600, Potri.002G026500, Potri.002G120000, Potri.002G128300, Potri.002G132800, Potri.002G143900, Potri.002G201500, Potri.002G255100, Potri.003G021400, Potri.003G027200, Potri.003G029400, Potri.003G057600, Potri.003G093400, Potri.003G099000, Pot…
GO:0018106	0.000656586	8.24781	0.714286	5	30	red	peptidyl-histidine phosphorylation	Potri.002G201500, Potri.008G164400, Potri.010G074300, Potri.014G121500, Potri.019G014300
GO:0006874	0.000748912	4.0034	2.42857	9	102	red	cellular calcium ion homeostasis	Potri.004G052600, Potri.014G028500, Potri.018G009800, Potri.018G010000, Potri.018G010700, Potri.018G011800, Potri.018G012600, Potri.018G012900, Potri.018G096500
GO:0055065	0.000884598	2.25971	9.71429	21	408	red	metal ion homeostasis	Potri.001G040200, Potri.001G082400, Potri.001G375300, Potri.001G468500, Potri.004G052600, Potri.004G056800, Potri.005G120200, Potri.006G020500, Potri.010G165300, Potri.011G149500, Potri.014G028500, Potri.016G017600, Potri.017G147200, Potri.018G009800, Potri.018G010000, Potri.018G010700, Potri.018G011800, Potri.018G012600, Potri.018G012900, Potri.018G096500, Potri.019G106100
GO:0006875	0.000916974	2.43006	7.7619	18	326	red	cellular metal ion homeostasis	Potri.001G040200, Potri.001G468500, Potri.004G052600, Potri.004G056800, Potri.005G120200, Potri.006G020500, Potri.011G149500, Potri.014G028500, Potri.016G017600, Potri.017G147200, Potri.018G009800, Potri.018G010000, Potri.018G010700, Potri.018G011800, Potri.018G012600, Potri.018G012900, Potri.018G096500, Potri.019G106100
GO:0048878	0.00105117	1.90332	16.9524	31	712	red	chemical homeostasis	Potri.001G002800, Potri.001G003000, Potri.001G003100, Potri.001G040200, Potri.001G082400, Potri.001G375300, Potri.001G468500, Potri.004G052600, Potri.004G056800, Potri.005G028100, Potri.005G120200, Potri.006G020500, Potri.006G085500, Potri.010G004800, Potri.010G165300, Potri.011G001200, Potri.011G149500, Potri.014G028500, Potri.015G061700, Potri.016G017600, Potri.017G147200, Potri.018G009800, Pot…
GO:0042538	0.00106827	3.47807	3.07143	10	129	red	hyperosmotic salinity response	Potri.002G258700, Potri.002G258900, Potri.003G149700, Potri.004G179300, Potri.008G044300, Potri.010G217200, Potri.015G003500, Potri.017G032300, Potri.017G032500, Potri.017G038000
GO:0010345	0.00118536	7.10926	0.809524	5	34	red	suberin biosynthetic process	Potri.004G185000, Potri.006G215100, Potri.008G049200, Potri.017G068500, Potri.019G075000
GO:0018202	0.00118536	7.10926	0.809524	5	34	red	peptidyl-histidine modification	Potri.002G201500, Potri.008G164400, Potri.010G074300, Potri.014G121500, Potri.019G014300
GO:0009699	0.0013993	2.4022	7.40476	17	311	red	phenylpropanoid biosynthetic process	Potri.001G096600, Potri.001G214600, Potri.002G180700, Potri.003G134800, Potri.003G196700, Potri.004G185000, Potri.005G028100, Potri.005G091100, Potri.005G118700, Potri.006G215100, Potri.008G049100, Potri.008G049200, Potri.009G128800, Potri.010G243600, Potri.016G023300, Potri.017G068500, Potri.019G075000
GO:0080181	0.00142359	17.6373	0.238095	3	10	red	lateral root branching	Potri.002G255100, Potri.013G049600, Potri.013G050200
GO:0072507	0.00180332	3.01601	3.85714	11	162	red	divalent inorganic cation homeostasis	Potri.001G375300, Potri.004G052600, Potri.010G165300, Potri.014G028500, Potri.018G009800, Potri.018G010000, Potri.018G010700, Potri.018G011800, Potri.018G012600, Potri.018G012900, Potri.018G096500
GO:0080092	0.0019774	6.24673	0.904762	5	38	red	regulation of pollen tube growth	Potri.001G274700, Potri.007G127000, Potri.010G059600, Potri.014G001600, Potri.016G050400
GO:0055082	0.00211877	2.138	9.7381	20	409	red	cellular chemical homeostasis	Potri.001G040200, Potri.001G468500, Potri.004G052600, Potri.004G056800, Potri.005G120200, Potri.006G020500, Potri.011G149500, Potri.014G028500, Potri.015G061700, Potri.016G017600, Potri.017G147200, Potri.018G009800, Potri.018G010000, Potri.018G010700, Potri.018G011800, Potri.018G012600, Potri.018G012900, Potri.018G096500, Potri.019G106100, Potri.T104000
GO:0030003	0.00221127	2.23225	8.40476	18	353	red	cellular cation homeostasis	Potri.001G040200, Potri.001G468500, Potri.004G052600, Potri.004G056800, Potri.005G120200, Potri.006G020500, Potri.011G149500, Potri.014G028500, Potri.016G017600, Potri.017G147200, Potri.018G009800, Potri.018G010000, Potri.018G010700, Potri.018G011800, Potri.018G012600, Potri.018G012900, Potri.018G096500, Potri.019G106100
GO:0055080	0.00224627	2.04368	11.1905	22	470	red	cation homeostasis	Potri.001G040200, Potri.001G082400, Potri.001G375300, Potri.001G468500, Potri.004G052600, Potri.004G056800, Potri.005G120200, Potri.006G020500, Potri.010G004800, Potri.010G165300, Potri.011G149500, Potri.014G028500, Potri.016G017600, Potri.017G147200, Potri.018G009800, Potri.018G010000, Potri.018G010700, Potri.018G011800, Potri.018G012600, Potri.018G012900, Potri.018G096500, Potri.019G106100
GO:0006972	0.00231015	3.11055	3.40476	10	143	red	hyperosmotic response	Potri.002G258700, Potri.002G258900, Potri.003G149700, Potri.004G179300, Potri.008G044300, Potri.010G217200, Potri.015G003500, Potri.017G032300, Potri.017G032500, Potri.017G038000
GO:0010769	0.002493	5.88939	0.952381	5	40	red	regulation of cell morphogenesis involved in differentiation	Potri.001G274700, Potri.007G127000, Potri.010G059600, Potri.014G001600, Potri.016G050400
GO:0060284	0.002493	5.88939	0.952381	5	40	red	regulation of cell development	Potri.001G274700, Potri.007G127000, Potri.010G059600, Potri.014G001600, Potri.016G050400
GO:0071474	0.00251872	13.717	0.285714	3	12	red	cellular hyperosmotic response	Potri.004G179300, Potri.017G032300, Potri.017G032500
GO:0071475	0.00251872	13.717	0.285714	3	12	red	cellular hyperosmotic salinity response	Potri.004G179300, Potri.017G032300, Potri.017G032500
GO:0009555	0.00260759	2.05511	10.619	21	446	red	pollen development	Potri.002G059400, Potri.002G140900, Potri.002G161600, Potri.003G133700, Potri.004G027100, Potri.004G185000, Potri.004G205300, Potri.005G056000, Potri.006G048700, Potri.007G087500, Potri.008G139500, Potri.008G183100, Potri.009G128800, Potri.011G134400, Potri.012G095900, Potri.015G089500, Potri.016G009300, Potri.017G075000, Potri.018G094600, Potri.019G067300, Potri.019G075000
GO:0009626	0.00286542	2.45915	5.95238	14	250	red	plant-type hypersensitive response	Potri.001G428800, Potri.001G434700, Potri.002G128300, Potri.003G099000, Potri.003G099100, Potri.006G028600, Potri.006G274500, Potri.010G207500, Potri.011G022000, Potri.014G033900, Potri.016G012700, Potri.T095400, Potri.T095500, Potri.T095900
GO:0034050	0.00286542	2.45915	5.95238	14	250	red	host programmed cell death induced by symbiont	Potri.001G428800, Potri.001G434700, Potri.002G128300, Potri.003G099000, Potri.003G099100, Potri.006G028600, Potri.006G274500, Potri.010G207500, Potri.011G022000, Potri.014G033900, Potri.016G012700, Potri.T095400, Potri.T095500, Potri.T095900
GO:0009860	0.00314577	2.79289	4.14286	11	174	red	pollen tube growth	Potri.001G274700, Potri.004G035400, Potri.006G186100, Potri.007G127000, Potri.008G080600, Potri.008G139500, Potri.010G059600, Potri.011G043700, Potri.014G001600, Potri.016G050400, Potri.018G094600
GO:0032104	0.00321672	12.3449	0.309524	3	13	red	regulation of response to extracellular stimulus	Potri.001G328000, Potri.002G143900, Potri.003G169100
GO:0032107	0.00321672	12.3449	0.309524	3	13	red	regulation of response to nutrient levels	Potri.001G328000, Potri.002G143900, Potri.003G169100
GO:0033554	0.00324542	1.56491	31.7857	48	1335	red	cellular response to stress	Potri.001G060900, Potri.001G259900, Potri.001G328000, Potri.001G375300, Potri.001G428800, Potri.001G431400, Potri.001G431700, Potri.001G434700, Potri.002G026500, Potri.002G120000, Potri.002G128300, Potri.002G143900, Potri.002G255100, Potri.003G021400, Potri.003G093400, Potri.003G099000, Potri.003G099100, Potri.003G146600, Potri.003G169100, Potri.004G007500, Potri.004G179300, Potri.004G194700, Pot…
GO:0043201	0.00329037	41.1058	0.0952381	2	4	red	response to leucine	Potri.002G258700, Potri.002G258900
GO:0080052	0.00329037	41.1058	0.0952381	2	4	red	response to histidine	Potri.002G258700, Potri.002G258900
GO:0080053	0.00329037	41.1058	0.0952381	2	4	red	response to phenylalanine	Potri.002G258700, Potri.002G258900
GO:0044703	0.00329363	2.51667	5.40476	13	227	red	multi-organism reproductive process	Potri.002G140900, Potri.003G133700, Potri.004G185000, Potri.004G205300, Potri.005G056000, Potri.005G091100, Potri.012G095900, Potri.013G104900, Potri.014G066300, Potri.015G089500, Potri.016G009300, Potri.017G096000, Potri.019G075000
GO:0006873	0.00353455	2.12938	8.78571	18	369	red	cellular ion homeostasis	Potri.001G040200, Potri.001G468500, Potri.004G052600, Potri.004G056800, Potri.005G120200, Potri.006G020500, Potri.011G149500, Potri.014G028500, Potri.016G017600, Potri.017G147200, Potri.018G009800, Potri.018G010000, Potri.018G010700, Potri.018G011800, Potri.018G012600, Potri.018G012900, Potri.018G096500, Potri.019G106100
GO:0045229	0.00374801	1.75751	17.6667	30	742	red	external encapsulating structure organization	Potri.001G346800, Potri.002G026500, Potri.002G059400, Potri.002G184800, Potri.002G225200, Potri.003G156100, Potri.004G023200, Potri.004G146400, Potri.004G208800, Potri.005G253900, Potri.006G108000, Potri.006G120100, Potri.006G186100, Potri.007G071200, Potri.008G104800, Potri.009G128600, Potri.009G128800, Potri.009G131400, Potri.013G066800, Potri.014G066300, Potri.015G002900, Potri.015G003500, Pot…
GO:0019953	0.00390662	2.57414	4.88095	12	205	red	sexual reproduction	Potri.002G140900, Potri.003G133700, Potri.004G185000, Potri.004G205300, Potri.005G056000, Potri.005G091100, Potri.012G095900, Potri.013G104900, Potri.014G066300, Potri.015G089500, Potri.016G009300, Potri.019G075000
GO:0098771	0.00397162	1.94243	11.7381	22	493	red	inorganic ion homeostasis	Potri.001G040200, Potri.001G082400, Potri.001G375300, Potri.001G468500, Potri.004G052600, Potri.004G056800, Potri.005G120200, Potri.006G020500, Potri.010G004800, Potri.010G165300, Potri.011G149500, Potri.014G028500, Potri.016G017600, Potri.017G147200, Potri.018G009800, Potri.018G010000, Potri.018G010700, Potri.018G011800, Potri.018G012600, Potri.018G012900, Potri.018G096500, Potri.019G106100
GO:0022604	0.00418334	3.70446	2.02381	7	85	red	regulation of cell morphogenesis	Potri.001G274700, Potri.005G091100, Potri.007G127000, Potri.010G059600, Potri.014G001600, Potri.015G089500, Potri.016G050400
GO:0042592	0.00482127	1.66402	21.119	34	887	red	homeostatic process	Potri.001G002800, Potri.001G003000, Potri.001G003100, Potri.001G040200, Potri.001G082400, Potri.001G375300, Potri.001G468500, Potri.004G052600, Potri.004G056800, Potri.005G028100, Potri.005G120200, Potri.006G020500, Potri.006G085500, Potri.008G203700, Potri.010G004800, Potri.010G059600, Potri.010G165300, Potri.011G001200, Potri.011G149500, Potri.014G028500, Potri.014G134000, Potri.015G061700, Pot…
GO:0009698	0.00491019	2.05819	9.07143	18	381	red	phenylpropanoid metabolic process	Potri.001G096600, Potri.001G214600, Potri.002G180700, Potri.003G134800, Potri.003G196700, Potri.004G185000, Potri.005G028100, Potri.005G091100, Potri.005G118700, Potri.006G094100, Potri.006G215100, Potri.008G049100, Potri.008G049200, Potri.009G128800, Potri.010G243600, Potri.016G023300, Potri.017G068500, Potri.019G075000
GO:0006468	0.00491816	1.4693	40.881	58	1717	red	protein phosphorylation	Potri.001G040500, Potri.001G274700, Potri.001G386100, Potri.001G410800, Potri.001G441400, Potri.001G442000, Potri.002G008100, Potri.002G120000, Potri.002G161600, Potri.002G201500, Potri.002G258200, Potri.004G025500, Potri.004G194700, Potri.004G231300, Potri.004G232300, Potri.005G014900, Potri.005G018100, Potri.005G040200, Potri.006G099100, Potri.006G181200, Potri.006G261900, Potri.006G263500, Pot…
GO:0009932	0.00528457	2.47105	5.07143	12	213	red	cell tip growth	Potri.001G274700, Potri.004G035400, Potri.006G186100, Potri.007G127000, Potri.008G080600, Potri.008G139500, Potri.010G059600, Potri.011G043700, Potri.014G001600, Potri.014G163000, Potri.016G050400, Potri.018G094600
GO:0035556	0.00536571	1.78604	15.0476	26	632	red	intracellular signal transduction	Potri.002G201500, Potri.003G177400, Potri.004G007500, Potri.004G194700, Potri.004G220700, Potri.004G221600, Potri.005G040200, Potri.006G068500, Potri.006G156600, Potri.006G229900, Potri.006G236300, Potri.007G027000, Potri.008G164400, Potri.008G166000, Potri.009G131100, Potri.010G063400, Potri.010G074300, Potri.010G234700, Potri.011G136300, Potri.013G028000, Potri.014G121500, Potri.016G044200, Pot…
GO:0072503	0.00538675	2.92841	3.2381	9	136	red	cellular divalent inorganic cation homeostasis	Potri.004G052600, Potri.014G028500, Potri.018G009800, Potri.018G010000, Potri.018G010700, Potri.018G011800, Potri.018G012600, Potri.018G012900, Potri.018G096500
GO:0048235	0.00555257	4.79246	1.14286	5	48	red	pollen sperm cell differentiation	Potri.002G140900, Potri.003G133700, Potri.004G205300, Potri.005G056000, Potri.012G095900
GO:0080024	0.00597261	9.49516	0.380952	3	16	red	indolebutyric acid metabolic process	Potri.004G179300, Potri.017G032300, Potri.017G032500
GO:0009806	0.00601886	6.10099	0.738095	4	31	red	lignan metabolic process	Potri.001G096600, Potri.001G214600, Potri.003G134800, Potri.008G049100
GO:0009807	0.00601886	6.10099	0.738095	4	31	red	lignan biosynthetic process	Potri.001G096600, Potri.001G214600, Potri.003G134800, Potri.008G049100
GO:0050801	0.00744287	1.83176	12.4048	22	521	red	ion homeostasis	Potri.001G040200, Potri.001G082400, Potri.001G375300, Potri.001G468500, Potri.004G052600, Potri.004G056800, Potri.005G120200, Potri.006G020500, Potri.010G004800, Potri.010G165300, Potri.011G149500, Potri.014G028500, Potri.016G017600, Potri.017G147200, Potri.018G009800, Potri.018G010000, Potri.018G010700, Potri.018G011800, Potri.018G012600, Potri.018G012900, Potri.018G096500, Potri.019G106100
GO:0010055	0.00796881	20.5516	0.142857	2	6	red	atrichoblast differentiation	Potri.001G328000, Potri.003G169100
GO:0055046	0.00840884	3.63853	1.7619	6	74	red	microgametogenesis	Potri.002G140900, Potri.003G133700, Potri.004G205300, Potri.005G056000, Potri.012G095900, Potri.017G075000
GO:0009664	0.00847502	2.41954	4.7381	11	199	red	plant-type cell wall organization	Potri.002G184800, Potri.003G156100, Potri.004G023200, Potri.006G108000, Potri.009G128600, Potri.013G066800, Potri.014G066300, Potri.015G003500, Potri.015G060200, Potri.017G038000, Potri.017G068500
GO:0071555	0.00854758	1.69703	16.4048	27	689	red	cell wall organization	Potri.001G346800, Potri.002G026500, Potri.002G184800, Potri.002G225200, Potri.003G156100, Potri.004G023200, Potri.004G146400, Potri.004G208800, Potri.005G253900, Potri.006G108000, Potri.006G120100, Potri.006G186100, Potri.007G071200, Potri.008G104800, Potri.009G128600, Potri.009G131400, Potri.013G066800, Potri.014G066300, Potri.015G002900, Potri.015G003500, Potri.015G060200, Potri.015G089500, Pot…
GO:0009968	0.00919747	2.67456	3.52381	9	148	red	negative regulation of signal transduction	Potri.002G201500, Potri.006G068500, Potri.006G229900, Potri.008G164400, Potri.010G074300, Potri.010G234700, Potri.017G096000, Potri.018G130800, Potri.019G014300
GO:0000160	0.00931412	1.9631	8.95238	17	376	red	phosphorelay signal transduction system	Potri.002G201500, Potri.003G177400, Potri.004G007500, Potri.004G220700, Potri.004G221600, Potri.006G068500, Potri.006G156600, Potri.006G229900, Potri.006G236300, Potri.008G164400, Potri.008G166000, Potri.010G074300, Potri.010G234700, Potri.014G121500, Potri.018G130800, Potri.019G014300, Potri.T095100
GO:0010648	0.00958863	2.65537	3.54762	9	149	red	negative regulation of cell communication	Potri.002G201500, Potri.006G068500, Potri.006G229900, Potri.008G164400, Potri.010G074300, Potri.010G234700, Potri.017G096000, Potri.018G130800, Potri.019G014300
GO:0023057	0.00958863	2.65537	3.54762	9	149	red	negative regulation of signaling	Potri.002G201500, Potri.006G068500, Potri.006G229900, Potri.008G164400, Potri.010G074300, Potri.010G234700, Potri.017G096000, Potri.018G130800, Potri.019G014300
GO:0006857	0.00979331	2.84708	2.95238	8	124	red	oligopeptide transport	Potri.001G082400, Potri.002G258700, Potri.002G258900, Potri.004G069300, Potri.006G033900, Potri.012G019500, Potri.018G040600, Potri.T150700
GO:0006610	0.00980204	7.71407	0.452381	3	19	red	ribosomal protein import into nucleus	Potri.004G085800, Potri.004G121600, Potri.T105200
GOBPID	Pvalue	OddsRatio	ExpCount	Count	Size		Term	Genes
GO:0006412	2.25837e-98	4.13801	213.289	508	967	turquoise	translation	Potri.001G002600, Potri.001G005000, Potri.001G025300, Potri.001G034300, Potri.001G046600, Potri.001G047400, Potri.001G069100, Potri.001G071100, Potri.001G088300, Potri.001G117500, Potri.001G118100, Potri.001G131000, Potri.001G135900, Potri.001G149300, Potri.001G152200, Potri.001G156100, Potri.001G164000, Potri.001G169900, Potri.001G171800, Potri.001G183200, Potri.001G184000, Potri.001G194000, Pot…
GO:0043043	1.39392e-96	4.05671	215.715	509	978	turquoise	peptide biosynthetic process	Potri.001G002600, Potri.001G005000, Potri.001G025300, Potri.001G034300, Potri.001G046600, Potri.001G047400, Potri.001G069100, Potri.001G071100, Potri.001G088300, Potri.001G104500, Potri.001G117500, Potri.001G118100, Potri.001G131000, Potri.001G135900, Potri.001G149300, Potri.001G152200, Potri.001G156100, Potri.001G164000, Potri.001G169900, Potri.001G171800, Potri.001G183200, Potri.001G184000, Pot…
GO:0043604	1.79913e-93	3.85754	225.862	520	1024	turquoise	amide biosynthetic process	Potri.001G002600, Potri.001G005000, Potri.001G025300, Potri.001G034300, Potri.001G046600, Potri.001G047400, Potri.001G069100, Potri.001G071100, Potri.001G088300, Potri.001G104500, Potri.001G117500, Potri.001G118100, Potri.001G131000, Potri.001G135900, Potri.001G149300, Potri.001G152200, Potri.001G156100, Potri.001G164000, Potri.001G169900, Potri.001G171800, Potri.001G183200, Potri.001G184000, Pot…
GO:0006518	8.41013e-86	3.46857	247.477	540	1122	turquoise	peptide metabolic process	Potri.001G002600, Potri.001G005000, Potri.001G025300, Potri.001G034300, Potri.001G046600, Potri.001G047400, Potri.001G050000, Potri.001G069100, Potri.001G071100, Potri.001G088300, Potri.001G104500, Potri.001G105600, Potri.001G117500, Potri.001G118100, Potri.001G131000, Potri.001G135900, Potri.001G149300, Potri.001G152200, Potri.001G156100, Potri.001G164000, Potri.001G169900, Potri.001G171800, Pot…
GO:0043603	2.7305e-80	3.19376	269.093	562	1220	turquoise	cellular amide metabolic process	Potri.001G002600, Potri.001G005000, Potri.001G025300, Potri.001G034300, Potri.001G046600, Potri.001G047400, Potri.001G050000, Potri.001G069100, Potri.001G071100, Potri.001G088300, Potri.001G104500, Potri.001G105600, Potri.001G117500, Potri.001G118100, Potri.001G131000, Potri.001G135900, Potri.001G149300, Potri.001G150800, Potri.001G152200, Potri.001G156100, Potri.001G164000, Potri.001G169900, Pot…
GO:1901566	4.73134e-69	2.50295	393.714	713	1785	turquoise	organonitrogen compound biosynthetic process	Potri.001G002600, Potri.001G005000, Potri.001G024300, Potri.001G025300, Potri.001G026300, Potri.001G034300, Potri.001G046600, Potri.001G047400, Potri.001G069100, Potri.001G071100, Potri.001G088300, Potri.001G099900, Potri.001G104500, Potri.001G117500, Potri.001G118100, Potri.001G121400, Potri.001G131000, Potri.001G135900, Potri.001G149300, Potri.001G150500, Potri.001G152200, Potri.001G153400, Pot…
GO:0022613	2.39848e-58	4.48419	108.74	272	493	turquoise	ribonucleoprotein complex biogenesis	Potri.001G024500, Potri.001G047400, Potri.001G069100, Potri.001G088300, Potri.001G110000, Potri.001G131000, Potri.001G149300, Potri.001G152200, Potri.001G164000, Potri.001G183200, Potri.001G194000, Potri.001G218700, Potri.001G253200, Potri.001G269600, Potri.001G271500, Potri.001G289200, Potri.001G304700, Potri.001G310900, Potri.001G311000, Potri.001G324300, Potri.001G326400, Potri.001G331600, Pot…
GO:0042254	1.96804e-50	4.62367	89.33	227	405	turquoise	ribosome biogenesis	Potri.001G024500, Potri.001G047400, Potri.001G069100, Potri.001G088300, Potri.001G110000, Potri.001G131000, Potri.001G149300, Potri.001G152200, Potri.001G164000, Potri.001G183200, Potri.001G194000, Potri.001G218700, Potri.001G253200, Potri.001G269600, Potri.001G271500, Potri.001G289200, Potri.001G304700, Potri.001G311000, Potri.001G324300, Potri.001G326400, Potri.001G331600, Potri.001G338700, Pot…
GO:0006996	1.69345e-49	2.19274	389.743	655	1767	turquoise	organelle organization	Potri.001G008800, Potri.001G011900, Potri.001G028500, Potri.001G034300, Potri.001G047100, Potri.001G050600, Potri.001G054900, Potri.001G067300, Potri.001G069100, Potri.001G074200, Potri.001G078900, Potri.001G086000, Potri.001G092800, Potri.001G097700, Potri.001G111300, Potri.001G115900, Potri.001G123400, Potri.001G124400, Potri.001G150400, Potri.001G156200, Potri.001G157800, Potri.001G157900, Pot…
GO:1901564	2.86541e-49	1.93541	586.931	903	2661	turquoise	organonitrogen compound metabolic process	Potri.001G002600, Potri.001G005000, Potri.001G024300, Potri.001G025300, Potri.001G026300, Potri.001G034300, Potri.001G046600, Potri.001G047400, Potri.001G050000, Potri.001G057400, Potri.001G068200, Potri.001G069100, Potri.001G071100, Potri.001G088300, Potri.001G099900, Potri.001G104500, Potri.001G105600, Potri.001G111300, Potri.001G117500, Potri.001G118100, Potri.001G121400, Potri.001G131000, Pot…
GO:0071840	5.82876e-49	1.76339	852.936	1221	3867	turquoise	cellular component organization or biogenesis	Potri.001G003900, Potri.001G008800, Potri.001G011300, Potri.001G011900, Potri.001G012200, Potri.001G022500, Potri.001G024500, Potri.001G028500, Potri.001G034300, Potri.001G047100, Potri.001G047400, Potri.001G049400, Potri.001G050600, Potri.001G054900, Potri.001G060200, Potri.001G067300, Potri.001G068100, Potri.001G069100, Potri.001G074200, Potri.001G078900, Potri.001G081600, Potri.001G082600, Pot…
GO:0010467	2.29458e-48	1.63327	1244.66	1668	5643	turquoise	gene expression	Potri.001G002600, Potri.001G003700, Potri.001G004200, Potri.001G005000, Potri.001G006400, Potri.001G008700, Potri.001G024500, Potri.001G025300, Potri.001G026800, Potri.001G028400, Potri.001G033200, Potri.001G034300, Potri.001G035300, Potri.001G046600, Potri.001G047400, Potri.001G049400, Potri.001G053500, Potri.001G055000, Potri.001G058800, Potri.001G060600, Potri.001G065600, Potri.001G066200, Pot…
GO:0034641	9.61045e-45	1.54239	1612.57	2057	7311	turquoise	cellular nitrogen compound metabolic process	Potri.001G002600, Potri.001G003700, Potri.001G003900, Potri.001G004200, Potri.001G005000, Potri.001G006400, Potri.001G008700, Potri.001G024500, Potri.001G025300, Potri.001G026300, Potri.001G026800, Potri.001G028400, Potri.001G033200, Potri.001G034300, Potri.001G035300, Potri.001G038000, Potri.001G046600, Potri.001G046700, Potri.001G047400, Potri.001G049400, Potri.001G050000, Potri.001G052400, Pot…
Potri.016G084700	Potri.016G085000	Potri.016G085300	Potri.016G085800	Potri.016G087400	Potri.016G087900	turquoise	Potri.016G090700	Potri.016G091800	Potri.016G097300	Potri.016G100400	Potri.016G110300	Potri.016G110700	Potri.016G113700	Potri.016G116400	Potri.016G116600	Potri.016G119300	Potri.016G120200	Potri.016G120800	Potri.016G121100	Potri.016G123800	Potri.016G124100	Potri.016G136600	Potri.016G138100	Potri.016G139800	Potri.016G140000	Potri.016G142500	Potri.017G001800	Potri.017G007700	Potri.017G012400	Potri.017G013000	Potri.017G014600	Potri.017G016200	Potri.017G026000	Potri.017G026600	Potri.017G036200	Potri.017G037000	Potri.017G047600	Potri.017G048000	Potri.017G050800	Potri.017G054600	Potri.017G059000	Potri.017G059300	Potri.017G059400	Potri.017G062400	Potri.017G065900	Potri.017G066000	Potri.017G066900	Potri.017G069600	Potri.017G070500
GO:0006807	1.38034e-42	1.51087	1746.02	2190	7916	turquoise	nitrogen compound metabolic process	Potri.001G002600, Potri.001G003700, Potri.001G003900, Potri.001G004200, Potri.001G005000, Potri.001G006400, Potri.001G008700, Potri.001G024300, Potri.001G024500, Potri.001G025300, Potri.001G026300, Potri.001G026800, Potri.001G028400, Potri.001G033200, Potri.001G034300, Potri.001G035300, Potri.001G038000, Potri.001G046600, Potri.001G046700, Potri.001G047400, Potri.001G049400, Potri.001G050000, Pot…
Potri.015G056100	Potri.015G056900	Potri.015G057400	Potri.015G057700	Potri.015G058600	Potri.015G061900	turquoise	Potri.015G064200	Potri.015G069100	Potri.015G070200	Potri.015G070300	Potri.015G070600	Potri.015G071700	Potri.015G072800	Potri.015G072900	Potri.015G073900	Potri.015G075600	Potri.015G077200	Potri.015G077300	Potri.015G079400	Potri.015G079600	Potri.015G084700	Potri.015G086500	Potri.015G088900	Potri.015G089000	Potri.015G089600	Potri.015G090200	Potri.015G091400	Potri.015G091800	Potri.015G094200	Potri.015G094400	Potri.015G097200	Potri.015G097400	Potri.015G097800	Potri.015G100300	Potri.015G101100	Potri.015G102100	Potri.015G105100	Potri.015G105900	Potri.015G106000	Potri.015G106500	Potri.015G106900	Potri.015G109300	Potri.015G109500	Potri.015G110800	Potri.015G111500	Potri.015G112400	Potri.015G112900	Potri.015G123900	Potri.015G129000
GO:0044267	9.08809e-39	1.58751	1077.92	1434	4887	turquoise	cellular protein metabolic process	Potri.001G002600, Potri.001G005000, Potri.001G006100, Potri.001G008800, Potri.001G009700, Potri.001G014000, Potri.001G018700, Potri.001G025300, Potri.001G029600, Potri.001G030000, Potri.001G034300, Potri.001G038000, Potri.001G046600, Potri.001G047400, Potri.001G050700, Potri.001G053400, Potri.001G057400, Potri.001G060800, Potri.001G068300, Potri.001G069100, Potri.001G071100, Potri.001G073600, Pot…
GO:0006396	2.65015e-38	2.54401	196.526	366	891	turquoise	RNA processing	Potri.001G005000, Potri.001G006400, Potri.001G008700, Potri.001G024500, Potri.001G026800, Potri.001G047400, Potri.001G075800, Potri.001G110000, Potri.001G111300, Potri.001G126400, Potri.001G150900, Potri.001G164000, Potri.001G166100, Potri.001G166600, Potri.001G200300, Potri.001G218700, Potri.001G219700, Potri.001G244600, Potri.001G253200, Potri.001G255600, Potri.001G264900, Potri.001G269200, Pot…
GO:0008104	1.32552e-36	2.40913	214.171	386	971	turquoise	protein localization	Potri.001G004800, Potri.001G026900, Potri.001G034400, Potri.001G036100, Potri.001G047100, Potri.001G054900, Potri.001G057500, Potri.001G078600, Potri.001G094200, Potri.001G101400, Potri.001G134100, Potri.001G157800, Potri.001G157900, Potri.001G164000, Potri.001G165600, Potri.001G165900, Potri.001G174100, Potri.001G187000, Potri.001G188300, Potri.001G190800, Potri.001G191100, Potri.001G194400, Pot…
GO:0045184	1.87512e-36	2.46058	202.04	369	916	turquoise	establishment of protein localization	Potri.001G004800, Potri.001G034400, Potri.001G036100, Potri.001G047100, Potri.001G054900, Potri.001G057500, Potri.001G078600, Potri.001G094200, Potri.001G101400, Potri.001G134100, Potri.001G157800, Potri.001G157900, Potri.001G164000, Potri.001G165600, Potri.001G165900, Potri.001G174100, Potri.001G187000, Potri.001G188300, Potri.001G191100, Potri.001G194400, Potri.001G197200, Potri.001G198100, Pot…
GO:0015031	4.49262e-36	2.46003	199.835	365	906	turquoise	protein transport	Potri.001G004800, Potri.001G034400, Potri.001G036100, Potri.001G047100, Potri.001G054900, Potri.001G057500, Potri.001G078600, Potri.001G094200, Potri.001G101400, Potri.001G134100, Potri.001G157800, Potri.001G157900, Potri.001G164000, Potri.001G165600, Potri.001G165900, Potri.001G174100, Potri.001G187000, Potri.001G188300, Potri.001G191100, Potri.001G194400, Potri.001G197200, Potri.001G198100, Pot…
GO:0016043	2.46783e-35	1.66097	749.49	1042	3398	turquoise	cellular component organization	Potri.001G003900, Potri.001G008800, Potri.001G011300, Potri.001G011900, Potri.001G012200, Potri.001G022500, Potri.001G028500, Potri.001G034300, Potri.001G047100, Potri.001G049400, Potri.001G050600, Potri.001G054900, Potri.001G060200, Potri.001G067300, Potri.001G068100, Potri.001G069100, Potri.001G074200, Potri.001G078900, Potri.001G081600, Potri.001G082600, Potri.001G086000, Potri.001G088200, Pot…
GO:0044260	3.85444e-34	1.41226	2240.97	2664	10160	turquoise	cellular macromolecule metabolic process	Potri.001G001700, Potri.001G002600, Potri.001G003700, Potri.001G003900, Potri.001G004200, Potri.001G005000, Potri.001G006100, Potri.001G006400, Potri.001G008700, Potri.001G008800, Potri.001G009700, Potri.001G011900, Potri.001G012200, Potri.001G014000, Potri.001G018700, Potri.001G024500, Potri.001G025300, Potri.001G026800, Potri.001G028400, Potri.001G029600, Potri.001G030000, Potri.001G033200, Pot…
Potri.011G130300	Potri.011G131400	Potri.011G132400	Potri.011G138400	Potri.011G139600	Potri.011G140100	turquoise	Potri.011G141200	Potri.011G141300	Potri.011G143900	Potri.011G144500	Potri.011G144800	Potri.011G145000	Potri.011G145800	Potri.011G147400	Potri.011G147700	Potri.011G148700	Potri.011G149700	Potri.011G150700	Potri.011G152500	Potri.011G155100	Potri.011G156300	Potri.011G156600	Potri.011G156900	Potri.011G157100	Potri.011G163600	Potri.011G164700	Potri.011G166400	Potri.011G167700	Potri.011G168200	Potri.011G169600	Potri.011G169900	Potri.012G000600	Potri.012G003700	Potri.012G004700	Potri.012G005000	Potri.012G005800	Potri.012G015100	Potri.012G016100	Potri.012G017300	Potri.012G017600	Potri.012G019300	Potri.012G020000	Potri.012G021700	Potri.012G022600	Potri.012G022700	Potri.012G024300	Potri.012G031200	Potri.012G033000	Potri.012G034200
GO:0019538	1.04261e-32	1.49888	1225.03	1566	5554	turquoise	protein metabolic process	Potri.001G001700, Potri.001G002600, Potri.001G003900, Potri.001G005000, Potri.001G006100, Potri.001G008800, Potri.001G009700, Potri.001G014000, Potri.001G018700, Potri.001G025300, Potri.001G029600, Potri.001G030000, Potri.001G034300, Potri.001G038000, Potri.001G046600, Potri.001G047400, Potri.001G050700, Potri.001G053400, Potri.001G057400, Potri.001G060800, Potri.001G068300, Potri.001G069100, Pot…
GO:0044085	3.8371e-31	1.93974	341.219	535	1547	turquoise	cellular component biogenesis	Potri.001G022500, Potri.001G024500, Potri.001G047400, Potri.001G060200, Potri.001G068100, Potri.001G069100, Potri.001G074200, Potri.001G088200, Potri.001G088300, Potri.001G110000, Potri.001G112200, Potri.001G117200, Potri.001G131000, Potri.001G139800, Potri.001G149300, Potri.001G152200, Potri.001G156200, Potri.001G157800, Potri.001G161700, Potri.001G164000, Potri.001G183200, Potri.001G189700, Pot…
GO:0033036	7.38058e-31	2.0563	278.136	454	1261	turquoise	macromolecule localization	Potri.001G004800, Potri.001G011900, Potri.001G026900, Potri.001G034400, Potri.001G036100, Potri.001G047100, Potri.001G048700, Potri.001G048800, Potri.001G054900, Potri.001G057500, Potri.001G078600, Potri.001G094200, Potri.001G098300, Potri.001G101400, Potri.001G104500, Potri.001G130200, Potri.001G134100, Potri.001G139800, Potri.001G157800, Potri.001G157900, Potri.001G158400, Potri.001G164000, Pot…
GO:0051641	4.66281e-30	2.30307	193.879	341	879	turquoise	cellular localization	Potri.001G004800, Potri.001G011900, Potri.001G026900, Potri.001G036100, Potri.001G043400, Potri.001G047100, Potri.001G054900, Potri.001G057500, Potri.001G078600, Potri.001G080400, Potri.001G094200, Potri.001G101400, Potri.001G104500, Potri.001G152800, Potri.001G157800, Potri.001G164000, Potri.001G165900, Potri.001G174100, Potri.001G187000, Potri.001G188300, Potri.001G190800, Potri.001G191100, Pot…
GO:0070727	2.33035e-29	2.47801	156.383	288	709	turquoise	cellular macromolecule localization	Potri.001G004800, Potri.001G011900, Potri.001G026900, Potri.001G036100, Potri.001G054900, Potri.001G057500, Potri.001G078600, Potri.001G094200, Potri.001G101400, Potri.001G104500, Potri.001G164000, Potri.001G165900, Potri.001G174100, Potri.001G187000, Potri.001G188300, Potri.001G190800, Potri.001G191100, Potri.001G197200, Potri.001G198100, Potri.001G204200, Potri.001G210900, Potri.001G212700, Pot…
GO:0022618	4.35063e-29	6.08118	35.732	102	162	turquoise	ribonucleoprotein complex assembly	Potri.001G069100, Potri.001G164000, Potri.001G218700, Potri.001G271500, Potri.001G310900, Potri.001G356800, Potri.001G403100, Potri.001G457800, Potri.002G010200, Potri.002G066200, Potri.002G068800, Potri.002G073200, Potri.002G154600, Potri.002G157500, Potri.002G205700, Potri.002G232600, Potri.003G031900, Potri.003G071200, Potri.003G104900, Potri.003G109000, Potri.003G137200, Potri.003G161200, Pot…
GO:0071826	9.11493e-29	5.98125	35.9526	102	163	turquoise	ribonucleoprotein complex subunit organization	Potri.001G069100, Potri.001G164000, Potri.001G218700, Potri.001G271500, Potri.001G310900, Potri.001G356800, Potri.001G403100, Potri.001G457800, Potri.002G010200, Potri.002G066200, Potri.002G068800, Potri.002G073200, Potri.002G154600, Potri.002G157500, Potri.002G205700, Potri.002G232600, Potri.003G031900, Potri.003G071200, Potri.003G104900, Potri.003G109000, Potri.003G137200, Potri.003G161200, Pot…
GO:0034613	9.39202e-29	2.5201	146.678	273	665	turquoise	cellular protein localization	Potri.001G004800, Potri.001G026900, Potri.001G036100, Potri.001G054900, Potri.001G057500, Potri.001G078600, Potri.001G094200, Potri.001G101400, Potri.001G164000, Potri.001G165900, Potri.001G174100, Potri.001G187000, Potri.001G188300, Potri.001G190800, Potri.001G191100, Potri.001G197200, Potri.001G198100, Potri.001G210900, Potri.001G212700, Potri.001G222500, Potri.001G239900, Potri.001G246500, Pot…
GO:0043170	1.21674e-28	1.36217	2446.32	2839	11091	turquoise	macromolecule metabolic process	Potri.001G001700, Potri.001G002600, Potri.001G003700, Potri.001G003900, Potri.001G004200, Potri.001G005000, Potri.001G006100, Potri.001G006400, Potri.001G008700, Potri.001G008800, Potri.001G009700, Potri.001G011900, Potri.001G012200, Potri.001G014000, Potri.001G018700, Potri.001G024500, Potri.001G025300, Potri.001G026800, Potri.001G028400, Potri.001G029600, Potri.001G030000, Potri.001G033200, Pot…
Potri.010G199400	Potri.010G199500	Potri.010G199600	Potri.010G201100	Potri.010G201500	Potri.010G201600	turquoise	Potri.010G202000	Potri.010G202100	Potri.010G202400	Potri.010G203200	Potri.010G203500	Potri.010G203600	Potri.010G204000	Potri.010G208400	Potri.010G208700	Potri.010G210300	Potri.010G210900	Potri.010G211100	Potri.010G212300	Potri.010G215700	Potri.010G215900	Potri.010G216100	Potri.010G216600	Potri.010G217100	Potri.010G220000	Potri.010G220100	Potri.010G221100	Potri.010G222900	Potri.010G223200	Potri.010G223500	Potri.010G224700	Potri.010G227200	Potri.010G229300	Potri.010G229800	Potri.010G230500	Potri.010G231000	Potri.010G232200	Potri.010G233100	Potri.010G234400	Potri.010G239200	Potri.010G239300	Potri.010G241200	Potri.010G241600	Potri.010G244700	Potri.010G245100	Potri.010G245400	Potri.010G247500	Potri.010G248100	Potri.010G251500
GO:0015833	5.72741e-28	2.13263	222.553	373	1009	turquoise	peptide transport	Potri.001G004800, Potri.001G034400, Potri.001G036100, Potri.001G047100, Potri.001G054900, Potri.001G057500, Potri.001G078600, Potri.001G094200, Potri.001G101400, Potri.001G134100, Potri.001G157800, Potri.001G157900, Potri.001G164000, Potri.001G165600, Potri.001G165900, Potri.001G174100, Potri.001G187000, Potri.001G188300, Potri.001G191100, Potri.001G194400, Potri.001G197200, Potri.001G198100, Pot…
GO:0043933	1.86116e-27	2.41527	154.839	281	702	turquoise	macromolecular complex subunit organization	Potri.001G022500, Potri.001G060200, Potri.001G069100, Potri.001G074200, Potri.001G088200, Potri.001G117200, Potri.001G117500, Potri.001G157800, Potri.001G161700, Potri.001G164000, Potri.001G188300, Potri.001G189700, Potri.001G190800, Potri.001G207900, Potri.001G218700, Potri.001G236400, Potri.001G271500, Potri.001G310900, Potri.001G319800, Potri.001G319900, Potri.001G333200, Potri.001G333700, Pot…
GO:0016071	2.8628e-27	2.66396	121.533	234	551	turquoise	mRNA metabolic process	Potri.001G005000, Potri.001G006400, Potri.001G008700, Potri.001G026800, Potri.001G075800, Potri.001G126400, Potri.001G148100, Potri.001G166100, Potri.001G166600, Potri.001G220100, Potri.001G244600, Potri.001G253200, Potri.001G255600, Potri.001G269200, Potri.001G269900, Potri.001G273200, Potri.001G275400, Potri.001G277700, Potri.001G277900, Potri.001G289800, Potri.001G310900, Potri.001G340800, Pot…
GO:0042886	7.69232e-27	2.08741	226.744	375	1028	turquoise	amide transport	Potri.001G004800, Potri.001G034400, Potri.001G036100, Potri.001G047100, Potri.001G054900, Potri.001G057500, Potri.001G078600, Potri.001G094200, Potri.001G101400, Potri.001G134100, Potri.001G157800, Potri.001G157900, Potri.001G164000, Potri.001G165600, Potri.001G165900, Potri.001G174100, Potri.001G187000, Potri.001G188300, Potri.001G191100, Potri.001G194400, Potri.001G197200, Potri.001G198100, Pot…
GO:0051649	2.56351e-26	2.32182	163.661	290	742	turquoise	establishment of localization in cell	Potri.001G004800, Potri.001G036100, Potri.001G043400, Potri.001G047100, Potri.001G054900, Potri.001G057500, Potri.001G078600, Potri.001G080400, Potri.001G094200, Potri.001G101400, Potri.001G152800, Potri.001G157800, Potri.001G164000, Potri.001G165900, Potri.001G174100, Potri.001G187000, Potri.001G188300, Potri.001G191100, Potri.001G197200, Potri.001G198100, Potri.001G210900, Potri.001G212700, Pot…
GO:0046907	2.58833e-26	2.37123	154.839	278	702	turquoise	intracellular transport	Potri.001G004800, Potri.001G036100, Potri.001G043400, Potri.001G047100, Potri.001G054900, Potri.001G057500, Potri.001G078600, Potri.001G080400, Potri.001G094200, Potri.001G101400, Potri.001G152800, Potri.001G157800, Potri.001G164000, Potri.001G165900, Potri.001G174100, Potri.001G187000, Potri.001G188300, Potri.001G191100, Potri.001G197200, Potri.001G198100, Potri.001G210900, Potri.001G212700, Pot…
GO:0034645	3.94792e-26	1.44014	1185.11	1483	5373	turquoise	cellular macromolecule biosynthetic process	Potri.001G002600, Potri.001G003700, Potri.001G003900, Potri.001G004200, Potri.001G005000, Potri.001G011900, Potri.001G012200, Potri.001G025300, Potri.001G028400, Potri.001G033200, Potri.001G034300, Potri.001G035300, Potri.001G046600, Potri.001G047400, Potri.001G049400, Potri.001G053500, Potri.001G055000, Potri.001G058800, Potri.001G060600, Potri.001G065600, Potri.001G066200, Potri.001G067300, Pot…
GO:0006397	4.74051e-26	2.93708	93.7414	191	425	turquoise	mRNA processing	Potri.001G005000, Potri.001G006400, Potri.001G008700, Potri.001G026800, Potri.001G075800, Potri.001G126400, Potri.001G166100, Potri.001G166600, Potri.001G244600, Potri.001G255600, Potri.001G269200, Potri.001G269900, Potri.001G273200, Potri.001G277700, Potri.001G277900, Potri.001G289800, Potri.001G310900, Potri.001G340800, Potri.001G344900, Potri.001G356800, Potri.001G359900, Potri.001G370400, Pot…
GO:0009059	8.0622e-26	1.43274	1211.58	1510	5493	turquoise	macromolecule biosynthetic process	Potri.001G002600, Potri.001G003700, Potri.001G003900, Potri.001G004200, Potri.001G005000, Potri.001G011900, Potri.001G012200, Potri.001G025300, Potri.001G028400, Potri.001G033200, Potri.001G034300, Potri.001G035300, Potri.001G046600, Potri.001G047400, Potri.001G049400, Potri.001G053500, Potri.001G055000, Potri.001G058800, Potri.001G060600, Potri.001G065600, Potri.001G066200, Potri.001G067300, Pot…
GO:0006886	9.56541e-26	2.50894	131.238	244	595	turquoise	intracellular protein transport	Potri.001G004800, Potri.001G036100, Potri.001G054900, Potri.001G057500, Potri.001G078600, Potri.001G094200, Potri.001G101400, Potri.001G164000, Potri.001G165900, Potri.001G174100, Potri.001G187000, Potri.001G188300, Potri.001G191100, Potri.001G197200, Potri.001G198100, Potri.001G210900, Potri.001G212700, Potri.001G222500, Potri.001G239900, Potri.001G246500, Potri.001G278800, Potri.001G278900, Pot…
GO:0044271	2.57113e-25	1.43315	1175.19	1467	5328	turquoise	cellular nitrogen compound biosynthetic process	Potri.001G002600, Potri.001G003700, Potri.001G004200, Potri.001G005000, Potri.001G025300, Potri.001G026300, Potri.001G028400, Potri.001G033200, Potri.001G034300, Potri.001G035300, Potri.001G046600, Potri.001G047400, Potri.001G049400, Potri.001G053500, Potri.001G055000, Potri.001G058800, Potri.001G060600, Potri.001G065600, Potri.001G066200, Potri.001G067300, Potri.001G069100, Potri.001G071100, Pot…
GO:0034622	3.60554e-24	2.50116	123.297	229	559	turquoise	cellular macromolecular complex assembly	Potri.001G022500, Potri.001G060200, Potri.001G069100, Potri.001G074200, Potri.001G088200, Potri.001G117200, Potri.001G161700, Potri.001G164000, Potri.001G190800, Potri.001G207900, Potri.001G218700, Potri.001G271500, Potri.001G310900, Potri.001G338200, Potri.001G356800, Potri.001G403100, Potri.001G416100, Potri.001G438700, Potri.001G457800, Potri.001G463200, Potri.002G010200, Potri.002G028600, Pot…
GO:0070925	3.66836e-24	5.9495	29.9972	85	136	turquoise	organelle assembly	Potri.001G069100, Potri.001G164000, Potri.001G218700, Potri.001G271500, Potri.001G275400, Potri.001G295800, Potri.001G337600, Potri.001G403100, Potri.001G457800, Potri.002G018900, Potri.002G066200, Potri.002G068800, Potri.002G073200, Potri.002G154600, Potri.002G157500, Potri.002G205700, Potri.003G071200, Potri.003G149100, Potri.003G161200, Potri.004G073500, Potri.004G085300, Potri.004G104000, Pot…
GO:0044237	5.34882e-24	1.31338	3084.2	3454	13983	turquoise	cellular metabolic process	Potri.001G001700, Potri.001G002600, Potri.001G003700, Potri.001G003900, Potri.001G004200, Potri.001G005000, Potri.001G006100, Potri.001G006400, Potri.001G008700, Potri.001G008800, Potri.001G009100, Potri.001G009700, Potri.001G011000, Potri.001G011300, Potri.001G011900, Potri.001G012200, Potri.001G014000, Potri.001G015600, Potri.001G018700, Potri.001G023600, Potri.001G024300, Potri.001G024500, Pot…
Potri.008G168000	Potri.008G168600	Potri.008G169900	Potri.008G171100	Potri.008G171200	Potri.008G173100	turquoise	Potri.008G175100	Potri.008G175500	Potri.008G175800	Potri.008G176900	Potri.008G177000	Potri.008G178700	Potri.008G179700	Potri.008G181900	Potri.008G187000	Potri.008G188600	Potri.008G188900	Potri.008G192200	Potri.008G193000	Potri.008G195900	Potri.008G196600	Potri.008G197600	Potri.008G197700	Potri.008G198300	Potri.008G198600	Potri.008G200100	Potri.008G200700	Potri.008G200800	Potri.008G201600	Potri.008G203400	Potri.008G203500	Potri.008G204400	Potri.008G206000	Potri.008G207000	Potri.008G208000	Potri.008G211100	Potri.008G213500	Potri.008G215200	Potri.008G215400	Potri.008G216600	Potri.008G222700	Potri.009G001100	Potri.009G005900	Potri.009G006500	Potri.009G007100	Potri.009G007900	Potri.009G008700	Potri.009G009200	Potri.009G009900
GO:0042255	1.18974e-23	11.9372	16.322	57	74	turquoise	ribosome assembly	Potri.001G069100, Potri.001G164000, Potri.001G218700, Potri.001G271500, Potri.001G403100, Potri.002G066200, Potri.002G073200, Potri.002G154600, Potri.003G071200, Potri.003G161200, Potri.004G073500, Potri.004G085300, Potri.004G118800, Potri.004G131800, Potri.004G187800, Potri.005G040100, Potri.005G186700, Potri.005G194500, Potri.006G077200, Potri.006G192900, Potri.006G197700, Potri.007G058600, Pot…
GO:0065003	1.48456e-23	2.3576	138.958	249	630	turquoise	macromolecular complex assembly	Potri.001G022500, Potri.001G060200, Potri.001G069100, Potri.001G074200, Potri.001G088200, Potri.001G117200, Potri.001G157800, Potri.001G161700, Potri.001G164000, Potri.001G189700, Potri.001G190800, Potri.001G207900, Potri.001G218700, Potri.001G271500, Potri.001G310900, Potri.001G338200, Potri.001G356800, Potri.001G403100, Potri.001G416100, Potri.001G438700, Potri.001G457800, Potri.001G463200, Pot…
GO:0009987	1.0612e-21	1.30021	4033.53	4380	18287	turquoise	cellular process	Potri.001G001700, Potri.001G002600, Potri.001G003700, Potri.001G003900, Potri.001G004200, Potri.001G005000, Potri.001G006100, Potri.001G006400, Potri.001G008700, Potri.001G008800, Potri.001G009100, Potri.001G009700, Potri.001G011000, Potri.001G011300, Potri.001G011900, Potri.001G012200, Potri.001G014000, Potri.001G015600, Potri.001G017500, Potri.001G018700, Potri.001G022500, Potri.001G023600, Pot…
Potri.006G210500	Potri.006G211100	Potri.006G211500	Potri.006G211700	Potri.006G212100	Potri.006G213400	turquoise	Potri.006G213900	Potri.006G214100	Potri.006G214200	Potri.006G214800	Potri.006G215200	Potri.006G216500	Potri.006G216900	Potri.006G217200	Potri.006G218000	Potri.006G220000	Potri.006G220300	Potri.006G220900	Potri.006G221100	Potri.006G221200	Potri.006G221700	Potri.006G222100	Potri.006G222200	Potri.006G222300	Potri.006G224500	Potri.006G225700	Potri.006G226100	Potri.006G227200	Potri.006G227600	Potri.006G228000	Potri.006G228100	Potri.006G228500	Potri.006G228900	Potri.006G229300	Potri.006G229400	Potri.006G231000	Potri.006G231900	Potri.006G232000	Potri.006G232300	Potri.006G233800	Potri.006G234600	Potri.006G235200	Potri.006G237400	Potri.006G237500	Potri.006G237800	Potri.006G240300	Potri.006G240900	Potri.006G241300	Potri.006G241800
GO:0006325	1.1094e-21	2.73992	88.6683	174	402	turquoise	chromatin organization	Potri.001G008800, Potri.001G034300, Potri.001G092800, Potri.001G111300, Potri.001G123400, Potri.001G160700, Potri.001G189200, Potri.001G213900, Potri.001G219700, Potri.001G253400, Potri.001G265200, Potri.001G320500, Potri.001G330400, Potri.001G359900, Potri.001G367400, Potri.001G412800, Potri.001G415700, Potri.001G417300, Potri.002G001000, Potri.002G009000, Potri.002G045900, Potri.002G046400, Pot…
GO:0008380	1.19342e-21	3.17453	65.7292	140	298	turquoise	RNA splicing	Potri.001G005000, Potri.001G006400, Potri.001G008700, Potri.001G126400, Potri.001G244600, Potri.001G255600, Potri.001G269900, Potri.001G273200, Potri.001G277700, Potri.001G277900, Potri.001G289800, Potri.001G310900, Potri.001G350800, Potri.001G356800, Potri.001G370400, Potri.002G003000, Potri.002G003600, Potri.002G010200, Potri.002G047200, Potri.002G068800, Potri.002G070200, Potri.002G095800, Pot…
GO:0016192	2.44439e-21	2.46559	111.166	205	504	turquoise	vesicle-mediated transport	Potri.001G043400, Potri.001G047100, Potri.001G080400, Potri.001G101400, Potri.001G109500, Potri.001G135700, Potri.001G152800, Potri.001G157800, Potri.001G165600, Potri.001G166400, Potri.001G193000, Potri.001G194400, Potri.001G197200, Potri.001G210900, Potri.001G222500, Potri.001G260900, Potri.001G278800, Potri.001G307400, Potri.001G315800, Potri.001G334300, Potri.001G343500, Potri.001G352900, Pot…
GO:0022607	1.86676e-19	1.94589	197.188	313	894	turquoise	cellular component assembly	Potri.001G022500, Potri.001G060200, Potri.001G069100, Potri.001G074200, Potri.001G088200, Potri.001G117200, Potri.001G139800, Potri.001G156200, Potri.001G157800, Potri.001G161700, Potri.001G164000, Potri.001G189700, Potri.001G190800, Potri.001G207900, Potri.001G218700, Potri.001G221000, Potri.001G271500, Potri.001G275400, Potri.001G295800, Potri.001G310900, Potri.001G336900, Potri.001G337600, Pot…
GO:0000398	1.10963e-18	3.90481	39.2611	93	178	turquoise	mRNA splicing, via spliceosome	Potri.001G006400, Potri.001G008700, Potri.001G126400, Potri.001G255600, Potri.001G273200, Potri.001G277700, Potri.001G277900, Potri.001G289800, Potri.001G310900, Potri.001G356800, Potri.001G370400, Potri.002G003600, Potri.002G010200, Potri.002G068800, Potri.002G070200, Potri.002G095800, Potri.002G197600, Potri.002G203600, Potri.002G205700, Potri.003G014900, Potri.003G031900, Potri.003G107200, Pot…
GO:0051276	1.63878e-18	2.17312	132.341	226	600	turquoise	chromosome organization	Potri.001G008800, Potri.001G034300, Potri.001G092800, Potri.001G111300, Potri.001G123400, Potri.001G156200, Potri.001G160700, Potri.001G165900, Potri.001G189200, Potri.001G213900, Potri.001G219700, Potri.001G253400, Potri.001G262600, Potri.001G265200, Potri.001G318100, Potri.001G320300, Potri.001G320500, Potri.001G330400, Potri.001G348200, Potri.001G359700, Potri.001G359900, Potri.001G367400, Pot…
GO:0042274	4.06152e-18	11.1698	12.7929	44	58	turquoise	ribosomal small subunit biogenesis	Potri.001G069100, Potri.001G164000, Potri.001G218700, Potri.001G304700, Potri.001G311000, Potri.002G071700, Potri.002G099500, Potri.003G071200, Potri.003G161200, Potri.004G073500, Potri.004G099200, Potri.004G118800, Potri.004G131800, Potri.005G026000, Potri.005G040100, Potri.005G072700, Potri.005G162600, Potri.006G087900, Potri.006G192900, Potri.006G197700, Potri.007G096300, Potri.007G117700, Pot…
GO:0071705	7.23712e-18	1.69296	302.84	437	1373	turquoise	nitrogen compound transport	Potri.001G004800, Potri.001G034400, Potri.001G036100, Potri.001G047100, Potri.001G054900, Potri.001G057500, Potri.001G076100, Potri.001G078600, Potri.001G094200, Potri.001G094600, Potri.001G101400, Potri.001G134100, Potri.001G157800, Potri.001G157900, Potri.001G164000, Potri.001G165600, Potri.001G165900, Potri.001G174100, Potri.001G187000, Potri.001G188300, Potri.001G191100, Potri.001G194400, Pot…
GO:0000375	1.5901e-17	3.53268	43.0107	97	195	turquoise	RNA splicing, via transesterification reactions	Potri.001G006400, Potri.001G008700, Potri.001G126400, Potri.001G255600, Potri.001G273200, Potri.001G277700, Potri.001G277900, Potri.001G289800, Potri.001G310900, Potri.001G350800, Potri.001G356800, Potri.001G370400, Potri.002G003600, Potri.002G010200, Potri.002G068800, Potri.002G070200, Potri.002G095800, Potri.002G197600, Potri.002G203600, Potri.002G205700, Potri.003G014900, Potri.003G031900, Pot…
GO:0000377	1.5901e-17	3.53268	43.0107	97	195	turquoise	RNA splicing, via transesterification reactions with bulged adenosine as nucleophile	Potri.001G006400, Potri.001G008700, Potri.001G126400, Potri.001G255600, Potri.001G273200, Potri.001G277700, Potri.001G277900, Potri.001G289800, Potri.001G310900, Potri.001G350800, Potri.001G356800, Potri.001G370400, Potri.002G003600, Potri.002G010200, Potri.002G068800, Potri.002G070200, Potri.002G095800, Potri.002G197600, Potri.002G203600, Potri.002G205700, Potri.003G014900, Potri.003G031900, Pot…
GO:0002181	2.23056e-17	7.55684	16.5426	51	75	turquoise	cytoplasmic translation	Potri.001G047400, Potri.001G156100, Potri.001G269600, Potri.001G271500, Potri.002G141500, Potri.002G204100, Potri.003G104900, Potri.004G196500, Potri.005G024400, Potri.005G082600, Potri.006G136500, Potri.006G202300, Potri.006G241300, Potri.007G055900, Potri.007G085200, Potri.007G086800, Potri.008G008000, Potri.008G059400, Potri.008G060000, Potri.008G063200, Potri.008G107700, Potri.008G141400, Pot…
GO:0040029	4.21372e-17	2.87853	61.3179	124	278	turquoise	regulation of gene expression, epigenetic	Potri.001G111300, Potri.001G148100, Potri.001G189200, Potri.001G213900, Potri.001G219700, Potri.001G320500, Potri.001G359900, Potri.001G415700, Potri.001G417300, Potri.001G420400, Potri.001G457000, Potri.001G470900, Potri.002G046400, Potri.002G079100, Potri.002G151000, Potri.002G160900, Potri.002G181400, Potri.002G212600, Potri.002G216200, Potri.002G232600, Potri.003G083100, Potri.003G086400, Pot…
GO:0009892	1.37629e-16	1.89947	178.219	279	808	turquoise	negative regulation of metabolic process	Potri.001G049400, Potri.001G058800, Potri.001G060600, Potri.001G066200, Potri.001G111300, Potri.001G112200, Potri.001G148100, Potri.001G155100, Potri.001G177000, Potri.001G180400, Potri.001G189200, Potri.001G213900, Potri.001G219700, Potri.001G220100, Potri.001G253200, Potri.001G255600, Potri.001G275400, Potri.001G277900, Potri.001G289200, Potri.001G320500, Potri.001G357900, Potri.001G359300, Pot…
GO:0006403	1.75061e-16	4.92342	24.7036	65	112	turquoise	RNA localization	Potri.001G078600, Potri.001G164000, Potri.001G165900, Potri.001G278900, Potri.001G330400, Potri.001G345100, Potri.001G394600, Potri.001G453200, Potri.001G470900, Potri.002G217700, Potri.002G221300, Potri.003G005700, Potri.003G066200, Potri.003G071200, Potri.003G138300, Potri.003G180100, Potri.003G194000, Potri.003G194400, Potri.003G223400, Potri.004G087000, Potri.004G225800, Potri.005G210600, Pot…
GO:0044249	8.02554e-16	1.28183	1661.1	1915	7531	turquoise	cellular biosynthetic process	Potri.001G002600, Potri.001G003700, Potri.001G003900, Potri.001G004200, Potri.001G005000, Potri.001G009100, Potri.001G011900, Potri.001G012200, Potri.001G014000, Potri.001G015600, Potri.001G023600, Potri.001G024300, Potri.001G025300, Potri.001G026300, Potri.001G028400, Potri.001G033200, Potri.001G034300, Potri.001G035300, Potri.001G046600, Potri.001G047400, Potri.001G049400, Potri.001G053500, Pot…
Potri.018G064500	Potri.018G065600	Potri.018G066100	Potri.018G070000	Potri.018G070100	Potri.018G074200	turquoise	Potri.018G075500	Potri.018G076500	Potri.018G082900	Potri.018G083900	Potri.018G086000	Potri.018G086400	Potri.018G088400	Potri.018G091500	Potri.018G091600	Potri.018G091700	Potri.018G092500	Potri.018G098400	Potri.018G100500	Potri.018G102700	Potri.018G104000	Potri.018G104100	Potri.018G107000	Potri.018G107300	Potri.018G109500	Potri.018G113200	Potri.018G115400	Potri.018G124700	Potri.018G128000	Potri.018G129700	Potri.018G131400	Potri.018G140300	Potri.018G140700	Potri.018G141800	Potri.018G141900	Potri.018G145200	Potri.018G145500	Potri.018G145800	Potri.018G146600	Potri.018G149500	Potri.018G149900	Potri.018G150100	Potri.019G013100	Potri.019G014100	Potri.019G014900	Potri.019G018400	Potri.019G018700	Potri.019G021500	Potri.019G029200
GO:0009790	1.08813e-15	1.78274	210.642	316	955	turquoise	embryo development	Potri.001G003900, Potri.001G004800, Potri.001G026800, Potri.001G049400, Potri.001G049700, Potri.001G054500, Potri.001G075900, Potri.001G082100, Potri.001G088200, Potri.001G102900, Potri.001G113600, Potri.001G117200, Potri.001G126100, Potri.001G137200, Potri.001G178000, Potri.001G189700, Potri.001G194400, Potri.001G200500, Potri.001G221000, Potri.001G264100, Potri.001G265200, Potri.001G277200, Pot…
GO:0006401	1.4936e-15	5.11977	22.0568	59	100	turquoise	RNA catabolic process	Potri.001G148100, Potri.001G220100, Potri.001G253200, Potri.001G255600, Potri.001G275400, Potri.001G277900, Potri.001G359300, Potri.001G457800, Potri.001G469500, Potri.002G024100, Potri.002G068800, Potri.002G205700, Potri.003G005700, Potri.003G086400, Potri.003G194400, Potri.004G104000, Potri.004G121500, Potri.004G225800, Potri.004G228700, Potri.005G048900, Potri.005G191600, Potri.005G210600, Pot…
GO:0010605	1.56937e-15	1.90137	164.544	258	746	turquoise	negative regulation of macromolecule metabolic process	Potri.001G049400, Potri.001G058800, Potri.001G060600, Potri.001G066200, Potri.001G111300, Potri.001G112200, Potri.001G148100, Potri.001G155100, Potri.001G180400, Potri.001G189200, Potri.001G213900, Potri.001G219700, Potri.001G220100, Potri.001G253200, Potri.001G255600, Potri.001G275400, Potri.001G277900, Potri.001G320500, Potri.001G357900, Potri.001G359300, Potri.001G359900, Potri.001G367400, Pot…
GO:0050657	1.76697e-15	4.7964	23.8213	62	108	turquoise	nucleic acid transport	Potri.001G078600, Potri.001G164000, Potri.001G165900, Potri.001G278900, Potri.001G330400, Potri.001G345100, Potri.001G394600, Potri.001G453200, Potri.001G470900, Potri.002G217700, Potri.002G221300, Potri.003G005700, Potri.003G066200, Potri.003G071200, Potri.003G138300, Potri.003G180100, Potri.003G194000, Potri.003G223400, Potri.004G087000, Potri.004G225800, Potri.006G081100, Potri.006G134000, Pot…
GO:0050658	1.76697e-15	4.7964	23.8213	62	108	turquoise	RNA transport	Potri.001G078600, Potri.001G164000, Potri.001G165900, Potri.001G278900, Potri.001G330400, Potri.001G345100, Potri.001G394600, Potri.001G453200, Potri.001G470900, Potri.002G217700, Potri.002G221300, Potri.003G005700, Potri.003G066200, Potri.003G071200, Potri.003G138300, Potri.003G180100, Potri.003G194000, Potri.003G223400, Potri.004G087000, Potri.004G225800, Potri.006G081100, Potri.006G134000, Pot…
GO:0051236	1.76697e-15	4.7964	23.8213	62	108	turquoise	establishment of RNA localization	Potri.001G078600, Potri.001G164000, Potri.001G165900, Potri.001G278900, Potri.001G330400, Potri.001G345100, Potri.001G394600, Potri.001G453200, Potri.001G470900, Potri.002G217700, Potri.002G221300, Potri.003G005700, Potri.003G066200, Potri.003G071200, Potri.003G138300, Potri.003G180100, Potri.003G194000, Potri.003G223400, Potri.004G087000, Potri.004G225800, Potri.006G081100, Potri.006G134000, Pot…
GO:0010608	2.66377e-15	2.51953	72.5668	136	329	turquoise	posttranscriptional regulation of gene expression	Potri.001G002600, Potri.001G111300, Potri.001G117500, Potri.001G148100, Potri.001G219700, Potri.001G243400, Potri.001G305300, Potri.001G320500, Potri.001G340800, Potri.001G359300, Potri.001G418600, Potri.001G420400, Potri.001G457000, Potri.001G470900, Potri.002G043600, Potri.002G082500, Potri.002G099100, Potri.002G124200, Potri.002G140200, Potri.002G151000, Potri.002G157500, Potri.002G181400, Pot…
GO:0006402	3.07155e-15	5.71098	18.9688	53	86	turquoise	mRNA catabolic process	Potri.001G148100, Potri.001G220100, Potri.001G253200, Potri.001G255600, Potri.001G275400, Potri.001G277900, Potri.001G359300, Potri.001G457800, Potri.001G469500, Potri.002G068800, Potri.002G205700, Potri.003G005700, Potri.003G086400, Potri.003G194400, Potri.004G104000, Potri.004G121500, Potri.004G225800, Potri.005G048900, Potri.005G191600, Potri.005G210600, Potri.006G001400, Potri.006G021900, Pot…
GO:0010629	6.88198e-15	1.97832	137.193	221	622	turquoise	negative regulation of gene expression	Potri.001G049400, Potri.001G058800, Potri.001G060600, Potri.001G066200, Potri.001G111300, Potri.001G112200, Potri.001G148100, Potri.001G155100, Potri.001G180400, Potri.001G189200, Potri.001G213900, Potri.001G219700, Potri.001G220100, Potri.001G253200, Potri.001G255600, Potri.001G275400, Potri.001G277900, Potri.001G320500, Potri.001G357900, Potri.001G359300, Potri.001G359900, Potri.001G367400, Pot…
GO:0042273	7.34413e-15	6.31858	16.5426	48	75	turquoise	ribosomal large subunit biogenesis	Potri.001G047400, Potri.001G271500, Potri.001G403100, Potri.002G035700, Potri.002G066200, Potri.002G073200, Potri.002G154600, Potri.004G085300, Potri.004G187800, Potri.005G082600, Potri.005G186700, Potri.005G194500, Potri.005G227300, Potri.006G077200, Potri.007G055900, Potri.007G058600, Potri.007G085200, Potri.008G008000, Potri.008G048800, Potri.008G050200, Potri.008G059400, Potri.008G063200, Pot…
GO:0044265	1.33088e-14	1.86705	163.22	253	740	turquoise	cellular macromolecule catabolic process	Potri.001G025300, Potri.001G038000, Potri.001G088200, Potri.001G094900, Potri.001G101900, Potri.001G117200, Potri.001G125800, Potri.001G148100, Potri.001G161700, Potri.001G162900, Potri.001G167400, Potri.001G169700, Potri.001G213800, Potri.001G220100, Potri.001G224100, Potri.001G253200, Potri.001G255600, Potri.001G275400, Potri.001G277900, Potri.001G280600, Potri.001G304900, Potri.001G314300, Pot…
GO:0033365	1.67928e-14	2.45611	72.5668	134	329	turquoise	protein localization to organelle	Potri.001G004800, Potri.001G054900, Potri.001G057500, Potri.001G094200, Potri.001G165900, Potri.001G174100, Potri.001G188300, Potri.001G191100, Potri.001G198100, Potri.001G212700, Potri.001G239900, Potri.001G246500, Potri.001G278900, Potri.001G315800, Potri.001G330200, Potri.001G354000, Potri.001G360300, Potri.001G360600, Potri.001G364500, Potri.001G452100, Potri.001G455600, Potri.002G022300, Pot…
GO:1901576	1.8008e-14	1.26387	1708.52	1952	7746	turquoise	organic substance biosynthetic process	Potri.001G002600, Potri.001G003700, Potri.001G003900, Potri.001G004200, Potri.001G005000, Potri.001G009100, Potri.001G011900, Potri.001G012200, Potri.001G014000, Potri.001G015600, Potri.001G023600, Potri.001G024300, Potri.001G025300, Potri.001G026300, Potri.001G028400, Potri.001G033200, Potri.001G034300, Potri.001G035300, Potri.001G046600, Potri.001G047400, Potri.001G049400, Potri.001G053500, Pot…
Potri.018G013800	Potri.018G019100	Potri.018G021100	Potri.018G021900	Potri.018G022100	Potri.018G023000	turquoise	Potri.018G023800	Potri.018G023900	Potri.018G029400	Potri.018G031800	Potri.018G032100	Potri.018G032300	Potri.018G033300	Potri.018G036600	Potri.018G036900	Potri.018G038000	Potri.018G039500	Potri.018G045100	Potri.018G046200	Potri.018G047100	Potri.018G049100	Potri.018G050200	Potri.018G051900	Potri.018G052200	Potri.018G052900	Potri.018G055700	Potri.018G058200	Potri.018G062300	Potri.018G063000	Potri.018G063600	Potri.018G063700	Potri.018G064500	Potri.018G065600	Potri.018G066100	Potri.018G070000	Potri.018G070100	Potri.018G074200	Potri.018G075500	Potri.018G076500	Potri.018G082900	Potri.018G083900	Potri.018G086000	Potri.018G086400	Potri.018G088400	Potri.018G091500	Potri.018G091600	Potri.018G091700	Potri.018G092500	Potri.018G098400
GO:0009058	2.42692e-14	1.25987	1756.6	2001	7964	turquoise	biosynthetic process	Potri.001G002600, Potri.001G003700, Potri.001G003900, Potri.001G004200, Potri.001G005000, Potri.001G009100, Potri.001G011900, Potri.001G012200, Potri.001G014000, Potri.001G015600, Potri.001G023600, Potri.001G024300, Potri.001G025300, Potri.001G026300, Potri.001G028400, Potri.001G033200, Potri.001G034300, Potri.001G035300, Potri.001G046600, Potri.001G047400, Potri.001G049400, Potri.001G053500, Pot…
Potri.017G063800	Potri.017G065900	Potri.017G066000	Potri.017G069600	Potri.017G072600	Potri.017G073900	turquoise	Potri.017G075600	Potri.017G076700	Potri.017G081300	Potri.017G082200	Potri.017G085400	Potri.017G086200	Potri.017G091000	Potri.017G092000	Potri.017G092200	Potri.017G095300	Potri.017G100800	Potri.017G101000	Potri.017G105800	Potri.017G106700	Potri.017G106800	Potri.017G110000	Potri.017G112400	Potri.017G114100	Potri.017G114600	Potri.017G115400	Potri.017G115500	Potri.017G119300	Potri.017G123300	Potri.017G124800	Potri.017G125400	Potri.017G126300	Potri.017G128900	Potri.017G129400	Potri.017G137600	Potri.017G140800	Potri.017G141000	Potri.017G141100	Potri.017G142400	Potri.017G146700	Potri.018G001600	Potri.018G002100	Potri.018G005300	Potri.018G006900	Potri.018G013300	Potri.018G013800	Potri.018G019100	Potri.018G021100	Potri.018G021900
GO:0034655	2.61882e-14	3.96801	28.4533	68	129	turquoise	nucleobase-containing compound catabolic process	Potri.001G052400, Potri.001G148100, Potri.001G220100, Potri.001G253200, Potri.001G255600, Potri.001G275400, Potri.001G277900, Potri.001G359300, Potri.001G457800, Potri.001G469500, Potri.002G024100, Potri.002G068800, Potri.002G205700, Potri.003G005700, Potri.003G086400, Potri.003G175800, Potri.003G194400, Potri.004G104000, Potri.004G121500, Potri.004G225800, Potri.004G228700, Potri.005G048900, Pot…
GO:0009793	5.76594e-14	1.81078	173.146	263	785	turquoise	embryo development ending in seed dormancy	Potri.001G003900, Potri.001G004800, Potri.001G026800, Potri.001G049700, Potri.001G054500, Potri.001G075900, Potri.001G082100, Potri.001G088200, Potri.001G102900, Potri.001G113600, Potri.001G117200, Potri.001G126100, Potri.001G178000, Potri.001G189700, Potri.001G200500, Potri.001G221000, Potri.001G265200, Potri.001G277200, Potri.001G289200, Potri.001G295200, Potri.001G311000, Potri.001G320500, Pot…
GO:0048193	1.0629e-13	4.07534	26.027	63	118	turquoise	Golgi vesicle transport	Potri.001G043400, Potri.001G047100, Potri.001G080400, Potri.001G152800, Potri.001G157800, Potri.001G307400, Potri.001G343500, Potri.001G418400, Potri.001G442900, Potri.002G034200, Potri.002G058300, Potri.002G138400, Potri.002G223600, Potri.002G238500, Potri.003G004000, Potri.003G077100, Potri.003G183400, Potri.004G115700, Potri.004G156900, Potri.004G201800, Potri.005G099800, Potri.005G141700, Pot…
GO:0044238	1.22942e-13	1.22021	3100.08	3370	14055	turquoise	primary metabolic process	Potri.001G001700, Potri.001G002600, Potri.001G003700, Potri.001G003900, Potri.001G004200, Potri.001G005000, Potri.001G006100, Potri.001G006400, Potri.001G008700, Potri.001G008800, Potri.001G009700, Potri.001G011900, Potri.001G012200, Potri.001G014000, Potri.001G015600, Potri.001G018700, Potri.001G024300, Potri.001G024500, Potri.001G025300, Potri.001G026300, Potri.001G026800, Potri.001G027400, Pot…
Potri.009G008700	Potri.009G009900	Potri.009G010600	Potri.009G013000	Potri.009G014500	Potri.009G015000	turquoise	Potri.009G017700	Potri.009G018100	Potri.009G018600	Potri.009G018700	Potri.009G019400	Potri.009G020800	Potri.009G020900	Potri.009G022200	Potri.009G026200	Potri.009G027000	Potri.009G029600	Potri.009G031200	Potri.009G032600	Potri.009G034900	Potri.009G035000	Potri.009G036900	Potri.009G037700	Potri.009G041900	Potri.009G043100	Potri.009G044300	Potri.009G044400	Potri.009G044900	Potri.009G049100	Potri.009G049200	Potri.009G051000	Potri.009G052300	Potri.009G053800	Potri.009G053900	Potri.009G054400	Potri.009G054600	Potri.009G056900	Potri.009G057100	Potri.009G059200	Potri.009G059600	Potri.009G060800	Potri.009G061000	Potri.009G061600	Potri.009G064000	Potri.009G064100	Potri.009G064500	Potri.009G065800	Potri.009G067500	Potri.009G070900
GO:0016458	2.28649e-13	2.5786	58.8916	112	267	turquoise	gene silencing	Potri.001G111300, Potri.001G148100, Potri.001G189200, Potri.001G213900, Potri.001G219700, Potri.001G320500, Potri.001G359900, Potri.001G415700, Potri.001G420400, Potri.001G457000, Potri.001G470900, Potri.002G046400, Potri.002G061200, Potri.002G151000, Potri.002G181400, Potri.002G212600, Potri.002G232600, Potri.003G083100, Potri.003G086400, Potri.003G160500, Potri.003G181000, Potri.003G194000, Pot…
GO:0000956	3.71389e-13	5.38699	17.2043	47	78	turquoise	nuclear-transcribed mRNA catabolic process	Potri.001G148100, Potri.001G253200, Potri.001G255600, Potri.001G275400, Potri.001G277900, Potri.001G359300, Potri.001G457800, Potri.001G469500, Potri.002G068800, Potri.002G205700, Potri.003G005700, Potri.003G086400, Potri.003G194400, Potri.004G104000, Potri.004G121500, Potri.004G225800, Potri.005G048900, Potri.005G191600, Potri.005G210600, Potri.006G001400, Potri.006G021900, Potri.006G038500, Pot…
GO:0051128	3.92634e-13	2.18581	87.786	151	398	turquoise	regulation of cellular component organization	Potri.001G003900, Potri.001G011900, Potri.001G012200, Potri.001G067300, Potri.001G127300, Potri.001G161700, Potri.001G190800, Potri.001G213900, Potri.001G230000, Potri.001G234200, Potri.001G271200, Potri.001G289200, Potri.001G319800, Potri.001G319900, Potri.001G359900, Potri.001G405500, Potri.001G416100, Potri.002G002900, Potri.002G058700, Potri.002G079100, Potri.002G096900, Potri.002G100600, Pot…
GO:0072594	4.58064e-13	2.45539	64.4058	119	292	turquoise	establishment of protein localization to organelle	Potri.001G004800, Potri.001G054900, Potri.001G057500, Potri.001G094200, Potri.001G165900, Potri.001G174100, Potri.001G188300, Potri.001G191100, Potri.001G198100, Potri.001G212700, Potri.001G239900, Potri.001G246500, Potri.001G278900, Potri.001G330200, Potri.001G354000, Potri.001G360600, Potri.001G364500, Potri.001G452100, Potri.001G455600, Potri.002G031800, Potri.002G043600, Potri.002G140700, Pot…
GO:0006364	4.68816e-13	3.13588	38.1582	81	173	turquoise	rRNA processing	Potri.001G024500, Potri.001G047400, Potri.001G110000, Potri.001G164000, Potri.001G218700, Potri.001G253200, Potri.001G289200, Potri.001G304700, Potri.001G311000, Potri.001G338700, Potri.001G344000, Potri.001G403100, Potri.002G016800, Potri.002G036500, Potri.002G073200, Potri.002G096600, Potri.002G099500, Potri.002G203700, Potri.002G213500, Potri.003G071200, Potri.003G124200, Potri.003G151500, Pot…
GO:0016072	4.7042e-13	3.10724	38.82	82	176	turquoise	rRNA metabolic process	Potri.001G024500, Potri.001G047400, Potri.001G110000, Potri.001G164000, Potri.001G218700, Potri.001G253200, Potri.001G289200, Potri.001G304700, Potri.001G311000, Potri.001G338700, Potri.001G344000, Potri.001G403100, Potri.002G016800, Potri.002G036500, Potri.002G073200, Potri.002G096600, Potri.002G099500, Potri.002G203700, Potri.002G213500, Potri.003G071200, Potri.003G124200, Potri.003G151500, Pot…
GO:0000028	6.06026e-13	38.9903	5.29363	22	24	turquoise	ribosomal small subunit assembly	Potri.001G069100, Potri.001G164000, Potri.001G218700, Potri.003G071200, Potri.003G161200, Potri.004G073500, Potri.004G118800, Potri.004G131800, Potri.005G040100, Potri.006G192900, Potri.006G197700, Potri.007G117700, Potri.008G017300, Potri.009G019400, Potri.010G241200, Potri.011G080500, Potri.013G027900, Potri.015G056100, Potri.015G112900, Potri.016G063200, Potri.017G092200, Potri.017G146700
GO:0006139	6.14394e-13	1.27103	1321.42	1530	5991	turquoise	nucleobase-containing compound metabolic process	Potri.001G003700, Potri.001G003900, Potri.001G004200, Potri.001G005000, Potri.001G006400, Potri.001G008700, Potri.001G024500, Potri.001G026300, Potri.001G026800, Potri.001G028400, Potri.001G033200, Potri.001G034300, Potri.001G035300, Potri.001G038000, Potri.001G046700, Potri.001G047400, Potri.001G049400, Potri.001G052400, Potri.001G053500, Potri.001G055000, Potri.001G058800, Potri.001G060600, Pot…
GO:0048519	6.61977e-13	1.56376	296.223	406	1343	turquoise	negative regulation of biological process	Potri.001G029600, Potri.001G049400, Potri.001G057400, Potri.001G058800, Potri.001G060600, Potri.001G065600, Potri.001G066200, Potri.001G070900, Potri.001G098300, Potri.001G111300, Potri.001G112200, Potri.001G132900, Potri.001G134800, Potri.001G137800, Potri.001G138700, Potri.001G148100, Potri.001G155100, Potri.001G160700, Potri.001G177000, Potri.001G180400, Potri.001G184100, Potri.001G189200, Pot…
GO:0006913	4.50629e-12	3.20296	33.5263	72	152	turquoise	nucleocytoplasmic transport	Potri.001G004800, Potri.001G036100, Potri.001G057500, Potri.001G078600, Potri.001G094200, Potri.001G164000, Potri.001G165900, Potri.001G188300, Potri.001G278900, Potri.001G330400, Potri.001G394600, Potri.001G470900, Potri.002G167400, Potri.002G172400, Potri.002G217700, Potri.002G221300, Potri.002G232600, Potri.002G246600, Potri.003G066200, Potri.003G071200, Potri.003G137400, Potri.003G170800, Pot…
GO:0051169	4.50629e-12	3.20296	33.5263	72	152	turquoise	nuclear transport	Potri.001G004800, Potri.001G036100, Potri.001G057500, Potri.001G078600, Potri.001G094200, Potri.001G164000, Potri.001G165900, Potri.001G188300, Potri.001G278900, Potri.001G330400, Potri.001G394600, Potri.001G470900, Potri.002G167400, Potri.002G172400, Potri.002G217700, Potri.002G221300, Potri.002G232600, Potri.002G246600, Potri.003G066200, Potri.003G071200, Potri.003G137400, Potri.003G170800, Pot…
GO:0016569	4.53063e-12	2.54299	54.0391	102	245	turquoise	covalent chromatin modification	Potri.001G008800, Potri.001G092800, Potri.001G111300, Potri.001G160700, Potri.001G189200, Potri.001G213900, Potri.001G219700, Potri.001G320500, Potri.001G330400, Potri.001G359900, Potri.001G417300, Potri.002G001000, Potri.002G045900, Potri.002G079100, Potri.002G111600, Potri.002G141300, Potri.002G212600, Potri.002G226000, Potri.002G232800, Potri.002G243400, Potri.002G259000, Potri.003G048900, Pot…
GO:0043632	5.70222e-12	1.9185	117.563	186	533	turquoise	modification-dependent macromolecule catabolic process	Potri.001G025300, Potri.001G038000, Potri.001G088200, Potri.001G094900, Potri.001G101900, Potri.001G117200, Potri.001G125800, Potri.001G161700, Potri.001G162900, Potri.001G167400, Potri.001G169700, Potri.001G224100, Potri.001G253200, Potri.001G280600, Potri.001G304900, Potri.001G314300, Potri.001G368600, Potri.001G378900, Potri.001G392500, Potri.001G439200, Potri.001G449000, Potri.002G018700, Pot…
GO:0048731	6.18187e-12	1.34593	684.643	837	3104	turquoise	system development	Potri.001G003900, Potri.001G004800, Potri.001G008800, Potri.001G026800, Potri.001G049400, Potri.001G049700, Potri.001G054500, Potri.001G057400, Potri.001G058800, Potri.001G060600, Potri.001G066200, Potri.001G066700, Potri.001G073600, Potri.001G075900, Potri.001G078900, Potri.001G079300, Potri.001G081600, Potri.001G082100, Potri.001G086000, Potri.001G088200, Potri.001G099900, Potri.001G102900, Pot…
GO:0006417	6.89367e-12	2.54613	52.9363	100	240	turquoise	regulation of translation	Potri.001G002600, Potri.001G117500, Potri.001G243400, Potri.001G305300, Potri.001G359300, Potri.001G418600, Potri.001G420400, Potri.001G457000, Potri.002G043600, Potri.002G082500, Potri.002G124200, Potri.002G140200, Potri.002G151000, Potri.002G157500, Potri.002G181400, Potri.002G232600, Potri.002G233500, Potri.003G009900, Potri.003G072100, Potri.003G115300, Potri.003G160500, Potri.004G103700, Pot…
GO:0006605	7.01901e-12	2.18134	78.5222	135	356	turquoise	protein targeting	Potri.001G004800, Potri.001G054900, Potri.001G057500, Potri.001G094200, Potri.001G165900, Potri.001G174100, Potri.001G188300, Potri.001G191100, Potri.001G198100, Potri.001G212700, Potri.001G239900, Potri.001G246500, Potri.001G278900, Potri.001G325400, Potri.001G329400, Potri.001G330200, Potri.001G354000, Potri.001G360600, Potri.001G364500, Potri.001G452100, Potri.001G455600, Potri.002G031800, Pot…
GO:0048608	8.08594e-12	1.41905	461.649	589	2093	turquoise	reproductive structure development	Potri.001G003900, Potri.001G004800, Potri.001G008800, Potri.001G026800, Potri.001G049400, Potri.001G049700, Potri.001G054500, Potri.001G057400, Potri.001G060600, Potri.001G066200, Potri.001G066700, Potri.001G073600, Potri.001G075900, Potri.001G081600, Potri.001G082100, Potri.001G086000, Potri.001G088200, Potri.001G099900, Potri.001G102900, Potri.001G104500, Potri.001G112400, Potri.001G113600, Pot…
GO:0061458	8.08594e-12	1.41905	461.649	589	2093	turquoise	reproductive system development	Potri.001G003900, Potri.001G004800, Potri.001G008800, Potri.001G026800, Potri.001G049400, Potri.001G049700, Potri.001G054500, Potri.001G057400, Potri.001G060600, Potri.001G066200, Potri.001G066700, Potri.001G073600, Potri.001G075900, Potri.001G081600, Potri.001G082100, Potri.001G086000, Potri.001G088200, Potri.001G099900, Potri.001G102900, Potri.001G104500, Potri.001G112400, Potri.001G113600, Pot…
GO:0071702	9.32703e-12	1.47089	367.466	482	1666	turquoise	organic substance transport	Potri.001G004800, Potri.001G034400, Potri.001G036100, Potri.001G046800, Potri.001G047100, Potri.001G048700, Potri.001G048800, Potri.001G054900, Potri.001G057500, Potri.001G076100, Potri.001G078600, Potri.001G094200, Potri.001G094600, Potri.001G101400, Potri.001G130200, Potri.001G134100, Potri.001G139800, Potri.001G157800, Potri.001G157900, Potri.001G158400, Potri.001G164000, Potri.001G165600, Pot…
GO:0015931	1.0513e-11	2.75941	43.4519	86	197	turquoise	nucleobase-containing compound transport	Potri.001G078600, Potri.001G094600, Potri.001G164000, Potri.001G165900, Potri.001G267800, Potri.001G278900, Potri.001G330400, Potri.001G345100, Potri.001G394600, Potri.001G453200, Potri.001G470900, Potri.002G064700, Potri.002G168100, Potri.002G217700, Potri.002G221300, Potri.003G005700, Potri.003G066200, Potri.003G071200, Potri.003G137500, Potri.003G138300, Potri.003G180100, Potri.003G194000, Pot…
GO:0051028	1.05344e-11	4.48753	18.9688	48	86	turquoise	mRNA transport	Potri.001G078600, Potri.001G165900, Potri.001G278900, Potri.001G330400, Potri.001G345100, Potri.001G394600, Potri.001G453200, Potri.001G470900, Potri.003G005700, Potri.003G138300, Potri.003G180100, Potri.003G194000, Potri.003G223400, Potri.004G087000, Potri.004G225800, Potri.006G081100, Potri.006G134000, Potri.006G221700, Potri.007G001500, Potri.007G036600, Potri.008G014800, Potri.008G067600, Pot…
GO:0000027	1.4706e-11	9.35074	8.82272	29	40	turquoise	ribosomal large subunit assembly	Potri.001G271500, Potri.001G403100, Potri.002G066200, Potri.002G154600, Potri.004G085300, Potri.004G187800, Potri.005G194500, Potri.006G077200, Potri.007G058600, Potri.008G050200, Potri.009G027000, Potri.009G065800, Potri.010G210300, Potri.011G122200, Potri.011G150700, Potri.012G139400, Potri.012G139500, Potri.013G128600, Potri.013G159600, Potri.014G089100, Potri.014G174000, Potri.014G197100, Pot…
GO:0033043	1.49064e-11	2.62209	47.8632	92	217	turquoise	regulation of organelle organization	Potri.001G067300, Potri.001G190800, Potri.001G213900, Potri.001G271200, Potri.001G359900, Potri.001G416100, Potri.002G002900, Potri.002G079100, Potri.002G111600, Potri.002G223600, Potri.002G226000, Potri.002G253200, Potri.003G021700, Potri.003G103800, Potri.003G149100, Potri.003G162700, Potri.004G057100, Potri.004G104000, Potri.004G177500, Potri.004G179000, Potri.004G184900, Potri.005G027000, Pot…
GO:0034248	1.64694e-11	2.49241	53.598	100	243	turquoise	regulation of cellular amide metabolic process	Potri.001G002600, Potri.001G117500, Potri.001G243400, Potri.001G305300, Potri.001G359300, Potri.001G418600, Potri.001G420400, Potri.001G457000, Potri.002G043600, Potri.002G082500, Potri.002G124200, Potri.002G140200, Potri.002G151000, Potri.002G157500, Potri.002G181400, Potri.002G232600, Potri.002G233500, Potri.003G009900, Potri.003G072100, Potri.003G115300, Potri.003G160500, Potri.004G103700, Pot…
GO:0031047	1.76025e-11	2.82729	40.3639	81	183	turquoise	gene silencing by RNA	Potri.001G111300, Potri.001G148100, Potri.001G189200, Potri.001G219700, Potri.001G420400, Potri.001G457000, Potri.001G470900, Potri.002G061200, Potri.002G151000, Potri.002G181400, Potri.002G232600, Potri.003G083100, Potri.003G086400, Potri.003G160500, Potri.003G181000, Potri.003G194000, Potri.003G194300, Potri.003G196900, Potri.004G161700, Potri.004G196400, Potri.004G212700, Potri.005G044400, Pot…
GO:0009791	2.27774e-11	1.36328	581.196	719	2635	turquoise	post-embryonic development	Potri.001G003900, Potri.001G004800, Potri.001G008800, Potri.001G026800, Potri.001G049400, Potri.001G049700, Potri.001G054500, Potri.001G057400, Potri.001G058800, Potri.001G060600, Potri.001G066200, Potri.001G066700, Potri.001G073600, Potri.001G075900, Potri.001G079300, Potri.001G081600, Potri.001G082100, Potri.001G086000, Potri.001G088200, Potri.001G099900, Potri.001G102900, Potri.001G104500, Pot…
GO:0006511	3.85044e-11	1.88249	115.136	180	522	turquoise	ubiquitin-dependent protein catabolic process	Potri.001G025300, Potri.001G038000, Potri.001G088200, Potri.001G094900, Potri.001G101900, Potri.001G117200, Potri.001G125800, Potri.001G161700, Potri.001G162900, Potri.001G167400, Potri.001G169700, Potri.001G224100, Potri.001G280600, Potri.001G304900, Potri.001G314300, Potri.001G368600, Potri.001G378900, Potri.001G392500, Potri.001G439200, Potri.001G449000, Potri.002G018700, Potri.002G033900, Pot…
GO:0019941	4.13939e-11	1.87653	116.019	181	526	turquoise	modification-dependent protein catabolic process	Potri.001G025300, Potri.001G038000, Potri.001G088200, Potri.001G094900, Potri.001G101900, Potri.001G117200, Potri.001G125800, Potri.001G161700, Potri.001G162900, Potri.001G167400, Potri.001G169700, Potri.001G224100, Potri.001G280600, Potri.001G304900, Potri.001G314300, Potri.001G368600, Potri.001G378900, Potri.001G392500, Potri.001G439200, Potri.001G449000, Potri.002G018700, Potri.002G033900, Pot…
GO:0046483	4.15985e-11	1.23859	1425.09	1621	6461	turquoise	heterocycle metabolic process	Potri.001G003700, Potri.001G003900, Potri.001G004200, Potri.001G005000, Potri.001G006400, Potri.001G008700, Potri.001G014000, Potri.001G024300, Potri.001G024500, Potri.001G026300, Potri.001G026800, Potri.001G028400, Potri.001G033200, Potri.001G034300, Potri.001G035300, Potri.001G038000, Potri.001G046700, Potri.001G047400, Potri.001G049400, Potri.001G052400, Potri.001G053500, Potri.001G055000, Pot…
GO:0016570	4.65619e-11	2.52894	49.4072	93	224	turquoise	histone modification	Potri.001G008800, Potri.001G092800, Potri.001G160700, Potri.001G213900, Potri.001G219700, Potri.001G330400, Potri.001G359900, Potri.001G417300, Potri.002G001000, Potri.002G045900, Potri.002G079100, Potri.002G111600, Potri.002G141300, Potri.002G226000, Potri.002G232800, Potri.002G243400, Potri.002G259000, Potri.003G048900, Potri.003G074200, Potri.003G083100, Potri.004G104200, Potri.004G133600, Pot…
GO:0051168	6.31236e-11	5.39509	13.8958	38	63	turquoise	nuclear export	Potri.001G036100, Potri.001G078600, Potri.001G164000, Potri.001G165900, Potri.001G330400, Potri.001G394600, Potri.001G470900, Potri.002G172400, Potri.002G217700, Potri.002G221300, Potri.003G066200, Potri.003G071200, Potri.003G180100, Potri.003G189500, Potri.003G194000, Potri.004G121500, Potri.006G134000, Potri.006G221700, Potri.008G013200, Potri.008G014800, Potri.008G067600, Potri.008G080900, Pot…
GO:0010499	8.90738e-11	13.5873	6.39647	23	29	turquoise	proteasomal ubiquitin-independent protein catabolic process	Potri.001G162900, Potri.001G224100, Potri.002G033900, Potri.002G148300, Potri.003G072500, Potri.004G066000, Potri.004G174200, Potri.005G180500, Potri.005G229200, Potri.006G008800, Potri.006G077900, Potri.006G110800, Potri.006G140400, Potri.006G242000, Potri.008G155500, Potri.009G020800, Potri.010G084800, Potri.014G069800, Potri.015G122400, Potri.016G015400, Potri.016G139600, Potri.017G071100, Pot…
[truncated: 617 more rows]
[truncated: 2,511 more columns]

## Sheet: allModules_GO_MF
allModules_GO_MF
GOMFID	Pvalue	OddsRatio	ExpCount	Count	Size	moduleColor	Term	Genes
[truncated: 523 more rows]
[truncated: 1,961 more columns]

## Sheet: allModules_GO_CC
allModules_GO_CC
GOCCID	Pvalue	OddsRatio	ExpCount	Count	Size	moduleColor	Term	Genes
[truncated: 472 more rows]
[truncated: 5,000 more columns]
