# Supplementary material for: Genome-wide transcriptional adaptation to salt stress in Populus
Source: BMC Plant Biol. 2019 Aug 20;19:367. doi: 10.1186/s12870-019-1952-2 (PMC6701017; doi:10.1186/s12870-019-1952-2)
Supplement: Supplementary file 14 — Table S8. Top 20 genes co-expressed with WOX4b and CLE41a from our RNA-seq data. (XLSX 11 kb) [file 12870_2019_1952_MOESM14_ESM.xlsx]

## Sheet: CytoscapeInput-edges-green-WOX4
fromNode	toNode	weight	direction	fromAltName	toAltName
Potri.002G124100	Potri.015G003900	0.113058	undirected	WUSCHEL related homeobox 4	Heavy metal transport/detoxification superfamily protein
Potri.002G124100	Potri.005G176100	0.099818	undirected	WUSCHEL related homeobox 4	nodulin MtN21 /EamA-like transporter family protein
Potri.002G124100	Potri.005G088700	0.0875727	undirected	WUSCHEL related homeobox 4	GRAM domain-containing protein / ABA-responsive protein-related
Potri.002G124100	Potri.001G013400	0.0869301	undirected	WUSCHEL related homeobox 4	Major facilitator superfamily protein
Potri.002G124100	Potri.018G069700	0.0850569	undirected	WUSCHEL related homeobox 4	myo-inositol oxygenase 4
Potri.002G124100	Potri.004G032200	0.0819312	undirected	WUSCHEL related homeobox 4	Octicosapeptide/Phox/Bem1p family protein
Potri.002G124100	Potri.015G029400	0.0788531	undirected	WUSCHEL related homeobox 4	organic cation/carnitine transporter1
Potri.002G124100	Potri.016G031400	0.0780607	undirected	WUSCHEL related homeobox 4	nodulin MtN21 /EamA-like transporter family protein
Potri.002G124100	Potri.008G032700	0.0773909	undirected	WUSCHEL related homeobox 4	Pectin lyase-like superfamily protein
Potri.002G124100	Potri.004G231000	0.0739408	undirected	WUSCHEL related homeobox 4	Polyketide cyclase/dehydrase and lipid transport superfamily protein
Potri.002G124100	Potri.014G127000	0.0727931	undirected	WUSCHEL related homeobox 4	Plant invertase/pectin methylesterase inhibitor superfamily
Potri.002G124100	Potri.003G009000	0.0726175	undirected	WUSCHEL related homeobox 4	Lactoylglutathione lyase / glyoxalase I family protein
Potri.002G124100	Potri.018G083700	0.072433	undirected	WUSCHEL related homeobox 4	basic helix-loop-helix (bHLH) DNA-binding superfamily protein
Potri.002G124100	Potri.013G112300	0.0724131	undirected	WUSCHEL related homeobox 4	Adenine nucleotide alpha hydrolases-like superfamily protein
Potri.002G124100	Potri.018G094900	0.0723917	undirected	WUSCHEL related homeobox 4	xyloglucan endotransglycosylase 6
Potri.002G124100	Potri.013G148300	0.0722289	undirected	WUSCHEL related homeobox 4	Wound-responsive family protein
Potri.002G124100	Potri.004G134800	0.0720957	undirected	WUSCHEL related homeobox 4	Peroxidase superfamily protein
Potri.002G124100	Potri.005G167800	0.0718803	undirected	WUSCHEL related homeobox 4
Potri.002G124100	Potri.009G005700	0.0713686	undirected	WUSCHEL related homeobox 4	CHY-type/CTCHY-type/RING-type Zinc finger protein
Potri.002G124100	Potri.004G144600	0.0701939	undirected	WUSCHEL related homeobox 4	Peroxidase superfamily protein
Potri.002G241300	Potri.008G159800	0.0538804	undirected	CLAVATA3/ESR-RELATED 41	Protein of unknown function (DUF506)
Potri.002G241300	Potri.008G151000	0.0476013	undirected	CLAVATA3/ESR-RELATED 41	Cupredoxin superfamily protein
Potri.002G241300	Potri.010G109300	0.0441144	undirected	CLAVATA3/ESR-RELATED 41	Plant invertase/pectin methylesterase inhibitor superfamily protein
Potri.002G241300	Potri.005G005800	0.0437249	undirected	CLAVATA3/ESR-RELATED 41	Peptidase C15, pyroglutamyl peptidase I-like
Potri.002G241300	Potri.009G133100	0.0426259	undirected	CLAVATA3/ESR-RELATED 41	actin depolymerizing factor 5
Potri.002G241300	Potri.010G111000	0.0413259	undirected	CLAVATA3/ESR-RELATED 41	MLP-like protein 28
Potri.002G241300	Potri.002G124100	0.0371132	undirected	CLAVATA3/ESR-RELATED 41	WUSCHEL related homeobox 4
Potri.002G241300	Potri.014G072100	0.0368333	undirected	CLAVATA3/ESR-RELATED 41	cytochrome P450, family 704, subfamily A, polypeptide 2
Potri.002G241300	Potri.002G234600	0.0366708	undirected	CLAVATA3/ESR-RELATED 41	Immunoglobulin E-set superfamily protein
Potri.002G241300	Potri.007G051200	0.0362684	undirected	CLAVATA3/ESR-RELATED 41
Potri.002G241300	Potri.008G131200	0.0357581	undirected	CLAVATA3/ESR-RELATED 41	Polyketide cyclase/dehydrase and lipid transport superfamily protein
Potri.002G241300	Potri.003G090300	0.0353402	undirected	CLAVATA3/ESR-RELATED 41	lsd one like 1
Potri.002G241300	Potri.005G142100	0.0353112	undirected	CLAVATA3/ESR-RELATED 41	ADP-ribosylation factor A1F
Potri.002G241300	Potri.008G020900	0.0342025	undirected	CLAVATA3/ESR-RELATED 41	TRICHOME BIREFRINGENCE-LIKE 36
Potri.002G241300	Potri.013G041400	0.0308543	undirected	CLAVATA3/ESR-RELATED 41	indoleacetic acid-induced protein 16
Potri.002G241300	Potri.004G165300	0.0304128	undirected	CLAVATA3/ESR-RELATED 41	SAUR-like auxin-responsive protein family
Potri.002G241300	Potri.005G138100	0.0303399	undirected	CLAVATA3/ESR-RELATED 41	Protein of unknown function (DUF1685)
Potri.002G241300	Potri.017G126500	0.0296156	undirected	CLAVATA3/ESR-RELATED 41	Protein kinase superfamily protein
Potri.002G241300	Potri.002G189300	0.0291868	undirected	CLAVATA3/ESR-RELATED 41	light-harvesting chlorophyll-protein complex II subunit B1
Potri.002G241300	Potri.017G029900	0.0286595	undirected	CLAVATA3/ESR-RELATED 41	crinkly4
