# Supplementary material for: Genome-wide transcriptional adaptation to salt stress in Populus
Source: BMC Plant Biol. 2019 Aug 20;19:367. doi: 10.1186/s12870-019-1952-2 (PMC6701017; doi:10.1186/s12870-019-1952-2)
Supplement: Supplementary file 15 — Table S9. Primers used for qPCR. (XLSX 11 kb) [file 12870_2019_1952_MOESM15_ESM.xlsx]

## Sheet: Sheet1
Primer name	Sequence (5'-3')
WOX4b-5’ （Potri.002G124100）	GCAAGAGCAGATAGGTATA
WOX4b-3’ （Potri.002G124100）	AAACATTCTTCCCTTCAATC
IAA30-5’ （Potri.002G186400）	GCTCTTCATCATCTTTCG
IAA30-3’ （Potri.002G186400）	TTGATATGCCAAGTCCAA
PIN5-5’ （Potri.013G087000）	TCTCTTGTTGTTGGTGTA
PIN5-3’ （Potri.013G087000）	AATGTGAGCCATATAATAGC
CLE41a-5’ （Potri.002G241300）	GAACCAGCCTCTACTACC
CLE41a-3’ （Potri.002G241300）	TGATGATGAAGAAGAAGAAGTG
EXP15-5’ （Potri.013G060800）	CTCTACAGCCAAGGTTATG
EXP15-3’ （Potri.013G060800）	TCCACAGGTTAGTCCATT
XTH5-5’ （Potri.003G159700）	AATATACCATCTACAACTACTG
XTH5-3’ （Potri.003G159700）	ATGTCTCTGTCTCTCTTG
NF-YC13-5’ （Potri.001G055000）	ATCAGAGGAGAACAAGAC
NF-YC13-3’ （Potri.001G055000）	AACGAGGAATAGAGCATC
bHLH105-5’ （Potri.011G132400）	TTGTTACTGCTTCGTCTC
bHLH105-3’ （Potri.011G132400）	TCTTCTTGGAGTTTGGTTC
FIE1-5’ （Potri.001G417300）	GTTCGGTTATGGAATGTT
FIE1-3’ （Potri.001G417300）	ATATGTCTGAAGGATGGAA
OMT1-5’ （Potri.002G180600）	AGGTCCAGATGTCAAACT
OMT1-3’ （Potri.002G180600）	TAGAATACGGTCCAGCAT
ASK1-5’ （Potri.005G243100）	GCTGCCAATTATCTGAAC
ASK1-3’ （Potri.005G243100）	TCTTGATGTTGAATGTCTTG
ASK2-5’ （Potri.004G175900）	GATTCTTGCTAAGGTTAT
ASK2-3’ （Potri.004G175900）	CTTGATGTTCAGATAGTTA
ANAC002-5’ （Potri.002G081000）	GATGAGAAGAAGCAGGTT
ANAC002-3’ （Potri.002G081000）	GTAATCATTCACCGTTCCT
MYC2-5’ （Potri.002G176900）	AACACCTTCAGCAATAGC
MYC2-3’ （Potri.002G176900）	CCATCAGAGACATATCAAGAT
CDF2-5’ （Potri.017G084600）	ATGATGATGACGACGATA
CDF2-3’ （Potri.017G084600）	ATCTTCCTGGTTCTCAAT
PYL9-5’ （Potri.014G097100）	GGTGAATGTTAAATCTGGACTT
PYL9-3’ （Potri.014G097100）	AATGTGCTCCTCGTCATC
AFP2-5’ （Potri.008G096500）	AGTCTGGAGGAAGTCAAA
AFP2-3’ （Potri.008G096500）	ATTCACAACACCACTCTG
NHX2-5’ （Potri.014G134900）	CTGTGGTATTTGGATTATTGAC
NHX2-3’ （Potri.014G134900）	AAGAAGAGGAAGATTGAGAAG
SOS3-5’（Potri.015G013100）	CACCAGTTGAAGACAAGA
SOS3-3’（Potri.015G013100）	CAGAAGTGCCATTACCAT
SOS3-5’（Potri.012G015100）	ACCAGTTGAAGACAAGAT
SOS3-3’（Potri.012G015100）	ATCATCAGACAGCAATAGA
Actin-5' (Potri.006G192700)	AAGATTCCGTTGTCCAGAGGTCCT
Actin-3' (Potri.006G192700)	GAACATAGTAGAGCCACCACTGAGAAC
